# Supplementary material for: Integrative transcriptomics reveals association of abscisic acid and lignin pathways with cassava whitefly resistance
Source: BMC Plant Biol. 2023 Dec 20;23:657. doi: 10.1186/s12870-023-04607-y (PMC10731783; doi:10.1186/s12870-023-04607-y)
Supplement: Supplementary file 2 — Additional file 2. Numbers of DEGs identified in cassava after hormone treatments. Table S13. Numbers of up- and down-regulated tDEGs in ECU72 and COL2246. Table S14. Numbers of up- and down-regulated gDEGs in ECU72 versus COL2246 during hormone treatments. [file 12870_2023_4607_MOESM2_ESM.xlsx]

## Sheet: Table S13
Table S13. Numbers of up- and down-regulated tDEGs in ECU72 and COL2246.
		Up-regulated DEGs		Down-regulated DEGs
Hormone	Time	ECU72a	COL2246a	ECU72a	COL2246a
SA	0.5 h	279	56	457	7
	1 h	587	212	849	56
	2 h	790	775	1013	468
	4 h	730	1631	873	1311
	8 h	144	2429	148	2302
	12 h	1214	1993	1816	2054
	24 h	1229	33	1404	18
JA	0.5 h	1319	441	1303	52
	1 h	1603	889	1147	322
	2 h	1566	1443	1111	1186
	4 h	875	2390	565	2312
	8 h	754	2570	664	2377
	12 h	1266	2294	1076	2134
	24 h	1766	444	1626	214
ET	0.5 h	61	90	73	243
	1 h	76	158	70	51
	2 h	510	628	493	472
	4 h	1406	1708	1498	1719
	8 h	2167	2577	2465	2685
	12 h	1514	1781	2065	1969
	24 h	190	429	475	726
ABA	0.5 h	24	0	37	0
	1 h	137	188	128	77
	2 h	496	420	291	262
	4 h	1348	1361	1404	1233
	8 h	2225	2306	2471	2397
	12 h	1818	1709	2067	1787
	24 h	71	76	123	348
a DEGs were identified by comparisons of gene expression values at 0 h to 0.5-24 h and had a |log2FC| ≥ 1 and FDR ≤ 5%. Identities and expression values of DEGs are available in Additional file 1: Tables S1-S8.

## Sheet: Table S14
Table S14. Numbers of up- and down-regulated gDEGs in ECU72 versus COL2246 during hormone treatments.
Hormone	Time	Upregulated DEGsa	Downregulated DEGsa
SA	0.5 h	2780	2954
	1 h	2509	2568
	2 h	807	1160
	4 h	1540	1598
	8 h	2058	2079
	12 h	2270	2463
	24 h	574	452
JA	0.5 h	849	933
	1 h	769	678
	2 h	714	698
	4 h	659	814
	8 h	674	769
	12 h	938	736
	24 h	828	818
ET	0.5 h	614	582
	1 h	555	534
	2 h	514	644
	4 h	627	702
	8 h	577	676
	12 h	513	655
	24 h	641	683
ABA	0.5 h	669	741
	1 h	698	716
	2 h	612	555
	4 h	510	633
	8 h	675	673
	12 h	503	538
	24 h	607	597
a DEGs were identified by comparisons of gene expression values in ECU72 versus COL2246 at each time point (0 -24 h) and had a |log2FC| ≥ 1 and an FDR ≤ 5%. Identities and expression values of DEGs are available in Additional file 1: Table S9-S12.
