# Supplementary material for: Integrative transcriptomics reveals association of abscisic acid and lignin pathways with cassava whitefly resistance
Source: BMC Plant Biol. 2023 Dec 20;23:657. doi: 10.1186/s12870-023-04607-y (PMC10731783; doi:10.1186/s12870-023-04607-y)
Supplement: Supplementary file 5 — Additional file 5: Table S15. Pearson correlation R and p-values for ECU72 and COL2246 hormone treatments. [file 12870_2023_4607_MOESM5_ESM.xlsx]

## Sheet: Table S15
Table S15. Pearson correlation R and p-values for ECU72 and COL2246 hormone treatments.
	Genotypea
	ECU72								COL2246
	R-values								R-values
	SA (Early)	SA (Late)	JA (Early)	JA (Late)	ET (Early)	ET (Late)	ABA (Early)	ABA (Late)		SA (Early)	SA (Late)	JA (Early)	JA (Late)	ET (Early)	ET (Late)	ABA (Early)	ABA (Late)
SA (Early)	1	0.0135758	0.0300042	0.564002	0.00615897	0.461031	-0.0900824	0.421439	SA (Early)	1	0.629446	0.688018	0.551665	0.204833	0.204601	0.0829407	0.168484
SA (Late)	0.0135758	1	0.819585	0.144457	-0.448486	-0.748406	-0.523842	-0.757404	SA (Late)	0.629446	1	0.498823	0.869703	0.271019	0.73487	0.338613	0.735104
JA (Early)	0.0300042	0.819585	1	0.466684	-0.27595	-0.591298	-0.393945	-0.631424	JA (Early)	0.688018	0.498823	1	0.685908	0.0583525	0.0951718	0.173861	0.155597
JA (Late)	0.564002	0.144457	0.466684	1	0.0949199	0.252311	0.0132675	0.19964	JA (Late)	0.551665	0.869703	0.685908	1	0.178994	0.621709	0.39691	0.687737
ET (Early)	0.00615897	-0.448486	-0.27595	0.0949199	1	0.612997	0.784478	0.561469	ET (Early)	0.204833	0.271019	0.0583525	0.178994	1	0.633733	0.108711	0.228236
ET (Late)	0.461031	-0.748406	-0.591298	0.252311	0.612997	1	0.623306	0.957038	ET (Late)	0.204601	0.73487	0.0951718	0.621709	0.633733	1	0.347744	0.790172
ABA (Early)	-0.0900824	-0.523842	-0.393945	0.0132675	0.784478	0.623306	1	0.672762	ABA (Early)	0.0829407	0.338613	0.173861	0.39691	0.108711	0.347744	1	0.672762
ABA (Late)	0.421439	-0.757404	-0.631424	0.19964	0.561469	0.957038	0.672762	1	ABA (Late)	0.168484	0.735104	0.155597	0.687737	0.228236	0.790172	0.672762	1
	P-values								P-values
	SA (Early)	SA (Late)	JA (Early)	JA (Late)	ET (Early)	ET (Late)	ABA (Early)	ABA (Late)		SA (Early)	SA (Late)	JA (Early)	JA (Late)	ET (Early)	ET (Late)	ABA (Early)	ABA (Late)
SA (Early)	0	0.0377904	4.40012e-06	0	0.346038	0	2.21067e-43	0	SA (Early)	0	0	0	0	3.45792e-220	1.10233e-219	5.10951e-37	1.29599e-148
SA (Late)	0.0377904	0	0	2.30981e-109	0	0	0	0	SA (Late)	0	0	0	0	0	0	0	0
JA (Early)	4.40012e-06	0	0	0	0	0	0	0	JA (Early)	0	0	0	0	4.06205e-19	3.06898e-48	2.8794e-158	8.88473e-127
JA (Late)	0	2.30981e-109	0	0	5.41649e-48	0	0.0423617	4.80548e-209	JA (Late)	0	0	0	0	8.80986e-168	0	0	0
ET (Early)	0.346038	0	0	5.41649e-48	0	0	0	0	ET (Early)	3.45792e-220	0	4.06205e-19	8.80986e-168	0	0	1.7813e-62	2.69937e-274
ET (Late)	0	0	0	0	0	0	0	0	ET (Late)	1.10233e-219	0	3.06898e-48	0	0	0	0	0
ABA (Early)	2.21067e-43	0	0	0.0423617	0	0	0	0	ABA (Early)	5.10951e-37	0	2.8794e-158	0	1.7813e-62	0	0	0
ABA (Late)	0	0	0	4.80548e-209	0	0	0	0	ABA (Late)	1.29599e-148	0	8.88473e-127	0	2.69937e-274	0	0	0
a Early and late phases are defined as follows: COL2246 (all hormone treatments): Early = 0.5-2 hpt and 24 hpt, Late = 4-12 hpt; ECU72 SA: Early = 0.5-1 hpt, Late = 2-24 hpt; ECU72 JA: Early = 0.5-2 hpt and 24 hpt, Late = 4-12 hpt ; ECU72 ET & ABA: Early = 0.5-2 hpt and 24 hpt, Late = 4-12 hpt.
