# Supplementary material for: Integrative transcriptomics reveals association of abscisic acid and lignin pathways with cassava whitefly resistance
Source: BMC Plant Biol. 2023 Dec 20;23:657. doi: 10.1186/s12870-023-04607-y (PMC10731783; doi:10.1186/s12870-023-04607-y)
Supplement: Supplementary file 7 — Additional file 7. Enriched GO terms for cassava hormone expression clusters. Table S16. Enriched GO terms (biological process) in ECU72 versus COL2246 during SA treatment as displayed in Additional file 6: Figure S3. Table S17. Enriched GO terms (biological process) in ECU72 versus COL2246 during JA treatment as displayed in Additional file 6: Figure S4. Table S18. Enriched GO terms (biological process) in ECU72 versus COL2246 during ET treatment as displayed in Additional file 6: Figure S5. Table S19. Enriched GO terms (biological process) in ECU72 versus COL2246 during ABA treatment as displayed in Additional file 6: Figure S6. [file 12870_2023_4607_MOESM7_ESM.xlsx]

## Sheet: Table S16
Table S16. Enriched GO terms (biological process) in ECU72 versus COL2246 during SA treatment as displayed in Additional file 6: Figure S3.
Cluster	Category	GO Term ID	GO Term Description	Adjusted p-value	q-value	Associated Cassava Genes	Number of Genes
1	aspartate family amino acid metabolic process	GO:0009066	aspartate family amino acid metabolic process	0.0485467	0.0440868	Manes.01G093400/Manes.03G022400/Manes.04G035500/Manes.05G177500/Manes.06G068700/Manes.08G139200/Manes.08G154700/Manes.09G138200/Manes.16G079100/Manes.16G088900/Manes.S054200/Manes.S105100	12
	carboxylic acid metabolic process	GO:0032787	monocarboxylic acid metabolic process	0.0342746	0.0311259	Manes.01G057800/Manes.01G059800/Manes.01G124400/Manes.01G160700/Manes.01G170900/Manes.01G230600/Manes.02G010300/Manes.02G046100/Manes.02G068600/Manes.02G121200/Manes.02G144500/Manes.02G194800/Manes.03G043700/Manes.03G159900/Manes.04G037800/Manes.04G050900/Manes.04G095900/Manes.04G133900/Manes.05G033400/Manes.05G120300/Manes.05G120400/Manes.05G139500/Manes.05G150100/Manes.05G156400/Manes.06G036500…	48
	chemical homeostasis	GO:0048878	chemical homeostasis	0.0231756	0.0210465	Manes.01G003700/Manes.01G102800/Manes.01G254300/Manes.02G058500/Manes.02G100100/Manes.02G143200/Manes.02G152400/Manes.03G041200/Manes.03G110500/Manes.03G134700/Manes.03G166500/Manes.05G142000/Manes.05G186700/Manes.06G094100/Manes.06G121400/Manes.06G134900/Manes.08G052600/Manes.08G058700/Manes.08G079100/Manes.08G104400/Manes.08G110700/Manes.10G013700/Manes.10G069400/Manes.11G066200/Manes.11G067800…	40
	developmental process	GO:2000280	regulation of root development	0.00611956	0.00555737	Manes.01G031200/Manes.02G172600/Manes.05G006700/Manes.05G206700/Manes.08G020600/Manes.08G038300/Manes.08G106400/Manes.09G109400/Manes.15G127700/Manes.17G077100/Manes.18G085100	11
	flavonoid metabolic process	GO:0009812	flavonoid metabolic process	0.010654	0.00967522	Manes.01G043600/Manes.01G043700/Manes.01G120600/Manes.02G152400/Manes.07G070400/Manes.07G107200/Manes.08G154900/Manes.08G163200/Manes.11G003300/Manes.11G075100/Manes.12G068900/Manes.14G132400/Manes.15G098900/Manes.18G067300/Manes.S049200/Manes.S049300	16
		GO:0051553	flavone biosynthetic process	0.015048	0.0136656	Manes.01G043600/Manes.01G043700/Manes.01G120600/Manes.08G154900/Manes.08G163200/Manes.11G003300/Manes.15G098900/Manes.S049200/Manes.S049300	9
		GO:0051552	flavone metabolic process	0.015048	0.0136656	Manes.01G043600/Manes.01G043700/Manes.01G120600/Manes.08G154900/Manes.08G163200/Manes.11G003300/Manes.15G098900/Manes.S049200/Manes.S049300	9
		GO:0051555	flavonol biosynthetic process	0.0269402	0.0244652	Manes.01G043600/Manes.01G043700/Manes.01G120600/Manes.08G154900/Manes.11G003300/Manes.15G098900/Manes.S049200/Manes.S049300	8
		GO:0051554	flavonol metabolic process	0.0269402	0.0244652	Manes.01G043600/Manes.01G043700/Manes.01G120600/Manes.08G154900/Manes.11G003300/Manes.15G098900/Manes.S049200/Manes.S049300	8
	homeostatic process	GO:0055076	transition metal ion homeostasis	0.0269402	0.0244652	Manes.01G254300/Manes.03G110500/Manes.05G142000/Manes.05G186700/Manes.06G094100/Manes.06G121400/Manes.08G058700/Manes.08G079100/Manes.08G110700/Manes.10G069400/Manes.11G066200/Manes.12G108600/Manes.13G091800/Manes.14G049200/Manes.16G008200/Manes.18G054300	16
		GO:0042592	homeostatic process	0.033929	0.030812	Manes.01G003700/Manes.01G102800/Manes.01G154400/Manes.01G254300/Manes.02G058500/Manes.02G100100/Manes.02G143200/Manes.02G152400/Manes.03G041200/Manes.03G110500/Manes.03G134700/Manes.03G166500/Manes.05G142000/Manes.05G186700/Manes.06G094100/Manes.06G121400/Manes.06G134900/Manes.07G117300/Manes.08G052600/Manes.08G058700/Manes.08G079100/Manes.08G104400/Manes.08G110700/Manes.10G013700/Manes.10G029300…	43
	ion homeostasis	GO:0055065	metal ion homeostasis	0.00663689	0.00602717	Manes.01G003700/Manes.01G254300/Manes.02G143200/Manes.02G152400/Manes.03G110500/Manes.03G134700/Manes.03G166500/Manes.05G142000/Manes.05G186700/Manes.06G094100/Manes.06G121400/Manes.08G058700/Manes.08G079100/Manes.08G110700/Manes.10G069400/Manes.11G066200/Manes.12G108600/Manes.13G091800/Manes.14G049200/Manes.15G038800/Manes.15G090800/Manes.16G008200/Manes.18G054300/Manes.18G067300	24
		GO:0050801	ion homeostasis	0.0157789	0.0143293	Manes.01G003700/Manes.01G254300/Manes.02G143200/Manes.02G152400/Manes.03G041200/Manes.03G110500/Manes.03G134700/Manes.03G166500/Manes.05G142000/Manes.05G186700/Manes.06G094100/Manes.06G121400/Manes.06G134900/Manes.08G052600/Manes.08G058700/Manes.08G079100/Manes.08G110700/Manes.10G069400/Manes.11G066200/Manes.12G108600/Manes.13G091800/Manes.14G035900/Manes.14G049200/Manes.15G038800/Manes.15G090800…	30
		GO:0055080	cation homeostasis	0.0227225	0.0206351	Manes.01G003700/Manes.01G254300/Manes.02G143200/Manes.02G152400/Manes.03G041200/Manes.03G110500/Manes.03G134700/Manes.03G166500/Manes.05G142000/Manes.05G186700/Manes.06G094100/Manes.06G121400/Manes.08G058700/Manes.08G079100/Manes.08G110700/Manes.10G069400/Manes.11G066200/Manes.12G108600/Manes.13G091800/Manes.14G049200/Manes.15G038800/Manes.15G090800/Manes.16G008200/Manes.18G054300/Manes.18G067300	25
	ion transport	GO:0006811	ion transport	0.000431784	0.000392117	Manes.01G012600/Manes.01G120800/Manes.01G159200/Manes.01G191700/Manes.02G051100/Manes.02G138800/Manes.02G156000/Manes.03G041200/Manes.03G080000/Manes.03G081300/Manes.03G097600/Manes.03G116800/Manes.03G134700/Manes.03G156400/Manes.03G166500/Manes.03G194100/Manes.05G080400/Manes.05G095700/Manes.05G096200/Manes.05G161500/Manes.05G181600/Manes.05G186100/Manes.06G022300/Manes.06G045100/Manes.06G075400…	76
		GO:0034220	ion transmembrane transport	0.00149556	0.00135816	Manes.01G012600/Manes.01G120800/Manes.01G191700/Manes.02G051100/Manes.02G156000/Manes.03G041200/Manes.03G080000/Manes.03G081300/Manes.03G097600/Manes.03G116800/Manes.03G134700/Manes.03G156400/Manes.03G166500/Manes.05G080400/Manes.05G095700/Manes.05G161500/Manes.05G181600/Manes.05G186100/Manes.06G022300/Manes.06G045100/Manes.06G111400/Manes.07G020300/Manes.07G110200/Manes.08G052600/Manes.08G095000…	64
		GO:0006820	anion transport	0.00408154	0.00370657	Manes.01G012600/Manes.01G159200/Manes.02G138800/Manes.02G156000/Manes.03G156400/Manes.03G194100/Manes.05G080400/Manes.05G095700/Manes.05G096200/Manes.05G186100/Manes.06G075400/Manes.06G111400/Manes.07G110200/Manes.08G095000/Manes.10G101600/Manes.10G101700/Manes.10G101800/Manes.10G103900/Manes.11G049700/Manes.11G049800/Manes.11G067100/Manes.11G116200/Manes.12G127500/Manes.13G099000/Manes.15G005500…	44
		GO:0015698	inorganic anion transport	0.016072	0.0145955	Manes.02G156000/Manes.03G156400/Manes.05G080400/Manes.05G095700/Manes.06G075400/Manes.06G111400/Manes.07G110200/Manes.08G095000/Manes.11G049700/Manes.11G049800/Manes.15G043500/Manes.15G056000/Manes.15G137400/Manes.16G123000/Manes.17G045600/Manes.17G103800/Manes.17G114900/Manes.18G002400	18
		GO:0006817	phosphate ion transport	0.0346877	0.031501	Manes.06G075400/Manes.15G043500/Manes.15G056000/Manes.16G123000/Manes.17G045600/Manes.18G002400	6
	lipid metabolic process	GO:0006633	fatty acid biosynthetic process	0.0269402	0.0244652	Manes.01G160700/Manes.02G046100/Manes.02G144500/Manes.03G043700/Manes.03G159900/Manes.04G037800/Manes.04G050900/Manes.04G133900/Manes.06G036500/Manes.06G077800/Manes.10G011300/Manes.11G051700/Manes.11G128500/Manes.12G047000/Manes.14G019900/Manes.16G064400/Manes.16G091400/Manes.S047300	18
		GO:0008610	lipid biosynthetic process	0.0337992	0.0306941	Manes.01G102800/Manes.01G160700/Manes.01G168500/Manes.02G027500/Manes.02G046100/Manes.02G058500/Manes.02G068600/Manes.02G081700/Manes.02G144500/Manes.03G043700/Manes.03G159900/Manes.04G037800/Manes.04G050900/Manes.04G112600/Manes.04G133900/Manes.06G036500/Manes.06G063400/Manes.06G077800/Manes.07G025600/Manes.08G020600/Manes.08G082900/Manes.08G114700/Manes.09G119700/Manes.09G158200/Manes.09G158400…	49
	metabolic process	GO:0046148	pigment biosynthetic process	0.00521285	0.00473395	Manes.01G043600/Manes.01G043700/Manes.01G077400/Manes.01G120600/Manes.02G081700/Manes.03G108000/Manes.04G082400/Manes.05G187000/Manes.07G025600/Manes.07G070400/Manes.08G154900/Manes.08G163200/Manes.11G003300/Manes.11G120400/Manes.11G163700/Manes.13G124100/Manes.14G132400/Manes.15G018800/Manes.15G098900/Manes.16G123000/Manes.S049200/Manes.S049300	22
	organic substance metabolic process	GO:0072330	monocarboxylic acid biosynthetic process	0.0337992	0.0306941	Manes.01G057800/Manes.01G160700/Manes.02G046100/Manes.02G068600/Manes.02G144500/Manes.02G194800/Manes.03G043700/Manes.03G159900/Manes.04G037800/Manes.04G050900/Manes.04G133900/Manes.05G139500/Manes.05G150100/Manes.06G036500/Manes.06G077800/Manes.09G188600/Manes.10G011300/Manes.11G051700/Manes.11G128500/Manes.11G163700/Manes.12G047000/Manes.13G124100/Manes.14G019900/Manes.15G074600/Manes.15G102000…	30
		GO:1901617	organic hydroxy compound biosynthetic process	0.0346877	0.031501	Manes.01G038700/Manes.01G043600/Manes.01G043700/Manes.01G102800/Manes.01G120600/Manes.01G168500/Manes.02G058500/Manes.02G068600/Manes.04G112600/Manes.08G154900/Manes.08G163200/Manes.09G105200/Manes.09G188600/Manes.10G013700/Manes.11G003300/Manes.11G056900/Manes.11G092100/Manes.11G163700/Manes.13G124100/Manes.15G098900/Manes.15G102000/Manes.S049200/Manes.S049300	23
		GO:1901615	organic hydroxy compound metabolic process	0.0474246	0.0430678	Manes.01G038700/Manes.01G043600/Manes.01G043700/Manes.01G102800/Manes.01G120600/Manes.01G168500/Manes.01G170900/Manes.02G058500/Manes.02G068600/Manes.02G147500/Manes.04G112600/Manes.05G120300/Manes.05G120400/Manes.08G154900/Manes.08G163200/Manes.09G105200/Manes.09G158200/Manes.09G158400/Manes.09G188600/Manes.10G013700/Manes.11G003300/Manes.11G056900/Manes.11G092100/Manes.11G163700/Manes.13G060000…	32
	phenylpropanoid metabolic process	GO:0009698	phenylpropanoid metabolic process	0.00051496	0.000467652	Manes.01G043600/Manes.01G043700/Manes.02G001600/Manes.02G121200/Manes.02G194800/Manes.02G195600/Manes.04G027900/Manes.08G066200/Manes.08G089800/Manes.08G154900/Manes.09G094600/Manes.09G102600/Manes.09G127000/Manes.09G188600/Manes.10G076700/Manes.10G142600/Manes.11G003300/Manes.11G065500/Manes.11G067800/Manes.12G122600/Manes.13G102200/Manes.13G102300/Manes.14G152700/Manes.14G154000/Manes.18G058100…	28
		GO:0009809	lignin biosynthetic process	0.00198012	0.00179821	Manes.01G043600/Manes.01G043700/Manes.02G001600/Manes.04G027900/Manes.08G089800/Manes.08G154900/Manes.09G094600/Manes.09G102600/Manes.09G188600/Manes.10G076700/Manes.10G142600/Manes.11G003300/Manes.11G065500/Manes.11G067800/Manes.12G122600/Manes.13G102200/Manes.13G102300/Manes.14G152700	18
		GO:0009808	lignin metabolic process	0.00198012	0.00179821	Manes.01G043600/Manes.01G043700/Manes.02G001600/Manes.02G195600/Manes.04G027900/Manes.08G089800/Manes.08G154900/Manes.09G094600/Manes.09G102600/Manes.09G188600/Manes.10G076700/Manes.10G142600/Manes.11G003300/Manes.11G065500/Manes.11G067800/Manes.12G122600/Manes.13G102200/Manes.13G102300/Manes.14G152700/Manes.18G126900	20
		GO:0009699	phenylpropanoid biosynthetic process	0.0104168	0.00945986	Manes.01G043600/Manes.01G043700/Manes.02G001600/Manes.02G121200/Manes.02G194800/Manes.04G027900/Manes.08G089800/Manes.08G154900/Manes.09G094600/Manes.09G102600/Manes.09G188600/Manes.10G076700/Manes.10G142600/Manes.11G003300/Manes.11G065500/Manes.11G067800/Manes.12G122600/Manes.13G102200/Manes.13G102300/Manes.14G152700/Manes.18G103600	21
	pigment metabolic process	GO:0042440	pigment metabolic process	0.00425666	0.0038656	Manes.01G043600/Manes.01G043700/Manes.01G077400/Manes.01G120600/Manes.02G030000/Manes.02G081700/Manes.02G152400/Manes.03G108000/Manes.04G082400/Manes.05G187000/Manes.07G025600/Manes.07G070400/Manes.08G154900/Manes.08G163200/Manes.11G003300/Manes.11G120400/Manes.11G163700/Manes.12G068900/Manes.13G124100/Manes.14G132400/Manes.15G018800/Manes.15G098900/Manes.16G123000/Manes.18G067300/Manes.S049200/M…	26
	regulation of photosynthesis	GO:0010109	regulation of photosynthesis	0.0147501	0.013395	Manes.01G006400/Manes.02G089700/Manes.05G135500/Manes.06G036500/Manes.06G072000/Manes.08G159000/Manes.09G123000/Manes.09G130800/Manes.13G022900/Manes.13G132700/Manes.15G123100/Manes.16G010700	12
	response to biotic stimulus	GO:0009624	response to nematode	0.0388832	0.035311	Manes.01G221800/Manes.04G151000/Manes.05G096200/Manes.05G186700/Manes.05G192800/Manes.07G030500/Manes.08G043700/Manes.08G052600/Manes.08G095000/Manes.08G162600/Manes.09G065700/Manes.09G130400/Manes.10G069400/Manes.10G103900/Manes.12G143100/Manes.13G025200/Manes.15G074700/Manes.15G112500/Manes.16G010700/Manes.17G066500/Manes.18G054300	21
	response to hormone	GO:0080167	response to karrikin	0.00238166	0.00216286	Manes.01G160700/Manes.01G194000/Manes.01G211000/Manes.01G229800/Manes.03G156400/Manes.04G008300/Manes.04G008400/Manes.04G044000/Manes.04G089500/Manes.05G022500/Manes.05G072300/Manes.05G120600/Manes.06G061700/Manes.06G091400/Manes.07G020100/Manes.07G070400/Manes.07G107200/Manes.08G015200/Manes.08G157800/Manes.08G163200/Manes.10G011800/Manes.10G069400/Manes.10G076700/Manes.10G093400/Manes.10G135300…	44
	response to stimulus	GO:0016036	cellular response to phosphate starvation	0.0039794	0.00361382	Manes.01G123000/Manes.01G154400/Manes.04G138100/Manes.05G153600/Manes.05G172500/Manes.06G075400/Manes.08G114700/Manes.09G109400/Manes.11G027600/Manes.12G120100/Manes.14G118100/Manes.14G132600/Manes.15G043500/Manes.15G137400/Manes.16G103700/Manes.17G045600/Manes.18G019000/Manes.18G035700/Manes.18G054700	19
		GO:0009408	response to heat	0.00425666	0.0038656	Manes.01G003800/Manes.01G075100/Manes.01G117800/Manes.01G231500/Manes.02G035100/Manes.02G051600/Manes.02G124600/Manes.02G124800/Manes.02G125200/Manes.02G172600/Manes.03G019200/Manes.03G036900/Manes.03G049500/Manes.03G132900/Manes.04G138300/Manes.04G138400/Manes.05G203300/Manes.06G134700/Manes.06G160400/Manes.07G024700/Manes.07G031300/Manes.07G114200/Manes.07G114800/Manes.07G123200/Manes.08G170300…	46
		GO:0051592	response to calcium ion	0.00871476	0.00791415	Manes.01G003700/Manes.01G003800/Manes.02G143200/Manes.03G171800/Manes.05G116700/Manes.05G203300/Manes.15G033800	7
		GO:0009642	response to light intensity	0.0252468	0.0229274	Manes.01G075100/Manes.01G102800/Manes.01G231500/Manes.02G035100/Manes.02G058500/Manes.02G089700/Manes.02G124800/Manes.02G125200/Manes.03G049500/Manes.04G008300/Manes.04G008400/Manes.05G135500/Manes.06G036500/Manes.10G052500/Manes.10G087000/Manes.10G135300/Manes.12G068900/Manes.12G108600/Manes.13G132700/Manes.15G120900/Manes.15G182400/Manes.16G010700/Manes.16G032200/Manes.17G049400/Manes.18G094400	25
		GO:0009267	cellular response to starvation	0.0269402	0.0244652	Manes.01G123000/Manes.01G154400/Manes.02G156000/Manes.04G138100/Manes.05G003300/Manes.05G153600/Manes.05G172500/Manes.06G075400/Manes.06G094100/Manes.08G114700/Manes.09G109400/Manes.11G027600/Manes.12G120100/Manes.14G118100/Manes.14G132600/Manes.15G043500/Manes.15G137400/Manes.16G103700/Manes.17G045600/Manes.18G019000/Manes.18G035700/Manes.18G054700/Manes.S105100	23
		GO:0071496	cellular response to external stimulus	0.033929	0.030812	Manes.01G123000/Manes.01G154400/Manes.02G156000/Manes.03G090500/Manes.03G120400/Manes.04G076300/Manes.04G138100/Manes.05G003300/Manes.05G120600/Manes.05G153600/Manes.05G172500/Manes.06G075400/Manes.06G094100/Manes.08G114700/Manes.09G109400/Manes.09G179000/Manes.11G027600/Manes.12G075200/Manes.12G120100/Manes.14G118100/Manes.14G132600/Manes.15G043500/Manes.15G137400/Manes.16G103700/Manes.17G045600…	29
		GO:0042594	response to starvation	0.0346877	0.031501	Manes.01G123000/Manes.01G123200/Manes.01G154400/Manes.02G156000/Manes.04G138100/Manes.05G003300/Manes.05G153600/Manes.05G172500/Manes.06G075400/Manes.06G094100/Manes.08G114700/Manes.09G109400/Manes.11G027600/Manes.12G120100/Manes.14G118100/Manes.14G132600/Manes.15G043500/Manes.15G137400/Manes.16G103700/Manes.17G045600/Manes.18G019000/Manes.18G035700/Manes.18G054700/Manes.S105100	24
		GO:0009636	response to toxic substance	0.0346877	0.031501	Manes.01G047400/Manes.01G247800/Manes.03G109100/Manes.05G025000/Manes.11G164700/Manes.12G061600/Manes.12G108600/Manes.15G088100	8
		GO:0009637	response to blue light	0.0420148	0.038155	Manes.01G175600/Manes.01G175700/Manes.02G071500/Manes.02G152400/Manes.03G096100/Manes.03G200800/Manes.04G008300/Manes.04G008400/Manes.09G065700/Manes.10G135300/Manes.15G159000/Manes.15G177400/Manes.15G183900/Manes.15G184200/Manes.16G091200/Manes.17G066800/Manes.17G066900/Manes.18G067300	18
		GO:0031668	cellular response to extracellular stimulus	0.04708	0.0427548	Manes.01G123000/Manes.01G154400/Manes.02G156000/Manes.03G090500/Manes.03G120400/Manes.04G076300/Manes.04G138100/Manes.05G003300/Manes.05G120600/Manes.05G153600/Manes.05G172500/Manes.06G075400/Manes.06G094100/Manes.08G114700/Manes.09G109400/Manes.09G179000/Manes.11G027600/Manes.12G120100/Manes.14G118100/Manes.14G132600/Manes.15G043500/Manes.15G137400/Manes.16G103700/Manes.17G045600/Manes.18G019000…	28
		GO:0009414	response to water deprivation	0.0471638	0.0428309	Manes.01G029300/Manes.01G053000/Manes.01G168600/Manes.01G231500/Manes.01G264400/Manes.02G063900/Manes.02G152400/Manes.02G165200/Manes.03G019200/Manes.03G090500/Manes.03G120400/Manes.03G197100/Manes.04G076300/Manes.04G100700/Manes.05G085200/Manes.05G120600/Manes.06G022300/Manes.06G036700/Manes.06G045100/Manes.08G037200/Manes.08G058700/Manes.08G065900/Manes.08G079400/Manes.08G101300/Manes.08G114600…	49
	secondary metabolic process	GO:0019748	secondary metabolic process	0.0115155	0.0104576	Manes.01G043600/Manes.01G043700/Manes.01G062500/Manes.01G124400/Manes.02G001600/Manes.02G022900/Manes.02G121200/Manes.02G194800/Manes.02G195600/Manes.03G090500/Manes.03G158100/Manes.04G027900/Manes.04G051100/Manes.04G057100/Manes.04G057300/Manes.05G139500/Manes.05G150100/Manes.06G032600/Manes.06G101500/Manes.08G066200/Manes.08G089800/Manes.08G154900/Manes.09G094600/Manes.09G102600/Manes.09G127000…	41
	signal transduction	GO:0035556	intracellular signal transduction	0.0269402	0.0244652	Manes.01G003700/Manes.01G127600/Manes.02G051100/Manes.02G084400/Manes.03G097600/Manes.03G171800/Manes.03G186100/Manes.05G092200/Manes.06G008000/Manes.08G118000/Manes.09G157600/Manes.09G169900/Manes.10G112400/Manes.11G004900/Manes.12G056500/Manes.12G075200/Manes.13G123500/Manes.14G071300/Manes.14G169900/Manes.15G012500/Manes.15G021900/Manes.15G033800	22
	small molecule metabolic process	GO:0044283	small molecule biosynthetic process	0.0199182	0.0180884	Manes.01G038700/Manes.01G057800/Manes.01G093400/Manes.01G102800/Manes.01G160700/Manes.01G168500/Manes.02G046100/Manes.02G058500/Manes.02G068600/Manes.02G112800/Manes.02G144500/Manes.02G194800/Manes.03G043700/Manes.03G112200/Manes.03G132900/Manes.03G159900/Manes.04G008300/Manes.04G008400/Manes.04G022200/Manes.04G035500/Manes.04G037800/Manes.04G050900/Manes.04G112600/Manes.04G133900/Manes.05G139500…	66
		GO:0046394	carboxylic acid biosynthetic process	0.0269402	0.0244652	Manes.01G057800/Manes.01G093400/Manes.01G160700/Manes.02G046100/Manes.02G068600/Manes.02G112800/Manes.02G144500/Manes.02G194800/Manes.03G043700/Manes.03G132900/Manes.03G159900/Manes.04G008300/Manes.04G008400/Manes.04G035500/Manes.04G037800/Manes.04G050900/Manes.04G133900/Manes.05G139500/Manes.05G150100/Manes.05G170800/Manes.06G036500/Manes.06G063400/Manes.06G068700/Manes.06G077800/Manes.06G159400…	53
		GO:0016053	organic acid biosynthetic process	0.0269402	0.0244652	Manes.01G057800/Manes.01G093400/Manes.01G160700/Manes.02G046100/Manes.02G068600/Manes.02G112800/Manes.02G144500/Manes.02G194800/Manes.03G043700/Manes.03G132900/Manes.03G159900/Manes.04G008300/Manes.04G008400/Manes.04G035500/Manes.04G037800/Manes.04G050900/Manes.04G133900/Manes.05G139500/Manes.05G150100/Manes.05G170800/Manes.06G036500/Manes.06G063400/Manes.06G068700/Manes.06G077800/Manes.06G159400…	53
2	carbohydrate transport	GO:0008643	carbohydrate transport	0.0213077	0.0181277	Manes.02G174100/Manes.02G190300/Manes.06G123400/Manes.09G162300/Manes.12G006700/Manes.13G006800/Manes.14G018300/Manes.17G062900	8
	carboxylic acid metabolic process	GO:0043648	dicarboxylic acid metabolic process	0.00775518	0.00659777	Manes.06G111600/Manes.06G164600/Manes.07G035300/Manes.07G101300/Manes.11G034000/Manes.14G002500/Manes.14G059700	7
		GO:0009070	serine family amino acid biosynthetic process	0.0242984	0.020672	Manes.01G255400/Manes.03G139000/Manes.05G033000/Manes.15G062000	4
	cell wall organization or biogenesis	GO:0009664	plant-type cell wall organization	0.00902184	0.00767539	Manes.05G108100/Manes.06G091300/Manes.09G005500/Manes.12G030000/Manes.14G145700/Manes.14G145800/Manes.14G146000/Manes.14G146100/Manes.S055900	9
		GO:0071555	cell wall organization	0.0454549	0.0386711	Manes.04G133700/Manes.05G108100/Manes.06G091300/Manes.09G005500/Manes.12G030000/Manes.14G145700/Manes.14G145800/Manes.14G146000/Manes.14G146100/Manes.17G067300/Manes.S055900	11
	developmental process	GO:0080022	primary root development	0.0297047	0.0252715	Manes.01G076500/Manes.02G035900/Manes.12G134700/Manes.14G062400	4
	gibberellin metabolic process	GO:0009685	gibberellin metabolic process	0.00254097	0.00216175	Manes.03G091000/Manes.04G047400/Manes.11G050500/Manes.15G076100/Manes.15G121600/Manes.16G012600/Manes.16G065600/Manes.16G065800	8
	ion homeostasis	GO:0055071	manganese ion homeostasis	0.0454549	0.0386711	Manes.08G092100/Manes.09G103700/Manes.10G037600	3
	ion transport	GO:0034220	ion transmembrane transport	2.81521e-05	2.39506e-05	Manes.01G001400/Manes.01G091200/Manes.01G099300/Manes.01G232000/Manes.02G037300/Manes.02G051000/Manes.02G078700/Manes.02G146000/Manes.02G190300/Manes.03G053400/Manes.03G162100/Manes.04G011000/Manes.04G133700/Manes.06G046000/Manes.06G164600/Manes.07G035300/Manes.08G092100/Manes.09G103700/Manes.10G037600/Manes.11G048700/Manes.11G048800/Manes.11G155200/Manes.12G023200/Manes.14G002500/Manes.14G059800…	29
	ion transport	GO:0006811	ion transport	6.10244e-05	5.19169e-05	Manes.01G001400/Manes.01G091200/Manes.01G099300/Manes.01G191300/Manes.01G232000/Manes.02G037300/Manes.02G051000/Manes.02G078700/Manes.02G146000/Manes.02G190300/Manes.03G053400/Manes.03G162100/Manes.04G011000/Manes.04G133700/Manes.06G046000/Manes.06G164600/Manes.07G035300/Manes.08G092100/Manes.08G141800/Manes.09G103700/Manes.10G037600/Manes.11G048700/Manes.11G048800/Manes.11G155200/Manes.12G023200…	31
	ion transport	GO:0015698	inorganic anion transport	6.98898e-05	5.94593e-05	Manes.01G001400/Manes.01G091200/Manes.01G232000/Manes.02G037300/Manes.03G162100/Manes.06G046000/Manes.08G141800/Manes.11G048700/Manes.11G048800/Manes.12G023200/Manes.14G059800/Manes.15G170000	12
	ion transport	GO:0015740	C4-dicarboxylate transport	0.000661324	0.000562626	Manes.06G164600/Manes.07G035300/Manes.14G002500/Manes.18G053300/Manes.S012800	5
	ion transport	GO:0006820	anion transport	0.000847681	0.000721171	Manes.01G001400/Manes.01G091200/Manes.01G191300/Manes.01G232000/Manes.02G037300/Manes.02G146000/Manes.03G162100/Manes.06G046000/Manes.06G164600/Manes.07G035300/Manes.08G141800/Manes.11G048700/Manes.11G048800/Manes.12G023200/Manes.14G002500/Manes.14G059800/Manes.15G170000/Manes.18G053300/Manes.S012800	19
	ion transport	GO:0006835	dicarboxylic acid transport	0.00608197	0.00517428	Manes.02G146000/Manes.06G164600/Manes.07G035300/Manes.14G002500/Manes.18G053300/Manes.S012800	6
	ion transport	GO:0015672	monovalent inorganic cation transport	0.0080018	0.00680759	Manes.01G099300/Manes.02G051000/Manes.02G078700/Manes.02G146000/Manes.02G190300/Manes.08G092100/Manes.08G141800/Manes.09G103700/Manes.10G037600/Manes.14G156300	10
	ion transport	GO:0006812	cation transport	0.032113	0.0273204	Manes.01G099300/Manes.02G051000/Manes.02G078700/Manes.02G146000/Manes.02G190300/Manes.03G053400/Manes.04G011000/Manes.04G133700/Manes.08G092100/Manes.08G141800/Manes.09G103700/Manes.10G037600/Manes.11G155200/Manes.14G156300/Manes.18G053300	15
	ion transport	GO:0070838	divalent metal ion transport	0.0351267	0.0298843	Manes.01G099300/Manes.02G051000/Manes.04G011000/Manes.04G133700/Manes.08G092100/Manes.09G103700/Manes.11G155200	7
	lipid metabolic process	GO:0006721	terpenoid metabolic process	0.00133107	0.00113242	Manes.01G124200/Manes.03G091000/Manes.04G047400/Manes.06G152200/Manes.07G081100/Manes.10G067700/Manes.10G141300/Manes.11G050500/Manes.14G022700/Manes.15G076100/Manes.15G121600/Manes.16G012600/Manes.16G065600/Manes.16G065800	14
	lipid metabolic process	GO:0016101	diterpenoid metabolic process	0.00260864	0.00221932	Manes.03G091000/Manes.04G047400/Manes.11G050500/Manes.15G076100/Manes.15G121600/Manes.16G012600/Manes.16G065600/Manes.16G065800	8
	lipid metabolic process	GO:0016119	carotene metabolic process	0.00488424	0.0041553	Manes.01G124200/Manes.06G152200/Manes.10G141300/Manes.14G022700	4
	lipid metabolic process	GO:0006720	isoprenoid metabolic process	0.00566993	0.00482374	Manes.01G124200/Manes.03G091000/Manes.04G047400/Manes.06G152200/Manes.07G081100/Manes.10G067700/Manes.10G141300/Manes.11G050500/Manes.14G022700/Manes.15G076100/Manes.15G121600/Manes.16G012600/Manes.16G065600/Manes.16G065800	14
	lipid metabolic process	GO:0044255	cellular lipid metabolic process	0.0315107	0.026808	Manes.01G124200/Manes.02G155300/Manes.02G155500/Manes.03G091000/Manes.04G047400/Manes.06G152200/Manes.07G081100/Manes.07G130700/Manes.08G004100/Manes.08G033700/Manes.08G120300/Manes.09G005500/Manes.10G067700/Manes.10G141300/Manes.11G034000/Manes.11G050500/Manes.14G022700/Manes.15G073200/Manes.15G076100/Manes.15G121600/Manes.16G012600/Manes.16G065600/Manes.16G065800/Manes.16G131900	24
	lipid metabolic process	GO:0006629	lipid metabolic process	0.0335061	0.0285056	Manes.01G124200/Manes.02G155300/Manes.02G155500/Manes.03G091000/Manes.04G047400/Manes.04G149600/Manes.06G052700/Manes.06G152200/Manes.07G081100/Manes.07G130700/Manes.08G004100/Manes.08G033700/Manes.08G120300/Manes.09G005500/Manes.10G067700/Manes.10G141300/Manes.11G034000/Manes.11G050500/Manes.14G022700/Manes.15G073200/Manes.15G076100/Manes.15G121600/Manes.16G012600/Manes.16G065600/Manes.16G065800…	26
	nitrate transport	GO:0015706	nitrate transport	0.0242984	0.020672	Manes.02G037300/Manes.06G046000/Manes.14G059800/Manes.15G170000	4
	nitrogen compound metabolic process	GO:0042126	nitrate metabolic process	0.000468628	0.000398689	Manes.18G073100/Manes.S076700/Manes.S076800/Manes.S077300/Manes.S112700	5
	nitrogen compound metabolic process	GO:0042128	nitrate assimilation	0.000468628	0.000398689	Manes.18G073100/Manes.S076700/Manes.S076800/Manes.S077300/Manes.S112700	5
	nitrogen compound metabolic process	GO:0071941	nitrogen cycle metabolic process	0.000468628	0.000398689	Manes.18G073100/Manes.S076700/Manes.S076800/Manes.S077300/Manes.S112700	5
	nitrogen compound metabolic process	GO:2001057	reactive nitrogen species metabolic process	0.000468628	0.000398689	Manes.18G073100/Manes.S076700/Manes.S076800/Manes.S077300/Manes.S112700	5
	nitrogen compound metabolic process	GO:0044271	cellular nitrogen compound biosynthetic process	0.0415275	0.0353298	Manes.02G163700/Manes.03G119800/Manes.06G111600/Manes.06G157400/Manes.07G002600/Manes.07G101300/Manes.11G070500/Manes.12G044000/Manes.14G018500/Manes.14G059700/Manes.14G062400/Manes.14G135500/Manes.17G120500/Manes.18G073100/Manes.S076700/Manes.S076800/Manes.S077300/Manes.S112700	18
	oxidoreduction coenzyme metabolic process	GO:0046496	nicotinamide nucleotide metabolic process	0.0242984	0.020672	Manes.06G111600/Manes.13G008400/Manes.14G059700/Manes.17G120500	4
	oxidoreduction coenzyme metabolic process	GO:0019362	pyridine nucleotide metabolic process	0.0373917	0.0318112	Manes.06G111600/Manes.13G008400/Manes.14G059700/Manes.17G120500	4
	oxidoreduction coenzyme metabolic process	GO:0019363	pyridine nucleotide biosynthetic process	0.0373917	0.0318112	Manes.06G111600/Manes.14G059700/Manes.17G120500	3
	response to biotic stimulus	GO:0009610	response to symbiotic fungus	0.00133107	0.00113242	Manes.18G073100/Manes.S076700/Manes.S076800/Manes.S077300/Manes.S112700	5
	response to biotic stimulus	GO:0009608	response to symbiont	0.00260864	0.00221932	Manes.18G073100/Manes.S076700/Manes.S076800/Manes.S077300/Manes.S112700	5
	response to biotic stimulus	GO:0009624	response to nematode	0.00991918	0.00843881	Manes.01G191300/Manes.02G190300/Manes.06G164600/Manes.07G035300/Manes.07G138700/Manes.08G092100/Manes.08G141800/Manes.09G103700/Manes.10G106500/Manes.14G002500	10
	response to hormone	GO:0009739	response to gibberellin	0.000508259	0.000432405	Manes.01G076500/Manes.02G035900/Manes.06G091300/Manes.06G092400/Manes.06G125100/Manes.10G002900/Manes.10G123300/Manes.11G050500/Manes.11G129300/Manes.12G044000/Manes.13G075100/Manes.14G046300/Manes.14G077900/Manes.16G065600/Manes.16G065800/Manes.16G120300	16
	response to hormone	GO:0009740	gibberellic acid mediated signaling pathway	0.00358459	0.00304961	Manes.06G092400/Manes.10G123300/Manes.11G050500/Manes.12G044000/Manes.14G077900/Manes.16G065600/Manes.16G065800/Manes.16G120300	8
	response to hormone	GO:0010476	gibberellin mediated signaling pathway	0.00693675	0.00590149	Manes.06G092400/Manes.10G123300/Manes.11G050500/Manes.12G044000/Manes.14G077900/Manes.16G065600/Manes.16G065800/Manes.16G120300	8
	response to hormone	GO:0009753	response to jasmonic acid	0.00819885	0.00697523	Manes.01G117100/Manes.01G151800/Manes.03G114200/Manes.03G169700/Manes.03G208500/Manes.04G041800/Manes.04G094200/Manes.04G149600/Manes.08G120300/Manes.09G095000/Manes.10G027600/Manes.10G123300/Manes.11G008000/Manes.13G075100/Manes.14G131900/Manes.15G039700/Manes.15G084800	17
	response to hormone	GO:0010105	negative regulation of ethylene-activated signaling pathway	0.0132261	0.0112522	Manes.03G047700/Manes.03G167400/Manes.15G037700/Manes.16G080000	4
	response to hormone	GO:0010104	regulation of ethylene-activated signaling pathway	0.0242984	0.020672	Manes.03G047700/Manes.03G167400/Manes.15G037700/Manes.16G080000	4
	response to hormone	GO:0080167	response to karrikin	0.0373917	0.0318112	Manes.01G192700/Manes.02G003300/Manes.06G092400/Manes.08G008400/Manes.08G024900/Manes.08G036800/Manes.09G055700/Manes.10G123200/Manes.12G040300/Manes.14G077900/Manes.14G135500/Manes.15G073200/Manes.16G119100/Manes.16G120300	14
	response to stimulus	GO:0009644	response to high light intensity	2.81521e-05	2.39506e-05	Manes.01G042200/Manes.02G124700/Manes.03G160100/Manes.04G113600/Manes.05G012000/Manes.06G085600/Manes.11G014800/Manes.12G137800/Manes.13G091100/Manes.15G044800/Manes.18G045300/Manes.S107600	12
	response to stimulus	GO:0009408	response to heat	0.000339752	0.000289046	Manes.01G042200/Manes.01G119000/Manes.01G148900/Manes.02G124700/Manes.02G171300/Manes.04G113600/Manes.05G012000/Manes.05G108100/Manes.05G140400/Manes.06G085600/Manes.11G014800/Manes.11G067500/Manes.11G067600/Manes.12G137800/Manes.13G091100/Manes.14G036000/Manes.14G145700/Manes.14G145800/Manes.14G146000/Manes.14G146100/Manes.S055900	21
	response to stimulus	GO:0071370	cellular response to gibberellin stimulus	0.000508259	0.000432405	Manes.01G076500/Manes.02G035900/Manes.06G092400/Manes.10G123300/Manes.11G050500/Manes.12G044000/Manes.14G077900/Manes.16G065600/Manes.16G065800/Manes.16G120300	10
	response to stimulus	GO:0009414	response to water deprivation	0.000741408	0.000630758	Manes.01G201200/Manes.02G037300/Manes.02G106100/Manes.03G114200/Manes.03G155800/Manes.03G160100/Manes.03G169700/Manes.05G012000/Manes.05G140400/Manes.06G039700/Manes.06G121500/Manes.06G147200/Manes.07G081100/Manes.08G008400/Manes.09G162300/Manes.10G067700/Manes.14G156300/Manes.15G044800/Manes.15G047700/Manes.15G084800/Manes.17G115500/Manes.18G045300/Manes.S061400	23
	response to stimulus	GO:0009415	response to water	0.000851563	0.000724474	Manes.01G201200/Manes.02G037300/Manes.02G106100/Manes.03G114200/Manes.03G155800/Manes.03G160100/Manes.03G169700/Manes.05G012000/Manes.05G140400/Manes.06G039700/Manes.06G121500/Manes.06G147200/Manes.07G081100/Manes.08G008400/Manes.09G162300/Manes.10G067700/Manes.14G156300/Manes.15G044800/Manes.15G047700/Manes.15G084800/Manes.17G115500/Manes.18G045300/Manes.S061400	23
	response to stimulus	GO:0009741	response to brassinosteroid	0.0011725	0.000997514	Manes.02G151200/Manes.03G181100/Manes.05G031700/Manes.05G108100/Manes.06G052700/Manes.14G098000/Manes.14G145700/Manes.14G145800/Manes.14G146000/Manes.14G146100/Manes.18G065800/Manes.S055900	12
	response to stimulus	GO:0009612	response to mechanical stimulus	0.00260864	0.00221932	Manes.05G108100/Manes.14G145700/Manes.14G145800/Manes.14G146000/Manes.14G146100/Manes.S055900	6
	response to stimulus	GO:0009605	response to external stimulus	0.00319908	0.00272164	Manes.01G001400/Manes.02G078400/Manes.02G113300/Manes.02G218100/Manes.03G162100/Manes.03G169700/Manes.05G108100/Manes.05G149200/Manes.11G028100/Manes.11G048700/Manes.11G048800/Manes.12G044000/Manes.12G137800/Manes.13G091100/Manes.14G062400/Manes.14G145700/Manes.14G145800/Manes.14G146000/Manes.14G146100/Manes.17G067300/Manes.18G015100/Manes.S055900/Manes.S107600	23
	response to stimulus	GO:0009642	response to light intensity	0.00361347	0.00307419	Manes.01G042200/Manes.02G124700/Manes.03G160100/Manes.04G113600/Manes.05G012000/Manes.06G085600/Manes.11G014800/Manes.12G137800/Manes.13G091100/Manes.15G044800/Manes.18G045300/Manes.S107600	12
	response to stimulus	GO:0031669	cellular response to nutrient levels	0.0106021	0.00901978	Manes.01G001400/Manes.02G113300/Manes.03G162100/Manes.05G149200/Manes.11G028100/Manes.11G048700/Manes.11G048800/Manes.12G137800/Manes.13G091100/Manes.18G015100/Manes.S107600	11
	response to stimulus	GO:0042542	response to hydrogen peroxide	0.0132007	0.0112306	Manes.01G042200/Manes.02G124700/Manes.04G113600/Manes.05G012000/Manes.06G085600/Manes.08G109700/Manes.11G014800/Manes.12G137800/Manes.13G091100	9
	response to stimulus	GO:0031667	response to nutrient levels	0.0132007	0.0112306	Manes.01G001400/Manes.02G078400/Manes.02G113300/Manes.03G162100/Manes.05G149200/Manes.11G028100/Manes.11G048700/Manes.11G048800/Manes.12G137800/Manes.13G091100/Manes.18G015100/Manes.S107600	12
	response to stimulus	GO:0071478	cellular response to radiation	0.0132007	0.0112306	Manes.01G106200/Manes.02G062700/Manes.03G160100/Manes.06G157400/Manes.09G100600/Manes.12G044000/Manes.14G018500/Manes.15G044800/Manes.16G120300/Manes.S107600	10
	response to stimulus	GO:0071482	cellular response to light stimulus	0.0132007	0.0112306	Manes.01G106200/Manes.02G062700/Manes.03G160100/Manes.06G157400/Manes.09G100600/Manes.12G044000/Manes.14G018500/Manes.15G044800/Manes.16G120300/Manes.S107600	10
	response to stimulus	GO:0009639	response to red or far red light	0.0132261	0.0112522	Manes.01G106200/Manes.01G192700/Manes.02G062700/Manes.06G091300/Manes.06G099700/Manes.06G157400/Manes.07G081100/Manes.09G100600/Manes.10G067700/Manes.10G123300/Manes.11G050500/Manes.12G033800/Manes.12G044000/Manes.14G018500/Manes.15G121600/Manes.16G120300	16
	response to stimulus	GO:0070298	negative regulation of phosphorelay signal transduction system	0.0132261	0.0112522	Manes.03G047700/Manes.03G167400/Manes.15G037700/Manes.16G080000	4
	response to stimulus	GO:0010167	response to nitrate	0.0132261	0.0112522	Manes.02G037300/Manes.06G046000/Manes.10G071700/Manes.14G059800/Manes.15G170000	5
	response to stimulus	GO:0010114	response to red light	0.0236346	0.0201073	Manes.06G091300/Manes.06G099700/Manes.06G157400/Manes.11G050500/Manes.12G033800/Manes.12G044000/Manes.14G018500/Manes.15G121600/Manes.16G120300	9
	response to stimulus	GO:0010218	response to far red light	0.0238014	0.0202492	Manes.01G106200/Manes.02G062700/Manes.06G157400/Manes.10G123300/Manes.12G033800/Manes.14G018500/Manes.16G120300	7
	response to stimulus	GO:0070297	regulation of phosphorelay signal transduction system	0.0242984	0.020672	Manes.03G047700/Manes.03G167400/Manes.15G037700/Manes.16G080000	4
	response to stimulus	GO:0009409	response to cold	0.0335061	0.0285056	Manes.02G113300/Manes.02G171300/Manes.04G080500/Manes.04G082000/Manes.05G012000/Manes.05G017600/Manes.05G108100/Manes.05G140400/Manes.06G121500/Manes.06G135400/Manes.06G147200/Manes.07G130700/Manes.08G092100/Manes.09G095000/Manes.09G103700/Manes.10G027600/Manes.14G145700/Manes.14G145800/Manes.14G146000/Manes.14G146100/Manes.18G045300/Manes.S055900	22
	response to stimulus	GO:0006979	response to oxidative stress	0.0355121	0.0302122	Manes.01G042200/Manes.01G117900/Manes.01G119000/Manes.01G151800/Manes.02G081800/Manes.02G113300/Manes.02G124700/Manes.04G094200/Manes.04G113600/Manes.05G012000/Manes.06G085600/Manes.08G008400/Manes.08G109700/Manes.10G008900/Manes.11G014800/Manes.12G137800/Manes.13G091100/Manes.17G115500/Manes.17G119600/Manes.18G045300	20
	response to stimulus	GO:0031668	cellular response to extracellular stimulus	0.0373917	0.0318112	Manes.01G001400/Manes.02G113300/Manes.03G162100/Manes.05G149200/Manes.11G028100/Manes.11G048700/Manes.11G048800/Manes.12G137800/Manes.13G091100/Manes.18G015100/Manes.S107600	11
	response to stimulus	GO:0048585	negative regulation of response to stimulus	0.0394203	0.0335371	Manes.01G106200/Manes.01G192700/Manes.02G062700/Manes.03G047700/Manes.03G167400/Manes.04G133700/Manes.04G149600/Manes.10G123300/Manes.12G044000/Manes.15G037700/Manes.16G080000	11
	response to stimulus	GO:0071496	cellular response to external stimulus	0.0394203	0.0335371	Manes.01G001400/Manes.02G113300/Manes.03G162100/Manes.05G149200/Manes.11G028100/Manes.11G048700/Manes.11G048800/Manes.12G137800/Manes.13G091100/Manes.18G015100/Manes.S107600	11
	response to stimulus	GO:0009991	response to extracellular stimulus	0.0421809	0.0358857	Manes.01G001400/Manes.02G078400/Manes.02G113300/Manes.03G162100/Manes.05G149200/Manes.11G028100/Manes.11G048700/Manes.11G048800/Manes.12G137800/Manes.13G091100/Manes.18G015100/Manes.S107600	12
	small molecule metabolic process	GO:0016053	organic acid biosynthetic process	0.0444963	0.0378556	Manes.01G255400/Manes.02G155300/Manes.02G155500/Manes.03G139000/Manes.04G047400/Manes.05G033000/Manes.06G111600/Manes.06G117400/Manes.07G101300/Manes.07G130700/Manes.11G034000/Manes.11G050500/Manes.14G059700/Manes.14G062400/Manes.15G062000/Manes.15G073200/Manes.16G065600/Manes.16G065800	18
	small molecule metabolic process	GO:0046394	carboxylic acid biosynthetic process	0.0444963	0.0378556	Manes.01G255400/Manes.02G155300/Manes.02G155500/Manes.03G139000/Manes.04G047400/Manes.05G033000/Manes.06G111600/Manes.06G117400/Manes.07G101300/Manes.07G130700/Manes.11G034000/Manes.11G050500/Manes.14G059700/Manes.14G062400/Manes.15G062000/Manes.15G073200/Manes.16G065600/Manes.16G065800	18
	sulfur compound metabolic process	GO:0019344	cysteine biosynthetic process	0.0113782	0.00968005	Manes.01G255400/Manes.03G139000/Manes.05G033000/Manes.15G062000	4
	sulfur compound metabolic process	GO:0006534	cysteine metabolic process	0.0213077	0.0181277	Manes.01G255400/Manes.03G139000/Manes.05G033000/Manes.15G062000	4
	transport	GO:0034219	carbohydrate transmembrane transport	0.00750041	0.00638103	Manes.02G174100/Manes.02G190300/Manes.06G123400/Manes.09G162300/Manes.12G006700/Manes.13G006800/Manes.14G018300/Manes.17G062900	8
3	nucleobase-containing compound metabolic process	GO:0009451	RNA modification	0.000153519	0.000150675	Manes.02G004000/Manes.02G099300/Manes.03G016100/Manes.04G070100/Manes.04G111400/Manes.08G048700/Manes.09G091500/Manes.09G153200/Manes.11G077500/Manes.13G088900/Manes.13G153400/Manes.14G023700/Manes.14G143100/Manes.15G113900/Manes.16G015500	15
4	immune system process	GO:0006955	immune response	0.0117593	0.0106977	Manes.01G064200/Manes.01G064300/Manes.01G090700/Manes.01G218000/Manes.01G238300/Manes.02G011500/Manes.02G162300/Manes.02G209900/Manes.03G037000/Manes.03G123200/Manes.03G175900/Manes.03G202900/Manes.04G012500/Manes.04G021700/Manes.04G099100/Manes.04G099200/Manes.06G002700/Manes.06G099600/Manes.07G053500/Manes.07G094700/Manes.09G008400/Manes.09G124900/Manes.09G164200/Manes.10G016200/Manes.10G023200…	48
		GO:0045087	innate immune response	0.0132661	0.0120686	Manes.01G064200/Manes.01G064300/Manes.01G090700/Manes.01G218000/Manes.01G238300/Manes.02G011500/Manes.02G209900/Manes.03G037000/Manes.03G123200/Manes.03G175900/Manes.03G202900/Manes.04G012500/Manes.04G021700/Manes.04G099100/Manes.04G099200/Manes.06G002700/Manes.06G099600/Manes.07G053500/Manes.07G094700/Manes.09G008400/Manes.09G124900/Manes.09G164200/Manes.10G016200/Manes.10G023200/Manes.10G023300…	47
		GO:0002376	immune system process	0.0171251	0.0155792	Manes.01G064200/Manes.01G064300/Manes.01G090700/Manes.01G218000/Manes.01G238300/Manes.02G011500/Manes.02G016200/Manes.02G162300/Manes.02G209900/Manes.03G037000/Manes.03G123200/Manes.03G147100/Manes.03G175900/Manes.03G202900/Manes.04G012500/Manes.04G021700/Manes.04G099100/Manes.04G099200/Manes.06G002700/Manes.06G099600/Manes.07G053500/Manes.07G094700/Manes.09G008400/Manes.09G124900/Manes.09G164200…	53
	response to hormone	GO:0009734	auxin-activated signaling pathway	0.0117593	0.0106977	Manes.01G133400/Manes.02G016700/Manes.02G169200/Manes.03G079500/Manes.03G123000/Manes.03G212400/Manes.04G019800/Manes.05G009300/Manes.06G145400/Manes.06G173000/Manes.08G061500/Manes.08G061600/Manes.09G057700/Manes.12G067000/Manes.13G066700/Manes.13G112800/Manes.16G020400/Manes.17G020700/Manes.17G119300/Manes.S021600	20
	RNA processing	GO:0000966	RNA 5'-end processing	0.00498256	0.00453277	Manes.03G093000/Manes.03G094500/Manes.09G011700/Manes.09G012000/Manes.09G012700/Manes.09G014400/Manes.09G015400/Manes.09G016900/Manes.09G017000/Manes.13G006500/Manes.S005200/Manes.S006100/Manes.S006300/Manes.S067700	14
5	immune system process	GO:0009620	response to fungus	5.78116e-05	5.30562e-05	Manes.01G039100/Manes.01G041000/Manes.01G043500/Manes.03G016800/Manes.03G039700/Manes.03G190900/Manes.04G100100/Manes.07G104100/Manes.09G085400/Manes.12G096000/Manes.14G098200/Manes.16G028000/Manes.17G095800/Manes.18G020500/Manes.S014300/Manes.S014500/Manes.S014600/Manes.S014700/Manes.S014800/Manes.S015300	20
		GO:0050832	defense response to fungus	0.00408934	0.00375297	Manes.01G039100/Manes.01G041000/Manes.03G016800/Manes.07G104100/Manes.09G085400/Manes.12G096000/Manes.17G095800/Manes.18G020500/Manes.S014300/Manes.S014500/Manes.S014600/Manes.S014700/Manes.S014800/Manes.S015300	14
	metabolic process	GO:0006091	generation of precursor metabolites and energy	0.0296722	0.0272315	Manes.01G118400/Manes.04G112700/Manes.08G162200/Manes.09G137200/Manes.09G142000/Manes.11G056800/Manes.14G042600/Manes.14G152000/Manes.15G131200	9
		GO:0022900	electron transport chain	0.0461825	0.0423837	Manes.01G118400/Manes.04G112700/Manes.09G142000/Manes.11G056800/Manes.15G131200	5
		GO:0015980	energy derivation by oxidation of organic compounds	0.0463433	0.0425312	Manes.04G112700/Manes.08G162200/Manes.11G056800/Manes.14G042600/Manes.14G152000	5
	response to stimulus	GO:0009750	response to fructose	0.0296722	0.0272315	Manes.02G212800/Manes.04G164700/Manes.08G022400/Manes.08G022500	4
	rhythmic process	GO:0042752	regulation of circadian rhythm	0.0296722	0.0272315	Manes.06G168600/Manes.07G129600/Manes.14G013800/Manes.14G013900/Manes.18G095000	5
		GO:0007623	circadian rhythm	0.0463433	0.0425312	Manes.04G103200/Manes.06G168600/Manes.14G013800/Manes.14G013900/Manes.15G134900/Manes.18G095000	6
		GO:0048511	rhythmic process	0.0463433	0.0425312	Manes.04G103200/Manes.06G168600/Manes.14G013800/Manes.14G013900/Manes.15G134900/Manes.18G095000	6

## Sheet: Table S17
Table S17. Enriched GO terms (biological process) in ECU72 versus COL2246 during JA treatment as displayed in Additional file 6: Figure S4.
Cluster	Category	GO Term ID	GO Term Description	Adjusted p-value	q-value	Associated Cassava Genes	Number of Genes
1	cell wall organization or biogenesis	GO:0009664	plant-type cell wall organization	0.0272304	0.0240253	Manes.05G108100/Manes.05G176400/Manes.06G091300/Manes.09G005500/Manes.14G145700/Manes.14G145800/Manes.14G146000/Manes.14G146100/Manes.S055900	9
	cellular component organization	GO:0009657	plastid organization	0.0468531	0.0413384	Manes.01G106200/Manes.02G007900/Manes.02G035000/Manes.02G062700/Manes.02G071500/Manes.03G096100/Manes.04G082400/Manes.06G146500/Manes.06G157400/Manes.07G139500/Manes.10G004800/Manes.12G126900/Manes.14G018500/Manes.16G131900/Manes.18G084500	15
	cellular process	GO:0009658	chloroplast organization	0.0084527	0.0074578	Manes.01G106200/Manes.02G007900/Manes.02G035000/Manes.02G062700/Manes.02G071500/Manes.03G096100/Manes.04G082400/Manes.06G146500/Manes.06G157400/Manes.07G139500/Manes.10G004800/Manes.12G126900/Manes.14G018500/Manes.18G084500	14
	ion transport	GO:0015698	inorganic anion transport	1.29756e-07	1.14483e-07	Manes.01G001400/Manes.01G091200/Manes.01G232000/Manes.02G037300/Manes.03G162100/Manes.05G080400/Manes.06G046000/Manes.06G075400/Manes.06G111400/Manes.08G095000/Manes.08G141800/Manes.11G048700/Manes.11G048800/Manes.12G023200/Manes.14G059800/Manes.15G170000/Manes.17G114900	17
		GO:0034220	ion transmembrane transport	8.78518e-06	7.75114e-06	Manes.01G001400/Manes.01G091200/Manes.01G099300/Manes.01G232000/Manes.02G037300/Manes.02G051000/Manes.02G078700/Manes.02G146000/Manes.02G190300/Manes.03G053400/Manes.03G162100/Manes.04G011000/Manes.05G080400/Manes.06G046000/Manes.06G111400/Manes.06G164600/Manes.07G035300/Manes.08G092100/Manes.08G095000/Manes.09G103700/Manes.10G037600/Manes.11G048700/Manes.11G048800/Manes.11G155200/Manes.12G023200…	33
		GO:0006811	ion transport	4.1271e-05	3.64134e-05	Manes.01G001400/Manes.01G091200/Manes.01G099300/Manes.01G232000/Manes.02G037300/Manes.02G051000/Manes.02G078700/Manes.02G146000/Manes.02G190300/Manes.03G053400/Manes.03G162100/Manes.04G011000/Manes.05G080400/Manes.06G046000/Manes.06G075400/Manes.06G111400/Manes.06G164600/Manes.07G035300/Manes.08G092100/Manes.08G095000/Manes.08G141800/Manes.09G103700/Manes.10G037600/Manes.11G048700/Manes.11G048800…	35
		GO:0006820	anion transport	0.000151032	0.000133255	Manes.01G001400/Manes.01G091200/Manes.01G232000/Manes.02G037300/Manes.02G146000/Manes.03G162100/Manes.05G080400/Manes.06G046000/Manes.06G075400/Manes.06G111400/Manes.06G164600/Manes.07G035300/Manes.08G095000/Manes.08G141800/Manes.11G048700/Manes.11G048800/Manes.12G023200/Manes.14G002500/Manes.14G059800/Manes.15G170000/Manes.17G114900/Manes.18G053300/Manes.S012800	23
		GO:0015740	C4-dicarboxylate transport	0.00158327	0.00139691	Manes.06G164600/Manes.07G035300/Manes.14G002500/Manes.18G053300/Manes.S012800	5
		GO:0015672	monovalent inorganic cation transport	0.00351223	0.00309884	Manes.01G099300/Manes.02G051000/Manes.02G078700/Manes.02G146000/Manes.02G190300/Manes.08G092100/Manes.08G095000/Manes.08G141800/Manes.09G103700/Manes.10G037600/Manes.14G156300/Manes.15G165100	12
		GO:0006835	dicarboxylic acid transport	0.0147327	0.0129986	Manes.02G146000/Manes.06G164600/Manes.07G035300/Manes.14G002500/Manes.18G053300/Manes.S012800	6
	localization	GO:0009902	chloroplast relocation	0.0137481	0.0121299	Manes.02G007900/Manes.02G071500/Manes.03G096100/Manes.12G126900	4
		GO:0051656	establishment of organelle localization	0.0137481	0.0121299	Manes.02G007900/Manes.02G071500/Manes.03G096100/Manes.12G126900	4
		GO:0051667	establishment of plastid localization	0.0137481	0.0121299	Manes.02G007900/Manes.02G071500/Manes.03G096100/Manes.12G126900	4
		GO:0051644	plastid localization	0.0137481	0.0121299	Manes.02G007900/Manes.02G071500/Manes.03G096100/Manes.12G126900	4
		GO:0051640	organelle localization	0.023181	0.0204526	Manes.02G007900/Manes.02G071500/Manes.03G096100/Manes.12G126900	4
	metabolic process	GO:0046148	pigment biosynthetic process	0.0144385	0.0127391	Manes.01G120600/Manes.01G124200/Manes.04G082400/Manes.07G002600/Manes.07G025600/Manes.08G015600/Manes.10G148700/Manes.12G044000/Manes.14G022700/Manes.S049200	10
	nitrate transport	GO:0015706	nitrate transport	0.00136193	0.00120163	Manes.02G037300/Manes.06G046000/Manes.06G111400/Manes.14G059800/Manes.15G170000/Manes.17G114900	6
	nitrogen compound metabolic process	GO:0042128	nitrate assimilation	0.00109956	0.000970137	Manes.18G073100/Manes.S076700/Manes.S076800/Manes.S077300/Manes.S112700	5
		GO:0042126	nitrate metabolic process	0.00109956	0.000970137	Manes.18G073100/Manes.S076700/Manes.S076800/Manes.S077300/Manes.S112700	5
		GO:0071941	nitrogen cycle metabolic process	0.00109956	0.000970137	Manes.18G073100/Manes.S076700/Manes.S076800/Manes.S077300/Manes.S112700	5
		GO:2001057	reactive nitrogen species metabolic process	0.00109956	0.000970137	Manes.18G073100/Manes.S076700/Manes.S076800/Manes.S077300/Manes.S112700	5
		GO:0044271	cellular nitrogen compound biosynthetic process	0.00639694	0.005644	Manes.03G119800/Manes.04G022200/Manes.04G082400/Manes.04G088800/Manes.05G150100/Manes.05G170800/Manes.06G111600/Manes.06G157400/Manes.07G002600/Manes.07G101300/Manes.09G016200/Manes.10G148700/Manes.12G044000/Manes.14G018500/Manes.14G059700/Manes.14G062400/Manes.14G094000/Manes.14G135500/Manes.17G120500/Manes.18G073100/Manes.S076700/Manes.S076800/Manes.S077300/Manes.S112700	24
		GO:0072525	pyridine-containing compound biosynthetic process	0.0340323	0.0300266	Manes.04G022200/Manes.06G111600/Manes.14G059700/Manes.17G120500	4
	response to biotic stimulus	GO:0009610	response to symbiotic fungus	0.00348768	0.00307717	Manes.18G073100/Manes.S076700/Manes.S076800/Manes.S077300/Manes.S112700	5
		GO:0009608	response to symbiont	0.00638476	0.00563326	Manes.18G073100/Manes.S076700/Manes.S076800/Manes.S077300/Manes.S112700	5
		GO:0009624	response to nematode	0.0136424	0.0120367	Manes.02G190300/Manes.06G164600/Manes.07G035300/Manes.07G138700/Manes.08G092100/Manes.08G095000/Manes.08G141800/Manes.09G103700/Manes.10G106500/Manes.12G143100/Manes.14G002500	11
	response to hormone	GO:0010105	negative regulation of ethylene-activated signaling pathway	0.0272304	0.0240253	Manes.03G047700/Manes.03G167400/Manes.15G037700/Manes.16G080000	4
		GO:0009739	response to gibberellin	0.0386543	0.0341046	Manes.01G076500/Manes.02G035900/Manes.06G091300/Manes.06G092400/Manes.06G125100/Manes.10G002900/Manes.10G123300/Manes.11G129300/Manes.12G044000/Manes.13G060000/Manes.13G075100/Manes.14G046300/Manes.16G065600	13
		GO:0010104	regulation of ethylene-activated signaling pathway	0.048993	0.0432264	Manes.03G047700/Manes.03G167400/Manes.15G037700/Manes.16G080000	4
	response to stimulus	GO:0009605	response to external stimulus	0.000149818	0.000132184	Manes.01G001400/Manes.02G078400/Manes.02G113300/Manes.02G218100/Manes.03G096100/Manes.03G120400/Manes.03G162100/Manes.03G169700/Manes.04G076300/Manes.05G108100/Manes.05G149200/Manes.05G206700/Manes.06G075400/Manes.11G028100/Manes.11G048700/Manes.11G048800/Manes.12G044000/Manes.12G137800/Manes.13G091100/Manes.14G062400/Manes.14G145700/Manes.14G145800/Manes.14G146000/Manes.14G146100/Manes.15G098200…	30
		GO:0009408	response to heat	0.000150299	0.000132608	Manes.01G119000/Manes.01G148900/Manes.02G124700/Manes.02G171300/Manes.04G138400/Manes.05G108100/Manes.05G140400/Manes.06G085600/Manes.07G031300/Manes.10G032000/Manes.11G014800/Manes.11G067500/Manes.11G067600/Manes.12G137800/Manes.13G091100/Manes.14G036000/Manes.14G145700/Manes.14G145800/Manes.14G146000/Manes.14G146100/Manes.14G149300/Manes.15G067700/Manes.15G138400/Manes.S055900	24
		GO:0010167	response to nitrate	0.00124598	0.00109932	Manes.02G037300/Manes.06G046000/Manes.06G111400/Manes.10G071700/Manes.13G091200/Manes.14G059800/Manes.15G170000	7
		GO:0031668	cellular response to extracellular stimulus	0.00193283	0.00170533	Manes.01G001400/Manes.02G113300/Manes.03G120400/Manes.03G162100/Manes.04G076300/Manes.05G149200/Manes.06G075400/Manes.11G028100/Manes.11G048700/Manes.11G048800/Manes.12G137800/Manes.13G091100/Manes.18G015100/Manes.18G054700/Manes.S105100/Manes.S107600	16
		GO:0031669	cellular response to nutrient levels	0.00211662	0.00186749	Manes.01G001400/Manes.02G113300/Manes.03G162100/Manes.05G149200/Manes.06G075400/Manes.11G028100/Manes.11G048700/Manes.11G048800/Manes.12G137800/Manes.13G091100/Manes.18G015100/Manes.18G054700/Manes.S105100/Manes.S107600	14
		GO:0071496	cellular response to external stimulus	0.00212697	0.00187663	Manes.01G001400/Manes.02G113300/Manes.03G120400/Manes.03G162100/Manes.04G076300/Manes.05G149200/Manes.06G075400/Manes.11G028100/Manes.11G048700/Manes.11G048800/Manes.12G137800/Manes.13G091100/Manes.18G015100/Manes.18G054700/Manes.S105100/Manes.S107600	16
		GO:0009991	response to extracellular stimulus	0.00351223	0.00309884	Manes.01G001400/Manes.02G078400/Manes.02G113300/Manes.03G120400/Manes.03G162100/Manes.04G076300/Manes.05G149200/Manes.06G075400/Manes.11G028100/Manes.11G048700/Manes.11G048800/Manes.12G137800/Manes.13G091100/Manes.18G015100/Manes.18G054700/Manes.S105100/Manes.S107600	17
		GO:0031667	response to nutrient levels	0.00365334	0.00322334	Manes.01G001400/Manes.02G078400/Manes.02G113300/Manes.03G162100/Manes.05G149200/Manes.06G075400/Manes.11G028100/Manes.11G048700/Manes.11G048800/Manes.12G137800/Manes.13G091100/Manes.18G015100/Manes.18G054700/Manes.S105100/Manes.S107600	15
		GO:0071482	cellular response to light stimulus	0.0068126	0.00601075	Manes.01G106200/Manes.02G062700/Manes.03G096100/Manes.03G160100/Manes.04G076300/Manes.06G157400/Manes.09G100600/Manes.12G044000/Manes.14G018500/Manes.15G044800/Manes.15G098200/Manes.S107600	12
		GO:0071478	cellular response to radiation	0.0068126	0.00601075	Manes.01G106200/Manes.02G062700/Manes.03G096100/Manes.03G160100/Manes.04G076300/Manes.06G157400/Manes.09G100600/Manes.12G044000/Manes.14G018500/Manes.15G044800/Manes.15G098200/Manes.S107600	12
		GO:0009612	response to mechanical stimulus	0.00691033	0.00609697	Manes.05G108100/Manes.14G145700/Manes.14G145800/Manes.14G146000/Manes.14G146100/Manes.S055900	6
		GO:0009414	response to water deprivation	0.0137481	0.0121299	Manes.01G201200/Manes.02G037300/Manes.02G106100/Manes.03G120400/Manes.03G160100/Manes.03G169700/Manes.04G076300/Manes.05G140400/Manes.06G039700/Manes.06G121500/Manes.06G147200/Manes.07G081100/Manes.08G008400/Manes.09G157600/Manes.10G067700/Manes.14G156300/Manes.15G044800/Manes.15G047700/Manes.15G084800/Manes.15G138400/Manes.S061400/Manes.S105100	22
		GO:0009415	response to water	0.0148836	0.0131318	Manes.01G201200/Manes.02G037300/Manes.02G106100/Manes.03G120400/Manes.03G160100/Manes.03G169700/Manes.04G076300/Manes.05G140400/Manes.06G039700/Manes.06G121500/Manes.06G147200/Manes.07G081100/Manes.08G008400/Manes.09G157600/Manes.10G067700/Manes.14G156300/Manes.15G044800/Manes.15G047700/Manes.15G084800/Manes.15G138400/Manes.S061400/Manes.S105100	22
		GO:0009639	response to red or far red light	0.0155761	0.0137428	Manes.01G106200/Manes.02G062700/Manes.02G084300/Manes.05G150100/Manes.06G091300/Manes.06G099700/Manes.06G157400/Manes.07G081100/Manes.09G100600/Manes.10G067700/Manes.10G123300/Manes.12G033800/Manes.12G044000/Manes.12G112700/Manes.13G063600/Manes.14G018500/Manes.15G098200/Manes.15G138400	18
		GO:0071214	cellular response to abiotic stimulus	0.0168328	0.0148515	Manes.01G106200/Manes.02G062700/Manes.03G096100/Manes.03G120400/Manes.03G160100/Manes.04G076300/Manes.06G157400/Manes.09G100600/Manes.12G044000/Manes.14G018500/Manes.15G044800/Manes.15G098200/Manes.S105100/Manes.S107600	14
		GO:0009267	cellular response to starvation	0.0190253	0.016786	Manes.02G113300/Manes.03G162100/Manes.05G149200/Manes.06G075400/Manes.11G028100/Manes.12G137800/Manes.13G091100/Manes.18G015100/Manes.18G054700/Manes.S105100/Manes.S107600	11
		GO:0009644	response to high light intensity	0.0252722	0.0222976	Manes.02G124700/Manes.03G160100/Manes.06G085600/Manes.11G014800/Manes.12G137800/Manes.13G091100/Manes.15G044800/Manes.S107600	8
		GO:0009411	response to UV	0.0261735	0.0230928	Manes.01G072400/Manes.01G120600/Manes.02G119900/Manes.04G117500/Manes.06G146500/Manes.08G008400/Manes.08G015600/Manes.12G040300/Manes.12G078100/Manes.13G073800/Manes.S049200	11
		GO:0070298	negative regulation of phosphorelay signal transduction system	0.0272304	0.0240253	Manes.03G047700/Manes.03G167400/Manes.15G037700/Manes.16G080000	4
		GO:0016036	cellular response to phosphate starvation	0.0288342	0.0254403	Manes.02G113300/Manes.03G162100/Manes.06G075400/Manes.11G028100/Manes.12G137800/Manes.13G091100/Manes.18G054700/Manes.S107600	8
		GO:0042594	response to starvation	0.0340323	0.0300266	Manes.02G113300/Manes.03G162100/Manes.05G149200/Manes.06G075400/Manes.11G028100/Manes.12G137800/Manes.13G091100/Manes.18G015100/Manes.18G054700/Manes.S105100/Manes.S107600	11
		GO:0010224	response to UV-B	0.0340323	0.0300266	Manes.01G120600/Manes.02G119900/Manes.06G146500/Manes.08G008400/Manes.08G015600/Manes.12G040300/Manes.12G078100/Manes.13G073800/Manes.S049200	9
		GO:0009970	cellular response to sulfate starvation	0.0400606	0.0353454	Manes.02G113300/Manes.05G149200/Manes.18G015100/Manes.S105100	4
		GO:0070297	regulation of phosphorelay signal transduction system	0.048993	0.0432264	Manes.03G047700/Manes.03G167400/Manes.15G037700/Manes.16G080000	4
2	auxin metabolic process	GO:0009851	auxin biosynthetic process	0.00112408	0.000517666	Manes.12G143900/Manes.12G144000/Manes.12G144200	3
		GO:0009850	auxin metabolic process	0.00250504	0.00115364	Manes.12G143900/Manes.12G144000/Manes.12G144200	3
	carbohydrate derivative metabolic process	GO:0016144	S-glycoside biosynthetic process	0.00140794	0.000648395	Manes.12G143900/Manes.12G144000/Manes.12G144200	3
		GO:0016143	S-glycoside metabolic process	0.00231554	0.00106637	Manes.12G143900/Manes.12G144000/Manes.12G144200	3
		GO:1901659	glycosyl compound biosynthetic process	0.00367402	0.00169198	Manes.12G143900/Manes.12G144000/Manes.12G144200	3
		GO:1901137	carbohydrate derivative biosynthetic process	0.0279756	0.0128835	Manes.12G143900/Manes.12G144000/Manes.12G144200	3
	carboxylic acid metabolic process	GO:0032787	monocarboxylic acid metabolic process	0.00274208	0.0012628	Manes.06G118700/Manes.08G158600/Manes.12G143900/Manes.12G144000/Manes.12G144200	5
	cell wall modification	GO:0042545	cell wall modification	0.00516662	0.00237936	Manes.12G143900/Manes.12G144000/Manes.12G144200	3
	cell wall organization or biogenesis	GO:0052544	defense response by callose deposition in cell wall	0.00134949	0.000621474	Manes.12G143900/Manes.12G144000/Manes.12G144200	3
		GO:0052482	defense response by cell wall thickening	0.00134949	0.000621474	Manes.12G143900/Manes.12G144000/Manes.12G144200	3
		GO:0052543	callose deposition in cell wall	0.00140794	0.000648395	Manes.12G143900/Manes.12G144000/Manes.12G144200	3
		GO:0052386	cell wall thickening	0.00147082	0.000677353	Manes.12G143900/Manes.12G144000/Manes.12G144200	3
		GO:0052542	defense response by callose deposition	0.00147082	0.000677353	Manes.12G143900/Manes.12G144000/Manes.12G144200	3
		GO:0071555	cell wall organization	0.0187427	0.00863149	Manes.12G143900/Manes.12G144000/Manes.12G144200	3
	developmental process	GO:0048830	adventitious root development	0.000353252	0.000162682	Manes.12G143900/Manes.12G144000/Manes.12G144200	3
	external encapsulating structure organization	GO:0045229	external encapsulating structure organization	0.0285649	0.0131549	Manes.12G143900/Manes.12G144000/Manes.12G144200	3
	gibberellin metabolic process	GO:0009685	gibberellin metabolic process	0.018393	0.00847045	Manes.03G091000/Manes.03G208300	2
	glucosinolate metabolic process	GO:0019761	glucosinolate biosynthetic process	0.00140794	0.000648395	Manes.12G143900/Manes.12G144000/Manes.12G144200	3
		GO:0019760	glucosinolate metabolic process	0.00231554	0.00106637	Manes.12G143900/Manes.12G144000/Manes.12G144200	3
	immune system process	GO:0009682	induced systemic resistance	0.00112408	0.000517666	Manes.12G143900/Manes.12G144000/Manes.12G144200	3
	indole glucosinolate metabolic process	GO:0009759	indole glucosinolate biosynthetic process	0.000218	0.000100395	Manes.12G143900/Manes.12G144000/Manes.12G144200	3
		GO:0042343	indole glucosinolate metabolic process	0.000434592	0.000200141	Manes.12G143900/Manes.12G144000/Manes.12G144200	3
	indole-containing compound metabolic process	GO:0042435	indole-containing compound biosynthetic process	0.00132213	0.000608874	Manes.12G143900/Manes.12G144000/Manes.12G144200	3
		GO:0042430	indole-containing compound metabolic process	0.00220491	0.00101542	Manes.12G143900/Manes.12G144000/Manes.12G144200	3
	lipid metabolic process	GO:0043693	monoterpene biosynthetic process	1.98682e-08	9.14981e-09	Manes.12G148700/Manes.12G149100/Manes.16G016200/Manes.16G016300/Manes.S099100	5
		GO:0043692	monoterpene metabolic process	1.98682e-08	9.14981e-09	Manes.12G148700/Manes.12G149100/Manes.16G016200/Manes.16G016300/Manes.S099100	5
		GO:0046246	terpene biosynthetic process	4.83226e-08	2.22538e-08	Manes.08G138500/Manes.12G148700/Manes.12G149100/Manes.16G016200/Manes.16G016300/Manes.S099100	6
		GO:0042214	terpene metabolic process	8.94177e-08	4.11792e-08	Manes.08G138500/Manes.12G148700/Manes.12G149100/Manes.16G016200/Manes.16G016300/Manes.S099100	6
		GO:0006720	isoprenoid metabolic process	2.88299e-07	1.32769e-07	Manes.03G091000/Manes.03G208300/Manes.08G138500/Manes.12G148700/Manes.12G149100/Manes.16G016200/Manes.16G016300/Manes.S099100	8
		GO:0008299	isoprenoid biosynthetic process	1.70454e-05	7.84986e-06	Manes.08G138500/Manes.12G148700/Manes.12G149100/Manes.16G016200/Manes.16G016300/Manes.S099100	6
		GO:0006721	terpenoid metabolic process	2.89323e-05	1.33241e-05	Manes.03G091000/Manes.03G208300/Manes.08G138500/Manes.12G148700/Manes.12G149100/Manes.S099100	6
		GO:0044255	cellular lipid metabolic process	3.54469e-05	1.63242e-05	Manes.03G091000/Manes.03G208300/Manes.08G138500/Manes.08G158600/Manes.12G148700/Manes.12G149100/Manes.16G016200/Manes.16G016300/Manes.S099100	9
		GO:0016106	sesquiterpenoid biosynthetic process	5.78857e-05	2.66579e-05	Manes.08G138500/Manes.12G148700/Manes.12G149100/Manes.S099100	4
		GO:0006629	lipid metabolic process	6.69851e-05	3.08484e-05	Manes.03G091000/Manes.03G208300/Manes.08G138500/Manes.08G158600/Manes.12G148700/Manes.12G149100/Manes.16G016200/Manes.16G016300/Manes.S099100	9
		GO:0006714	sesquiterpenoid metabolic process	0.000119473	5.50203e-05	Manes.08G138500/Manes.12G148700/Manes.12G149100/Manes.S099100	4
		GO:0008610	lipid biosynthetic process	0.0006483	0.000298559	Manes.08G138500/Manes.12G148700/Manes.12G149100/Manes.16G016200/Manes.16G016300/Manes.S099100	6
		GO:0016114	terpenoid biosynthetic process	0.0006483	0.000298559	Manes.08G138500/Manes.12G148700/Manes.12G149100/Manes.S099100	4
		GO:0016101	diterpenoid metabolic process	0.0187427	0.00863149	Manes.03G091000/Manes.03G208300	2
	localization	GO:0052545	callose localization	0.00185361	0.000853635	Manes.12G143900/Manes.12G144000/Manes.12G144200	3
		GO:0033037	polysaccharide localization	0.00192171	0.000884997	Manes.12G143900/Manes.12G144000/Manes.12G144200	3
		GO:0070727	cellular macromolecule localization	0.0475701	0.0219073	Manes.12G143900/Manes.12G144000/Manes.12G144200	3
	nitrogen compound metabolic process	GO:0046219	indolalkylamine biosynthetic process	0.000472686	0.000217684	Manes.12G143900/Manes.12G144000/Manes.12G144200	3
		GO:0000162	tryptophan biosynthetic process	0.000472686	0.000217684	Manes.12G143900/Manes.12G144000/Manes.12G144200	3
		GO:0006586	indolalkylamine metabolic process	0.000604411	0.000278347	Manes.12G143900/Manes.12G144000/Manes.12G144200	3
		GO:0006568	tryptophan metabolic process	0.000604411	0.000278347	Manes.12G143900/Manes.12G144000/Manes.12G144200	3
		GO:0009309	amine biosynthetic process	0.00112408	0.000517666	Manes.12G143900/Manes.12G144000/Manes.12G144200	3
		GO:0042401	cellular biogenic amine biosynthetic process	0.00112408	0.000517666	Manes.12G143900/Manes.12G144000/Manes.12G144200	3
		GO:0009072	aromatic amino acid family metabolic process	0.00172069	0.000792424	Manes.12G143900/Manes.12G144000/Manes.12G144200	3
		GO:0044106	cellular amine metabolic process	0.00195017	0.000898103	Manes.12G143900/Manes.12G144000/Manes.12G144200	3
		GO:0006576	cellular biogenic amine metabolic process	0.00195017	0.000898103	Manes.12G143900/Manes.12G144000/Manes.12G144200	3
		GO:0009308	amine metabolic process	0.00516662	0.00237936	Manes.12G143900/Manes.12G144000/Manes.12G144200	3
		GO:1901605	alpha-amino acid metabolic process	0.0349035	0.016074	Manes.12G143900/Manes.12G144000/Manes.12G144200	3
	organic substance metabolic process	GO:0009073	aromatic amino acid family biosynthetic process	0.00126455	0.000582357	Manes.12G143900/Manes.12G144000/Manes.12G144200	3
		GO:1901607	alpha-amino acid biosynthetic process	0.012818	0.00590302	Manes.12G143900/Manes.12G144000/Manes.12G144200	3
		GO:0008652	cellular amino acid biosynthetic process	0.016977	0.00781836	Manes.12G143900/Manes.12G144000/Manes.12G144200	3
		GO:0072330	monocarboxylic acid biosynthetic process	0.0191179	0.00880432	Manes.12G143900/Manes.12G144000/Manes.12G144200	3
	regulation of hormone levels	GO:0009684	indoleacetic acid biosynthetic process	0.000453089	0.00020866	Manes.12G143900/Manes.12G144000/Manes.12G144200	3
		GO:0009683	indoleacetic acid metabolic process	0.000453089	0.00020866	Manes.12G143900/Manes.12G144000/Manes.12G144200	3
		GO:0034754	cellular hormone metabolic process	0.00185361	0.000853635	Manes.12G143900/Manes.12G144000/Manes.12G144200	3
		GO:0042446	hormone biosynthetic process	0.00270226	0.00124446	Manes.12G143900/Manes.12G144000/Manes.12G144200	3
		GO:0042445	hormone metabolic process	0.00867758	0.00399626	Manes.12G143900/Manes.12G144000/Manes.12G144200	3
		GO:0010817	regulation of hormone levels	0.0443766	0.0204366	Manes.12G143900/Manes.12G144000/Manes.12G144200	3
	response to biotic stimulus	GO:0009625	response to insect	3.58879e-05	1.65273e-05	Manes.06G118700/Manes.12G148700/Manes.12G149100/Manes.S099100	4
		GO:0010200	response to chitin	0.0158089	0.00728041	Manes.10G056300/Manes.12G032200/Manes.13G033900	3
	response to hormone	GO:0009753	response to jasmonic acid	0.00147082	0.000677353	Manes.12G032200/Manes.12G148700/Manes.12G149100/Manes.13G033900/Manes.S099100	5
		GO:0009723	response to ethylene	0.0279756	0.0128835	Manes.12G032200/Manes.13G033900/Manes.17G048200	3
	response to stimulus	GO:0080027	response to herbivore	3.27487e-05	1.50816e-05	Manes.08G138500/Manes.12G148700/Manes.12G149100/Manes.S099100	4
		GO:0009641	shade avoidance	0.000645438	0.000297241	Manes.12G143900/Manes.12G144000/Manes.12G144200	3
		GO:0009611	response to wounding	0.00195017	0.000898103	Manes.06G118700/Manes.09G057100/Manes.12G148700/Manes.12G149100/Manes.S099100	5
		GO:0010114	response to red light	0.00558914	0.00257395	Manes.12G143900/Manes.12G144000/Manes.12G144200	3
		GO:0010243	response to organonitrogen compound	0.0218225	0.0100498	Manes.10G056300/Manes.12G032200/Manes.13G033900	3
		GO:0009639	response to red or far red light	0.0462028	0.0212776	Manes.12G143900/Manes.12G144000/Manes.12G144200	3
	secondary metabolic process	GO:0019758	glycosinolate biosynthetic process	0.00140794	0.000648395	Manes.12G143900/Manes.12G144000/Manes.12G144200	3
		GO:0019757	glycosinolate metabolic process	0.00231554	0.00106637	Manes.12G143900/Manes.12G144000/Manes.12G144200	3
		GO:0044550	secondary metabolite biosynthetic process	0.0178247	0.00820872	Manes.12G143900/Manes.12G144000/Manes.12G144200	3
		GO:0019748	secondary metabolic process	0.0424685	0.0195579	Manes.12G143900/Manes.12G144000/Manes.12G144200	3
	sulfur compound metabolic process	GO:0044272	sulfur compound biosynthetic process	0.00741862	0.00341647	Manes.12G143900/Manes.12G144000/Manes.12G144200	3
		GO:0006790	sulfur compound metabolic process	0.0215336	0.00991679	Manes.12G143900/Manes.12G144000/Manes.12G144200	3
	wax metabolic process	GO:0010025	wax biosynthetic process	0.00558914	0.00257395	Manes.04G019200/Manes.S071200	2
		GO:0010166	wax metabolic process	0.00558914	0.00257395	Manes.04G019200/Manes.S071200	2
3	lipid metabolic process	GO:0006629	lipid metabolic process	0.00997162	0.00932517	Manes.01G124400/Manes.03G039700/Manes.04G102600/Manes.04G145800/Manes.06G175600/Manes.07G100100/Manes.07G101200/Manes.08G157900/Manes.10G011300/Manes.10G013700/Manes.11G019100/Manes.11G051700/Manes.11G051800/Manes.12G097700/Manes.14G147400/Manes.15G006100/Manes.15G102000/Manes.17G070100/Manes.17G071200/Manes.17G124300/Manes.18G009200/Manes.18G031800	22
		GO:0044255	cellular lipid metabolic process	0.0119097	0.0111376	Manes.01G124400/Manes.03G039700/Manes.04G102600/Manes.04G145800/Manes.06G175600/Manes.07G100100/Manes.07G101200/Manes.08G157900/Manes.10G011300/Manes.11G019100/Manes.11G051700/Manes.11G051800/Manes.12G097700/Manes.14G147400/Manes.15G006100/Manes.15G102000/Manes.17G070100/Manes.17G071200/Manes.17G124300/Manes.18G031800	20
	response to biotic stimulus	GO:0010200	response to chitin	0.0068979	0.00645071	Manes.01G085200/Manes.04G102600/Manes.05G031700/Manes.05G180900/Manes.09G046000/Manes.12G102700/Manes.13G097800/Manes.13G148300/Manes.14G039000/Manes.15G040700/Manes.18G045300	11
	response to hormone	GO:0009753	response to jasmonic acid	0.0032512	0.00304042	Manes.03G114200/Manes.03G208500/Manes.04G094200/Manes.04G106100/Manes.04G145800/Manes.06G004000/Manes.07G053600/Manes.07G097500/Manes.11G008000/Manes.11G019100/Manes.11G033900/Manes.12G097700/Manes.13G112500/Manes.14G172400/Manes.15G040700/Manes.18G031800	16
	response to stimulus	GO:0009611	response to wounding	0.00450785	0.00421561	Manes.02G166000/Manes.04G094200/Manes.04G102600/Manes.04G145800/Manes.05G180900/Manes.07G053600/Manes.09G172500/Manes.11G019100/Manes.11G041400/Manes.11G042800/Manes.12G075200/Manes.12G097700/Manes.12G132600/Manes.13G112500/Manes.18G031800/Manes.18G045300	16
		GO:0010243	response to organonitrogen compound	0.0068979	0.00645071	Manes.01G085200/Manes.04G102600/Manes.05G031700/Manes.05G180900/Manes.09G046000/Manes.12G075200/Manes.12G102700/Manes.13G097800/Manes.13G148300/Manes.14G039000/Manes.15G040700/Manes.18G045300	12
		GO:1901698	response to nitrogen compound	0.0219091	0.0204887	Manes.01G077900/Manes.01G085200/Manes.04G102600/Manes.05G031700/Manes.05G180900/Manes.09G046000/Manes.12G075200/Manes.12G102700/Manes.13G097800/Manes.13G148300/Manes.14G039000/Manes.15G040700/Manes.17G124300/Manes.18G045300	14
4	amino sugar metabolic process	GO:0006040	amino sugar metabolic process	0.0104471	0.0096239	Manes.04G065700/Manes.04G067800/Manes.04G067900/Manes.06G155300/Manes.08G078600/Manes.11G080900/Manes.14G111300/Manes.18G145000/Manes.S012500	9
	cell death	GO:0034050	host programmed cell death induced by symbiont	0.0454402	0.0418594	Manes.02G051100/Manes.03G116800/Manes.05G171400/Manes.07G121200/Manes.07G121300/Manes.10G023200/Manes.16G091800/Manes.18G116700/Manes.18G116800/Manes.18G117600/Manes.18G117800	11
		GO:0009626	plant-type hypersensitive response	0.0454402	0.0418594	Manes.02G051100/Manes.03G116800/Manes.05G171400/Manes.07G121200/Manes.07G121300/Manes.10G023200/Manes.16G091800/Manes.18G116700/Manes.18G116800/Manes.18G117600/Manes.18G117800	11
	chemical homeostasis	GO:0048878	chemical homeostasis	0.0360425	0.0332023	Manes.01G254300/Manes.02G058500/Manes.02G099000/Manes.02G100100/Manes.02G143200/Manes.02G162000/Manes.02G209000/Manes.03G041200/Manes.03G110500/Manes.03G134700/Manes.03G166500/Manes.06G121400/Manes.06G134900/Manes.08G052600/Manes.08G079100/Manes.10G082900/Manes.13G091800/Manes.13G116000/Manes.14G049200/Manes.14G134400/Manes.15G038800/Manes.15G086700/Manes.15G137400/Manes.17G020700/Manes.17G045600…	28
	homeostatic process	GO:0042592	homeostatic process	0.0454402	0.0418594	Manes.01G091100/Manes.01G254300/Manes.02G058500/Manes.02G099000/Manes.02G100100/Manes.02G143200/Manes.02G162000/Manes.02G209000/Manes.03G041200/Manes.03G110500/Manes.03G134700/Manes.03G166500/Manes.05G170000/Manes.06G121400/Manes.06G134900/Manes.08G052600/Manes.08G079100/Manes.10G082900/Manes.13G091800/Manes.13G116000/Manes.14G049200/Manes.14G134400/Manes.15G038800/Manes.15G086700/Manes.15G137400…	30
	ion transport	GO:0034220	ion transmembrane transport	0.00125924	0.00116001	Manes.01G120800/Manes.02G001200/Manes.02G051100/Manes.02G156000/Manes.02G162000/Manes.03G041200/Manes.03G080000/Manes.03G081300/Manes.03G116800/Manes.03G134700/Manes.03G156400/Manes.03G166500/Manes.04G104100/Manes.05G082100/Manes.05G126600/Manes.05G186100/Manes.06G022300/Manes.06G039300/Manes.07G053800/Manes.07G091400/Manes.07G127400/Manes.08G052600/Manes.08G082600/Manes.09G068900/Manes.10G037500…	46
		GO:0006811	ion transport	0.00202625	0.00186658	Manes.01G120800/Manes.02G001200/Manes.02G051100/Manes.02G156000/Manes.02G162000/Manes.03G041200/Manes.03G080000/Manes.03G081300/Manes.03G116800/Manes.03G134700/Manes.03G156400/Manes.03G166500/Manes.03G194100/Manes.04G104100/Manes.05G082100/Manes.05G126600/Manes.05G186100/Manes.06G022300/Manes.06G039300/Manes.07G053800/Manes.07G091400/Manes.07G127400/Manes.08G052600/Manes.08G082600/Manes.09G068900…	51
		GO:0006820	anion transport	0.00287312	0.00264672	Manes.02G001200/Manes.02G156000/Manes.02G162000/Manes.03G156400/Manes.03G194100/Manes.04G104100/Manes.05G126600/Manes.05G186100/Manes.06G039300/Manes.07G091400/Manes.07G127400/Manes.10G037500/Manes.10G101600/Manes.10G101700/Manes.10G101800/Manes.10G103900/Manes.11G049700/Manes.11G049800/Manes.11G049900/Manes.12G127500/Manes.12G138100/Manes.14G134400/Manes.15G005500/Manes.15G056000/Manes.15G074700…	32
		GO:0015672	monovalent inorganic cation transport	0.0296572	0.0273202	Manes.01G120800/Manes.02G001200/Manes.02G051100/Manes.03G041200/Manes.03G134700/Manes.03G156400/Manes.06G022300/Manes.09G068900/Manes.10G101600/Manes.10G101700/Manes.10G101800/Manes.11G117700/Manes.12G127500/Manes.14G134400/Manes.17G099500/Manes.17G103800	16
		GO:0015698	inorganic anion transport	0.0349785	0.0322222	Manes.02G001200/Manes.02G156000/Manes.03G156400/Manes.04G104100/Manes.10G037500/Manes.11G049700/Manes.11G049800/Manes.12G138100/Manes.14G134400/Manes.15G056000/Manes.15G137400/Manes.17G045600/Manes.17G103800	13
	lipid metabolic process	GO:0006633	fatty acid biosynthetic process	0.0454402	0.0418594	Manes.02G144500/Manes.02G155300/Manes.02G155500/Manes.03G159900/Manes.04G037800/Manes.04G050900/Manes.05G171400/Manes.11G034000/Manes.11G107300/Manes.14G019900/Manes.16G064400/Manes.16G091400/Manes.S017400	13
	organic substance metabolic process	GO:0072330	monocarboxylic acid biosynthetic process	0.0349785	0.0322222	Manes.01G057800/Manes.02G068600/Manes.02G144500/Manes.02G155300/Manes.02G155500/Manes.03G159900/Manes.04G037800/Manes.04G050900/Manes.05G136100/Manes.05G139500/Manes.05G171400/Manes.09G188600/Manes.11G034000/Manes.11G107300/Manes.11G163700/Manes.14G019900/Manes.14G170000/Manes.15G074600/Manes.16G064400/Manes.16G091400/Manes.S017400/Manes.S058500	22
	regulation of hormone levels	GO:0010817	regulation of hormone levels	0.00214258	0.00197374	Manes.01G044600/Manes.02G058500/Manes.02G099000/Manes.02G160400/Manes.03G027600/Manes.03G052900/Manes.03G088100/Manes.03G123000/Manes.03G167000/Manes.03G185000/Manes.04G051100/Manes.04G057300/Manes.05G009400/Manes.05G120600/Manes.05G139500/Manes.07G042500/Manes.07G127400/Manes.08G061600/Manes.09G026500/Manes.09G065700/Manes.10G098000/Manes.13G066700/Manes.14G170000/Manes.14G171100/Manes.15G074600…	33
	response to biotic stimulus	GO:0051607	defense response to virus	0.0454402	0.0418594	Manes.01G118800/Manes.01G238300/Manes.03G107200/Manes.04G037800/Manes.04G050900/Manes.04G095100/Manes.05G171400/Manes.07G121200/Manes.07G121300/Manes.10G023200/Manes.11G071700	11
	response to hormone	GO:0071365	cellular response to auxin stimulus	0.00327467	0.00301662	Manes.02G016700/Manes.02G172600/Manes.03G027600/Manes.03G079500/Manes.03G123000/Manes.05G009400/Manes.06G145400/Manes.08G061600/Manes.09G065700/Manes.13G066700/Manes.15G098900/Manes.15G127700/Manes.15G177400/Manes.16G108200/Manes.17G020700/Manes.17G077100/Manes.18G085100/Manes.S018500	18
		GO:0009734	auxin-activated signaling pathway	0.00441248	0.00406478	Manes.02G016700/Manes.03G027600/Manes.03G079500/Manes.03G123000/Manes.05G009400/Manes.06G145400/Manes.08G061600/Manes.09G065700/Manes.13G066700/Manes.15G098900/Manes.15G127700/Manes.15G177400/Manes.16G108200/Manes.17G020700/Manes.17G077100/Manes.S018500	16
		GO:0032870	cellular response to hormone stimulus	0.0454402	0.0418594	Manes.01G085100/Manes.01G091100/Manes.01G204600/Manes.02G016700/Manes.02G100100/Manes.02G172600/Manes.03G027600/Manes.03G079500/Manes.03G123000/Manes.03G148000/Manes.03G165100/Manes.05G009400/Manes.05G024300/Manes.05G092200/Manes.05G120600/Manes.05G174500/Manes.06G145400/Manes.08G061600/Manes.09G024500/Manes.09G065700/Manes.09G078300/Manes.10G002200/Manes.12G043400/Manes.12G061600/Manes.13G043000…	47
		GO:0009733	response to auxin	0.0454402	0.0418594	Manes.01G057800/Manes.01G084500/Manes.01G194000/Manes.01G201700/Manes.02G016700/Manes.02G160400/Manes.02G172600/Manes.03G027600/Manes.03G079500/Manes.03G123000/Manes.03G167000/Manes.04G134400/Manes.05G008300/Manes.05G009400/Manes.06G145400/Manes.08G061600/Manes.08G081700/Manes.08G114700/Manes.09G026500/Manes.09G065700/Manes.11G051300/Manes.11G165300/Manes.13G066700/Manes.13G116000/Manes.15G098900…	34
		GO:0080167	response to karrikin	0.0454402	0.0418594	Manes.01G192700/Manes.01G194000/Manes.01G211000/Manes.02G001200/Manes.03G017500/Manes.03G156400/Manes.03G167000/Manes.04G008400/Manes.04G089500/Manes.05G022500/Manes.05G072300/Manes.05G120600/Manes.06G061700/Manes.07G020000/Manes.07G027100/Manes.07G027700/Manes.07G126000/Manes.08G163200/Manes.09G063700/Manes.11G158000/Manes.12G028200/Manes.12G052300/Manes.13G029800/Manes.15G113800/Manes.16G120300…	27
	response to stimulus	GO:0009630	gravitropism	0.000660109	0.000608092	Manes.05G009400/Manes.05G084000/Manes.06G094300/Manes.07G061600/Manes.07G127400/Manes.08G061600/Manes.09G065700/Manes.09G085300/Manes.13G043000/Manes.13G066700/Manes.14G170000/Manes.14G171100/Manes.15G127700/Manes.15G139200/Manes.15G177400/Manes.17G077100/Manes.18G073500/Manes.S009500/Manes.S096300	19
		GO:0009958	positive gravitropism	0.0023838	0.00219596	Manes.06G094300/Manes.07G061600/Manes.07G127400/Manes.09G065700/Manes.09G085300/Manes.14G170000/Manes.15G127700/Manes.15G177400/Manes.17G077100/Manes.18G073500/Manes.S096300	11
		GO:0009606	tropism	0.0026291	0.00242192	Manes.05G009400/Manes.05G084000/Manes.06G094300/Manes.07G061600/Manes.07G127400/Manes.08G061600/Manes.09G065700/Manes.09G085300/Manes.13G043000/Manes.13G066700/Manes.14G170000/Manes.14G171100/Manes.15G127700/Manes.15G139200/Manes.15G177400/Manes.17G077100/Manes.18G073500/Manes.S009500/Manes.S096300	19
		GO:0009629	response to gravity	0.00267385	0.00246315	Manes.05G009400/Manes.05G084000/Manes.06G094300/Manes.07G061600/Manes.07G127400/Manes.08G061600/Manes.09G065700/Manes.09G085300/Manes.13G043000/Manes.13G066700/Manes.14G170000/Manes.14G171100/Manes.15G127700/Manes.15G139200/Manes.15G177400/Manes.17G077100/Manes.18G073500/Manes.S009500/Manes.S096300	19
		GO:0071495	cellular response to endogenous stimulus	0.0431661	0.0397645	Manes.01G085100/Manes.01G091100/Manes.01G204600/Manes.02G016700/Manes.02G100100/Manes.02G172600/Manes.03G027600/Manes.03G079500/Manes.03G123000/Manes.03G148000/Manes.03G165100/Manes.05G009400/Manes.05G024300/Manes.05G092200/Manes.05G120600/Manes.05G174500/Manes.06G145400/Manes.08G061600/Manes.09G024500/Manes.09G065700/Manes.09G078300/Manes.10G002200/Manes.12G043400/Manes.12G061600/Manes.13G043000…	48
	RNA processing	GO:0000966	RNA 5'-end processing	0.00267385	0.00246315	Manes.09G012700/Manes.09G013800/Manes.09G014400/Manes.09G015400/Manes.09G015600/Manes.09G016900/Manes.13G006500/Manes.S005200/Manes.S006100/Manes.S006300/Manes.S067700	11
	transport	GO:0010315	auxin efflux	4.74176e-05	4.3681e-05	Manes.03G027600/Manes.03G123000/Manes.05G009400/Manes.08G061600/Manes.09G065700/Manes.13G066700/Manes.15G098900/Manes.15G127700/Manes.15G177400/Manes.16G108200/Manes.17G020700/Manes.17G077100/Manes.S018500	13
		GO:0060918	auxin transport	0.0109263	0.0100653	Manes.02G160400/Manes.03G027600/Manes.03G123000/Manes.05G009400/Manes.07G042500/Manes.07G127400/Manes.08G061600/Manes.09G065700/Manes.10G098000/Manes.13G066700/Manes.14G171100/Manes.15G098900/Manes.15G127700/Manes.15G177400/Manes.16G108200/Manes.17G020700/Manes.17G077100/Manes.S018500	18
		GO:0009914	hormone transport	0.0211724	0.019504	Manes.02G160400/Manes.03G027600/Manes.03G123000/Manes.05G009400/Manes.07G042500/Manes.07G127400/Manes.08G061600/Manes.09G065700/Manes.10G098000/Manes.13G066700/Manes.14G171100/Manes.15G098900/Manes.15G127700/Manes.15G177400/Manes.16G108200/Manes.17G020700/Manes.17G077100/Manes.S018500	18
		GO:0019755	one-carbon compound transport	0.0432292	0.0398227	Manes.02G001200/Manes.04G104100/Manes.08G012800/Manes.09G062300/Manes.11G036500	5
5	immune system process	GO:0009620	response to fungus	0.0024492	0.00232842	Manes.01G039100/Manes.01G041000/Manes.03G016800/Manes.03G190900/Manes.04G149900/Manes.09G085400/Manes.09G178600/Manes.11G039800/Manes.12G096000/Manes.14G098200/Manes.15G076400/Manes.15G104300/Manes.16G028000/Manes.17G095800/Manes.18G020500/Manes.S014300/Manes.S014700/Manes.S014800/Manes.S015300	19
		GO:0050832	defense response to fungus	0.00487357	0.00463323	Manes.01G039100/Manes.01G041000/Manes.03G016800/Manes.04G149900/Manes.09G085400/Manes.09G178600/Manes.12G096000/Manes.15G076400/Manes.15G104300/Manes.17G095800/Manes.18G020500/Manes.S014300/Manes.S014700/Manes.S014800/Manes.S015300	15
	metabolic process	GO:0015980	energy derivation by oxidation of organic compounds	0.0206577	0.019639	Manes.04G112700/Manes.08G162200/Manes.11G056800/Manes.14G042600/Manes.14G152000/Manes.18G063500	6
		GO:0006091	generation of precursor metabolites and energy	0.0206577	0.019639	Manes.01G118400/Manes.04G112700/Manes.08G162200/Manes.09G137200/Manes.09G142000/Manes.11G056800/Manes.14G042600/Manes.14G152000/Manes.15G131200/Manes.18G063500	10
	polysaccharide metabolic process	GO:0005982	starch metabolic process	0.0293194	0.0278736	Manes.08G022400/Manes.08G022500/Manes.08G162200/Manes.12G067900/Manes.18G060600/Manes.18G063500	6
	response to stimulus	GO:0009750	response to fructose	0.0327776	0.0311611	Manes.02G212800/Manes.04G164700/Manes.08G022400/Manes.08G022500	4
		GO:0009746	response to hexose	0.0327776	0.0311611	Manes.02G212800/Manes.04G164700/Manes.08G022400/Manes.08G022500/Manes.09G178600/Manes.17G036800	6
		GO:0034284	response to monosaccharide	0.0328526	0.0312324	Manes.02G212800/Manes.04G164700/Manes.08G022400/Manes.08G022500/Manes.09G178600/Manes.17G036800	6
	rhythmic process	GO:0042752	regulation of circadian rhythm	0.0327776	0.0311611	Manes.06G168600/Manes.07G129600/Manes.14G013800/Manes.14G013900/Manes.18G095000	5
6	RNA modification	GO:0009451	RNA modification	0.000884456	0.000866106	Manes.02G004000/Manes.02G099300/Manes.04G070100/Manes.04G111400/Manes.08G048700/Manes.09G091500/Manes.09G153200/Manes.13G088900/Manes.14G023700/Manes.14G143100/Manes.15G113900/Manes.16G015500	12
	RNA processing	GO:0000373	Group II intron splicing	0.0474682	0.0464834	Manes.04G131200/Manes.09G074600/Manes.10G006300/Manes.12G026300/Manes.13G076000	5

## Sheet: Table S18
Table S18. Enriched GO terms (biological process) in ECU72 versus COL2246 during ET treatment as displayed in Additional file 6: Figure S5.
Clustera	Category	GO Term ID	GO Term Description	Adjusted p-value	q-value	Associated Cassava Genes	Number of Genes
1	photosynthesis	GO:0015979	photosynthesis	0.0015152	0.00148561	Manes.02G089900/Manes.05G015700/Manes.05G137400/Manes.07G128500/Manes.08G151200/Manes.09G163500/Manes.14G016000/Manes.14G167100/Manes.15G102500/Manes.S080400	10
		GO:0019684	photosynthesis, light reaction	0.0249254	0.0244387	Manes.02G089900/Manes.05G015700/Manes.07G128500/Manes.09G163500/Manes.14G016000/Manes.15G102500/Manes.S080400	7
3	cellular component organization	GO:0051259	protein complex oligomerization	0.005187	0.004642	Manes.02G124700/Manes.02G125200/Manes.04G138400/Manes.11G028100	4
		GO:0065003	protein-containing complex assembly	0.048601	0.043493	Manes.02G124700/Manes.02G125200/Manes.04G138400/Manes.06G157400/Manes.11G028100/Manes.14G018500	6
	nitrogen compound metabolic process	GO:0042128	nitrate assimilation	0.003422	0.003062	Manes.18G073100/Manes.S076700/Manes.S112700	3
		GO:0042126	nitrate metabolic process	0.003422	0.003062	Manes.18G073100/Manes.S076700/Manes.S112700	3
		GO:0071941	nitrogen cycle metabolic process	0.003422	0.003062	Manes.18G073100/Manes.S076700/Manes.S112700	3
		GO:2001057	reactive nitrogen species metabolic process	0.003422	0.003062	Manes.18G073100/Manes.S076700/Manes.S112700	3
	response to biotic stimulus	GO:0009610	response to symbiotic fungus	0.005187	0.004642	Manes.18G073100/Manes.S076700/Manes.S112700	3
		GO:0009608	response to symbiont	0.007704	0.006895	Manes.18G073100/Manes.S076700/Manes.S112700	3
	response to stimulus	GO:0009408	response to heat	1.06e-06	9.45e-07	Manes.02G124600/Manes.02G124700/Manes.02G125200/Manes.03G049500/Manes.04G138400/Manes.06G085600/Manes.07G031300/Manes.07G123200/Manes.10G032000/Manes.14G036000/Manes.14G148700/Manes.14G149300/Manes.14G149700/Manes.16G083600	14
		GO:0042542	response to hydrogen peroxide	3.3e-06	2.95e-06	Manes.02G124600/Manes.02G124700/Manes.02G125200/Manes.03G049500/Manes.06G085600/Manes.07G123200/Manes.14G148700/Manes.14G149300/Manes.14G149700	9
		GO:0045471	response to ethanol	3.62e-05	3.24e-05	Manes.02G124600/Manes.07G123200/Manes.14G148700/Manes.14G149300/Manes.14G149700	5
		GO:0006979	response to oxidative stress	4.65e-05	4.16e-05	Manes.01G151800/Manes.01G154400/Manes.01G223200/Manes.02G124600/Manes.02G124700/Manes.02G125200/Manes.03G049500/Manes.06G085600/Manes.07G123200/Manes.08G008400/Manes.14G148700/Manes.14G149300/Manes.14G149700/Manes.17G115500	14
		GO:0046688	response to copper ion	0.000114	0.000102	Manes.02G124600/Manes.07G123200/Manes.14G148700/Manes.14G149300/Manes.14G149700	5
		GO:0046685	response to arsenic-containing substance	0.000268	0.00024	Manes.02G124600/Manes.07G123200/Manes.14G148700/Manes.14G149300/Manes.14G149700	5
		GO:0000302	response to reactive oxygen species	0.00048	0.00043	Manes.02G124600/Manes.02G124700/Manes.02G125200/Manes.03G049500/Manes.06G085600/Manes.07G123200/Manes.14G148700/Manes.14G149300/Manes.14G149700	9
		GO:0010218	response to far red light	0.004008	0.003586	Manes.01G084500/Manes.06G157400/Manes.10G123300/Manes.12G033800/Manes.14G018500	5
		GO:0009644	response to high light intensity	0.004783	0.00428	Manes.02G124700/Manes.02G125200/Manes.03G049500/Manes.03G160100/Manes.06G085600	5
		GO:0009642	response to light intensity	0.048205	0.043138	Manes.02G124700/Manes.02G125200/Manes.03G049500/Manes.03G160100/Manes.06G085600	5
4	cell wall organization or biogenesis	GO:0009664	plant-type cell wall organization	0.000453487	0.000406697	Manes.05G108100/Manes.11G083300/Manes.14G114400/Manes.14G145700/Manes.14G145800/Manes.14G146000/Manes.14G146100	7
		GO:0009832	plant-type cell wall biogenesis	0.00295367	0.00264892	Manes.05G108100/Manes.11G083300/Manes.14G114400/Manes.14G145700/Manes.14G145800/Manes.14G146000/Manes.14G146100	7
		GO:0042546	cell wall biogenesis	0.00617832	0.00554085	Manes.05G108100/Manes.11G083300/Manes.14G114400/Manes.14G145700/Manes.14G145800/Manes.14G146000/Manes.14G146100	7
		GO:0071555	cell wall organization	0.0135433	0.012146	Manes.05G108100/Manes.11G083300/Manes.14G114400/Manes.14G145700/Manes.14G145800/Manes.14G146000/Manes.14G146100	7
		GO:0071669	plant-type cell wall organization or biogenesis	0.0139454	0.0125065	Manes.05G108100/Manes.11G083300/Manes.14G114400/Manes.14G145700/Manes.14G145800/Manes.14G146000/Manes.14G146100	7
	developmental process	GO:0010431	seed maturation	0.0218666	0.0196104	Manes.01G182000/Manes.02G142000/Manes.07G081100/Manes.S002400	4
		GO:0022611	dormancy process	0.0286435	0.0256881	Manes.01G182000/Manes.02G142000/Manes.07G081100	3
		GO:0010162	seed dormancy process	0.0286435	0.0256881	Manes.01G182000/Manes.02G142000/Manes.07G081100	3
	external encapsulating structure organization	GO:0045229	external encapsulating structure organization	0.0243618	0.0218482	Manes.05G108100/Manes.11G083300/Manes.14G114400/Manes.14G145700/Manes.14G145800/Manes.14G146000/Manes.14G146100	7
	phenylpropanoid metabolic process	GO:0009699	phenylpropanoid biosynthetic process	0.000618733	0.000554893	Manes.01G182000/Manes.02G142000/Manes.02G206300/Manes.02G206700/Manes.04G152300/Manes.11G010800/Manes.11G083300	7
		GO:0009698	phenylpropanoid metabolic process	0.00169253	0.00151789	Manes.01G182000/Manes.02G142000/Manes.02G206300/Manes.02G206700/Manes.04G152300/Manes.11G010800/Manes.11G083300	7
	reproduction	GO:0048609	multicellular organismal reproductive process	0.0230816	0.0207001	Manes.01G182000/Manes.02G142000/Manes.06G024400/Manes.07G081100/Manes.13G123400/Manes.S002400	6
		GO:0032504	multicellular organism reproduction	0.0288738	0.0258946	Manes.01G182000/Manes.02G142000/Manes.06G024400/Manes.07G081100/Manes.13G123400/Manes.S002400	6
	response to stimulus	GO:0009741	response to brassinosteroid	2.85409e-06	2.55961e-06	Manes.03G181100/Manes.05G108100/Manes.14G098000/Manes.14G114400/Manes.14G145700/Manes.14G145800/Manes.14G146000/Manes.14G146100/Manes.15G084200/Manes.18G065800	10
		GO:0009612	response to mechanical stimulus	1.06176e-05	9.5221e-06	Manes.05G108100/Manes.14G114400/Manes.14G145700/Manes.14G145800/Manes.14G146000/Manes.14G146100	6
		GO:0014070	response to organic cyclic compound	0.00384425	0.0034476	Manes.03G181100/Manes.05G108100/Manes.09G094700/Manes.09G146000/Manes.14G098000/Manes.14G114400/Manes.14G145700/Manes.14G145800/Manes.14G146000/Manes.14G146100/Manes.15G084200/Manes.18G065800	12
		GO:0009605	response to external stimulus	0.0182322	0.016351	Manes.01G120000/Manes.05G108100/Manes.09G086200/Manes.09G086400/Manes.09G090900/Manes.14G114400/Manes.14G145700/Manes.14G145800/Manes.14G146000/Manes.14G146100	10
		GO:0042631	cellular response to water deprivation	0.0396382	0.0355483	Manes.09G086200/Manes.09G086400/Manes.09G090900	3
		GO:0071462	cellular response to water stimulus	0.0396382	0.0355483	Manes.09G086200/Manes.09G086400/Manes.09G090900	3
		GO:2000030	regulation of response to red or far red light	0.0456861	0.0409722	Manes.09G086200/Manes.09G086400/Manes.09G090900	3
		GO:0009407	toxin catabolic process	0.0462696	0.0414955	Manes.09G086200/Manes.09G086400/Manes.09G090900	3
		GO:0009404	toxin metabolic process	0.0462696	0.0414955	Manes.09G086200/Manes.09G086400/Manes.09G090900	3
	secondary metabolic process	GO:0019748	secondary metabolic process	0.00120021	0.00107638	Manes.01G182000/Manes.02G142000/Manes.02G206300/Manes.02G206700/Manes.04G152300/Manes.09G086200/Manes.09G086400/Manes.09G090900/Manes.11G010800/Manes.11G083300	10
		GO:0044550	secondary metabolite biosynthetic process	0.0121288	0.0108774	Manes.01G182000/Manes.02G142000/Manes.02G206300/Manes.02G206700/Manes.04G152300/Manes.11G010800/Manes.11G083300	7
5	response to stimulus	GO:0071214	cellular response to abiotic stimulus	0.031867	0.0310146	Manes.01G008400/Manes.01G186300/Manes.03G057200/Manes.05G146600/Manes.08G022400/Manes.10G077100/Manes.10G136500	7
		GO:0071482	cellular response to light stimulus	0.031867	0.0310146	Manes.01G186300/Manes.03G057200/Manes.05G146600/Manes.08G022400/Manes.10G077100/Manes.10G136500	6
		GO:0071478	cellular response to radiation	0.031867	0.0310146	Manes.01G186300/Manes.03G057200/Manes.05G146600/Manes.08G022400/Manes.10G077100/Manes.10G136500	6
6	photosynthesis	GO:0019684	photosynthesis, light reaction	0.00125798	0.00121448	Manes.01G006400/Manes.01G070000/Manes.01G239100/Manes.04G065300/Manes.05G024700/Manes.05G173900/Manes.07G104600/Manes.10G044900/Manes.12G097200/Manes.12G124800/Manes.13G132700/Manes.17G116900	12
		GO:0015979	photosynthesis	0.0083267	0.00803874	Manes.01G006400/Manes.01G070000/Manes.01G239100/Manes.03G116700/Manes.04G065300/Manes.05G024700/Manes.05G173900/Manes.07G104600/Manes.10G044900/Manes.12G097200/Manes.12G124800/Manes.13G132700/Manes.17G116900	13
	regulation of metabolic process	GO:0043467	regulation of generation of precursor metabolites and energy	0.00621407	0.00599917	Manes.01G006400/Manes.09G123000/Manes.10G063200/Manes.12G097200/Manes.13G132700/Manes.14G097700	6
	regulation of photosynthesis	GO:0010109	regulation of photosynthesis	0.016096	0.0155394	Manes.01G006400/Manes.08G159000/Manes.09G123000/Manes.09G130800/Manes.12G097200/Manes.13G132700/Manes.14G097700	7
		GO:0042548	regulation of photosynthesis, light reaction	0.0333541	0.0322006	Manes.01G006400/Manes.09G123000/Manes.12G097200/Manes.13G132700/Manes.14G097700	5
a No enriched GO terms were identified in Cluster 2.

## Sheet: Table S19
Table S19. Enriched GO terms (biological process) in ECU72 versus COL2246 during ABA treatment as displayed in Additional file 6: Figure S6.
Clustera	Category	GO Term ID	GO Term Description	Adjusted p-value	q-value	Associated Cassava Genes	Number of Genes
2	ion transport	GO:0034220	ion transmembrane transport	0.0437518	0.0376527	Manes.02G037300/Manes.02G078700/Manes.02G190300/Manes.03G116800/Manes.03G162100/Manes.08G092100/Manes.09G103700/Manes.11G049700/Manes.11G049800/Manes.13G112200	10
	response to hormone	GO:0009740	gibberellic acid mediated signaling pathway	0.0458629	0.0394695	Manes.05G008000/Manes.10G123300/Manes.16G065600/Manes.16G065800	4
	response to stimulus	GO:0009408	response to heat	0.000716349	0.000616488	Manes.02G124600/Manes.02G124700/Manes.02G125200/Manes.03G049500/Manes.04G138400/Manes.07G031300/Manes.10G032000/Manes.11G067600/Manes.13G091100/Manes.14G148700/Manes.14G149300/Manes.16G099200	12
		GO:0042542	response to hydrogen peroxide	0.00315224	0.00271281	Manes.02G124600/Manes.02G124700/Manes.02G125200/Manes.03G049500/Manes.13G091100/Manes.14G148700/Manes.14G149300	7
		GO:0009644	response to high light intensity	0.0271817	0.0233925	Manes.02G124700/Manes.02G125200/Manes.03G049500/Manes.03G160100/Manes.13G091100	5
		GO:0071214	cellular response to abiotic stimulus	0.0342811	0.0295022	Manes.01G084500/Manes.03G096100/Manes.03G120400/Manes.03G160100/Manes.05G008000/Manes.06G157400/Manes.09G086100	7
		GO:0045471	response to ethanol	0.0342811	0.0295022	Manes.02G124600/Manes.14G148700/Manes.14G149300	3
		GO:0000302	response to reactive oxygen species	0.0437518	0.0376527	Manes.02G124600/Manes.02G124700/Manes.02G125200/Manes.03G049500/Manes.13G091100/Manes.14G148700/Manes.14G149300	7
		GO:0009636	response to toxic substance	0.0437518	0.0376527	Manes.01G255400/Manes.05G025000/Manes.05G033000	3
		GO:0046688	response to copper ion	0.0458629	0.0394695	Manes.02G124600/Manes.14G148700/Manes.14G149300	3
		GO:0006979	response to oxidative stress	0.0458629	0.0394695	Manes.01G223200/Manes.02G124600/Manes.02G124700/Manes.02G125200/Manes.03G049500/Manes.09G086100/Manes.13G091100/Manes.14G148700/Manes.14G149300/Manes.17G115500	10
		GO:0009415	response to water	0.0458629	0.0394695	Manes.02G037300/Manes.03G120400/Manes.03G155800/Manes.03G160100/Manes.08G058700/Manes.09G086100/Manes.10G080700/Manes.15G047700/Manes.17G115500	9
		GO:0009414	response to water deprivation	0.0458629	0.0394695	Manes.02G037300/Manes.03G120400/Manes.03G155800/Manes.03G160100/Manes.08G058700/Manes.09G086100/Manes.10G080700/Manes.15G047700/Manes.17G115500	9
3	cell wall organization or biogenesis	GO:0009832	plant-type cell wall biogenesis	0.000116286	0.000108805	Manes.05G108100/Manes.08G089800/Manes.14G114400/Manes.14G145700/Manes.14G145800/Manes.14G146000/Manes.14G146100/Manes.S055900	8
		GO:0009664	plant-type cell wall organization	0.000116286	0.000108805	Manes.05G108100/Manes.14G114400/Manes.14G145700/Manes.14G145800/Manes.14G146000/Manes.14G146100/Manes.S055900	7
		GO:0042546	cell wall biogenesis	0.000297876	0.000278714	Manes.05G108100/Manes.08G089800/Manes.14G114400/Manes.14G145700/Manes.14G145800/Manes.14G146000/Manes.14G146100/Manes.S055900	8
		GO:0071669	plant-type cell wall organization or biogenesis	0.0011432	0.00106966	Manes.05G108100/Manes.08G089800/Manes.14G114400/Manes.14G145700/Manes.14G145800/Manes.14G146000/Manes.14G146100/Manes.S055900	8
		GO:0071555	cell wall organization	0.0051812	0.00484791	Manes.05G108100/Manes.14G114400/Manes.14G145700/Manes.14G145800/Manes.14G146000/Manes.14G146100/Manes.S055900	7
		GO:0071554	cell wall organization or biogenesis	0.0220057	0.0205901	Manes.05G108100/Manes.08G089800/Manes.14G114400/Manes.14G145700/Manes.14G145800/Manes.14G146000/Manes.14G146100/Manes.S055900	8
	developmental process	GO:0010431	seed maturation	0.0127179	0.0118998	Manes.01G182000/Manes.02G142000/Manes.07G081100/Manes.S002400	4
		GO:0022611	dormancy process	0.0189362	0.0177181	Manes.01G182000/Manes.02G142000/Manes.07G081100	3
		GO:0010162	seed dormancy process	0.0189362	0.0177181	Manes.01G182000/Manes.02G142000/Manes.07G081100	3
	external encapsulating structure organization	GO:0045229	external encapsulating structure organization	0.0116397	0.010891	Manes.05G108100/Manes.14G114400/Manes.14G145700/Manes.14G145800/Manes.14G146000/Manes.14G146100/Manes.S055900	7
	reproduction	GO:0048609	multicellular organismal reproductive process	0.0444982	0.0416357	Manes.01G182000/Manes.02G142000/Manes.06G024400/Manes.07G081100/Manes.S002400	5
	response to hormone	GO:0009733	response to auxin	0.00232344	0.00217398	Manes.05G108100/Manes.06G085500/Manes.12G108500/Manes.14G114400/Manes.14G145700/Manes.14G145800/Manes.14G146000/Manes.14G146100/Manes.15G080300/Manes.S055900	10
	response to stimulus	GO:0009741	response to brassinosteroid	4.67526e-08	4.37451e-08	Manes.05G108100/Manes.14G098000/Manes.14G114400/Manes.14G145700/Manes.14G145800/Manes.14G146000/Manes.14G146100/Manes.15G026800/Manes.15G084200/Manes.18G065800/Manes.S055900	11
		GO:0009612	response to mechanical stimulus	1.02289e-07	9.57088e-08	Manes.05G108100/Manes.14G114400/Manes.14G145700/Manes.14G145800/Manes.14G146000/Manes.14G146100/Manes.S055900	7
		GO:0014070	response to organic cyclic compound	4.4291e-05	4.14418e-05	Manes.05G108100/Manes.06G175200/Manes.09G146000/Manes.12G108500/Manes.14G098000/Manes.14G114400/Manes.14G145700/Manes.14G145800/Manes.14G146000/Manes.14G146100/Manes.15G026800/Manes.15G084200/Manes.18G065800/Manes.S055900	14
		GO:0009605	response to external stimulus	0.00171276	0.00160259	Manes.01G120000/Manes.05G108100/Manes.09G086200/Manes.09G086400/Manes.09G090900/Manes.14G114400/Manes.14G145700/Manes.14G145800/Manes.14G146000/Manes.14G146100/Manes.S055900	11
		GO:0009408	response to heat	0.00999851	0.00935533	Manes.01G231500/Manes.05G108100/Manes.14G114400/Manes.14G145700/Manes.14G145800/Manes.14G146000/Manes.14G146100/Manes.S055900	8
		GO:0042631	cellular response to water deprivation	0.0260821	0.0244043	Manes.09G086200/Manes.09G086400/Manes.09G090900	3
		GO:0071462	cellular response to water stimulus	0.0260821	0.0244043	Manes.09G086200/Manes.09G086400/Manes.09G090900	3
		GO:2000030	regulation of response to red or far red light	0.029132	0.027258	Manes.09G086200/Manes.09G086400/Manes.09G090900	3
		GO:0009407	toxin catabolic process	0.0294668	0.0275713	Manes.09G086200/Manes.09G086400/Manes.09G090900	3
		GO:0009404	toxin metabolic process	0.0294668	0.0275713	Manes.09G086200/Manes.09G086400/Manes.09G090900	3
	secondary metabolic process	GO:0019748	secondary metabolic process	0.00146473	0.00137051	Manes.01G182000/Manes.02G142000/Manes.08G089800/Manes.09G086200/Manes.09G086400/Manes.09G090900/Manes.10G085100/Manes.11G107300/Manes.15G080300	9
		GO:0044550	secondary metabolite biosynthetic process	0.0184181	0.0172333	Manes.01G182000/Manes.02G142000/Manes.08G089800/Manes.10G085100/Manes.11G107300/Manes.15G080300	6
4	cell wall organization or biogenesis	GO:0045491	xylan metabolic process	0.023682	0.0221605	Manes.02G195600/Manes.02G225100/Manes.08G100700/Manes.10G115600/Manes.12G107200/Manes.12G153100/Manes.13G120000/Manes.18G121200	8
		GO:0009834	plant-type secondary cell wall biogenesis	0.0371057	0.0347217	Manes.06G031000/Manes.08G100700/Manes.12G035500/Manes.12G107200/Manes.12G153100/Manes.13G038000/Manes.13G120000/Manes.16G042100/Manes.18G018800	9
	polysaccharide metabolic process	GO:0005976	polysaccharide metabolic process	0.0420903	0.0393861	Manes.02G001000/Manes.02G195600/Manes.02G225100/Manes.06G031000/Manes.08G093700/Manes.08G100700/Manes.10G115600/Manes.11G083300/Manes.12G035500/Manes.12G107200/Manes.12G153100/Manes.13G038000/Manes.13G120000/Manes.16G042100/Manes.18G019600/Manes.18G037200/Manes.18G121200/Manes.S107700	18
	regulation of hormone levels	GO:0010817	regulation of hormone levels	0.0371057	0.0347217	Manes.01G044600/Manes.01G234400/Manes.04G051100/Manes.04G057300/Manes.04G109900/Manes.05G139500/Manes.05G150100/Manes.07G042000/Manes.07G042500/Manes.09G010900/Manes.09G026500/Manes.09G065700/Manes.10G013700/Manes.10G098000/Manes.11G075200/Manes.14G112600/Manes.14G135000/Manes.14G170000/Manes.15G074600/Manes.18G087300/Manes.S058500	21
5	response to stimulus	GO:0071214	cellular response to abiotic stimulus	0.0197666	0.0194412	Manes.01G008400/Manes.01G186300/Manes.03G057200/Manes.08G022400/Manes.10G013000/Manes.10G077100/Manes.10G087300/Manes.10G136500/Manes.13G070600	9
a No enriched GO terms were identified in Cluster 1.
