# Supplementary material for: Integrative transcriptomics reveals association of abscisic acid and lignin pathways with cassava whitefly resistance
Source: BMC Plant Biol. 2023 Dec 20;23:657. doi: 10.1186/s12870-023-04607-y (PMC10731783; doi:10.1186/s12870-023-04607-y)
Supplement: Supplementary file 9 — Additional file 9. Expression values for Arabidopsis SA and JA hormone-treatment tDEGs derived from the literature. Table S20. SA tDEGs identified in Arabidopsis from the literature. Table S21. JA tDEGs identified in Arabidopsis from the literature. [file 12870_2023_4607_MOESM9_ESM.xlsx]

## Sheet: Table S20
Table S20. SA tDEGs identified in Arabidopsis from the literature.
Arabidopsis Locus	Plant Age	Treatment	Study
AT1G42550	27 d	1 mM SA	Thibaud-Nissen et al. 2006
AT1G66130	27 d	1 mM SA	Thibaud-Nissen et al. 2006
AT4G00234	27 d	1 mM SA	Thibaud-Nissen et al. 2006
AT3G20590	27 d	1 mM SA	Thibaud-Nissen et al. 2006
AT2G29420	27 d	1 mM SA	Thibaud-Nissen et al. 2006
AT4G13560	27 d	1 mM SA	Thibaud-Nissen et al. 2006
AT3G29240	27 d	1 mM SA	Thibaud-Nissen et al. 2006
AT5G52810	27 d	1 mM SA	Thibaud-Nissen et al. 2006
AT1G76970	27 d	1 mM SA	Thibaud-Nissen et al. 2006
AT1G19270	27 d	1 mM SA	Thibaud-Nissen et al. 2006
AT4G35600	27 d	1 mM SA	Thibaud-Nissen et al. 2006
AT2G40970	27 d	1 mM SA	Thibaud-Nissen et al. 2006
AT1G33612	27 d	1 mM SA	Thibaud-Nissen et al. 2006
AT3G26690	27 d	1 mM SA	Thibaud-Nissen et al. 2006
AT1G17170	27 d	1 mM SA	Thibaud-Nissen et al. 2006
AT3G57020	27 d	1 mM SA	Thibaud-Nissen et al. 2006
AT3G15095	27 d	1 mM SA	Thibaud-Nissen et al. 2006
AT5G27760	27 d	1 mM SA	Thibaud-Nissen et al. 2006
AT5G12340	27 d	1 mM SA	Thibaud-Nissen et al. 2006
AT3G57700	27 d	1 mM SA	Thibaud-Nissen et al. 2006
AT3G51350	27 d	1 mM SA	Thibaud-Nissen et al. 2006
AT2G30550	27 d	1 mM SA	Thibaud-Nissen et al. 2006
AT1G78460	27 d	1 mM SA	Thibaud-Nissen et al. 2006
AT1G73870	27 d	1 mM SA	Thibaud-Nissen et al. 2006
AT2G45560	27 d	1 mM SA	Thibaud-Nissen et al. 2006
AT5G04720	27 d	1 mM SA	Thibaud-Nissen et al. 2006
AT1G74940	27 d	1 mM SA	Thibaud-Nissen et al. 2006
AT2G04240	27 d	1 mM SA	Thibaud-Nissen et al. 2006
AT5G44820	27 d	1 mM SA	Thibaud-Nissen et al. 2006
AT3G16700	27 d	1 mM SA	Thibaud-Nissen et al. 2006
AT1G51800	27 d	1 mM SA	Thibaud-Nissen et al. 2006
AT2G03310	27 d	1 mM SA	Thibaud-Nissen et al. 2006
AT2G28890	27 d	1 mM SA	Thibaud-Nissen et al. 2006
AT1G26270	27 d	1 mM SA	Thibaud-Nissen et al. 2006
AT4G24970	27 d	1 mM SA	Thibaud-Nissen et al. 2006
AT3G07310	27 d	1 mM SA	Thibaud-Nissen et al. 2006
AT1G11310	27 d	1 mM SA	Thibaud-Nissen et al. 2006
AT1G29330	27 d	1 mM SA	Thibaud-Nissen et al. 2006
AT3G56710	27 d	1 mM SA	Thibaud-Nissen et al. 2006
AT2G43290	27 d	1 mM SA	Thibaud-Nissen et al. 2006
AT1G08050	27 d	1 mM SA	Thibaud-Nissen et al. 2006
AT3G50340	27 d	1 mM SA	Thibaud-Nissen et al. 2006
AT5G67450	27 d	1 mM SA	Thibaud-Nissen et al. 2006
AT1G02450	27 d	1 mM SA	Thibaud-Nissen et al. 2006
AT1G74440	27 d	1 mM SA	Thibaud-Nissen et al. 2006
AT5G54860	27 d	1 mM SA	Thibaud-Nissen et al. 2006
AT3G05360	27 d	1 mM SA	Thibaud-Nissen et al. 2006
AT5G36930	27 d	1 mM SA	Thibaud-Nissen et al. 2006
AT5G44190	27 d	1 mM SA	Thibaud-Nissen et al. 2006
AT5G56230	27 d	1 mM SA	Thibaud-Nissen et al. 2006
AT5G46330	27 d	1 mM SA	Thibaud-Nissen et al. 2006
AT5G39210	27 d	1 mM SA	Thibaud-Nissen et al. 2006
AT1G28480	27 d	1 mM SA	Thibaud-Nissen et al. 2006
AT5G46230	27 d	1 mM SA	Thibaud-Nissen et al. 2006
AT3G14620	27 d	1 mM SA	Thibaud-Nissen et al. 2006
AT3G28480	27 d	1 mM SA	Thibaud-Nissen et al. 2006
AT4G28490	27 d	1 mM SA	Thibaud-Nissen et al. 2006
AT3G23110	27 d	1 mM SA	Thibaud-Nissen et al. 2006
AT1G73805	27 d	1 mM SA	Thibaud-Nissen et al. 2006
AT4G13180	27 d	1 mM SA	Thibaud-Nissen et al. 2006
AT1G53920	27 d	1 mM SA	Thibaud-Nissen et al. 2006
AT4G22590	27 d	1 mM SA	Thibaud-Nissen et al. 2006
AT5G08380	27 d	1 mM SA	Thibaud-Nissen et al. 2006
AT5G54610	27 d	1 mM SA	Thibaud-Nissen et al. 2006
AT5G62770	27 d	1 mM SA	Thibaud-Nissen et al. 2006
AT3G62780	27 d	1 mM SA	Thibaud-Nissen et al. 2006
AT4G36150	27 d	1 mM SA	Thibaud-Nissen et al. 2006
AT4G22530	27 d	1 mM SA	Thibaud-Nissen et al. 2006
AT1G20780	27 d	1 mM SA	Thibaud-Nissen et al. 2006
AT2G29990	27 d	1 mM SA	Thibaud-Nissen et al. 2006
AT3G25400	27 d	1 mM SA	Thibaud-Nissen et al. 2006
AT4G12390	27 d	1 mM SA	Thibaud-Nissen et al. 2006
AT2G26400	27 d	1 mM SA	Thibaud-Nissen et al. 2006
AT5G18780	27 d	1 mM SA	Thibaud-Nissen et al. 2006
AT5G03350	27 d	1 mM SA	Thibaud-Nissen et al. 2006
AT4G05020	27 d	1 mM SA	Thibaud-Nissen et al. 2006
AT4G37330	27 d	1 mM SA	Thibaud-Nissen et al. 2006
AT1G55910	27 d	1 mM SA	Thibaud-Nissen et al. 2006
AT4G30230	27 d	1 mM SA	Thibaud-Nissen et al. 2006
AT1G78995	27 d	1 mM SA	Thibaud-Nissen et al. 2006
AT4G01920	27 d	1 mM SA	Thibaud-Nissen et al. 2006
AT3G51440	27 d	1 mM SA	Thibaud-Nissen et al. 2006
AT5G06750	27 d	1 mM SA	Thibaud-Nissen et al. 2006
AT2G47130	27 d	1 mM SA	Thibaud-Nissen et al. 2006
AT4G26520	27 d	1 mM SA	Thibaud-Nissen et al. 2006
AT5G56610	27 d	1 mM SA	Thibaud-Nissen et al. 2006
AT5G03230	27 d	1 mM SA	Thibaud-Nissen et al. 2006
AT3G19000	27 d	1 mM SA	Thibaud-Nissen et al. 2006
AT5G45510	27 d	1 mM SA	Thibaud-Nissen et al. 2006
AT2G19310	27 d	1 mM SA	Thibaud-Nissen et al. 2006
AT3G07720	27 d	1 mM SA	Thibaud-Nissen et al. 2006
AT5G45480	27 d	1 mM SA	Thibaud-Nissen et al. 2006
AT1G23080	27 d	1 mM SA	Thibaud-Nissen et al. 2006
AT4G29740	27 d	1 mM SA	Thibaud-Nissen et al. 2006
AT3G11340	27 d	1 mM SA	Thibaud-Nissen et al. 2006
AT4G23470	27 d	1 mM SA	Thibaud-Nissen et al. 2006
AT5G51830	27 d	1 mM SA	Thibaud-Nissen et al. 2006
AT5G47730	27 d	1 mM SA	Thibaud-Nissen et al. 2006
AT3G04200	27 d	1 mM SA	Thibaud-Nissen et al. 2006
AT1G03850	27 d	1 mM SA	Thibaud-Nissen et al. 2006
AT5G57550	27 d	1 mM SA	Thibaud-Nissen et al. 2006
AT4G30640	27 d	1 mM SA	Thibaud-Nissen et al. 2006
AT2G21185	27 d	1 mM SA	Thibaud-Nissen et al. 2006
AT3G59940	27 d	1 mM SA	Thibaud-Nissen et al. 2006
AT2G33580	27 d	1 mM SA	Thibaud-Nissen et al. 2006
AT3G28130	27 d	1 mM SA	Thibaud-Nissen et al. 2006
AT1G75800	27 d	1 mM SA	Thibaud-Nissen et al. 2006
AT2G02800	27 d	1 mM SA	Thibaud-Nissen et al. 2006
AT3G02380	27 d	1 mM SA	Thibaud-Nissen et al. 2006
AT2G40140	27 d	1 mM SA	Thibaud-Nissen et al. 2006
AT5G45110	27 d	1 mM SA	Thibaud-Nissen et al. 2006
AT3G15760	27 d	1 mM SA	Thibaud-Nissen et al. 2006
AT1G03370	27 d	1 mM SA	Thibaud-Nissen et al. 2006
AT5G59070	27 d	1 mM SA	Thibaud-Nissen et al. 2006
AT4G00955	27 d	1 mM SA	Thibaud-Nissen et al. 2006
AT1G72680	27 d	1 mM SA	Thibaud-Nissen et al. 2006
AT3G56080	27 d	1 mM SA	Thibaud-Nissen et al. 2006
AT5G25220	27 d	1 mM SA	Thibaud-Nissen et al. 2006
AT2G31020	27 d	1 mM SA	Thibaud-Nissen et al. 2006
AT3G15570	27 d	1 mM SA	Thibaud-Nissen et al. 2006
AT5G13730	27 d	1 mM SA	Thibaud-Nissen et al. 2006
AT3G56400	27 d	1 mM SA	Thibaud-Nissen et al. 2006
AT2G17130	27 d	1 mM SA	Thibaud-Nissen et al. 2006
AT5G19980	27 d	1 mM SA	Thibaud-Nissen et al. 2006
AT2G37760	27 d	1 mM SA	Thibaud-Nissen et al. 2006
AT5G23920	27 d	1 mM SA	Thibaud-Nissen et al. 2006
AT1G34750	27 d	1 mM SA	Thibaud-Nissen et al. 2006
AT5G03320	27 d	1 mM SA	Thibaud-Nissen et al. 2006
AT2G39210	27 d	1 mM SA	Thibaud-Nissen et al. 2006
AT3G21640	27 d	1 mM SA	Thibaud-Nissen et al. 2006
AT2G46940	27 d	1 mM SA	Thibaud-Nissen et al. 2006
AT1G77450	27 d	1 mM SA	Thibaud-Nissen et al. 2006
AT4G02420	27 d	1 mM SA	Thibaud-Nissen et al. 2006
AT1G06180	27 d	1 mM SA	Thibaud-Nissen et al. 2006
AT1G31540	27 d	1 mM SA	Thibaud-Nissen et al. 2006
AT1G20823	27 d	1 mM SA	Thibaud-Nissen et al. 2006
AT4G11100	27 d	1 mM SA	Thibaud-Nissen et al. 2006
AT2G17500	27 d	1 mM SA	Thibaud-Nissen et al. 2006
AT4G26070	27 d	1 mM SA	Thibaud-Nissen et al. 2006
AT5G41050	27 d	1 mM SA	Thibaud-Nissen et al. 2006
AT1G01430	27 d	1 mM SA	Thibaud-Nissen et al. 2006
AT3G01660	27 d	1 mM SA	Thibaud-Nissen et al. 2006
AT2G48030	27 d	1 mM SA	Thibaud-Nissen et al. 2006
AT3G01080	27 d	1 mM SA	Thibaud-Nissen et al. 2006
AT3G09810	27 d	1 mM SA	Thibaud-Nissen et al. 2006
AT5G06860	27 d	1 mM SA	Thibaud-Nissen et al. 2006
AT4G12310	27 d	1 mM SA	Thibaud-Nissen et al. 2006
AT3G51860	27 d	1 mM SA	Thibaud-Nissen et al. 2006
AT3G44190	27 d	1 mM SA	Thibaud-Nissen et al. 2006
AT5G45000	27 d	1 mM SA	Thibaud-Nissen et al. 2006
AT3G50650	27 d	1 mM SA	Thibaud-Nissen et al. 2006
AT4G37370	27 d	1 mM SA	Thibaud-Nissen et al. 2006
AT1G12990	27 d	1 mM SA	Thibaud-Nissen et al. 2006
AT4G35310	27 d	1 mM SA	Thibaud-Nissen et al. 2006
AT2G43820	27 d	1 mM SA	Thibaud-Nissen et al. 2006
AT4G14390	27 d	1 mM SA	Thibaud-Nissen et al. 2006
AT4G25110	27 d	1 mM SA	Thibaud-Nissen et al. 2006
AT1G20650	27 d	1 mM SA	Thibaud-Nissen et al. 2006
AT4G31860	27 d	1 mM SA	Thibaud-Nissen et al. 2006
AT1G18390	27 d	1 mM SA	Thibaud-Nissen et al. 2006
AT1G53035	27 d	1 mM SA	Thibaud-Nissen et al. 2006
AT5G66910	27 d	1 mM SA	Thibaud-Nissen et al. 2006
AT1G70230	27 d	1 mM SA	Thibaud-Nissen et al. 2006
AT1G68570	27 d	1 mM SA	Thibaud-Nissen et al. 2006
AT4G22980	27 d	1 mM SA	Thibaud-Nissen et al. 2006
AT1G01010	27 d	1 mM SA	Thibaud-Nissen et al. 2006
AT4G02220	27 d	1 mM SA	Thibaud-Nissen et al. 2006
AT4G18950	27 d	1 mM SA	Thibaud-Nissen et al. 2006
AT3G11330	27 d	1 mM SA	Thibaud-Nissen et al. 2006
AT5G25820	27 d	1 mM SA	Thibaud-Nissen et al. 2006
AT5G27830	27 d	1 mM SA	Thibaud-Nissen et al. 2006
AT1G62730	27 d	1 mM SA	Thibaud-Nissen et al. 2006
AT4G35180	27 d	1 mM SA	Thibaud-Nissen et al. 2006
AT5G54250	27 d	1 mM SA	Thibaud-Nissen et al. 2006
AT1G80840	27 d	1 mM SA	Thibaud-Nissen et al. 2006
AT5G45650	27 d	1 mM SA	Thibaud-Nissen et al. 2006
AT3G11280	27 d	1 mM SA	Thibaud-Nissen et al. 2006
AT5G39050	27 d	1 mM SA	Thibaud-Nissen et al. 2006
AT5G63790	27 d	1 mM SA	Thibaud-Nissen et al. 2006
AT2G38290	27 d	1 mM SA	Thibaud-Nissen et al. 2006
AT1G11320	27 d	1 mM SA	Thibaud-Nissen et al. 2006
AT1G78450	27 d	1 mM SA	Thibaud-Nissen et al. 2006
AT5G24210	27 d	1 mM SA	Thibaud-Nissen et al. 2006
AT5G19930	27 d	1 mM SA	Thibaud-Nissen et al. 2006
AT2G38970	27 d	1 mM SA	Thibaud-Nissen et al. 2006
AT1G05560	27 d	1 mM SA	Thibaud-Nissen et al. 2006
AT4G19660	27 d	1 mM SA	Thibaud-Nissen et al. 2006
AT3G09010	27 d	1 mM SA	Thibaud-Nissen et al. 2006
AT5G54960	27 d	1 mM SA	Thibaud-Nissen et al. 2006
AT1G02440	27 d	1 mM SA	Thibaud-Nissen et al. 2006
AT5G26340	27 d	1 mM SA	Thibaud-Nissen et al. 2006
AT1G01560	27 d	1 mM SA	Thibaud-Nissen et al. 2006
AT3G28050	27 d	1 mM SA	Thibaud-Nissen et al. 2006
AT5G22570	27 d	1 mM SA	Thibaud-Nissen et al. 2006
AT4G31800	27 d	1 mM SA	Thibaud-Nissen et al. 2006
AT2G05320	27 d	1 mM SA	Thibaud-Nissen et al. 2006
AT3G47430	27 d	1 mM SA	Thibaud-Nissen et al. 2006
AT2G27660	27 d	1 mM SA	Thibaud-Nissen et al. 2006
AT2G40750	27 d	1 mM SA	Thibaud-Nissen et al. 2006
AT3G28080	27 d	1 mM SA	Thibaud-Nissen et al. 2006
AT1G16670	27 d	1 mM SA	Thibaud-Nissen et al. 2006
AT2G27690	27 d	1 mM SA	Thibaud-Nissen et al. 2006
AT1G72900	27 d	1 mM SA	Thibaud-Nissen et al. 2006
AT1G23840	27 d	1 mM SA	Thibaud-Nissen et al. 2006
AT1G32100	14 d	1 mM SA	Singh et al 2015
AT5G15240	14 d	1 mM SA	Singh et al 2015
AT3G20590	14 d	1 mM SA	Singh et al 2015
AT2G18150	14 d	1 mM SA	Singh et al 2015
AT1G42980	14 d	1 mM SA	Singh et al 2015
AT5G59220	14 d	1 mM SA	Singh et al 2015
AT2G33570	14 d	1 mM SA	Singh et al 2015
AT1G26230	14 d	1 mM SA	Singh et al 2015
AT1G17170	14 d	1 mM SA	Singh et al 2015
AT5G47880	14 d	1 mM SA	Singh et al 2015
AT1G70810	14 d	1 mM SA	Singh et al 2015
AT4G10960	14 d	1 mM SA	Singh et al 2015
AT3G57700	14 d	1 mM SA	Singh et al 2015
AT3G52430	14 d	1 mM SA	Singh et al 2015
AT4G08480	14 d	1 mM SA	Singh et al 2015
AT5G23840	14 d	1 mM SA	Singh et al 2015
AT4G15290	14 d	1 mM SA	Singh et al 2015
AT3G48640	14 d	1 mM SA	Singh et al 2015
AT4G24040	14 d	1 mM SA	Singh et al 2015
AT1G18880	14 d	1 mM SA	Singh et al 2015
AT3G48100	14 d	1 mM SA	Singh et al 2015
AT4G26220	14 d	1 mM SA	Singh et al 2015
AT3G51430	14 d	1 mM SA	Singh et al 2015
AT2G29750	14 d	1 mM SA	Singh et al 2015
AT3G06840	14 d	1 mM SA	Singh et al 2015
AT1G13990	14 d	1 mM SA	Singh et al 2015
AT5G62520	14 d	1 mM SA	Singh et al 2015
AT4G23160	14 d	1 mM SA	Singh et al 2015
AT1G63440	14 d	1 mM SA	Singh et al 2015
AT5G44070	14 d	1 mM SA	Singh et al 2015
AT1G61160	14 d	1 mM SA	Singh et al 2015
AT3G62600	14 d	1 mM SA	Singh et al 2015
AT1G13100	14 d	1 mM SA	Singh et al 2015
AT5G41280	14 d	1 mM SA	Singh et al 2015
AT3G48090	14 d	1 mM SA	Singh et al 2015
AT4G12730	14 d	1 mM SA	Singh et al 2015
AT3G57260	14 d	1 mM SA	Singh et al 2015
AT4G29180	14 d	1 mM SA	Singh et al 2015
AT5G04470	14 d	1 mM SA	Singh et al 2015
AT2G28250	14 d	1 mM SA	Singh et al 2015
AT3G11550	14 d	1 mM SA	Singh et al 2015
AT1G60680	14 d	1 mM SA	Singh et al 2015
AT1G22740	14 d	1 mM SA	Singh et al 2015
AT5G52640	14 d	1 mM SA	Singh et al 2015
AT1G17610	14 d	1 mM SA	Singh et al 2015
AT3G28540	14 d	1 mM SA	Singh et al 2015
AT5G06300	14 d	1 mM SA	Singh et al 2015
AT3G25790	14 d	1 mM SA	Singh et al 2015
AT1G19050	14 d	1 mM SA	Singh et al 2015
AT1G09500	14 d	1 mM SA	Singh et al 2015
AT4G20460	14 d	1 mM SA	Singh et al 2015
AT1G53540	14 d	1 mM SA	Singh et al 2015
AT1G21250	14 d	1 mM SA	Singh et al 2015
AT3G48080	14 d	1 mM SA	Singh et al 2015
AT1G08340	14 d	1 mM SA	Singh et al 2015
AT1G56720	14 d	1 mM SA	Singh et al 2015
AT1G17745	14 d	1 mM SA	Singh et al 2015
AT3G28480	14 d	1 mM SA	Singh et al 2015
AT5G42580	14 d	1 mM SA	Singh et al 2015
AT1G01750	14 d	1 mM SA	Singh et al 2015
AT1G80450	14 d	1 mM SA	Singh et al 2015
AT1G69730	14 d	1 mM SA	Singh et al 2015
AT5G62770	14 d	1 mM SA	Singh et al 2015
AT5G59520	14 d	1 mM SA	Singh et al 2015
AT5G64250	14 d	1 mM SA	Singh et al 2015
AT1G20070	14 d	1 mM SA	Singh et al 2015
AT5G47950	14 d	1 mM SA	Singh et al 2015
AT5G39030	14 d	1 mM SA	Singh et al 2015
AT1G08450	14 d	1 mM SA	Singh et al 2015
AT2G26400	14 d	1 mM SA	Singh et al 2015
AT1G69240	14 d	1 mM SA	Singh et al 2015
AT5G59510	14 d	1 mM SA	Singh et al 2015
AT4G27280	14 d	1 mM SA	Singh et al 2015
AT5G66280	14 d	1 mM SA	Singh et al 2015
AT2G40600	14 d	1 mM SA	Singh et al 2015
AT5G17860	14 d	1 mM SA	Singh et al 2015
AT3G02240	14 d	1 mM SA	Singh et al 2015
AT5G19750	14 d	1 mM SA	Singh et al 2015
AT1G63220	14 d	1 mM SA	Singh et al 2015
AT3G12240	14 d	1 mM SA	Singh et al 2015
AT5G03570	14 d	1 mM SA	Singh et al 2015
AT4G11890	14 d	1 mM SA	Singh et al 2015
AT1G69200	14 d	1 mM SA	Singh et al 2015
AT5G19800	14 d	1 mM SA	Singh et al 2015
AT5G15600	14 d	1 mM SA	Singh et al 2015
AT1G13590	14 d	1 mM SA	Singh et al 2015
AT5G59780	14 d	1 mM SA	Singh et al 2015
AT2G39040	14 d	1 mM SA	Singh et al 2015
AT3G05150	14 d	1 mM SA	Singh et al 2015
AT1G66970	14 d	1 mM SA	Singh et al 2015
AT2G37750	14 d	1 mM SA	Singh et al 2015
AT1G05680	14 d	1 mM SA	Singh et al 2015
AT2G21640	14 d	1 mM SA	Singh et al 2015
AT3G19580	14 d	1 mM SA	Singh et al 2015
AT3G48850	14 d	1 mM SA	Singh et al 2015
AT3G62390	14 d	1 mM SA	Singh et al 2015
AT3G45700	14 d	1 mM SA	Singh et al 2015
AT2G29500	14 d	1 mM SA	Singh et al 2015
AT5G39040	14 d	1 mM SA	Singh et al 2015
AT5G26790	14 d	1 mM SA	Singh et al 2015
AT3G25620	14 d	1 mM SA	Singh et al 2015
AT2G23620	14 d	1 mM SA	Singh et al 2015
AT2G23410	14 d	1 mM SA	Singh et al 2015
AT5G45110	14 d	1 mM SA	Singh et al 2015
AT4G08410	14 d	1 mM SA	Singh et al 2015
AT4G26270	14 d	1 mM SA	Singh et al 2015
AT5G58010	14 d	1 mM SA	Singh et al 2015
AT3G02800	14 d	1 mM SA	Singh et al 2015
AT1G76930	14 d	1 mM SA	Singh et al 2015
AT3G62040	14 d	1 mM SA	Singh et al 2015
AT5G42380	14 d	1 mM SA	Singh et al 2015
AT4G20830	14 d	1 mM SA	Singh et al 2015
AT3G44990	14 d	1 mM SA	Singh et al 2015
AT3G45620	14 d	1 mM SA	Singh et al 2015
AT1G68585	14 d	1 mM SA	Singh et al 2015
AT3G27880	14 d	1 mM SA	Singh et al 2015
AT4G26070	14 d	1 mM SA	Singh et al 2015
AT3G18960	14 d	1 mM SA	Singh et al 2015
AT2G46690	14 d	1 mM SA	Singh et al 2015
AT2G24100	14 d	1 mM SA	Singh et al 2015
AT5G60890	14 d	1 mM SA	Singh et al 2015
AT2G30400	14 d	1 mM SA	Singh et al 2015
AT4G13440	14 d	1 mM SA	Singh et al 2015
AT1G67110	14 d	1 mM SA	Singh et al 2015
AT1G22330	14 d	1 mM SA	Singh et al 2015
AT5G64780	14 d	1 mM SA	Singh et al 2015
AT5G58840	14 d	1 mM SA	Singh et al 2015
AT1G23760	14 d	1 mM SA	Singh et al 2015
AT5G05900	14 d	1 mM SA	Singh et al 2015
AT1G14960	14 d	1 mM SA	Singh et al 2015
AT1G20160	14 d	1 mM SA	Singh et al 2015
AT4G15390	14 d	1 mM SA	Singh et al 2015
AT1G67820	14 d	1 mM SA	Singh et al 2015
AT4G22610	14 d	1 mM SA	Singh et al 2015
AT5G03490	14 d	1 mM SA	Singh et al 2015
AT1G09090	14 d	1 mM SA	Singh et al 2015
AT5G23830	14 d	1 mM SA	Singh et al 2015
AT2G47540	14 d	1 mM SA	Singh et al 2015
AT3G22620	14 d	1 mM SA	Singh et al 2015
AT5G17760	14 d	1 mM SA	Singh et al 2015
AT2G23810	14 d	1 mM SA	Singh et al 2015
AT2G31880	14 d	1 mM SA	Singh et al 2015
AT5G26260	14 d	1 mM SA	Singh et al 2015
AT1G54970	14 d	1 mM SA	Singh et al 2015
AT2G35880	14 d	1 mM SA	Singh et al 2015
AT5G42180	14 d	1 mM SA	Singh et al 2015
AT3G54580	14 d	1 mM SA	Singh et al 2015
AT3G25760	14 d	1 mM SA	Singh et al 2015
AT5G26340	14 d	1 mM SA	Singh et al 2015
AT1G31580	14 d	1 mM SA	Singh et al 2015
AT2G41100	14 d	1 mM SA	Singh et al 2015
AT5G52750	14 d	1 mM SA	Singh et al 2015
AT5G22570	14 d	1 mM SA	Singh et al 2015
AT4G27410	14 d	1 mM SA	Singh et al 2015
AT3G55150	14 d	1 mM SA	Singh et al 2015
AT2G28780	14 d	1 mM SA	Singh et al 2015
AT5G44820	14 d	1 mM SA	Singh et al 2015
AT3G24290	14 d	1 mM SA	Singh et al 2015
AT5G47990	14 d	1 mM SA	Singh et al 2015
AT3G27960	14 d	1 mM SA	Singh et al 2015
AT3G26600	14 d	1 mM SA	Singh et al 2015
AT2G40750	14 d	1 mM SA	Singh et al 2015
AT3G19320	14 d	1 mM SA	Singh et al 2015
AT1G02520	14 d	1 mM SA	Singh et al 2015
AT4G11210	14 d	1 mM SA	Singh et al 2015
AT4G17340	14 d	1 mM SA	Singh et al 2015
AT3G02850	14 d	1 mM SA	Singh et al 2015
AT5G48180	14 d	1 mM SA	Singh et al 2015
AT4G21680	14 d	1 mM SA	Singh et al 2015
AT1G50090	14 d	1 mM SA	Singh et al 2015
AT5G43450	14 d	1 mM SA	Singh et al 2015
AT4G18250	14 d	1 mM SA	Singh et al 2015
AT1G62580	14 d	1 mM SA	Singh et al 2015
AT5G13080	14 d	1 mM SA	Singh et al 2015
AT1G51420	14 d	1 mM SA	Singh et al 2015
AT5G45070	14 d	1 mM SA	Singh et al 2015
AT3G06460	14 d	1 mM SA	Singh et al 2015
AT3G19430	14 d	1 mM SA	Singh et al 2015
AT4G28190	14 d	1 mM SA	Singh et al 2015
AT3G23560	14 d	1 mM SA	Singh et al 2015
AT2G40270	14 d	1 mM SA	Singh et al 2015
AT1G76960	14 d	1 mM SA	Singh et al 2015
AT5G47070	14 d	1 mM SA	Singh et al 2015
AT1G28100	14 d	1 mM SA	Singh et al 2015
AT5G27060	14 d	1 mM SA	Singh et al 2015
AT5G50210	14 d	1 mM SA	Singh et al 2015
AT3G12580	14 d	1 mM SA	Singh et al 2015
AT4G31470	14 d	1 mM SA	Singh et al 2015
AT2G33380	14 d	1 mM SA	Singh et al 2015
AT5G04720	14 d	1 mM SA	Singh et al 2015
AT3G62770	14 d	1 mM SA	Singh et al 2015
AT1G64405	14 d	1 mM SA	Singh et al 2015
AT1G44160	14 d	1 mM SA	Singh et al 2015
AT5G41610	14 d	1 mM SA	Singh et al 2015
AT4G36410	14 d	1 mM SA	Singh et al 2015
AT4G14220	14 d	1 mM SA	Singh et al 2015
AT4G34135	14 d	1 mM SA	Singh et al 2015
AT4G29270	14 d	1 mM SA	Singh et al 2015
AT1G26380	14 d	1 mM SA	Singh et al 2015
AT1G34040	14 d	1 mM SA	Singh et al 2015
AT1G22280	14 d	1 mM SA	Singh et al 2015
AT4G24970	14 d	1 mM SA	Singh et al 2015
AT3G58620	14 d	1 mM SA	Singh et al 2015
AT1G76600	14 d	1 mM SA	Singh et al 2015
AT1G79320	14 d	1 mM SA	Singh et al 2015
AT5G25440	14 d	1 mM SA	Singh et al 2015
AT1G22880	14 d	1 mM SA	Singh et al 2015
AT4G25990	14 d	1 mM SA	Singh et al 2015
AT3G50560	14 d	1 mM SA	Singh et al 2015
AT1G15640	14 d	1 mM SA	Singh et al 2015
AT4G26010	14 d	1 mM SA	Singh et al 2015
AT4G32650	14 d	1 mM SA	Singh et al 2015
AT3G21510	14 d	1 mM SA	Singh et al 2015
AT4G11460	14 d	1 mM SA	Singh et al 2015
AT1G80590	14 d	1 mM SA	Singh et al 2015
AT3G14620	14 d	1 mM SA	Singh et al 2015
AT1G28290	14 d	1 mM SA	Singh et al 2015
AT1G54790	14 d	1 mM SA	Singh et al 2015
AT3G54150	14 d	1 mM SA	Singh et al 2015
AT5G42050	14 d	1 mM SA	Singh et al 2015
AT5G49480	14 d	1 mM SA	Singh et al 2015
AT2G26560	14 d	1 mM SA	Singh et al 2015
AT2G36360	14 d	1 mM SA	Singh et al 2015
AT3G62780	14 d	1 mM SA	Singh et al 2015
AT1G30850	14 d	1 mM SA	Singh et al 2015
AT1G61820	14 d	1 mM SA	Singh et al 2015
AT1G55450	14 d	1 mM SA	Singh et al 2015
AT3G48020	14 d	1 mM SA	Singh et al 2015
AT5G24410	14 d	1 mM SA	Singh et al 2015
AT3G12500	14 d	1 mM SA	Singh et al 2015
AT5G03550	14 d	1 mM SA	Singh et al 2015
AT4G35030	14 d	1 mM SA	Singh et al 2015
AT1G12040	14 d	1 mM SA	Singh et al 2015
AT4G03820	14 d	1 mM SA	Singh et al 2015
AT3G23190	14 d	1 mM SA	Singh et al 2015
AT3G48970	14 d	1 mM SA	Singh et al 2015
AT3G04480	14 d	1 mM SA	Singh et al 2015
AT2G28670	14 d	1 mM SA	Singh et al 2015
AT5G51830	14 d	1 mM SA	Singh et al 2015
AT1G06090	14 d	1 mM SA	Singh et al 2015
AT1G05060	14 d	1 mM SA	Singh et al 2015
AT4G08160	14 d	1 mM SA	Singh et al 2015
AT1G56320	14 d	1 mM SA	Singh et al 2015
AT3G47480	14 d	1 mM SA	Singh et al 2015
AT1G70990	14 d	1 mM SA	Singh et al 2015
AT4G14130	14 d	1 mM SA	Singh et al 2015
AT1G19020	14 d	1 mM SA	Singh et al 2015
AT5G37070	14 d	1 mM SA	Singh et al 2015
AT4G02280	14 d	1 mM SA	Singh et al 2015
AT5G15290	14 d	1 mM SA	Singh et al 2015
AT5G24600	14 d	1 mM SA	Singh et al 2015
AT1G72140	14 d	1 mM SA	Singh et al 2015
AT4G25790	14 d	1 mM SA	Singh et al 2015
AT1G50740	14 d	1 mM SA	Singh et al 2015
AT1G53903	14 d	1 mM SA	Singh et al 2015
AT3G22370	14 d	1 mM SA	Singh et al 2015
AT5G16000	14 d	1 mM SA	Singh et al 2015
AT3G16360	14 d	1 mM SA	Singh et al 2015
AT5G64230	14 d	1 mM SA	Singh et al 2015
AT1G06180	14 d	1 mM SA	Singh et al 2015
AT4G22212	14 d	1 mM SA	Singh et al 2015
AT1G72200	14 d	1 mM SA	Singh et al 2015
AT2G14610	14 d	1 mM SA	Singh et al 2015
AT3G04640	14 d	1 mM SA	Singh et al 2015
AT1G35710	14 d	1 mM SA	Singh et al 2015
AT2G44450	14 d	1 mM SA	Singh et al 2015
AT1G21110	14 d	1 mM SA	Singh et al 2015
AT1G75040	14 d	1 mM SA	Singh et al 2015
AT4G23690	14 d	1 mM SA	Singh et al 2015
AT5G44570	14 d	1 mM SA	Singh et al 2015
AT5G15850	14 d	1 mM SA	Singh et al 2015
AT2G25810	14 d	1 mM SA	Singh et al 2015
AT2G43820	14 d	1 mM SA	Singh et al 2015
AT4G19030	14 d	1 mM SA	Singh et al 2015
AT4G14390	14 d	1 mM SA	Singh et al 2015
AT2G23170	14 d	1 mM SA	Singh et al 2015
AT5G52760	14 d	1 mM SA	Singh et al 2015
AT1G50560	14 d	1 mM SA	Singh et al 2015
AT5G45500	14 d	1 mM SA	Singh et al 2015
AT5G50740	14 d	1 mM SA	Singh et al 2015
AT4G36060	14 d	1 mM SA	Singh et al 2015
AT4G22980	14 d	1 mM SA	Singh et al 2015
AT5G60660	14 d	1 mM SA	Singh et al 2015
AT1G66800	14 d	1 mM SA	Singh et al 2015
AT1G21270	14 d	1 mM SA	Singh et al 2015
AT5G40690	14 d	1 mM SA	Singh et al 2015
AT3G22060	14 d	1 mM SA	Singh et al 2015
AT5G27830	14 d	1 mM SA	Singh et al 2015
AT4G35180	14 d	1 mM SA	Singh et al 2015
AT1G72500	14 d	1 mM SA	Singh et al 2015
AT2G23130	14 d	1 mM SA	Singh et al 2015
AT4G32350	14 d	1 mM SA	Singh et al 2015
AT5G41740	14 d	1 mM SA	Singh et al 2015
AT4G31320	14 d	1 mM SA	Singh et al 2015
AT5G39050	14 d	1 mM SA	Singh et al 2015
AT3G21720	14 d	1 mM SA	Singh et al 2015
AT4G36880	14 d	1 mM SA	Singh et al 2015
AT1G70170	14 d	1 mM SA	Singh et al 2015
AT2G02230	14 d	1 mM SA	Singh et al 2015
AT5G66070	14 d	1 mM SA	Singh et al 2015
AT1G18100	14 d	1 mM SA	Singh et al 2015
AT3G16150	14 d	1 mM SA	Singh et al 2015
AT5G39580	14 d	1 mM SA	Singh et al 2015
AT3G08690	14 d	1 mM SA	Singh et al 2015
AT2G16980	14 d	1 mM SA	Singh et al 2015
AT3G03640	14 d	1 mM SA	Singh et al 2015
AT5G47120	14 d	1 mM SA	Singh et al 2015
AT2G36380	14 d	1 mM SA	Singh et al 2015
AT4G11310	14 d	1 mM SA	Singh et al 2015
AT3G28210	14 d	1 mM SA	Singh et al 2015
AT1G72930	14 d	1 mM SA	Singh et al 2015
AT1G33110	14 d	1 mM SA	Singh et al 2015
AT3G51750	14 d	1 mM SA	Singh et al 2015
AT1G43160	14 d	1 mM SA	Singh et al 2015
AT4G33050	14 d	1 mM SA	Singh et al 2015
AT1G07400	14 d	1 mM SA	Singh et al 2015
AT1G30760	14 d	1 mM SA	Singh et al 2015
AT1G73805	14 d	1 mM SA	Singh et al 2015
AT2G28210	14 d	1 mM SA	Singh et al 2015
AT3G05900	14 d	1 mM SA	Singh et al 2015
AT2G29460	14 d	1 mM SA	Singh et al 2015
AT5G49130	14 d	1 mM SA	Singh et al 2015
AT4G15120	14 d	1 mM SA	Singh et al 2015
AT3G20160	14 d	1 mM SA	Singh et al 2015
AT3G55700	14 d	1 mM SA	Singh et al 2015
AT5G47240	14 d	1 mM SA	Singh et al 2015
AT1G19900	14 d	1 mM SA	Singh et al 2015
AT1G72900	14 d	1 mM SA	Singh et al 2015
AT4G26090	14 d	1 mM SA	Singh et al 2015
AT5G24310	14 d	1 mM SA	Singh et al 2015
AT5G04340	14 d	1 mM SA	Singh et al 2015
AT3G49670	14 d	1 mM SA	Singh et al 2015
AT2G04070	14 d	1 mM SA	Singh et al 2015
AT4G18880	14 d	1 mM SA	Singh et al 2015
AT1G18980	14 d	1 mM SA	Singh et al 2015
AT1G76970	14 d	1 mM SA	Singh et al 2015
AT4G14400	14 d	1 mM SA	Singh et al 2015
AT2G01520	14 d	1 mM SA	Singh et al 2015
AT2G44380	14 d	1 mM SA	Singh et al 2015
AT4G21850	14 d	1 mM SA	Singh et al 2015
AT2G39380	14 d	1 mM SA	Singh et al 2015
AT1G33612	14 d	1 mM SA	Singh et al 2015
AT5G60950	14 d	1 mM SA	Singh et al 2015
AT2G33330	14 d	1 mM SA	Singh et al 2015
AT3G24670	14 d	1 mM SA	Singh et al 2015
AT4G01130	14 d	1 mM SA	Singh et al 2015
AT2G36790	14 d	1 mM SA	Singh et al 2015
AT3G26830	14 d	1 mM SA	Singh et al 2015
AT3G01260	14 d	1 mM SA	Singh et al 2015
AT4G35320	14 d	1 mM SA	Singh et al 2015
AT5G66780	14 d	1 mM SA	Singh et al 2015
AT3G24520	14 d	1 mM SA	Singh et al 2015
AT1G27140	14 d	1 mM SA	Singh et al 2015
AT2G23150	14 d	1 mM SA	Singh et al 2015
AT2G34500	14 d	1 mM SA	Singh et al 2015
AT5G16590	14 d	1 mM SA	Singh et al 2015
AT4G15700	14 d	1 mM SA	Singh et al 2015
AT5G19790	14 d	1 mM SA	Singh et al 2015
AT2G30250	14 d	1 mM SA	Singh et al 2015
AT1G77120	14 d	1 mM SA	Singh et al 2015
AT4G34630	14 d	1 mM SA	Singh et al 2015
AT1G65310	14 d	1 mM SA	Singh et al 2015
AT2G47800	14 d	1 mM SA	Singh et al 2015
AT5G65300	14 d	1 mM SA	Singh et al 2015
AT1G62540	14 d	1 mM SA	Singh et al 2015
AT1G71040	14 d	1 mM SA	Singh et al 2015
AT5G40010	14 d	1 mM SA	Singh et al 2015
AT4G33300	14 d	1 mM SA	Singh et al 2015
AT3G12110	14 d	1 mM SA	Singh et al 2015
AT5G64310	14 d	1 mM SA	Singh et al 2015
AT5G09290	14 d	1 mM SA	Singh et al 2015
AT3G16350	14 d	1 mM SA	Singh et al 2015
AT3G50950	14 d	1 mM SA	Singh et al 2015
AT5G19970	14 d	1 mM SA	Singh et al 2015
AT1G61840	14 d	1 mM SA	Singh et al 2015
AT5G38700	14 d	1 mM SA	Singh et al 2015
AT5G10760	14 d	1 mM SA	Singh et al 2015
AT2G45890	14 d	1 mM SA	Singh et al 2015
AT4G13180	14 d	1 mM SA	Singh et al 2015
AT5G05090	14 d	1 mM SA	Singh et al 2015
AT2G41730	14 d	1 mM SA	Singh et al 2015
AT2G42850	14 d	1 mM SA	Singh et al 2015
AT4G24160	14 d	1 mM SA	Singh et al 2015
AT5G64510	14 d	1 mM SA	Singh et al 2015
AT2G47520	14 d	1 mM SA	Singh et al 2015
AT2G02930	14 d	1 mM SA	Singh et al 2015
AT4G23700	14 d	1 mM SA	Singh et al 2015
AT5G55250	14 d	1 mM SA	Singh et al 2015
AT5G53970	14 d	1 mM SA	Singh et al 2015
AT5G43520	14 d	1 mM SA	Singh et al 2015
AT2G29990	14 d	1 mM SA	Singh et al 2015
AT5G60020	14 d	1 mM SA	Singh et al 2015
AT4G25220	14 d	1 mM SA	Singh et al 2015
AT3G59370	14 d	1 mM SA	Singh et al 2015
AT1G32350	14 d	1 mM SA	Singh et al 2015
AT3G22235	14 d	1 mM SA	Singh et al 2015
AT5G38900	14 d	1 mM SA	Singh et al 2015
AT2G25460	14 d	1 mM SA	Singh et al 2015
AT4G23810	14 d	1 mM SA	Singh et al 2015
AT2G19970	14 d	1 mM SA	Singh et al 2015
AT1G72800	14 d	1 mM SA	Singh et al 2015
AT2G12400	14 d	1 mM SA	Singh et al 2015
AT3G61430	14 d	1 mM SA	Singh et al 2015
AT1G79400	14 d	1 mM SA	Singh et al 2015
AT5G54230	14 d	1 mM SA	Singh et al 2015
AT5G45510	14 d	1 mM SA	Singh et al 2015
AT2G21620	14 d	1 mM SA	Singh et al 2015
AT2G01830	14 d	1 mM SA	Singh et al 2015
AT5G54040	14 d	1 mM SA	Singh et al 2015
AT4G12545	14 d	1 mM SA	Singh et al 2015
AT5G04970	14 d	1 mM SA	Singh et al 2015
AT5G22555	14 d	1 mM SA	Singh et al 2015
AT1G03850	14 d	1 mM SA	Singh et al 2015
AT3G15300	14 d	1 mM SA	Singh et al 2015
AT1G71140	14 d	1 mM SA	Singh et al 2015
AT1G02750	14 d	1 mM SA	Singh et al 2015
AT1G17180	14 d	1 mM SA	Singh et al 2015
AT3G27170	14 d	1 mM SA	Singh et al 2015
AT4G17220	14 d	1 mM SA	Singh et al 2015
AT1G78000	14 d	1 mM SA	Singh et al 2015
AT5G14470	14 d	1 mM SA	Singh et al 2015
AT1G59710	14 d	1 mM SA	Singh et al 2015
AT1G72680	14 d	1 mM SA	Singh et al 2015
AT5G18470	14 d	1 mM SA	Singh et al 2015
AT5G53370	14 d	1 mM SA	Singh et al 2015
AT3G13950	14 d	1 mM SA	Singh et al 2015
AT1G34750	14 d	1 mM SA	Singh et al 2015
AT5G61650	14 d	1 mM SA	Singh et al 2015
AT4G26320	14 d	1 mM SA	Singh et al 2015
AT4G28940	14 d	1 mM SA	Singh et al 2015
AT1G05260	14 d	1 mM SA	Singh et al 2015
AT3G14850	14 d	1 mM SA	Singh et al 2015
AT4G02420	14 d	1 mM SA	Singh et al 2015
AT1G32090	14 d	1 mM SA	Singh et al 2015
AT1G71830	14 d	1 mM SA	Singh et al 2015
AT1G49050	14 d	1 mM SA	Singh et al 2015
AT4G21600	14 d	1 mM SA	Singh et al 2015
AT5G20230	14 d	1 mM SA	Singh et al 2015
AT2G18690	14 d	1 mM SA	Singh et al 2015
AT2G02810	14 d	1 mM SA	Singh et al 2015
AT5G56090	14 d	1 mM SA	Singh et al 2015
AT1G12080	14 d	1 mM SA	Singh et al 2015
AT4G15230	14 d	1 mM SA	Singh et al 2015
AT4G28850	14 d	1 mM SA	Singh et al 2015
AT4G29700	14 d	1 mM SA	Singh et al 2015
AT5G09800	14 d	1 mM SA	Singh et al 2015
AT2G18980	14 d	1 mM SA	Singh et al 2015
AT4G25110	14 d	1 mM SA	Singh et al 2015
AT1G77000	14 d	1 mM SA	Singh et al 2015
AT2G44210	14 d	1 mM SA	Singh et al 2015
AT2G46750	14 d	1 mM SA	Singh et al 2015
AT4G31860	14 d	1 mM SA	Singh et al 2015
AT1G05340	14 d	1 mM SA	Singh et al 2015
AT1G25450	14 d	1 mM SA	Singh et al 2015
AT1G72060	14 d	1 mM SA	Singh et al 2015
AT5G20960	14 d	1 mM SA	Singh et al 2015
AT5G25450	14 d	1 mM SA	Singh et al 2015
AT1G13750	14 d	1 mM SA	Singh et al 2015
AT4G17230	14 d	1 mM SA	Singh et al 2015
AT2G16750	14 d	1 mM SA	Singh et al 2015
AT3G53150	14 d	1 mM SA	Singh et al 2015
AT1G70850	14 d	1 mM SA	Singh et al 2015
AT5G49900	14 d	1 mM SA	Singh et al 2015
AT5G63790	14 d	1 mM SA	Singh et al 2015
AT4G36610	14 d	1 mM SA	Singh et al 2015
AT1G11545	14 d	1 mM SA	Singh et al 2015
AT1G12560	14 d	1 mM SA	Singh et al 2015
AT3G50970	14 d	1 mM SA	Singh et al 2015
AT5G42590	14 d	1 mM SA	Singh et al 2015
AT1G73880	14 d	1 mM SA	Singh et al 2015
AT5G57540	14 d	1 mM SA	Singh et al 2015
AT2G19190	14 d	1 mM SA	Singh et al 2015
AT5G08250	14 d	1 mM SA	Singh et al 2015
AT4G19660	14 d	1 mM SA	Singh et al 2015
AT2G02220	14 d	1 mM SA	Singh et al 2015
AT3G26210	14 d	1 mM SA	Singh et al 2015
AT3G17700	14 d	1 mM SA	Singh et al 2015
AT4G18780	14 d	1 mM SA	Singh et al 2015
AT5G46890	14 d	1 mM SA	Singh et al 2015
AT1G19960	14 d	1 mM SA	Singh et al 2015
AT5G48000	14 d	1 mM SA	Singh et al 2015
AT1G15520	14 d	1 mM SA	Singh et al 2015
AT4G40010	14 d	1 mM SA	Singh et al 2015
AT5G53550	14 d	1 mM SA	Singh et al 2015
AT2G37090	14 d	1 mM SA	Singh et al 2015
AT2G23680	14 d	1 mM SA	Singh et al 2015
AT1G05310	14 d	1 mM SA	Singh et al 2015
AT5G53880	14 d	1 mM SA	Singh et al 2015
AT4G09110	14 d	1 mM SA	Singh et al 2015
AT3G02770	14 d	1 mM SA	Singh et al 2015
AT3G46130	14 d	1 mM SA	Singh et al 2015
AT3G07070	14 d	1 mM SA	Singh et al 2015
AT3G15950	14 d	1 mM SA	Singh et al 2015
AT3G05490	14 d	1 mM SA	Singh et al 2015
AT1G31885	14 d	1 mM SA	Singh et al 2015
AT5G52790	14 d	1 mM SA	Singh et al 2015
AT3G01650	14 d	1 mM SA	Singh et al 2015
AT1G17020	14 d	1 mM SA	Singh et al 2015
AT5G42600	14 d	1 mM SA	Singh et al 2015
AT4G11900	14 d	1 mM SA	Singh et al 2015
AT2G28940	14 d	1 mM SA	Singh et al 2015
AT2G25510	14 d	1 mM SA	Singh et al 2015
AT4G38260	14 d	1 mM SA	Singh et al 2015
AT1G13300	14 d	1 mM SA	Singh et al 2015
AT1G80830	14 d	1 mM SA	Singh et al 2015
AT4G23130	14 d	1 mM SA	Singh et al 2015
AT4G18990	14 d	1 mM SA	Singh et al 2015
AT5G19040	14 d	1 mM SA	Singh et al 2015
AT1G77510	14 d	1 mM SA	Singh et al 2015
AT1G52050	14 d	1 mM SA	Singh et al 2015
AT2G20142	14 d	1 mM SA	Singh et al 2015
AT5G67600	14 d	1 mM SA	Singh et al 2015
AT1G28400	14 d	1 mM SA	Singh et al 2015
AT5G05500	14 d	1 mM SA	Singh et al 2015
AT3G49530	14 d	1 mM SA	Singh et al 2015
AT1G48320	14 d	1 mM SA	Singh et al 2015
AT5G01600	14 d	1 mM SA	Singh et al 2015
AT1G66500	14 d	1 mM SA	Singh et al 2015
AT5G48010	14 d	1 mM SA	Singh et al 2015
AT1G16510	14 d	1 mM SA	Singh et al 2015
AT1G58370	14 d	1 mM SA	Singh et al 2015
AT3G50910	14 d	1 mM SA	Singh et al 2015
AT1G08500	14 d	1 mM SA	Singh et al 2015
AT1G11330	14 d	1 mM SA	Singh et al 2015
AT4G31290	14 d	1 mM SA	Singh et al 2015
AT3G51890	14 d	1 mM SA	Singh et al 2015
AT2G04040	14 d	1 mM SA	Singh et al 2015
AT4G23190	14 d	1 mM SA	Singh et al 2015
AT2G15490	14 d	1 mM SA	Singh et al 2015
AT1G60730	14 d	1 mM SA	Singh et al 2015
AT4G00940	14 d	1 mM SA	Singh et al 2015
AT3G08870	14 d	1 mM SA	Singh et al 2015
AT1G07000	14 d	1 mM SA	Singh et al 2015
AT1G21100	14 d	1 mM SA	Singh et al 2015
AT4G31910	14 d	1 mM SA	Singh et al 2015
AT2G41990	14 d	1 mM SA	Singh et al 2015
AT3G61190	14 d	1 mM SA	Singh et al 2015
AT3G25010	14 d	1 mM SA	Singh et al 2015
AT1G48930	14 d	1 mM SA	Singh et al 2015
AT3G45010	14 d	1 mM SA	Singh et al 2015
AT5G58900	14 d	1 mM SA	Singh et al 2015
AT4G04460	14 d	1 mM SA	Singh et al 2015
AT2G45750	14 d	1 mM SA	Singh et al 2015
AT3G56230	14 d	1 mM SA	Singh et al 2015
AT1G68880	14 d	1 mM SA	Singh et al 2015
AT5G18270	14 d	1 mM SA	Singh et al 2015
AT4G05020	14 d	1 mM SA	Singh et al 2015
AT4G26200	14 d	1 mM SA	Singh et al 2015
AT1G55910	14 d	1 mM SA	Singh et al 2015
AT2G23200	14 d	1 mM SA	Singh et al 2015
AT3G49960	14 d	1 mM SA	Singh et al 2015
AT4G21230	14 d	1 mM SA	Singh et al 2015
AT5G06640	14 d	1 mM SA	Singh et al 2015
AT5G02780	14 d	1 mM SA	Singh et al 2015
AT2G14100	14 d	1 mM SA	Singh et al 2015
AT5G62920	14 d	1 mM SA	Singh et al 2015
AT5G20480	14 d	1 mM SA	Singh et al 2015
AT1G52660	14 d	1 mM SA	Singh et al 2015
AT5G47450	14 d	1 mM SA	Singh et al 2015
AT4G00700	14 d	1 mM SA	Singh et al 2015
AT2G31945	14 d	1 mM SA	Singh et al 2015
AT1G63450	14 d	1 mM SA	Singh et al 2015
AT5G57530	14 d	1 mM SA	Singh et al 2015
AT1G33800	14 d	1 mM SA	Singh et al 2015
AT3G22540	14 d	1 mM SA	Singh et al 2015
AT2G16660	14 d	1 mM SA	Singh et al 2015
AT5G48570	14 d	1 mM SA	Singh et al 2015
AT3G04210	14 d	1 mM SA	Singh et al 2015
AT2G37770	14 d	1 mM SA	Singh et al 2015
AT5G23020	14 d	1 mM SA	Singh et al 2015
AT1G12740	14 d	1 mM SA	Singh et al 2015
AT1G76070	14 d	1 mM SA	Singh et al 2015
AT4G04700	14 d	1 mM SA	Singh et al 2015
AT5G66490	14 d	1 mM SA	Singh et al 2015
AT2G15080	14 d	1 mM SA	Singh et al 2015
AT5G55170	14 d	1 mM SA	Singh et al 2015
AT1G49750	14 d	1 mM SA	Singh et al 2015
AT4G15330	14 d	1 mM SA	Singh et al 2015
AT1G03370	14 d	1 mM SA	Singh et al 2015
AT2G03720	14 d	1 mM SA	Singh et al 2015
AT4G34480	14 d	1 mM SA	Singh et al 2015
AT1G65500	14 d	1 mM SA	Singh et al 2015
AT5G17820	14 d	1 mM SA	Singh et al 2015
AT1G26690	14 d	1 mM SA	Singh et al 2015
AT4G15550	14 d	1 mM SA	Singh et al 2015
AT5G39610	14 d	1 mM SA	Singh et al 2015
AT2G23560	14 d	1 mM SA	Singh et al 2015
AT5G35190	14 d	1 mM SA	Singh et al 2015
AT2G02250	14 d	1 mM SA	Singh et al 2015
AT1G77690	14 d	1 mM SA	Singh et al 2015
AT5G67210	14 d	1 mM SA	Singh et al 2015
AT2G43880	14 d	1 mM SA	Singh et al 2015
AT3G21770	14 d	1 mM SA	Singh et al 2015
AT5G06630	14 d	1 mM SA	Singh et al 2015
AT5G07010	14 d	1 mM SA	Singh et al 2015
AT2G38250	14 d	1 mM SA	Singh et al 2015
AT5G17650	14 d	1 mM SA	Singh et al 2015
AT5G51440	14 d	1 mM SA	Singh et al 2015
AT4G21380	14 d	1 mM SA	Singh et al 2015
AT4G21990	14 d	1 mM SA	Singh et al 2015
AT2G43620	14 d	1 mM SA	Singh et al 2015
AT1G60750	14 d	1 mM SA	Singh et al 2015
AT3G13090	14 d	1 mM SA	Singh et al 2015
AT3G21300	14 d	1 mM SA	Singh et al 2015
AT5G11930	14 d	1 mM SA	Singh et al 2015
AT2G04780	14 d	1 mM SA	Singh et al 2015
AT1G01780	14 d	1 mM SA	Singh et al 2015
AT5G45000	14 d	1 mM SA	Singh et al 2015
AT5G13750	14 d	1 mM SA	Singh et al 2015
AT1G67810	14 d	1 mM SA	Singh et al 2015
AT3G57090	14 d	1 mM SA	Singh et al 2015
AT1G23205	14 d	1 mM SA	Singh et al 2015
AT1G35230	14 d	1 mM SA	Singh et al 2015
AT4G31000	14 d	1 mM SA	Singh et al 2015
AT5G10300	14 d	1 mM SA	Singh et al 2015
AT3G46230	14 d	1 mM SA	Singh et al 2015
AT4G37430	14 d	1 mM SA	Singh et al 2015
AT4G13580	14 d	1 mM SA	Singh et al 2015
AT1G30700	14 d	1 mM SA	Singh et al 2015
AT2G15480	14 d	1 mM SA	Singh et al 2015
AT3G26180	14 d	1 mM SA	Singh et al 2015
AT1G64640	14 d	1 mM SA	Singh et al 2015
AT2G30600	14 d	1 mM SA	Singh et al 2015
AT2G38640	14 d	1 mM SA	Singh et al 2015
AT1G23410	14 d	1 mM SA	Singh et al 2015
AT1G32940	14 d	1 mM SA	Singh et al 2015
AT2G37130	14 d	1 mM SA	Singh et al 2015
AT4G22640	14 d	1 mM SA	Singh et al 2015
AT5G16960	14 d	1 mM SA	Singh et al 2015
AT2G43140	14 d	1 mM SA	Singh et al 2015
AT5G60760	14 d	1 mM SA	Singh et al 2015
AT5G14760	14 d	1 mM SA	Singh et al 2015
AT3G09010	14 d	1 mM SA	Singh et al 2015
AT1G42990	14 d	1 mM SA	Singh et al 2015
AT5G61010	14 d	1 mM SA	Singh et al 2015
AT5G55450	14 d	1 mM SA	Singh et al 2015
AT4G30450	14 d	1 mM SA	Singh et al 2015
AT4G27400	14 d	1 mM SA	Singh et al 2015
AT5G06570	14 d	1 mM SA	Singh et al 2015
AT4G35985	14 d	1 mM SA	Singh et al 2015
AT5G10695	14 d	1 mM SA	Singh et al 2015
AT4G15490	14 d	1 mM SA	Singh et al 2015
AT5G44030	14 d	1 mM SA	Singh et al 2015
AT2G37240	14 d	1 mM SA	Singh et al 2015
AT1G72280	14 d	1 mM SA	Singh et al 2015
AT5G62340	14 d	1 mM SA	Singh et al 2015
AT1G65690	14 d	1 mM SA	Singh et al 2015
AT1G14700	14 d	1 mM SA	Singh et al 2015
AT2G28850	14 d	1 mM SA	Singh et al 2015
AT2G18190	14 d	1 mM SA	Singh et al 2015
AT5G46050	14 d	1 mM SA	Singh et al 2015
AT4G11190	14 d	1 mM SA	Singh et al 2015
AT5G49570	14 d	1 mM SA	Singh et al 2015
AT3G29240	14 d	1 mM SA	Singh et al 2015
AT2G17220	14 d	1 mM SA	Singh et al 2015
AT3G57240	14 d	1 mM SA	Singh et al 2015
AT5G24313	14 d	1 mM SA	Singh et al 2015
AT5G25260	14 d	1 mM SA	Singh et al 2015
AT3G55090	14 d	1 mM SA	Singh et al 2015
AT1G54540	14 d	1 mM SA	Singh et al 2015
AT2G24390	14 d	1 mM SA	Singh et al 2015
AT5G62070	14 d	1 mM SA	Singh et al 2015
AT1G27460	14 d	1 mM SA	Singh et al 2015
AT3G08970	14 d	1 mM SA	Singh et al 2015
AT2G26650	14 d	1 mM SA	Singh et al 2015
AT1G13470	14 d	1 mM SA	Singh et al 2015
AT2G30550	14 d	1 mM SA	Singh et al 2015
AT3G50930	14 d	1 mM SA	Singh et al 2015
AT3G11370	14 d	1 mM SA	Singh et al 2015
AT1G03400	14 d	1 mM SA	Singh et al 2015
AT3G45970	14 d	1 mM SA	Singh et al 2015
AT2G04050	14 d	1 mM SA	Singh et al 2015
AT4G04830	14 d	1 mM SA	Singh et al 2015
AT1G44050	14 d	1 mM SA	Singh et al 2015
AT3G11840	14 d	1 mM SA	Singh et al 2015
AT4G13510	14 d	1 mM SA	Singh et al 2015
AT3G60330	14 d	1 mM SA	Singh et al 2015
AT4G19680	14 d	1 mM SA	Singh et al 2015
AT3G60540	14 d	1 mM SA	Singh et al 2015
AT2G37710	14 d	1 mM SA	Singh et al 2015
AT1G51800	14 d	1 mM SA	Singh et al 2015
AT4G37160	14 d	1 mM SA	Singh et al 2015
AT1G06830	14 d	1 mM SA	Singh et al 2015
AT5G53250	14 d	1 mM SA	Singh et al 2015
AT1G35330	14 d	1 mM SA	Singh et al 2015
AT4G39210	14 d	1 mM SA	Singh et al 2015
AT2G42570	14 d	1 mM SA	Singh et al 2015
AT3G11820	14 d	1 mM SA	Singh et al 2015
AT4G27850	14 d	1 mM SA	Singh et al 2015
AT3G52370	14 d	1 mM SA	Singh et al 2015
AT2G30360	14 d	1 mM SA	Singh et al 2015
AT1G50060	14 d	1 mM SA	Singh et al 2015
AT1G26250	14 d	1 mM SA	Singh et al 2015
AT3G60415	14 d	1 mM SA	Singh et al 2015
AT2G30670	14 d	1 mM SA	Singh et al 2015
AT2G34640	14 d	1 mM SA	Singh et al 2015
AT1G74440	14 d	1 mM SA	Singh et al 2015
AT1G65800	14 d	1 mM SA	Singh et al 2015
AT3G57380	14 d	1 mM SA	Singh et al 2015
AT3G59340	14 d	1 mM SA	Singh et al 2015
AT3G09350	14 d	1 mM SA	Singh et al 2015
AT5G36930	14 d	1 mM SA	Singh et al 2015
AT1G70740	14 d	1 mM SA	Singh et al 2015
AT4G23260	14 d	1 mM SA	Singh et al 2015
AT4G11650	14 d	1 mM SA	Singh et al 2015
AT1G28480	14 d	1 mM SA	Singh et al 2015
AT5G24530	14 d	1 mM SA	Singh et al 2015
AT3G58550	14 d	1 mM SA	Singh et al 2015
AT2G23630	14 d	1 mM SA	Singh et al 2015
AT5G04150	14 d	1 mM SA	Singh et al 2015
AT5G08380	14 d	1 mM SA	Singh et al 2015
AT2G32270	14 d	1 mM SA	Singh et al 2015
AT4G02850	14 d	1 mM SA	Singh et al 2015
AT1G27760	14 d	1 mM SA	Singh et al 2015
AT2G42870	14 d	1 mM SA	Singh et al 2015
AT4G36150	14 d	1 mM SA	Singh et al 2015
AT5G48070	14 d	1 mM SA	Singh et al 2015
AT1G05660	14 d	1 mM SA	Singh et al 2015
AT5G59720	14 d	1 mM SA	Singh et al 2015
AT5G12030	14 d	1 mM SA	Singh et al 2015
AT1G67040	14 d	1 mM SA	Singh et al 2015
AT3G18250	14 d	1 mM SA	Singh et al 2015
AT4G37080	14 d	1 mM SA	Singh et al 2015
AT5G55740	14 d	1 mM SA	Singh et al 2015
AT1G21120	14 d	1 mM SA	Singh et al 2015
AT1G52245	14 d	1 mM SA	Singh et al 2015
AT2G40670	14 d	1 mM SA	Singh et al 2015
AT4G02290	14 d	1 mM SA	Singh et al 2015
AT1G21910	14 d	1 mM SA	Singh et al 2015
AT5G20400	14 d	1 mM SA	Singh et al 2015
AT1G24320	14 d	1 mM SA	Singh et al 2015
AT4G25250	14 d	1 mM SA	Singh et al 2015
AT3G20015	14 d	1 mM SA	Singh et al 2015
AT1G16260	14 d	1 mM SA	Singh et al 2015
AT3G63470	14 d	1 mM SA	Singh et al 2015
AT4G25380	14 d	1 mM SA	Singh et al 2015
AT5G57910	14 d	1 mM SA	Singh et al 2015
AT2G15340	14 d	1 mM SA	Singh et al 2015
AT5G10380	14 d	1 mM SA	Singh et al 2015
AT3G26230	14 d	1 mM SA	Singh et al 2015
AT1G11670	14 d	1 mM SA	Singh et al 2015
AT3G07490	14 d	1 mM SA	Singh et al 2015
AT3G56400	14 d	1 mM SA	Singh et al 2015
AT4G29690	14 d	1 mM SA	Singh et al 2015
AT3G18200	14 d	1 mM SA	Singh et al 2015
AT5G45670	14 d	1 mM SA	Singh et al 2015
AT2G22930	14 d	1 mM SA	Singh et al 2015
AT3G19920	14 d	1 mM SA	Singh et al 2015
AT2G39350	14 d	1 mM SA	Singh et al 2015
AT3G15720	14 d	1 mM SA	Singh et al 2015
AT2G01530	14 d	1 mM SA	Singh et al 2015
AT1G18830	14 d	1 mM SA	Singh et al 2015
AT1G09070	14 d	1 mM SA	Singh et al 2015
AT5G19440	14 d	1 mM SA	Singh et al 2015
AT2G20800	14 d	1 mM SA	Singh et al 2015
AT1G15040	14 d	1 mM SA	Singh et al 2015
AT1G29195	14 d	1 mM SA	Singh et al 2015
AT5G61210	14 d	1 mM SA	Singh et al 2015
AT4G37370	14 d	1 mM SA	Singh et al 2015
AT3G54430	14 d	1 mM SA	Singh et al 2015
AT3G18170	14 d	1 mM SA	Singh et al 2015
AT5G52540	14 d	1 mM SA	Singh et al 2015
AT5G01850	14 d	1 mM SA	Singh et al 2015
AT5G26700	14 d	1 mM SA	Singh et al 2015
AT1G32450	14 d	1 mM SA	Singh et al 2015
AT5G60530	14 d	1 mM SA	Singh et al 2015
AT3G11330	14 d	1 mM SA	Singh et al 2015
AT4G39670	14 d	1 mM SA	Singh et al 2015
AT1G17430	14 d	1 mM SA	Singh et al 2015
AT2G47270	14 d	1 mM SA	Singh et al 2015
AT3G07130	14 d	1 mM SA	Singh et al 2015
AT1G71330	14 d	1 mM SA	Singh et al 2015
AT2G47890	14 d	1 mM SA	Singh et al 2015
AT1G03290	14 d	1 mM SA	Singh et al 2015
AT2G04450	14 d	1 mM SA	Singh et al 2015
AT4G16660	14 d	1 mM SA	Singh et al 2015
AT2G31085	14 d	1 mM SA	Singh et al 2015
AT1G62300	14 d	1 mM SA	Singh et al 2015
AT1G24150	14 d	1 mM SA	Singh et al 2015
AT5G02230	14 d	1 mM SA	Singh et al 2015
AT1G02440	14 d	1 mM SA	Singh et al 2015
AT5G62670	14 d	1 mM SA	Singh et al 2015
AT5G20740	14 d	1 mM SA	Singh et al 2015
AT5G05960	14 d	1 mM SA	Singh et al 2015
AT1G17190	14 d	1 mM SA	Singh et al 2015
AT1G02850	14 d	1 mM SA	Singh et al 2015
AT3G50260	14 d	1 mM SA	Singh et al 2015
AT3G12320	14 d	1 mM SA	Singh et al 2015
AT1G63720	14 d	1 mM SA	Singh et al 2015
AT2G03760	14 d	1 mM SA	Singh et al 2015
AT5G09420	14 d	1 mM SA	Singh et al 2015
AT3G47050	14 d	1 mM SA	Singh et al 2015
AT1G06080	14 d	1 mM SA	Singh et al 2015
AT5G01015	14 d	1 mM SA	Singh et al 2015
AT3G50770	14 d	1 mM SA	Singh et al 2015
AT2G41090	14 d	1 mM SA	Singh et al 2015
AT5G05460	14 d	1 mM SA	Singh et al 2015
AT3G26430	14 d	1 mM SA	Singh et al 2015
AT3G62270	14 d	1 mM SA	Singh et al 2015
AT4G02410	14 d	1 mM SA	Singh et al 2015
AT3G22160	14 d	1 mM SA	Singh et al 2015
AT5G09530	14 d	1 mM SA	Singh et al 2015
AT3G46110	14 d	1 mM SA	Singh et al 2015
AT4G28460	14 d	1 mM SA	Singh et al 2015
AT1G69790	14 d	1 mM SA	Singh et al 2015
AT5G27760	14 d	1 mM SA	Singh et al 2015
AT2G38080	14 d	1 mM SA	Singh et al 2015
AT4G12400	14 d	1 mM SA	Singh et al 2015
AT5G22410	14 d	1 mM SA	Singh et al 2015
AT3G55130	14 d	1 mM SA	Singh et al 2015
AT5G52050	14 d	1 mM SA	Singh et al 2015
AT3G48580	14 d	1 mM SA	Singh et al 2015
AT2G14620	14 d	1 mM SA	Singh et al 2015
AT2G41800	14 d	1 mM SA	Singh et al 2015
AT3G02620	14 d	1 mM SA	Singh et al 2015
AT2G27000	14 d	1 mM SA	Singh et al 2015
AT1G15210	14 d	1 mM SA	Singh et al 2015
AT5G03120	14 d	1 mM SA	Singh et al 2015
AT4G23570	14 d	1 mM SA	Singh et al 2015
AT1G07740	14 d	1 mM SA	Singh et al 2015
AT2G17120	14 d	1 mM SA	Singh et al 2015
AT5G63850	14 d	1 mM SA	Singh et al 2015
AT2G32190	14 d	1 mM SA	Singh et al 2015
AT3G04000	14 d	1 mM SA	Singh et al 2015
AT1G48750	14 d	1 mM SA	Singh et al 2015
AT5G15180	14 d	1 mM SA	Singh et al 2015
AT2G17040	14 d	1 mM SA	Singh et al 2015
AT3G50480	14 d	1 mM SA	Singh et al 2015
AT1G33700	14 d	1 mM SA	Singh et al 2015
AT5G67350	14 d	1 mM SA	Singh et al 2015
AT2G41410	14 d	1 mM SA	Singh et al 2015
AT5G10770	14 d	1 mM SA	Singh et al 2015
AT4G25820	14 d	1 mM SA	Singh et al 2015
AT1G76230	14 d	1 mM SA	Singh et al 2015
AT3G05360	14 d	1 mM SA	Singh et al 2015
AT1G15790	14 d	1 mM SA	Singh et al 2015
AT4G23220	14 d	1 mM SA	Singh et al 2015
AT5G48380	14 d	1 mM SA	Singh et al 2015
AT4G39830	14 d	1 mM SA	Singh et al 2015
AT3G27070	14 d	1 mM SA	Singh et al 2015
AT1G76240	14 d	1 mM SA	Singh et al 2015
AT1G21520	14 d	1 mM SA	Singh et al 2015
AT4G07820	14 d	1 mM SA	Singh et al 2015
AT1G14790	14 d	1 mM SA	Singh et al 2015
AT5G64850	14 d	1 mM SA	Singh et al 2015
AT5G14440	14 d	1 mM SA	Singh et al 2015
AT4G15660	14 d	1 mM SA	Singh et al 2015
AT5G64620	14 d	1 mM SA	Singh et al 2015
AT3G25070	14 d	1 mM SA	Singh et al 2015
AT3G12540	14 d	1 mM SA	Singh et al 2015
AT1G26420	14 d	1 mM SA	Singh et al 2015
AT3G49780	14 d	1 mM SA	Singh et al 2015
AT4G22530	14 d	1 mM SA	Singh et al 2015
AT1G23850	14 d	1 mM SA	Singh et al 2015
AT5G18780	14 d	1 mM SA	Singh et al 2015
AT1G62180	14 d	1 mM SA	Singh et al 2015
AT1G33055	14 d	1 mM SA	Singh et al 2015
AT1G61340	14 d	1 mM SA	Singh et al 2015
AT1G62980	14 d	1 mM SA	Singh et al 2015
AT4G36010	14 d	1 mM SA	Singh et al 2015
AT4G38400	14 d	1 mM SA	Singh et al 2015
AT5G54690	14 d	1 mM SA	Singh et al 2015
AT5G25810	14 d	1 mM SA	Singh et al 2015
AT1G51830	14 d	1 mM SA	Singh et al 2015
AT5G47220	14 d	1 mM SA	Singh et al 2015
AT5G47980	14 d	1 mM SA	Singh et al 2015
AT1G07640	14 d	1 mM SA	Singh et al 2015
AT1G10340	14 d	1 mM SA	Singh et al 2015
AT1G53830	14 d	1 mM SA	Singh et al 2015
AT3G60140	14 d	1 mM SA	Singh et al 2015
AT4G23470	14 d	1 mM SA	Singh et al 2015
AT2G26440	14 d	1 mM SA	Singh et al 2015
AT3G16990	14 d	1 mM SA	Singh et al 2015
AT1G57590	14 d	1 mM SA	Singh et al 2015
AT5G57550	14 d	1 mM SA	Singh et al 2015
AT3G55980	14 d	1 mM SA	Singh et al 2015
AT5G63660	14 d	1 mM SA	Singh et al 2015
AT4G39675	14 d	1 mM SA	Singh et al 2015
AT4G35150	14 d	1 mM SA	Singh et al 2015
AT3G10710	14 d	1 mM SA	Singh et al 2015
AT5G60900	14 d	1 mM SA	Singh et al 2015
AT5G19550	14 d	1 mM SA	Singh et al 2015
AT5G01360	14 d	1 mM SA	Singh et al 2015
AT1G66280	14 d	1 mM SA	Singh et al 2015
AT1G27730	14 d	1 mM SA	Singh et al 2015
AT1G48210	14 d	1 mM SA	Singh et al 2015
AT4G12330	14 d	1 mM SA	Singh et al 2015
AT2G46400	14 d	1 mM SA	Singh et al 2015
AT4G05100	14 d	1 mM SA	Singh et al 2015
AT3G47010	14 d	1 mM SA	Singh et al 2015
AT1G70880	14 d	1 mM SA	Singh et al 2015
AT4G34580	14 d	1 mM SA	Singh et al 2015
AT1G10480	14 d	1 mM SA	Singh et al 2015
AT5G66520	14 d	1 mM SA	Singh et al 2015
AT5G22060	14 d	1 mM SA	Singh et al 2015
AT2G25625	14 d	1 mM SA	Singh et al 2015
AT5G23190	14 d	1 mM SA	Singh et al 2015
AT5G65020	14 d	1 mM SA	Singh et al 2015
AT4G18640	14 d	1 mM SA	Singh et al 2015
AT1G69930	14 d	1 mM SA	Singh et al 2015
AT3G09220	14 d	1 mM SA	Singh et al 2015
AT5G23030	14 d	1 mM SA	Singh et al 2015
AT4G23180	14 d	1 mM SA	Singh et al 2015
AT2G43550	14 d	1 mM SA	Singh et al 2015
AT5G42510	14 d	1 mM SA	Singh et al 2015
AT1G34180	14 d	1 mM SA	Singh et al 2015
AT1G65490	14 d	1 mM SA	Singh et al 2015
AT1G14880	14 d	1 mM SA	Singh et al 2015
AT5G45460	14 d	1 mM SA	Singh et al 2015
AT4G33790	14 d	1 mM SA	Singh et al 2015
AT1G29090	14 d	1 mM SA	Singh et al 2015
AT2G24980	14 d	1 mM SA	Singh et al 2015
AT1G57630	14 d	1 mM SA	Singh et al 2015
AT4G29810	14 d	1 mM SA	Singh et al 2015
AT4G36040	14 d	1 mM SA	Singh et al 2015
AT3G44450	14 d	1 mM SA	Singh et al 2015
AT3G50650	14 d	1 mM SA	Singh et al 2015
AT1G62840	14 d	1 mM SA	Singh et al 2015
AT5G64570	14 d	1 mM SA	Singh et al 2015
AT2G32680	14 d	1 mM SA	Singh et al 2015
AT5G24160	14 d	1 mM SA	Singh et al 2015
AT1G02810	14 d	1 mM SA	Singh et al 2015
AT2G43050	14 d	1 mM SA	Singh et al 2015
AT2G29120	14 d	1 mM SA	Singh et al 2015
AT1G01010	14 d	1 mM SA	Singh et al 2015
AT3G05660	14 d	1 mM SA	Singh et al 2015
AT3G15355	14 d	1 mM SA	Singh et al 2015
AT4G18950	14 d	1 mM SA	Singh et al 2015
AT5G48175	14 d	1 mM SA	Singh et al 2015
AT3G12220	14 d	1 mM SA	Singh et al 2015
AT3G23800	14 d	1 mM SA	Singh et al 2015
AT4G37060	14 d	1 mM SA	Singh et al 2015
AT1G69880	14 d	1 mM SA	Singh et al 2015
AT5G58670	14 d	1 mM SA	Singh et al 2015
AT3G29780	14 d	1 mM SA	Singh et al 2015
AT1G22650	14 d	1 mM SA	Singh et al 2015
AT5G04960	14 d	1 mM SA	Singh et al 2015
AT3G16800	14 d	1 mM SA	Singh et al 2015
AT2G01430	14 d	1 mM SA	Singh et al 2015
AT5G19250	14 d	1 mM SA	Singh et al 2015
AT2G23420	14 d	1 mM SA	Singh et al 2015
AT5G20820	14 d	1 mM SA	Singh et al 2015
AT3G49620	14 d	1 mM SA	Singh et al 2015
AT5G49520	14 d	1 mM SA	Singh et al 2015
AT1G62570	14 d	1 mM SA	Singh et al 2015
AT2G36100	14 d	1 mM SA	Singh et al 2015
AT2G30140	14 d	1 mM SA	Singh et al 2015
AT5G40610	14 d	1 mM SA	Singh et al 2015
AT1G67030	14 d	1 mM SA	Singh et al 2015
AT5G04770	14 d	1 mM SA	Singh et al 2015
AT1G80160	14 d	1 mM SA	Singh et al 2015
AT3G44550	14 d	1 mM SA	Singh et al 2015
AT2G35380	14 d	1 mM SA	Singh et al 2015
AT2G02680	14 d	1 mM SA	Singh et al 2015
AT2G38760	14 d	1 mM SA	Singh et al 2015
AT3G28510	14 d	1 mM SA	Singh et al 2015
AT4G18510	14 d	1 mM SA	Singh et al 2015
AT5G48110	14 d	1 mM SA	Singh et al 2015
AT3G23730	14 d	1 mM SA	Singh et al 2015
AT5G13870	14 d	1 mM SA	Singh et al 2015
AT1G23840	14 d	1 mM SA	Singh et al 2015
AT3G11390	14 d	1 mM SA	Singh et al 2015
AT2G40340	14 d	1 mM SA	Singh et al 2015
AT1G63530	14 d	1 mM SA	Singh et al 2015
AT2G33790	14 d	1 mM SA	Singh et al 2015
AT5G42830	14 d	1 mM SA	Singh et al 2015
AT4G12490	14 d	1 mM SA	Singh et al 2015
AT5G45380	14 d	1 mM SA	Singh et al 2015
AT5G52710	14 d	1 mM SA	Singh et al 2015
AT1G76790	14 d	1 mM SA	Singh et al 2015
AT4G02270	14 d	1 mM SA	Singh et al 2015
AT4G19750	14 d	1 mM SA	Singh et al 2015
AT1G03820	14 d	1 mM SA	Singh et al 2015
AT3G19010	14 d	1 mM SA	Singh et al 2015
AT5G12340	14 d	1 mM SA	Singh et al 2015
AT4G28270	14 d	1 mM SA	Singh et al 2015
AT5G44440	14 d	1 mM SA	Singh et al 2015
AT3G19200	14 d	1 mM SA	Singh et al 2015
AT4G04220	14 d	1 mM SA	Singh et al 2015
AT3G11090	14 d	1 mM SA	Singh et al 2015
AT3G56980	14 d	1 mM SA	Singh et al 2015
AT2G30660	14 d	1 mM SA	Singh et al 2015
AT1G73620	14 d	1 mM SA	Singh et al 2015
AT5G67430	14 d	1 mM SA	Singh et al 2015
AT5G48360	14 d	1 mM SA	Singh et al 2015
AT2G47180	14 d	1 mM SA	Singh et al 2015
AT2G29330	14 d	1 mM SA	Singh et al 2015
AT1G66460	14 d	1 mM SA	Singh et al 2015
AT1G21310	14 d	1 mM SA	Singh et al 2015
AT4G30170	14 d	1 mM SA	Singh et al 2015
AT1G34510	14 d	1 mM SA	Singh et al 2015
AT2G25160	14 d	1 mM SA	Singh et al 2015
AT1G73260	14 d	1 mM SA	Singh et al 2015
AT1G10170	14 d	1 mM SA	Singh et al 2015
AT1G01720	14 d	1 mM SA	Singh et al 2015
AT4G01700	14 d	1 mM SA	Singh et al 2015
AT3G53230	14 d	1 mM SA	Singh et al 2015
AT5G38030	14 d	1 mM SA	Singh et al 2015
AT1G08050	14 d	1 mM SA	Singh et al 2015
AT2G41970	14 d	1 mM SA	Singh et al 2015
AT2G18890	14 d	1 mM SA	Singh et al 2015
AT2G18660	14 d	1 mM SA	Singh et al 2015
AT1G02450	14 d	1 mM SA	Singh et al 2015
AT3G47040	14 d	1 mM SA	Singh et al 2015
AT1G74310	14 d	1 mM SA	Singh et al 2015
AT1G79450	14 d	1 mM SA	Singh et al 2015
AT4G38550	14 d	1 mM SA	Singh et al 2015
AT5G60250	14 d	1 mM SA	Singh et al 2015
AT3G45710	14 d	1 mM SA	Singh et al 2015
AT2G13790	14 d	1 mM SA	Singh et al 2015
AT2G20560	14 d	1 mM SA	Singh et al 2015
AT2G24600	14 d	1 mM SA	Singh et al 2015
AT3G54260	14 d	1 mM SA	Singh et al 2015
AT3G22600	14 d	1 mM SA	Singh et al 2015
AT4G25200	14 d	1 mM SA	Singh et al 2015
AT5G67340	14 d	1 mM SA	Singh et al 2015
AT5G03350	14 d	1 mM SA	Singh et al 2015
AT2G28200	14 d	1 mM SA	Singh et al 2015
AT5G61350	14 d	1 mM SA	Singh et al 2015
AT2G28400	14 d	1 mM SA	Singh et al 2015
AT3G54590	14 d	1 mM SA	Singh et al 2015
AT3G22910	14 d	1 mM SA	Singh et al 2015
AT1G22400	14 d	1 mM SA	Singh et al 2015
AT1G77330	14 d	1 mM SA	Singh et al 2015
AT3G25020	14 d	1 mM SA	Singh et al 2015
AT4G18050	14 d	1 mM SA	Singh et al 2015
AT5G13200	14 d	1 mM SA	Singh et al 2015
AT1G10550	14 d	1 mM SA	Singh et al 2015
AT1G33420	14 d	1 mM SA	Singh et al 2015
AT3G07720	14 d	1 mM SA	Singh et al 2015
AT5G45480	14 d	1 mM SA	Singh et al 2015
AT3G57480	14 d	1 mM SA	Singh et al 2015
AT3G11340	14 d	1 mM SA	Singh et al 2015
AT3G54770	14 d	1 mM SA	Singh et al 2015
AT2G34910	14 d	1 mM SA	Singh et al 2015
AT5G61540	14 d	1 mM SA	Singh et al 2015
AT1G13340	14 d	1 mM SA	Singh et al 2015
AT2G37180	14 d	1 mM SA	Singh et al 2015
AT1G73480	14 d	1 mM SA	Singh et al 2015
AT5G44380	14 d	1 mM SA	Singh et al 2015
AT1G14220	14 d	1 mM SA	Singh et al 2015
AT2G33580	14 d	1 mM SA	Singh et al 2015
AT3G22240	14 d	1 mM SA	Singh et al 2015
AT4G34610	14 d	1 mM SA	Singh et al 2015
AT5G12020	14 d	1 mM SA	Singh et al 2015
AT4G16680	14 d	1 mM SA	Singh et al 2015
AT4G21870	14 d	1 mM SA	Singh et al 2015
AT4G13660	14 d	1 mM SA	Singh et al 2015
AT2G40230	14 d	1 mM SA	Singh et al 2015
AT2G16595	14 d	1 mM SA	Singh et al 2015
AT3G03440	14 d	1 mM SA	Singh et al 2015
AT2G46440	14 d	1 mM SA	Singh et al 2015
AT3G26220	14 d	1 mM SA	Singh et al 2015
AT2G18800	14 d	1 mM SA	Singh et al 2015
AT4G12510	14 d	1 mM SA	Singh et al 2015
AT2G37760	14 d	1 mM SA	Singh et al 2015
AT1G69526	14 d	1 mM SA	Singh et al 2015
AT5G05340	14 d	1 mM SA	Singh et al 2015
AT1G78410	14 d	1 mM SA	Singh et al 2015
AT2G39210	14 d	1 mM SA	Singh et al 2015
AT5G13900	14 d	1 mM SA	Singh et al 2015
AT2G38340	14 d	1 mM SA	Singh et al 2015
AT4G23610	14 d	1 mM SA	Singh et al 2015
AT4G05330	14 d	1 mM SA	Singh et al 2015
AT3G58710	14 d	1 mM SA	Singh et al 2015
AT3G07600	14 d	1 mM SA	Singh et al 2015
AT4G25940	14 d	1 mM SA	Singh et al 2015
AT4G28390	14 d	1 mM SA	Singh et al 2015
AT3G01080	14 d	1 mM SA	Singh et al 2015
AT5G35740	14 d	1 mM SA	Singh et al 2015
AT4G14365	14 d	1 mM SA	Singh et al 2015
AT1G32870	14 d	1 mM SA	Singh et al 2015
AT2G44110	14 d	1 mM SA	Singh et al 2015
AT1G23550	14 d	1 mM SA	Singh et al 2015
AT1G23720	14 d	1 mM SA	Singh et al 2015
AT5G33290	14 d	1 mM SA	Singh et al 2015
AT4G33070	14 d	1 mM SA	Singh et al 2015
AT1G08430	14 d	1 mM SA	Singh et al 2015
AT4G04620	14 d	1 mM SA	Singh et al 2015
AT1G64380	14 d	1 mM SA	Singh et al 2015
AT5G24100	14 d	1 mM SA	Singh et al 2015
AT4G16820	14 d	1 mM SA	Singh et al 2015
AT2G38390	14 d	1 mM SA	Singh et al 2015
AT5G19240	14 d	1 mM SA	Singh et al 2015
AT5G03260	14 d	1 mM SA	Singh et al 2015
AT1G80840	14 d	1 mM SA	Singh et al 2015
AT5G05410	14 d	1 mM SA	Singh et al 2015
AT4G33040	14 d	1 mM SA	Singh et al 2015
AT4G17785	14 d	1 mM SA	Singh et al 2015
AT5G61060	14 d	1 mM SA	Singh et al 2015
AT3G61380	14 d	1 mM SA	Singh et al 2015
AT4G13390	14 d	1 mM SA	Singh et al 2015
AT4G33730	14 d	1 mM SA	Singh et al 2015
AT5G59490	14 d	1 mM SA	Singh et al 2015
AT5G01320	14 d	1 mM SA	Singh et al 2015
AT3G63380	14 d	1 mM SA	Singh et al 2015
AT2G14580	14 d	1 mM SA	Singh et al 2015
AT5G07680	14 d	1 mM SA	Singh et al 2015
AT3G06035	14 d	1 mM SA	Singh et al 2015
AT4G27652	14 d	1 mM SA	Singh et al 2015
AT4G25780	14 d	1 mM SA	Singh et al 2015
AT2G38470	14 d	1 mM SA	Singh et al 2015
AT4G04490	14 d	1 mM SA	Singh et al 2015
AT1G30870	14 d	1 mM SA	Singh et al 2015
AT5G40730	14 d	1 mM SA	Singh et al 2015
AT2G30210	14 d	1 mM SA	Singh et al 2015
AT2G31260	14 d	1 mM SA	Singh et al 2015
AT1G25560	14 d	1 mM SA	Singh et al 2015
AT4G30290	14 d	1 mM SA	Singh et al 2015
AT2G33590	14 d	1 mM SA	Singh et al 2015
AT2G35980	14 d	1 mM SA	Singh et al 2015
AT5G49270	14 d	1 mM SA	Singh et al 2015
AT4G18360	14 d	1 mM SA	Singh et al 2015
AT3G03470	14 d	1 mM SA	Singh et al 2015
AT4G28650	14 d	1 mM SA	Singh et al 2015
AT1G19530	14 d	1 mM SA	Singh et al 2015
AT1G02220	14 d	1 mM SA	Singh et al 2015
AT4G10500	14 d	1 mM SA	Singh et al 2015
AT5G48490	14 d	1 mM SA	Singh et al 2015
AT5G52810	14 d	1 mM SA	Singh et al 2015
AT3G45860	14 d	1 mM SA	Singh et al 2015
AT5G59820	14 d	1 mM SA	Singh et al 2015
AT5G39000	14 d	1 mM SA	Singh et al 2015
AT5G06320	14 d	1 mM SA	Singh et al 2015
AT1G32950	14 d	1 mM SA	Singh et al 2015
AT1G68690	14 d	1 mM SA	Singh et al 2015
AT5G08610	14 d	1 mM SA	Singh et al 2015
AT2G43500	14 d	1 mM SA	Singh et al 2015
AT2G21540	14 d	1 mM SA	Singh et al 2015
AT1G07560	14 d	1 mM SA	Singh et al 2015
AT4G08470	14 d	1 mM SA	Singh et al 2015
AT3G62680	14 d	1 mM SA	Singh et al 2015
AT1G09080	14 d	1 mM SA	Singh et al 2015
AT1G43910	14 d	1 mM SA	Singh et al 2015
AT4G01870	14 d	1 mM SA	Singh et al 2015
AT5G60520	14 d	1 mM SA	Singh et al 2015
AT3G60450	14 d	1 mM SA	Singh et al 2015
AT2G21900	14 d	1 mM SA	Singh et al 2015
AT1G08990	14 d	1 mM SA	Singh et al 2015
AT4G04840	14 d	1 mM SA	Singh et al 2015
AT3G56710	14 d	1 mM SA	Singh et al 2015
AT5G10430	14 d	1 mM SA	Singh et al 2015
AT1G04980	14 d	1 mM SA	Singh et al 2015
AT1G02640	14 d	1 mM SA	Singh et al 2015
AT4G27830	14 d	1 mM SA	Singh et al 2015
AT4G22080	14 d	1 mM SA	Singh et al 2015
AT5G22550	14 d	1 mM SA	Singh et al 2015
AT3G16330	14 d	1 mM SA	Singh et al 2015
AT5G45440	14 d	1 mM SA	Singh et al 2015
AT3G09830	14 d	1 mM SA	Singh et al 2015
AT4G09990	14 d	1 mM SA	Singh et al 2015
AT1G67970	14 d	1 mM SA	Singh et al 2015
AT5G55050	14 d	1 mM SA	Singh et al 2015
AT5G54860	14 d	1 mM SA	Singh et al 2015
AT1G10640	14 d	1 mM SA	Singh et al 2015
AT1G29020	14 d	1 mM SA	Singh et al 2015
AT5G39210	14 d	1 mM SA	Singh et al 2015
AT2G20520	14 d	1 mM SA	Singh et al 2015
AT2G41180	14 d	1 mM SA	Singh et al 2015
AT2G43000	14 d	1 mM SA	Singh et al 2015
AT4G28490	14 d	1 mM SA	Singh et al 2015
AT5G05860	14 d	1 mM SA	Singh et al 2015
AT5G38910	14 d	1 mM SA	Singh et al 2015
AT3G24500	14 d	1 mM SA	Singh et al 2015
AT5G06839	14 d	1 mM SA	Singh et al 2015
AT3G23110	14 d	1 mM SA	Singh et al 2015
AT4G19720	14 d	1 mM SA	Singh et al 2015
AT4G21580	14 d	1 mM SA	Singh et al 2015
AT4G35060	14 d	1 mM SA	Singh et al 2015
AT5G54370	14 d	1 mM SA	Singh et al 2015
AT5G54610	14 d	1 mM SA	Singh et al 2015
AT3G25830	14 d	1 mM SA	Singh et al 2015
AT1G31550	14 d	1 mM SA	Singh et al 2015
AT2G18680	14 d	1 mM SA	Singh et al 2015
AT2G14560	14 d	1 mM SA	Singh et al 2015
AT5G43180	14 d	1 mM SA	Singh et al 2015
AT5G59090	14 d	1 mM SA	Singh et al 2015
AT3G25930	14 d	1 mM SA	Singh et al 2015
AT1G68850	14 d	1 mM SA	Singh et al 2015
AT1G19835	14 d	1 mM SA	Singh et al 2015
AT3G53160	14 d	1 mM SA	Singh et al 2015
AT2G40330	14 d	1 mM SA	Singh et al 2015
AT4G16260	14 d	1 mM SA	Singh et al 2015
AT5G54980	14 d	1 mM SA	Singh et al 2015
AT1G07030	14 d	1 mM SA	Singh et al 2015
AT2G36780	14 d	1 mM SA	Singh et al 2015
AT2G24850	14 d	1 mM SA	Singh et al 2015
AT3G23550	14 d	1 mM SA	Singh et al 2015
AT4G08300	14 d	1 mM SA	Singh et al 2015
AT5G13330	14 d	1 mM SA	Singh et al 2015
AT1G05250	14 d	1 mM SA	Singh et al 2015
AT1G59660	14 d	1 mM SA	Singh et al 2015
AT4G00680	14 d	1 mM SA	Singh et al 2015
AT4G22460	14 d	1 mM SA	Singh et al 2015
AT5G67400	14 d	1 mM SA	Singh et al 2015
AT2G24260	14 d	1 mM SA	Singh et al 2015
AT3G28550	14 d	1 mM SA	Singh et al 2015
AT2G16700	14 d	1 mM SA	Singh et al 2015
AT5G64110	14 d	1 mM SA	Singh et al 2015
AT5G63600	14 d	1 mM SA	Singh et al 2015
AT2G44260	14 d	1 mM SA	Singh et al 2015
AT1G78620	14 d	1 mM SA	Singh et al 2015
AT5G14730	14 d	1 mM SA	Singh et al 2015
AT5G57510	14 d	1 mM SA	Singh et al 2015
AT5G22300	14 d	1 mM SA	Singh et al 2015
AT5G64100	14 d	1 mM SA	Singh et al 2015
AT1G28130	14 d	1 mM SA	Singh et al 2015
AT2G32020	14 d	1 mM SA	Singh et al 2015
AT1G52290	14 d	1 mM SA	Singh et al 2015
AT5G11920	14 d	1 mM SA	Singh et al 2015
AT5G60490	14 d	1 mM SA	Singh et al 2015
AT5G38710	14 d	1 mM SA	Singh et al 2015
AT1G33560	14 d	1 mM SA	Singh et al 2015
AT2G33530	14 d	1 mM SA	Singh et al 2015
AT4G11000	14 d	1 mM SA	Singh et al 2015
AT1G66880	14 d	1 mM SA	Singh et al 2015
AT5G07770	14 d	1 mM SA	Singh et al 2015
AT3G17640	14 d	1 mM SA	Singh et al 2015
AT2G29480	14 d	1 mM SA	Singh et al 2015
AT2G19060	14 d	1 mM SA	Singh et al 2015
AT1G74500	14 d	1 mM SA	Singh et al 2015
AT5G11250	14 d	1 mM SA	Singh et al 2015
AT5G45280	14 d	1 mM SA	Singh et al 2015
AT1G49320	14 d	1 mM SA	Singh et al 2015
AT3G14780	14 d	1 mM SA	Singh et al 2015
AT3G25610	14 d	1 mM SA	Singh et al 2015
AT3G57540	14 d	1 mM SA	Singh et al 2015
AT5G66690	14 d	1 mM SA	Singh et al 2015
AT2G45760	14 d	1 mM SA	Singh et al 2015
AT4G15340	14 d	1 mM SA	Singh et al 2015
AT1G69270	14 d	1 mM SA	Singh et al 2015
AT5G12420	14 d	1 mM SA	Singh et al 2015
AT3G44695	14 d	1 mM SA	Singh et al 2015
AT1G51780	14 d	1 mM SA	Singh et al 2015
AT1G24620	14 d	1 mM SA	Singh et al 2015
AT1G47600	14 d	1 mM SA	Singh et al 2015
AT1G08320	14 d	1 mM SA	Singh et al 2015
AT5G59670	14 d	1 mM SA	Singh et al 2015
AT2G38290	14 d	1 mM SA	Singh et al 2015
AT5G55180	14 d	1 mM SA	Singh et al 2015
AT5G39670	14 d	1 mM SA	Singh et al 2015
AT3G04320	14 d	1 mM SA	Singh et al 2015
AT5G09570	14 d	1 mM SA	Singh et al 2015
AT2G20500	14 d	1 mM SA	Singh et al 2015
AT5G24210	14 d	1 mM SA	Singh et al 2015
AT2G32300	14 d	1 mM SA	Singh et al 2015
AT1G05560	14 d	1 mM SA	Singh et al 2015
AT4G18610	14 d	1 mM SA	Singh et al 2015
AT5G44920	14 d	1 mM SA	Singh et al 2015
AT5G52280	14 d	1 mM SA	Singh et al 2015
AT1G01560	14 d	1 mM SA	Singh et al 2015
AT4G31800	14 d	1 mM SA	Singh et al 2015
AT1G14360	14 d	1 mM SA	Singh et al 2015
AT5G04790	14 d	1 mM SA	Singh et al 2015
AT1G53680	14 d	1 mM SA	Singh et al 2015
AT3G57040	14 d	1 mM SA	Singh et al 2015
AT4G12280	14 d	1 mM SA	Singh et al 2015
AT2G01880	14 d	1 mM SA	Singh et al 2015
AT4G40090	14 d	1 mM SA	Singh et al 2015
AT1G16670	14 d	1 mM SA	Singh et al 2015
AT5G54490	14 d	1 mM SA	Singh et al 2015
AT1G12320	14 d	1 mM SA	Singh et al 2015
AT2G32160	14 d	1 mM SA	Singh et al 2015
AT3G01440	14 d	1 mM SA	Singh et al 2015
AT2G43100	10 d	2 mM SA	Sawant et al 2009
AT1G66130	10 d	2 mM SA	Sawant et al 2009
AT4G25910	10 d	2 mM SA	Sawant et al 2009
AT2G18150	10 d	2 mM SA	Sawant et al 2009
AT3G16950	10 d	2 mM SA	Sawant et al 2009
AT2G34430	10 d	2 mM SA	Sawant et al 2009
AT1G08980	10 d	2 mM SA	Sawant et al 2009
AT2G37220	10 d	2 mM SA	Sawant et al 2009
AT5G59080	10 d	2 mM SA	Sawant et al 2009
AT2G35800	10 d	2 mM SA	Sawant et al 2009
AT5G40590	10 d	2 mM SA	Sawant et al 2009
AT2G33570	10 d	2 mM SA	Sawant et al 2009
AT1G09630	10 d	2 mM SA	Sawant et al 2009
AT1G15980	10 d	2 mM SA	Sawant et al 2009
AT1G17170	10 d	2 mM SA	Sawant et al 2009
AT5G43150	10 d	2 mM SA	Sawant et al 2009
AT1G70810	10 d	2 mM SA	Sawant et al 2009
AT3G17609	10 d	2 mM SA	Sawant et al 2009
AT4G10960	10 d	2 mM SA	Sawant et al 2009
AT3G57700	10 d	2 mM SA	Sawant et al 2009
AT3G52430	10 d	2 mM SA	Sawant et al 2009
AT3G55360	10 d	2 mM SA	Sawant et al 2009
AT3G06080	10 d	2 mM SA	Sawant et al 2009
AT3G27690	10 d	2 mM SA	Sawant et al 2009
AT1G76160	10 d	2 mM SA	Sawant et al 2009
AT3G21080	10 d	2 mM SA	Sawant et al 2009
AT3G48640	10 d	2 mM SA	Sawant et al 2009
AT4G29020	10 d	2 mM SA	Sawant et al 2009
AT3G05630	10 d	2 mM SA	Sawant et al 2009
AT1G17840	10 d	2 mM SA	Sawant et al 2009
AT1G21920	10 d	2 mM SA	Sawant et al 2009
AT1G03600	10 d	2 mM SA	Sawant et al 2009
AT5G55970	10 d	2 mM SA	Sawant et al 2009
AT5G62520	10 d	2 mM SA	Sawant et al 2009
AT4G21620	10 d	2 mM SA	Sawant et al 2009
AT1G02900	10 d	2 mM SA	Sawant et al 2009
AT2G33710	10 d	2 mM SA	Sawant et al 2009
AT4G23160	10 d	2 mM SA	Sawant et al 2009
AT2G35470	10 d	2 mM SA	Sawant et al 2009
AT1G08540	10 d	2 mM SA	Sawant et al 2009
AT1G56060	10 d	2 mM SA	Sawant et al 2009
AT2G36990	10 d	2 mM SA	Sawant et al 2009
AT1G29310	10 d	2 mM SA	Sawant et al 2009
AT4G27300	10 d	2 mM SA	Sawant et al 2009
AT1G58420	10 d	2 mM SA	Sawant et al 2009
AT2G05790	10 d	2 mM SA	Sawant et al 2009
AT3G60530	10 d	2 mM SA	Sawant et al 2009
AT4G30690	10 d	2 mM SA	Sawant et al 2009
AT1G63440	10 d	2 mM SA	Sawant et al 2009
AT5G41280	10 d	2 mM SA	Sawant et al 2009
AT1G45145	10 d	2 mM SA	Sawant et al 2009
AT4G12730	10 d	2 mM SA	Sawant et al 2009
AT3G07470	10 d	2 mM SA	Sawant et al 2009
AT1G72610	10 d	2 mM SA	Sawant et al 2009
AT3G28540	10 d	2 mM SA	Sawant et al 2009
AT2G27820	10 d	2 mM SA	Sawant et al 2009
AT4G30190	10 d	2 mM SA	Sawant et al 2009
AT4G20460	10 d	2 mM SA	Sawant et al 2009
AT2G22980	10 d	2 mM SA	Sawant et al 2009
AT1G53540	10 d	2 mM SA	Sawant et al 2009
AT1G21250	10 d	2 mM SA	Sawant et al 2009
AT5G14660	10 d	2 mM SA	Sawant et al 2009
AT5G55220	10 d	2 mM SA	Sawant et al 2009
AT3G19480	10 d	2 mM SA	Sawant et al 2009
AT1G77490	10 d	2 mM SA	Sawant et al 2009
AT1G17745	10 d	2 mM SA	Sawant et al 2009
AT1G56220	10 d	2 mM SA	Sawant et al 2009
AT3G28480	10 d	2 mM SA	Sawant et al 2009
AT5G51545	10 d	2 mM SA	Sawant et al 2009
AT5G11480	10 d	2 mM SA	Sawant et al 2009
AT1G74970	10 d	2 mM SA	Sawant et al 2009
AT1G61520	10 d	2 mM SA	Sawant et al 2009
AT1G69730	10 d	2 mM SA	Sawant et al 2009
AT1G55360	10 d	2 mM SA	Sawant et al 2009
AT4G28420	10 d	2 mM SA	Sawant et al 2009
AT3G18710	10 d	2 mM SA	Sawant et al 2009
AT1G35420	10 d	2 mM SA	Sawant et al 2009
AT1G03680	10 d	2 mM SA	Sawant et al 2009
AT1G49975	10 d	2 mM SA	Sawant et al 2009
AT5G57340	10 d	2 mM SA	Sawant et al 2009
AT5G62770	10 d	2 mM SA	Sawant et al 2009
AT5G59520	10 d	2 mM SA	Sawant et al 2009
AT1G13930	10 d	2 mM SA	Sawant et al 2009
AT5G64250	10 d	2 mM SA	Sawant et al 2009
AT2G29630	10 d	2 mM SA	Sawant et al 2009
AT3G06750	10 d	2 mM SA	Sawant et al 2009
AT3G14240	10 d	2 mM SA	Sawant et al 2009
AT1G21500	10 d	2 mM SA	Sawant et al 2009
AT4G19370	10 d	2 mM SA	Sawant et al 2009
AT1G63460	10 d	2 mM SA	Sawant et al 2009
AT1G14150	10 d	2 mM SA	Sawant et al 2009
AT3G13672	10 d	2 mM SA	Sawant et al 2009
AT4G10340	10 d	2 mM SA	Sawant et al 2009
AT5G61250	10 d	2 mM SA	Sawant et al 2009
AT1G08450	10 d	2 mM SA	Sawant et al 2009
AT2G26400	10 d	2 mM SA	Sawant et al 2009
AT5G62790	10 d	2 mM SA	Sawant et al 2009
AT5G07870	10 d	2 mM SA	Sawant et al 2009
AT1G33960	10 d	2 mM SA	Sawant et al 2009
AT5G17860	10 d	2 mM SA	Sawant et al 2009
AT2G38530	10 d	2 mM SA	Sawant et al 2009
AT2G41850	10 d	2 mM SA	Sawant et al 2009
AT3G02240	10 d	2 mM SA	Sawant et al 2009
AT5G41410	10 d	2 mM SA	Sawant et al 2009
AT3G47070	10 d	2 mM SA	Sawant et al 2009
AT3G12240	10 d	2 mM SA	Sawant et al 2009
AT3G25660	10 d	2 mM SA	Sawant et al 2009
AT2G29470	10 d	2 mM SA	Sawant et al 2009
AT4G29740	10 d	2 mM SA	Sawant et al 2009
AT2G04280	10 d	2 mM SA	Sawant et al 2009
AT3G20680	10 d	2 mM SA	Sawant et al 2009
AT5G27560	10 d	2 mM SA	Sawant et al 2009
AT2G17850	10 d	2 mM SA	Sawant et al 2009
AT1G66970	10 d	2 mM SA	Sawant et al 2009
AT3G01190	10 d	2 mM SA	Sawant et al 2009
AT1G05680	10 d	2 mM SA	Sawant et al 2009
AT2G21640	10 d	2 mM SA	Sawant et al 2009
AT4G19710	10 d	2 mM SA	Sawant et al 2009
AT1G29070	10 d	2 mM SA	Sawant et al 2009
AT1G79850	10 d	2 mM SA	Sawant et al 2009
AT3G48850	10 d	2 mM SA	Sawant et al 2009
AT3G59940	10 d	2 mM SA	Sawant et al 2009
AT4G24510	10 d	2 mM SA	Sawant et al 2009
AT1G15260	10 d	2 mM SA	Sawant et al 2009
AT2G29500	10 d	2 mM SA	Sawant et al 2009
AT2G29065	10 d	2 mM SA	Sawant et al 2009
AT2G35730	10 d	2 mM SA	Sawant et al 2009
AT4G26270	10 d	2 mM SA	Sawant et al 2009
AT1G06520	10 d	2 mM SA	Sawant et al 2009
AT5G13510	10 d	2 mM SA	Sawant et al 2009
AT2G31020	10 d	2 mM SA	Sawant et al 2009
AT5G45930	10 d	2 mM SA	Sawant et al 2009
AT5G44130	10 d	2 mM SA	Sawant et al 2009
AT1G75750	10 d	2 mM SA	Sawant et al 2009
AT3G01420	10 d	2 mM SA	Sawant et al 2009
AT5G42380	10 d	2 mM SA	Sawant et al 2009
AT1G70310	10 d	2 mM SA	Sawant et al 2009
AT5G15410	10 d	2 mM SA	Sawant et al 2009
AT3G15850	10 d	2 mM SA	Sawant et al 2009
AT1G76670	10 d	2 mM SA	Sawant et al 2009
AT4G31870	10 d	2 mM SA	Sawant et al 2009
AT3G45620	10 d	2 mM SA	Sawant et al 2009
AT5G36700	10 d	2 mM SA	Sawant et al 2009
AT4G34410	10 d	2 mM SA	Sawant et al 2009
AT1G55260	10 d	2 mM SA	Sawant et al 2009
AT3G27880	10 d	2 mM SA	Sawant et al 2009
AT5G33355	10 d	2 mM SA	Sawant et al 2009
AT4G26070	10 d	2 mM SA	Sawant et al 2009
AT1G22890	10 d	2 mM SA	Sawant et al 2009
AT1G62510	10 d	2 mM SA	Sawant et al 2009
AT2G23390	10 d	2 mM SA	Sawant et al 2009
AT2G46690	10 d	2 mM SA	Sawant et al 2009
AT5G50250	10 d	2 mM SA	Sawant et al 2009
AT3G01175	10 d	2 mM SA	Sawant et al 2009
AT3G54050	10 d	2 mM SA	Sawant et al 2009
AT4G32770	10 d	2 mM SA	Sawant et al 2009
AT1G76450	10 d	2 mM SA	Sawant et al 2009
AT1G52230	10 d	2 mM SA	Sawant et al 2009
AT5G08415	10 d	2 mM SA	Sawant et al 2009
AT1G78660	10 d	2 mM SA	Sawant et al 2009
AT5G48410	10 d	2 mM SA	Sawant et al 2009
AT1G02280	10 d	2 mM SA	Sawant et al 2009
AT5G22460	10 d	2 mM SA	Sawant et al 2009
AT5G61890	10 d	2 mM SA	Sawant et al 2009
AT4G24380	10 d	2 mM SA	Sawant et al 2009
AT1G71695	10 d	2 mM SA	Sawant et al 2009
AT4G15390	10 d	2 mM SA	Sawant et al 2009
AT3G03520	10 d	2 mM SA	Sawant et al 2009
AT1G10360	10 d	2 mM SA	Sawant et al 2009
AT4G17245	10 d	2 mM SA	Sawant et al 2009
AT4G22610	10 d	2 mM SA	Sawant et al 2009
AT1G78630	10 d	2 mM SA	Sawant et al 2009
AT5G23830	10 d	2 mM SA	Sawant et al 2009
AT1G61890	10 d	2 mM SA	Sawant et al 2009
AT1G74840	10 d	2 mM SA	Sawant et al 2009
AT1G55915	10 d	2 mM SA	Sawant et al 2009
AT4G39710	10 d	2 mM SA	Sawant et al 2009
AT5G62480	10 d	2 mM SA	Sawant et al 2009
AT4G01070	10 d	2 mM SA	Sawant et al 2009
AT1G17380	10 d	2 mM SA	Sawant et al 2009
AT1G07720	10 d	2 mM SA	Sawant et al 2009
AT4G12420	10 d	2 mM SA	Sawant et al 2009
AT2G35880	10 d	2 mM SA	Sawant et al 2009
AT5G61820	10 d	2 mM SA	Sawant et al 2009
AT2G38040	10 d	2 mM SA	Sawant et al 2009
AT1G27480	10 d	2 mM SA	Sawant et al 2009
AT1G29670	10 d	2 mM SA	Sawant et al 2009
AT4G30670	10 d	2 mM SA	Sawant et al 2009
AT4G34710	10 d	2 mM SA	Sawant et al 2009
AT4G17460	10 d	2 mM SA	Sawant et al 2009
AT2G42840	10 d	2 mM SA	Sawant et al 2009
AT4G34200	10 d	2 mM SA	Sawant et al 2009
AT5G44050	10 d	2 mM SA	Sawant et al 2009
AT1G31580	10 d	2 mM SA	Sawant et al 2009
AT2G07777	10 d	2 mM SA	Sawant et al 2009
AT5G07020	10 d	2 mM SA	Sawant et al 2009
AT4G21860	10 d	2 mM SA	Sawant et al 2009
AT2G29550	10 d	2 mM SA	Sawant et al 2009
AT3G22800	10 d	2 mM SA	Sawant et al 2009
AT4G33560	10 d	2 mM SA	Sawant et al 2009
AT5G22570	10 d	2 mM SA	Sawant et al 2009
AT2G33250	10 d	2 mM SA	Sawant et al 2009
AT3G54920	10 d	2 mM SA	Sawant et al 2009
AT3G60750	10 d	2 mM SA	Sawant et al 2009
AT2G44460	10 d	2 mM SA	Sawant et al 2009
AT1G78380	10 d	2 mM SA	Sawant et al 2009
AT1G53840	10 d	2 mM SA	Sawant et al 2009
AT2G40750	10 d	2 mM SA	Sawant et al 2009
AT1G02520	10 d	2 mM SA	Sawant et al 2009
ATCG00490	10 d	2 mM SA	Sawant et al 2009
AT3G01480	10 d	2 mM SA	Sawant et al 2009
AT4G17340	10 d	2 mM SA	Sawant et al 2009
AT3G48460	10 d	2 mM SA	Sawant et al 2009
AT1G16370	10 d	2 mM SA	Sawant et al 2009
AT1G29660	10 d	2 mM SA	Sawant et al 2009
AT2G22170	10 d	2 mM SA	Sawant et al 2009
AT1G75500	10 d	2 mM SA	Sawant et al 2009
AT3G15352	10 d	2 mM SA	Sawant et al 2009
AT5G37260	10 d	2 mM SA	Sawant et al 2009
AT1G74380	10 d	2 mM SA	Sawant et al 2009
AT3G51240	10 d	2 mM SA	Sawant et al 2009
ATMG00070	10 d	2 mM SA	Sawant et al 2009
AT1G12800	10 d	2 mM SA	Sawant et al 2009
AT1G44575	10 d	2 mM SA	Sawant et al 2009
AT3G21055	10 d	2 mM SA	Sawant et al 2009
AT2G43570	10 d	2 mM SA	Sawant et al 2009
AT5G01530	10 d	2 mM SA	Sawant et al 2009
AT4G18250	10 d	2 mM SA	Sawant et al 2009
AT5G16450	10 d	2 mM SA	Sawant et al 2009
AT5G13080	10 d	2 mM SA	Sawant et al 2009
AT2G46720	10 d	2 mM SA	Sawant et al 2009
AT5G03940	10 d	2 mM SA	Sawant et al 2009
AT1G04040	10 d	2 mM SA	Sawant et al 2009
AT3G63410	10 d	2 mM SA	Sawant et al 2009
AT1G51420	10 d	2 mM SA	Sawant et al 2009
AT2G39725	10 d	2 mM SA	Sawant et al 2009
AT3G26980	10 d	2 mM SA	Sawant et al 2009
AT3G54890	10 d	2 mM SA	Sawant et al 2009
AT2G40970	10 d	2 mM SA	Sawant et al 2009
AT1G54360	10 d	2 mM SA	Sawant et al 2009
AT1G74880	10 d	2 mM SA	Sawant et al 2009
AT3G23560	10 d	2 mM SA	Sawant et al 2009
AT5G14940	10 d	2 mM SA	Sawant et al 2009
AT4G27290	10 d	2 mM SA	Sawant et al 2009
AT2G41230	10 d	2 mM SA	Sawant et al 2009
AT2G29490	10 d	2 mM SA	Sawant et al 2009
AT5G57190	10 d	2 mM SA	Sawant et al 2009
AT5G27060	10 d	2 mM SA	Sawant et al 2009
AT5G50210	10 d	2 mM SA	Sawant et al 2009
AT2G43560	10 d	2 mM SA	Sawant et al 2009
AT1G55920	10 d	2 mM SA	Sawant et al 2009
AT4G04610	10 d	2 mM SA	Sawant et al 2009
AT3G22930	10 d	2 mM SA	Sawant et al 2009
AT1G72970	10 d	2 mM SA	Sawant et al 2009
AT1G20620	10 d	2 mM SA	Sawant et al 2009
AT2G15970	10 d	2 mM SA	Sawant et al 2009
AT4G36410	10 d	2 mM SA	Sawant et al 2009
AT4G14220	10 d	2 mM SA	Sawant et al 2009
AT4G25830	10 d	2 mM SA	Sawant et al 2009
AT5G35170	10 d	2 mM SA	Sawant et al 2009
AT4G34135	10 d	2 mM SA	Sawant et al 2009
AT4G30430	10 d	2 mM SA	Sawant et al 2009
AT4G13420	10 d	2 mM SA	Sawant et al 2009
AT1G22590	10 d	2 mM SA	Sawant et al 2009
AT5G49360	10 d	2 mM SA	Sawant et al 2009
AT2G03310	10 d	2 mM SA	Sawant et al 2009
AT3G48420	10 d	2 mM SA	Sawant et al 2009
AT5G15350	10 d	2 mM SA	Sawant et al 2009
AT1G19150	10 d	2 mM SA	Sawant et al 2009
AT2G32690	10 d	2 mM SA	Sawant et al 2009
AT4G24960	10 d	2 mM SA	Sawant et al 2009
AT2G23610	10 d	2 mM SA	Sawant et al 2009
AT1G10910	10 d	2 mM SA	Sawant et al 2009
AT3G26740	10 d	2 mM SA	Sawant et al 2009
AT5G20830	10 d	2 mM SA	Sawant et al 2009
AT1G05880	10 d	2 mM SA	Sawant et al 2009
AT4G12970	10 d	2 mM SA	Sawant et al 2009
AT5G57800	10 d	2 mM SA	Sawant et al 2009
AT4G23820	10 d	2 mM SA	Sawant et al 2009
AT1G09750	10 d	2 mM SA	Sawant et al 2009
AT3G50560	10 d	2 mM SA	Sawant et al 2009
AT1G33030	10 d	2 mM SA	Sawant et al 2009
AT1G15640	10 d	2 mM SA	Sawant et al 2009
AT1G09950	10 d	2 mM SA	Sawant et al 2009
AT1G11260	10 d	2 mM SA	Sawant et al 2009
AT5G11740	10 d	2 mM SA	Sawant et al 2009
AT1G09380	10 d	2 mM SA	Sawant et al 2009
AT1G80590	10 d	2 mM SA	Sawant et al 2009
AT2G21660	10 d	2 mM SA	Sawant et al 2009
AT5G15120	10 d	2 mM SA	Sawant et al 2009
AT4G24770	10 d	2 mM SA	Sawant et al 2009
AT1G03070	10 d	2 mM SA	Sawant et al 2009
AT1G17200	10 d	2 mM SA	Sawant et al 2009
AT1G28290	10 d	2 mM SA	Sawant et al 2009
AT1G12010	10 d	2 mM SA	Sawant et al 2009
AT2G38860	10 d	2 mM SA	Sawant et al 2009
AT5G49480	10 d	2 mM SA	Sawant et al 2009
AT2G47940	10 d	2 mM SA	Sawant et al 2009
ATMG01350	10 d	2 mM SA	Sawant et al 2009
AT5G15970	10 d	2 mM SA	Sawant et al 2009
AT5G51190	10 d	2 mM SA	Sawant et al 2009
AT4G27350	10 d	2 mM SA	Sawant et al 2009
AT4G25490	10 d	2 mM SA	Sawant et al 2009
AT5G30510	10 d	2 mM SA	Sawant et al 2009
AT1G05700	10 d	2 mM SA	Sawant et al 2009
AT1G67740	10 d	2 mM SA	Sawant et al 2009
AT1G74710	10 d	2 mM SA	Sawant et al 2009
AT5G62150	10 d	2 mM SA	Sawant et al 2009
AT4G36250	10 d	2 mM SA	Sawant et al 2009
AT1G04420	10 d	2 mM SA	Sawant et al 2009
AT5G56870	10 d	2 mM SA	Sawant et al 2009
AT3G48020	10 d	2 mM SA	Sawant et al 2009
AT5G52920	10 d	2 mM SA	Sawant et al 2009
ATCG00640	10 d	2 mM SA	Sawant et al 2009
AT3G14420	10 d	2 mM SA	Sawant et al 2009
AT4G09010	10 d	2 mM SA	Sawant et al 2009
AT5G63780	10 d	2 mM SA	Sawant et al 2009
AT3G23190	10 d	2 mM SA	Sawant et al 2009
ATMG00690	10 d	2 mM SA	Sawant et al 2009
AT4G30140	10 d	2 mM SA	Sawant et al 2009
AT5G51830	10 d	2 mM SA	Sawant et al 2009
AT3G45960	10 d	2 mM SA	Sawant et al 2009
AT1G75460	10 d	2 mM SA	Sawant et al 2009
AT5G24660	10 d	2 mM SA	Sawant et al 2009
AT5G54470	10 d	2 mM SA	Sawant et al 2009
AT3G48200	10 d	2 mM SA	Sawant et al 2009
AT4G18070	10 d	2 mM SA	Sawant et al 2009
AT1G19180	10 d	2 mM SA	Sawant et al 2009
AT5G14180	10 d	2 mM SA	Sawant et al 2009
AT5G37670	10 d	2 mM SA	Sawant et al 2009
AT3G21700	10 d	2 mM SA	Sawant et al 2009
AT2G25200	10 d	2 mM SA	Sawant et al 2009
AT3G11650	10 d	2 mM SA	Sawant et al 2009
AT1G43560	10 d	2 mM SA	Sawant et al 2009
AT4G14130	10 d	2 mM SA	Sawant et al 2009
AT1G64510	10 d	2 mM SA	Sawant et al 2009
AT1G58290	10 d	2 mM SA	Sawant et al 2009
AT3G03270	10 d	2 mM SA	Sawant et al 2009
AT5G12250	10 d	2 mM SA	Sawant et al 2009
AT5G65840	10 d	2 mM SA	Sawant et al 2009
AT1G37130	10 d	2 mM SA	Sawant et al 2009
AT5G60920	10 d	2 mM SA	Sawant et al 2009
AT5G62470	10 d	2 mM SA	Sawant et al 2009
AT5G13360	10 d	2 mM SA	Sawant et al 2009
AT2G36870	10 d	2 mM SA	Sawant et al 2009
AT2G36250	10 d	2 mM SA	Sawant et al 2009
AT3G06770	10 d	2 mM SA	Sawant et al 2009
AT3G06890	10 d	2 mM SA	Sawant et al 2009
AT2G36210	10 d	2 mM SA	Sawant et al 2009
AT3G19820	10 d	2 mM SA	Sawant et al 2009
AT1G21980	10 d	2 mM SA	Sawant et al 2009
AT5G18290	10 d	2 mM SA	Sawant et al 2009
AT2G26690	10 d	2 mM SA	Sawant et al 2009
AT3G61870	10 d	2 mM SA	Sawant et al 2009
AT1G53903	10 d	2 mM SA	Sawant et al 2009
AT3G22370	10 d	2 mM SA	Sawant et al 2009
AT5G01520	10 d	2 mM SA	Sawant et al 2009
AT5G64230	10 d	2 mM SA	Sawant et al 2009
AT1G06180	10 d	2 mM SA	Sawant et al 2009
AT1G20823	10 d	2 mM SA	Sawant et al 2009
AT4G22212	10 d	2 mM SA	Sawant et al 2009
AT5G23120	10 d	2 mM SA	Sawant et al 2009
AT1G70700	10 d	2 mM SA	Sawant et al 2009
AT2G14610	10 d	2 mM SA	Sawant et al 2009
AT3G19850	10 d	2 mM SA	Sawant et al 2009
AT3G29250	10 d	2 mM SA	Sawant et al 2009
AT1G35710	10 d	2 mM SA	Sawant et al 2009
AT1G75040	10 d	2 mM SA	Sawant et al 2009
AT1G20440	10 d	2 mM SA	Sawant et al 2009
AT3G29185	10 d	2 mM SA	Sawant et al 2009
AT5G43360	10 d	2 mM SA	Sawant et al 2009
ATCG00790	10 d	2 mM SA	Sawant et al 2009
AT1G11860	10 d	2 mM SA	Sawant et al 2009
AT4G35470	10 d	2 mM SA	Sawant et al 2009
AT4G18890	10 d	2 mM SA	Sawant et al 2009
AT2G43820	10 d	2 mM SA	Sawant et al 2009
AT4G14390	10 d	2 mM SA	Sawant et al 2009
AT1G18250	10 d	2 mM SA	Sawant et al 2009
AT1G04250	10 d	2 mM SA	Sawant et al 2009
AT5G45750	10 d	2 mM SA	Sawant et al 2009
AT1G03630	10 d	2 mM SA	Sawant et al 2009
AT2G23170	10 d	2 mM SA	Sawant et al 2009
AT4G11840	10 d	2 mM SA	Sawant et al 2009
AT1G35680	10 d	2 mM SA	Sawant et al 2009
AT5G45500	10 d	2 mM SA	Sawant et al 2009
AT3G59140	10 d	2 mM SA	Sawant et al 2009
AT3G09520	10 d	2 mM SA	Sawant et al 2009
AT4G22980	10 d	2 mM SA	Sawant et al 2009
AT5G25180	10 d	2 mM SA	Sawant et al 2009
AT1G21270	10 d	2 mM SA	Sawant et al 2009
AT2G39730	10 d	2 mM SA	Sawant et al 2009
AT4G38690	10 d	2 mM SA	Sawant et al 2009
AT5G27830	10 d	2 mM SA	Sawant et al 2009
AT4G19170	10 d	2 mM SA	Sawant et al 2009
AT4G34210	10 d	2 mM SA	Sawant et al 2009
AT5G42310	10 d	2 mM SA	Sawant et al 2009
AT2G39470	10 d	2 mM SA	Sawant et al 2009
AT4G35180	10 d	2 mM SA	Sawant et al 2009
AT2G23130	10 d	2 mM SA	Sawant et al 2009
AT5G41740	10 d	2 mM SA	Sawant et al 2009
AT5G16970	10 d	2 mM SA	Sawant et al 2009
AT5G39050	10 d	2 mM SA	Sawant et al 2009
AT1G79410	10 d	2 mM SA	Sawant et al 2009
AT3G21720	10 d	2 mM SA	Sawant et al 2009
ATMG00270	10 d	2 mM SA	Sawant et al 2009
AT4G15630	10 d	2 mM SA	Sawant et al 2009
AT1G10370	10 d	2 mM SA	Sawant et al 2009
AT5G14200	10 d	2 mM SA	Sawant et al 2009
AT3G16150	10 d	2 mM SA	Sawant et al 2009
AT3G17470	10 d	2 mM SA	Sawant et al 2009
AT1G68765	10 d	2 mM SA	Sawant et al 2009
AT3G24090	10 d	2 mM SA	Sawant et al 2009
AT3G19540	10 d	2 mM SA	Sawant et al 2009
AT2G05990	10 d	2 mM SA	Sawant et al 2009
AT3G05900	10 d	2 mM SA	Sawant et al 2009
AT2G29460	10 d	2 mM SA	Sawant et al 2009
AT5G53490	10 d	2 mM SA	Sawant et al 2009
AT2G42220	10 d	2 mM SA	Sawant et al 2009
AT3G52840	10 d	2 mM SA	Sawant et al 2009
AT2G15830	10 d	2 mM SA	Sawant et al 2009
AT5G47240	10 d	2 mM SA	Sawant et al 2009
AT5G66570	10 d	2 mM SA	Sawant et al 2009
AT4G16980	10 d	2 mM SA	Sawant et al 2009
AT2G26910	10 d	2 mM SA	Sawant et al 2009
AT5G20790	10 d	2 mM SA	Sawant et al 2009
AT5G02120	10 d	2 mM SA	Sawant et al 2009
AT4G21960	10 d	2 mM SA	Sawant et al 2009
ATCG00800	10 d	2 mM SA	Sawant et al 2009
AT1G18980	10 d	2 mM SA	Sawant et al 2009
AT4G14400	10 d	2 mM SA	Sawant et al 2009
AT4G21850	10 d	2 mM SA	Sawant et al 2009
AT1G42560	10 d	2 mM SA	Sawant et al 2009
AT2G39380	10 d	2 mM SA	Sawant et al 2009
AT2G05310	10 d	2 mM SA	Sawant et al 2009
AT4G33580	10 d	2 mM SA	Sawant et al 2009
AT2G46260	10 d	2 mM SA	Sawant et al 2009
AT5G60950	10 d	2 mM SA	Sawant et al 2009
AT3G30180	10 d	2 mM SA	Sawant et al 2009
AT5G35790	10 d	2 mM SA	Sawant et al 2009
AT1G16030	10 d	2 mM SA	Sawant et al 2009
AT3G63210	10 d	2 mM SA	Sawant et al 2009
AT3G53420	10 d	2 mM SA	Sawant et al 2009
AT2G36790	10 d	2 mM SA	Sawant et al 2009
AT1G02300	10 d	2 mM SA	Sawant et al 2009
AT4G35320	10 d	2 mM SA	Sawant et al 2009
AT1G64860	10 d	2 mM SA	Sawant et al 2009
AT1G16920	10 d	2 mM SA	Sawant et al 2009
AT1G64370	10 d	2 mM SA	Sawant et al 2009
AT1G01090	10 d	2 mM SA	Sawant et al 2009
AT1G80790	10 d	2 mM SA	Sawant et al 2009
AT1G36640	10 d	2 mM SA	Sawant et al 2009
AT1G30380	10 d	2 mM SA	Sawant et al 2009
AT3G16470	10 d	2 mM SA	Sawant et al 2009
AT5G16590	10 d	2 mM SA	Sawant et al 2009
AT5G28500	10 d	2 mM SA	Sawant et al 2009
AT1G27770	10 d	2 mM SA	Sawant et al 2009
AT5G10160	10 d	2 mM SA	Sawant et al 2009
AT2G43360	10 d	2 mM SA	Sawant et al 2009
AT1G78370	10 d	2 mM SA	Sawant et al 2009
AT1G77120	10 d	2 mM SA	Sawant et al 2009
AT1G65390	10 d	2 mM SA	Sawant et al 2009
AT3G63120	10 d	2 mM SA	Sawant et al 2009
AT2G47800	10 d	2 mM SA	Sawant et al 2009
AT3G50060	10 d	2 mM SA	Sawant et al 2009
AT1G20340	10 d	2 mM SA	Sawant et al 2009
AT5G17170	10 d	2 mM SA	Sawant et al 2009
AT5G24300	10 d	2 mM SA	Sawant et al 2009
AT3G54200	10 d	2 mM SA	Sawant et al 2009
AT1G51820	10 d	2 mM SA	Sawant et al 2009
AT1G76590	10 d	2 mM SA	Sawant et al 2009
AT2G43290	10 d	2 mM SA	Sawant et al 2009
AT3G51420	10 d	2 mM SA	Sawant et al 2009
AT3G43540	10 d	2 mM SA	Sawant et al 2009
AT1G18970	10 d	2 mM SA	Sawant et al 2009
AT5G64310	10 d	2 mM SA	Sawant et al 2009
AT3G62010	10 d	2 mM SA	Sawant et al 2009
AT1G01080	10 d	2 mM SA	Sawant et al 2009
AT5G03040	10 d	2 mM SA	Sawant et al 2009
AT1G73540	10 d	2 mM SA	Sawant et al 2009
AT3G20370	10 d	2 mM SA	Sawant et al 2009
AT5G09290	10 d	2 mM SA	Sawant et al 2009
AT4G38160	10 d	2 mM SA	Sawant et al 2009
AT3G47160	10 d	2 mM SA	Sawant et al 2009
AT1G76100	10 d	2 mM SA	Sawant et al 2009
AT3G51360	10 d	2 mM SA	Sawant et al 2009
AT3G47650	10 d	2 mM SA	Sawant et al 2009
AT5G52310	10 d	2 mM SA	Sawant et al 2009
AT3G11630	10 d	2 mM SA	Sawant et al 2009
AT5G10760	10 d	2 mM SA	Sawant et al 2009
AT5G27950	10 d	2 mM SA	Sawant et al 2009
AT5G38700	10 d	2 mM SA	Sawant et al 2009
AT3G25190	10 d	2 mM SA	Sawant et al 2009
AT4G13180	10 d	2 mM SA	Sawant et al 2009
AT5G47110	10 d	2 mM SA	Sawant et al 2009
AT2G41730	10 d	2 mM SA	Sawant et al 2009
AT5G46290	10 d	2 mM SA	Sawant et al 2009
AT4G27670	10 d	2 mM SA	Sawant et al 2009
AT3G63190	10 d	2 mM SA	Sawant et al 2009
AT4G26060	10 d	2 mM SA	Sawant et al 2009
AT2G24550	10 d	2 mM SA	Sawant et al 2009
AT3G05020	10 d	2 mM SA	Sawant et al 2009
AT5G01750	10 d	2 mM SA	Sawant et al 2009
AT4G17560	10 d	2 mM SA	Sawant et al 2009
AT1G64680	10 d	2 mM SA	Sawant et al 2009
AT5G20630	10 d	2 mM SA	Sawant et al 2009
AT3G28270	10 d	2 mM SA	Sawant et al 2009
AT5G43520	10 d	2 mM SA	Sawant et al 2009
AT2G29990	10 d	2 mM SA	Sawant et al 2009
AT4G34830	10 d	2 mM SA	Sawant et al 2009
AT2G47060	10 d	2 mM SA	Sawant et al 2009
AT4G03390	10 d	2 mM SA	Sawant et al 2009
AT1G59590	10 d	2 mM SA	Sawant et al 2009
AT1G12250	10 d	2 mM SA	Sawant et al 2009
AT1G77760	10 d	2 mM SA	Sawant et al 2009
AT1G17100	10 d	2 mM SA	Sawant et al 2009
AT2G38140	10 d	2 mM SA	Sawant et al 2009
AT2G19500	10 d	2 mM SA	Sawant et al 2009
AT2G36830	10 d	2 mM SA	Sawant et al 2009
AT3G22235	10 d	2 mM SA	Sawant et al 2009
AT1G23560	10 d	2 mM SA	Sawant et al 2009
AT5G38900	10 d	2 mM SA	Sawant et al 2009
AT2G24270	10 d	2 mM SA	Sawant et al 2009
AT4G38970	10 d	2 mM SA	Sawant et al 2009
AT2G19970	10 d	2 mM SA	Sawant et al 2009
AT5G61130	10 d	2 mM SA	Sawant et al 2009
AT4G04500	10 d	2 mM SA	Sawant et al 2009
AT3G61430	10 d	2 mM SA	Sawant et al 2009
AT4G32410	10 d	2 mM SA	Sawant et al 2009
AT5G45510	10 d	2 mM SA	Sawant et al 2009
AT5G54040	10 d	2 mM SA	Sawant et al 2009
[truncated: 1,100 more rows]

## Sheet: Table S21
Table S21. JA tDEGs identified in Arabidopsis from the literature.
Arabidopsis Locus	Plant Age	Treatment	Study
AT2G39360	protoplast	50 uM MeJA	Pauwels et al 2008
AT2G35190	protoplast	50 uM MeJA	Pauwels et al 2008
AT2G27060	protoplast	50 uM MeJA	Pauwels et al 2008
AT1G65240	protoplast	50 uM MeJA	Pauwels et al 2008
AT1G75680	protoplast	50 uM MeJA	Pauwels et al 2008
AT1G28400	protoplast	50 uM MeJA	Pauwels et al 2008
AT1G28340	protoplast	50 uM MeJA	Pauwels et al 2008
AT1G18670	protoplast	50 uM MeJA	Pauwels et al 2008
AT1G48610	protoplast	50 uM MeJA	Pauwels et al 2008
AT1G70710	protoplast	50 uM MeJA	Pauwels et al 2008
AT1G71930	protoplast	50 uM MeJA	Pauwels et al 2008
AT1G01570	protoplast	50 uM MeJA	Pauwels et al 2008
AT1G51670	protoplast	50 uM MeJA	Pauwels et al 2008
AT4G03620	protoplast	50 uM MeJA	Pauwels et al 2008
AT4G13710	protoplast	50 uM MeJA	Pauwels et al 2008
AT4G18630	protoplast	50 uM MeJA	Pauwels et al 2008
AT4G24780	protoplast	50 uM MeJA	Pauwels et al 2008
AT4G24790	protoplast	50 uM MeJA	Pauwels et al 2008
AT4G30410	protoplast	50 uM MeJA	Pauwels et al 2008
AT4G35550	protoplast	50 uM MeJA	Pauwels et al 2008
AT3G48090	protoplast	50 uM MeJA	Pauwels et al 2008
AT3G60380	protoplast	50 uM MeJA	Pauwels et al 2008
AT3G61150	protoplast	50 uM MeJA	Pauwels et al 2008
AT3G61130	protoplast	50 uM MeJA	Pauwels et al 2008
AT3G61820	protoplast	50 uM MeJA	Pauwels et al 2008
AT5G14610	protoplast	50 uM MeJA	Pauwels et al 2008
AT5G23860	protoplast	50 uM MeJA	Pauwels et al 2008
AT5G52390	protoplast	50 uM MeJA	Pauwels et al 2008
AT5G54400	protoplast	50 uM MeJA	Pauwels et al 2008
AT5G66320	protoplast	50 uM MeJA	Pauwels et al 2008
AT1G28290	protoplast	50 uM MeJA	Pauwels et al 2008
AT2G30250	protoplast	50 uM MeJA	Pauwels et al 2008
AT2G43290	protoplast	50 uM MeJA	Pauwels et al 2008
AT2G41420	protoplast	50 uM MeJA	Pauwels et al 2008
AT2G01610	protoplast	50 uM MeJA	Pauwels et al 2008
AT2G27080	protoplast	50 uM MeJA	Pauwels et al 2008
AT2G27090	protoplast	50 uM MeJA	Pauwels et al 2008
AT2G06530	protoplast	50 uM MeJA	Pauwels et al 2008
AT2G20370	protoplast	50 uM MeJA	Pauwels et al 2008
AT1G03820	protoplast	50 uM MeJA	Pauwels et al 2008
AT1G04040	protoplast	50 uM MeJA	Pauwels et al 2008
AT1G61250	protoplast	50 uM MeJA	Pauwels et al 2008
AT1G11180	protoplast	50 uM MeJA	Pauwels et al 2008
AT2G17480	protoplast	50 uM MeJA	Pauwels et al 2008
AT2G17290	protoplast	50 uM MeJA	Pauwels et al 2008
AT1G09070	protoplast	50 uM MeJA	Pauwels et al 2008
AT1G04680	protoplast	50 uM MeJA	Pauwels et al 2008
AT2G21050	protoplast	50 uM MeJA	Pauwels et al 2008
AT1G60030	protoplast	50 uM MeJA	Pauwels et al 2008
AT2G17120	protoplast	50 uM MeJA	Pauwels et al 2008
AT2G42570	protoplast	50 uM MeJA	Pauwels et al 2008
AT2G24762	protoplast	50 uM MeJA	Pauwels et al 2008
AT1G75500	protoplast	50 uM MeJA	Pauwels et al 2008
AT1G14830	protoplast	50 uM MeJA	Pauwels et al 2008
AT1G16260	protoplast	50 uM MeJA	Pauwels et al 2008
AT1G62770	protoplast	50 uM MeJA	Pauwels et al 2008
AT1G42470	protoplast	50 uM MeJA	Pauwels et al 2008
AT1G68690	protoplast	50 uM MeJA	Pauwels et al 2008
AT1G76180	protoplast	50 uM MeJA	Pauwels et al 2008
AT1G76160	protoplast	50 uM MeJA	Pauwels et al 2008
AT1G47380	protoplast	50 uM MeJA	Pauwels et al 2008
AT1G27690	protoplast	50 uM MeJA	Pauwels et al 2008
AT1G71697	protoplast	50 uM MeJA	Pauwels et al 2008
AT1G28360	protoplast	50 uM MeJA	Pauwels et al 2008
AT1G14260	protoplast	50 uM MeJA	Pauwels et al 2008
AT1G53180	protoplast	50 uM MeJA	Pauwels et al 2008
AT1G70550	protoplast	50 uM MeJA	Pauwels et al 2008
AT1G78120	protoplast	50 uM MeJA	Pauwels et al 2008
AT1G66260	protoplast	50 uM MeJA	Pauwels et al 2008
AT1G49840	protoplast	50 uM MeJA	Pauwels et al 2008
AT1G72150	protoplast	50 uM MeJA	Pauwels et al 2008
AT1G28110	protoplast	50 uM MeJA	Pauwels et al 2008
AT1G01530	protoplast	50 uM MeJA	Pauwels et al 2008
AT3G05320	protoplast	50 uM MeJA	Pauwels et al 2008
AT3G10300	protoplast	50 uM MeJA	Pauwels et al 2008
AT3G05580	protoplast	50 uM MeJA	Pauwels et al 2008
AT3G07330	protoplast	50 uM MeJA	Pauwels et al 2008
AT3G10080	protoplast	50 uM MeJA	Pauwels et al 2008
AT3G03050	protoplast	50 uM MeJA	Pauwels et al 2008
AT3G02885	protoplast	50 uM MeJA	Pauwels et al 2008
AT3G03020	protoplast	50 uM MeJA	Pauwels et al 2008
AT3G27400	protoplast	50 uM MeJA	Pauwels et al 2008
AT1G27100	protoplast	50 uM MeJA	Pauwels et al 2008
AT1G25550	protoplast	50 uM MeJA	Pauwels et al 2008
AT4G08950	protoplast	50 uM MeJA	Pauwels et al 2008
AT4G20170	protoplast	50 uM MeJA	Pauwels et al 2008
AT4G20380	protoplast	50 uM MeJA	Pauwels et al 2008
AT4G22010	protoplast	50 uM MeJA	Pauwels et al 2008
AT4G27350	protoplast	50 uM MeJA	Pauwels et al 2008
AT4G30430	protoplast	50 uM MeJA	Pauwels et al 2008
AT4G31000	protoplast	50 uM MeJA	Pauwels et al 2008
AT4G34150	protoplast	50 uM MeJA	Pauwels et al 2008
AT4G38900	protoplast	50 uM MeJA	Pauwels et al 2008
AT4G38580	protoplast	50 uM MeJA	Pauwels et al 2008
AT4G39320	protoplast	50 uM MeJA	Pauwels et al 2008
AT3G49750	protoplast	50 uM MeJA	Pauwels et al 2008
AT3G50960	protoplast	50 uM MeJA	Pauwels et al 2008
AT3G50950	protoplast	50 uM MeJA	Pauwels et al 2008
AT3G51550	protoplast	50 uM MeJA	Pauwels et al 2008
AT3G52710	protoplast	50 uM MeJA	Pauwels et al 2008
AT3G53620	protoplast	50 uM MeJA	Pauwels et al 2008
AT3G54260	protoplast	50 uM MeJA	Pauwels et al 2008
AT3G60580	protoplast	50 uM MeJA	Pauwels et al 2008
AT3G61640	protoplast	50 uM MeJA	Pauwels et al 2008
AT5G10430	protoplast	50 uM MeJA	Pauwels et al 2008
AT5G10380	protoplast	50 uM MeJA	Pauwels et al 2008
AT5G15350	protoplast	50 uM MeJA	Pauwels et al 2008
AT5G17850	protoplast	50 uM MeJA	Pauwels et al 2008
AT5G18120	protoplast	50 uM MeJA	Pauwels et al 2008
AT5G19140	protoplast	50 uM MeJA	Pauwels et al 2008
AT5G22740	protoplast	50 uM MeJA	Pauwels et al 2008
AT5G24310	protoplast	50 uM MeJA	Pauwels et al 2008
AT5G37770	protoplast	50 uM MeJA	Pauwels et al 2008
AT5G37780	protoplast	50 uM MeJA	Pauwels et al 2008
AT5G39590	protoplast	50 uM MeJA	Pauwels et al 2008
AT5G40540	protoplast	50 uM MeJA	Pauwels et al 2008
AT5G43900	protoplast	50 uM MeJA	Pauwels et al 2008
AT5G45750	protoplast	50 uM MeJA	Pauwels et al 2008
AT5G46860	protoplast	50 uM MeJA	Pauwels et al 2008
AT5G47180	protoplast	50 uM MeJA	Pauwels et al 2008
AT5G48070	protoplast	50 uM MeJA	Pauwels et al 2008
AT5G48380	protoplast	50 uM MeJA	Pauwels et al 2008
AT5G51560	protoplast	50 uM MeJA	Pauwels et al 2008
AT5G51480	protoplast	50 uM MeJA	Pauwels et al 2008
AT5G53590	protoplast	50 uM MeJA	Pauwels et al 2008
AT5G54380	protoplast	50 uM MeJA	Pauwels et al 2008
AT5G58120	protoplast	50 uM MeJA	Pauwels et al 2008
AT5G58090	protoplast	50 uM MeJA	Pauwels et al 2008
AT5G61380	protoplast	50 uM MeJA	Pauwels et al 2008
AT5G62770	protoplast	50 uM MeJA	Pauwels et al 2008
AT5G64390	protoplast	50 uM MeJA	Pauwels et al 2008
AT5G66460	protoplast	50 uM MeJA	Pauwels et al 2008
AT5G66920	protoplast	50 uM MeJA	Pauwels et al 2008
AT5G04870	protoplast	50 uM MeJA	Pauwels et al 2008
AT5G25440	protoplast	50 uM MeJA	Pauwels et al 2008
AT5G25210	protoplast	50 uM MeJA	Pauwels et al 2008
no_match	protoplast	50 uM MeJA	Pauwels et al 2008
AT5G27720	protoplast	50 uM MeJA	Pauwels et al 2008
AT1G50740	protoplast	50 uM MeJA	Pauwels et al 2008
AT5G20540	protoplast	50 uM MeJA	Pauwels et al 2008
AT2G02870	protoplast	50 uM MeJA	Pauwels et al 2008
AT2G46250	protoplast	50 uM MeJA	Pauwels et al 2008
AT2G47890	protoplast	50 uM MeJA	Pauwels et al 2008
AT2G14520	protoplast	50 uM MeJA	Pauwels et al 2008
AT2G15480	protoplast	50 uM MeJA	Pauwels et al 2008
AT2G16790	protoplast	50 uM MeJA	Pauwels et al 2008
AT2G16280	protoplast	50 uM MeJA	Pauwels et al 2008
AT1G05680	protoplast	50 uM MeJA	Pauwels et al 2008
AT1G23440	protoplast	50 uM MeJA	Pauwels et al 2008
AT1G72940	protoplast	50 uM MeJA	Pauwels et al 2008
AT1G77920	protoplast	50 uM MeJA	Pauwels et al 2008
AT3G04000	protoplast	50 uM MeJA	Pauwels et al 2008
AT3G17100	protoplast	50 uM MeJA	Pauwels et al 2008
AT3G08990	protoplast	50 uM MeJA	Pauwels et al 2008
AT3G29765	protoplast	50 uM MeJA	Pauwels et al 2008
AT1G19260	protoplast	50 uM MeJA	Pauwels et al 2008
AT3G29766	protoplast	50 uM MeJA	Pauwels et al 2008
AT3G29763	protoplast	50 uM MeJA	Pauwels et al 2008
AT3G18290	protoplast	50 uM MeJA	Pauwels et al 2008
AT2G34070	protoplast	50 uM MeJA	Pauwels et al 2008
AT3G11330	protoplast	50 uM MeJA	Pauwels et al 2008
AT4G05490	protoplast	50 uM MeJA	Pauwels et al 2008
AT4G17840	protoplast	50 uM MeJA	Pauwels et al 2008
AT4G22950	protoplast	50 uM MeJA	Pauwels et al 2008
AT4G25670	protoplast	50 uM MeJA	Pauwels et al 2008
AT4G25690	protoplast	50 uM MeJA	Pauwels et al 2008
AT4G30490	protoplast	50 uM MeJA	Pauwels et al 2008
AT4G31860	protoplast	50 uM MeJA	Pauwels et al 2008
AT3G51090	protoplast	50 uM MeJA	Pauwels et al 2008
AT3G54120	protoplast	50 uM MeJA	Pauwels et al 2008
AT5G03490	protoplast	50 uM MeJA	Pauwels et al 2008
AT5G13370	protoplast	50 uM MeJA	Pauwels et al 2008
AT5G18860	protoplast	50 uM MeJA	Pauwels et al 2008
AT5G13360	protoplast	50 uM MeJA	Pauwels et al 2008
AT5G18890	protoplast	50 uM MeJA	Pauwels et al 2008
AT5G37070	protoplast	50 uM MeJA	Pauwels et al 2008
AT5G43260	protoplast	50 uM MeJA	Pauwels et al 2008
AT5G53360	protoplast	50 uM MeJA	Pauwels et al 2008
AT5G54390	protoplast	50 uM MeJA	Pauwels et al 2008
AT5G54840	protoplast	50 uM MeJA	Pauwels et al 2008
AT5G55700	protoplast	50 uM MeJA	Pauwels et al 2008
AT5G57060	protoplast	50 uM MeJA	Pauwels et al 2008
AT5G64250	protoplast	50 uM MeJA	Pauwels et al 2008
AT5G64300	protoplast	50 uM MeJA	Pauwels et al 2008
AT5G67580	protoplast	50 uM MeJA	Pauwels et al 2008
AT5G16960	protoplast	50 uM MeJA	Pauwels et al 2008
AT3G56760	protoplast	50 uM MeJA	Pauwels et al 2008
AT4G16690	protoplast	50 uM MeJA	Pauwels et al 2008
AT2G26540	protoplast	50 uM MeJA	Pauwels et al 2008
AT2G26180	protoplast	50 uM MeJA	Pauwels et al 2008
AT2G22610	protoplast	50 uM MeJA	Pauwels et al 2008
AT2G18450	protoplast	50 uM MeJA	Pauwels et al 2008
AT2G18260	protoplast	50 uM MeJA	Pauwels et al 2008
AT1G03780	protoplast	50 uM MeJA	Pauwels et al 2008
AT2G25060	protoplast	50 uM MeJA	Pauwels et al 2008
AT2G16270	protoplast	50 uM MeJA	Pauwels et al 2008
AT1G76310	protoplast	50 uM MeJA	Pauwels et al 2008
AT1G18370	protoplast	50 uM MeJA	Pauwels et al 2008
AT1G05440	protoplast	50 uM MeJA	Pauwels et al 2008
AT1G04760	protoplast	50 uM MeJA	Pauwels et al 2008
AT1G20590	protoplast	50 uM MeJA	Pauwels et al 2008
AT1G20610	protoplast	50 uM MeJA	Pauwels et al 2008
AT3G02640	protoplast	50 uM MeJA	Pauwels et al 2008
AT3G17680	protoplast	50 uM MeJA	Pauwels et al 2008
AT3G23670	protoplast	50 uM MeJA	Pauwels et al 2008
AT3G27330	protoplast	50 uM MeJA	Pauwels et al 2008
AT3G15560	protoplast	50 uM MeJA	Pauwels et al 2008
AT3G20150	protoplast	50 uM MeJA	Pauwels et al 2008
AT3G14190	protoplast	50 uM MeJA	Pauwels et al 2008
AT4G01730	protoplast	50 uM MeJA	Pauwels et al 2008
AT4G05190	protoplast	50 uM MeJA	Pauwels et al 2008
AT4G26660	protoplast	50 uM MeJA	Pauwels et al 2008
AT4G28230	protoplast	50 uM MeJA	Pauwels et al 2008
AT4G28220	protoplast	50 uM MeJA	Pauwels et al 2008
AT4G32830	protoplast	50 uM MeJA	Pauwels et al 2008
AT4G33270	protoplast	50 uM MeJA	Pauwels et al 2008
AT4G33260	protoplast	50 uM MeJA	Pauwels et al 2008
AT4G37490	protoplast	50 uM MeJA	Pauwels et al 2008
AT3G60840	protoplast	50 uM MeJA	Pauwels et al 2008
AT5G01910	protoplast	50 uM MeJA	Pauwels et al 2008
AT5G02370	protoplast	50 uM MeJA	Pauwels et al 2008
AT5G03870	protoplast	50 uM MeJA	Pauwels et al 2008
AT5G23910	protoplast	50 uM MeJA	Pauwels et al 2008
AT5G37010	protoplast	50 uM MeJA	Pauwels et al 2008
AT5G45700	protoplast	50 uM MeJA	Pauwels et al 2008
AT5G51600	protoplast	50 uM MeJA	Pauwels et al 2008
AT5G55520	protoplast	50 uM MeJA	Pauwels et al 2008
AT5G65685	protoplast	50 uM MeJA	Pauwels et al 2008
AT5G25380	protoplast	50 uM MeJA	Pauwels et al 2008
AT5G15510	protoplast	50 uM MeJA	Pauwels et al 2008
AT5G16250	protoplast	50 uM MeJA	Pauwels et al 2008
AT4G14330	protoplast	50 uM MeJA	Pauwels et al 2008
AT2G32720	protoplast	50 uM MeJA	Pauwels et al 2008
AT2G22970	protoplast	50 uM MeJA	Pauwels et al 2008
AT2G30860	protoplast	50 uM MeJA	Pauwels et al 2008
AT2G16720	protoplast	50 uM MeJA	Pauwels et al 2008
AT1G09180	protoplast	50 uM MeJA	Pauwels et al 2008
AT1G36270	protoplast	50 uM MeJA	Pauwels et al 2008
AT2G13000	protoplast	50 uM MeJA	Pauwels et al 2008
AT3G30790	protoplast	50 uM MeJA	Pauwels et al 2008
AT1G42510	protoplast	50 uM MeJA	Pauwels et al 2008
AT1G06550	protoplast	50 uM MeJA	Pauwels et al 2008
AT1G22410	protoplast	50 uM MeJA	Pauwels et al 2008
AT1G52760	protoplast	50 uM MeJA	Pauwels et al 2008
AT3G16340	protoplast	50 uM MeJA	Pauwels et al 2008
AT5G17920	protoplast	50 uM MeJA	Pauwels et al 2008
AT3G03780	protoplast	50 uM MeJA	Pauwels et al 2008
AT3G17820	protoplast	50 uM MeJA	Pauwels et al 2008
AT3G21240	protoplast	50 uM MeJA	Pauwels et al 2008
AT3G19450	protoplast	50 uM MeJA	Pauwels et al 2008
AT3G25740	protoplast	50 uM MeJA	Pauwels et al 2008
AT3G19000	protoplast	50 uM MeJA	Pauwels et al 2008
AT4G34050	protoplast	50 uM MeJA	Pauwels et al 2008
AT4G35830	protoplast	50 uM MeJA	Pauwels et al 2008
AT3G45210	protoplast	50 uM MeJA	Pauwels et al 2008
AT3G50620	protoplast	50 uM MeJA	Pauwels et al 2008
AT3G54640	protoplast	50 uM MeJA	Pauwels et al 2008
AT3G55120	protoplast	50 uM MeJA	Pauwels et al 2008
AT5G02270	protoplast	50 uM MeJA	Pauwels et al 2008
AT5G03510	protoplast	50 uM MeJA	Pauwels et al 2008
AT5G38010	protoplast	50 uM MeJA	Pauwels et al 2008
AT5G37950	protoplast	50 uM MeJA	Pauwels et al 2008
AT5G50370	protoplast	50 uM MeJA	Pauwels et al 2008
AT2G45300	protoplast	50 uM MeJA	Pauwels et al 2008
AT1G48860	protoplast	50 uM MeJA	Pauwels et al 2008
AT5G24760	protoplast	50 uM MeJA	Pauwels et al 2008
AT1G44170	protoplast	50 uM MeJA	Pauwels et al 2008
AT2G40890	protoplast	50 uM MeJA	Pauwels et al 2008
AT2G45290	protoplast	50 uM MeJA	Pauwels et al 2008
AT2G26740	protoplast	50 uM MeJA	Pauwels et al 2008
AT2G26750	protoplast	50 uM MeJA	Pauwels et al 2008
AT2G34660	protoplast	50 uM MeJA	Pauwels et al 2008
AT2G23150	protoplast	50 uM MeJA	Pauwels et al 2008
AT5G38640	protoplast	50 uM MeJA	Pauwels et al 2008
AT2G44070	protoplast	50 uM MeJA	Pauwels et al 2008
AT2G30870	protoplast	50 uM MeJA	Pauwels et al 2008
AT2G38240	protoplast	50 uM MeJA	Pauwels et al 2008
AT2G38180	protoplast	50 uM MeJA	Pauwels et al 2008
AT2G39420	protoplast	50 uM MeJA	Pauwels et al 2008
AT2G44750	protoplast	50 uM MeJA	Pauwels et al 2008
AT1G02880	protoplast	50 uM MeJA	Pauwels et al 2008
AT2G46950	protoplast	50 uM MeJA	Pauwels et al 2008
AT2G47710	protoplast	50 uM MeJA	Pauwels et al 2008
AT2G38760	protoplast	50 uM MeJA	Pauwels et al 2008
AT2G38750	protoplast	50 uM MeJA	Pauwels et al 2008
AT2G27120	protoplast	50 uM MeJA	Pauwels et al 2008
AT2G29420	protoplast	50 uM MeJA	Pauwels et al 2008
AT2G29490	protoplast	50 uM MeJA	Pauwels et al 2008
AT2G29470	protoplast	50 uM MeJA	Pauwels et al 2008
AT2G29480	protoplast	50 uM MeJA	Pauwels et al 2008
AT2G48020	protoplast	50 uM MeJA	Pauwels et al 2008
AT2G25450	protoplast	50 uM MeJA	Pauwels et al 2008
AT2G15490	protoplast	50 uM MeJA	Pauwels et al 2008
AT2G36800	protoplast	50 uM MeJA	Pauwels et al 2008
AT2G36790	protoplast	50 uM MeJA	Pauwels et al 2008
AT1G76990	protoplast	50 uM MeJA	Pauwels et al 2008
AT1G09500	protoplast	50 uM MeJA	Pauwels et al 2008
AT1G43160	protoplast	50 uM MeJA	Pauwels et al 2008
AT1G78670	protoplast	50 uM MeJA	Pauwels et al 2008
AT1G79180	protoplast	50 uM MeJA	Pauwels et al 2008
AT1G79270	protoplast	50 uM MeJA	Pauwels et al 2008
AT2G36380	protoplast	50 uM MeJA	Pauwels et al 2008
AT2G04400	protoplast	50 uM MeJA	Pauwels et al 2008
AT2G01880	protoplast	50 uM MeJA	Pauwels et al 2008
AT2G24850	protoplast	50 uM MeJA	Pauwels et al 2008
AT2G28650	protoplast	50 uM MeJA	Pauwels et al 2008
AT2G40200	protoplast	50 uM MeJA	Pauwels et al 2008
AT1G05560	protoplast	50 uM MeJA	Pauwels et al 2008
AT1G05620	protoplast	50 uM MeJA	Pauwels et al 2008
AT1G54100	protoplast	50 uM MeJA	Pauwels et al 2008
AT1G54030	protoplast	50 uM MeJA	Pauwels et al 2008
AT1G78660	protoplast	50 uM MeJA	Pauwels et al 2008
AT2G17500	protoplast	50 uM MeJA	Pauwels et al 2008
AT1G75540	protoplast	50 uM MeJA	Pauwels et al 2008
AT1G79410	protoplast	50 uM MeJA	Pauwels et al 2008
AT1G65820	protoplast	50 uM MeJA	Pauwels et al 2008
AT1G62810	protoplast	50 uM MeJA	Pauwels et al 2008
AT1G14130	protoplast	50 uM MeJA	Pauwels et al 2008
AT1G06620	protoplast	50 uM MeJA	Pauwels et al 2008
AT1G17170	protoplast	50 uM MeJA	Pauwels et al 2008
AT1G21830	protoplast	50 uM MeJA	Pauwels et al 2008
AT1G11310	protoplast	50 uM MeJA	Pauwels et al 2008
AT1G64200	protoplast	50 uM MeJA	Pauwels et al 2008
AT1G64160	protoplast	50 uM MeJA	Pauwels et al 2008
AT1G74790	protoplast	50 uM MeJA	Pauwels et al 2008
AT1G74820	protoplast	50 uM MeJA	Pauwels et al 2008
AT1G11580	protoplast	50 uM MeJA	Pauwels et al 2008
AT1G15500	protoplast	50 uM MeJA	Pauwels et al 2008
AT1G80300	protoplast	50 uM MeJA	Pauwels et al 2008
AT1G15520	protoplast	50 uM MeJA	Pauwels et al 2008
AT1G08250	protoplast	50 uM MeJA	Pauwels et al 2008
AT1G18500	protoplast	50 uM MeJA	Pauwels et al 2008
AT1G71695	protoplast	50 uM MeJA	Pauwels et al 2008
AT1G07590	protoplast	50 uM MeJA	Pauwels et al 2008
AT1G07600	protoplast	50 uM MeJA	Pauwels et al 2008
AT1G19700	protoplast	50 uM MeJA	Pauwels et al 2008
AT1G63010	protoplast	50 uM MeJA	Pauwels et al 2008
AT1G53560	protoplast	50 uM MeJA	Pauwels et al 2008
AT1G06000	protoplast	50 uM MeJA	Pauwels et al 2008
AT1G29330	protoplast	50 uM MeJA	Pauwels et al 2008
AT1G06180	protoplast	50 uM MeJA	Pauwels et al 2008
AT1G55920	protoplast	50 uM MeJA	Pauwels et al 2008
AT1G55850	protoplast	50 uM MeJA	Pauwels et al 2008
AT2G43540	protoplast	50 uM MeJA	Pauwels et al 2008
AT2G43500	protoplast	50 uM MeJA	Pauwels et al 2008
AT1G74100	protoplast	50 uM MeJA	Pauwels et al 2008
AT1G74090	protoplast	50 uM MeJA	Pauwels et al 2008
AT1G63820	protoplast	50 uM MeJA	Pauwels et al 2008
AT1G76410	protoplast	50 uM MeJA	Pauwels et al 2008
AT1G76520	protoplast	50 uM MeJA	Pauwels et al 2008
AT1G76470	protoplast	50 uM MeJA	Pauwels et al 2008
AT1G76350	protoplast	50 uM MeJA	Pauwels et al 2008
AT1G76700	protoplast	50 uM MeJA	Pauwels et al 2008
AT1G76680	protoplast	50 uM MeJA	Pauwels et al 2008
AT1G76690	protoplast	50 uM MeJA	Pauwels et al 2008
AT1G77450	protoplast	50 uM MeJA	Pauwels et al 2008
AT1G19100	protoplast	50 uM MeJA	Pauwels et al 2008
AT1G06360	protoplast	50 uM MeJA	Pauwels et al 2008
AT1G06350	protoplast	50 uM MeJA	Pauwels et al 2008
AT3G16410	protoplast	50 uM MeJA	Pauwels et al 2008
AT3G16400	protoplast	50 uM MeJA	Pauwels et al 2008
AT3G16390	protoplast	50 uM MeJA	Pauwels et al 2008
AT3G16460	protoplast	50 uM MeJA	Pauwels et al 2008
AT3G01300	protoplast	50 uM MeJA	Pauwels et al 2008
AT5G15080	protoplast	50 uM MeJA	Pauwels et al 2008
AT3G01980	protoplast	50 uM MeJA	Pauwels et al 2008
AT3G09940	protoplast	50 uM MeJA	Pauwels et al 2008
AT3G07130	protoplast	50 uM MeJA	Pauwels et al 2008
AT3G04730	protoplast	50 uM MeJA	Pauwels et al 2008
AT3G11880	protoplast	50 uM MeJA	Pauwels et al 2008
AT3G11900	protoplast	50 uM MeJA	Pauwels et al 2008
AT3G09560	protoplast	50 uM MeJA	Pauwels et al 2008
AT3G02875	protoplast	50 uM MeJA	Pauwels et al 2008
AT3G04520	protoplast	50 uM MeJA	Pauwels et al 2008
AT3G04510	protoplast	50 uM MeJA	Pauwels et al 2008
AT3G26820	protoplast	50 uM MeJA	Pauwels et al 2008
AT3G26840	protoplast	50 uM MeJA	Pauwels et al 2008
AT3G17860	protoplast	50 uM MeJA	Pauwels et al 2008
AT3G21690	protoplast	50 uM MeJA	Pauwels et al 2008
AT3G17810	protoplast	50 uM MeJA	Pauwels et al 2008
AT3G14660	protoplast	50 uM MeJA	Pauwels et al 2008
AT3G14690	protoplast	50 uM MeJA	Pauwels et al 2008
AT3G14680	protoplast	50 uM MeJA	Pauwels et al 2008
AT3G21250	protoplast	50 uM MeJA	Pauwels et al 2008
AT3G18830	protoplast	50 uM MeJA	Pauwels et al 2008
AT3G29200	protoplast	50 uM MeJA	Pauwels et al 2008
AT3G12800	protoplast	50 uM MeJA	Pauwels et al 2008
AT1G10530	protoplast	50 uM MeJA	Pauwels et al 2008
AT3G24170	protoplast	50 uM MeJA	Pauwels et al 2008
AT3G22240	protoplast	50 uM MeJA	Pauwels et al 2008
AT3G28740	protoplast	50 uM MeJA	Pauwels et al 2008
AT1G66200	protoplast	50 uM MeJA	Pauwels et al 2008
AT1G75280	protoplast	50 uM MeJA	Pauwels et al 2008
AT1G75270	protoplast	50 uM MeJA	Pauwels et al 2008
AT3G11210	protoplast	50 uM MeJA	Pauwels et al 2008
AT3G02360	protoplast	50 uM MeJA	Pauwels et al 2008
AT1G66760	protoplast	50 uM MeJA	Pauwels et al 2008
AT1G30400	protoplast	50 uM MeJA	Pauwels et al 2008
AT1G51760	protoplast	50 uM MeJA	Pauwels et al 2008
AT1G51780	protoplast	50 uM MeJA	Pauwels et al 2008
AT1G22360	protoplast	50 uM MeJA	Pauwels et al 2008
AT1G17860	protoplast	50 uM MeJA	Pauwels et al 2008
AT1G20300	protoplast	50 uM MeJA	Pauwels et al 2008
AT4G01180	protoplast	50 uM MeJA	Pauwels et al 2008
AT5G59390	protoplast	50 uM MeJA	Pauwels et al 2008
AT4G02280	protoplast	50 uM MeJA	Pauwels et al 2008
AT4G02940	protoplast	50 uM MeJA	Pauwels et al 2008
AT4G05020	protoplast	50 uM MeJA	Pauwels et al 2008
AT4G08780	protoplast	50 uM MeJA	Pauwels et al 2008
AT4G11600	protoplast	50 uM MeJA	Pauwels et al 2008
AT4G13180	protoplast	50 uM MeJA	Pauwels et al 2008
AT4G19880	protoplast	50 uM MeJA	Pauwels et al 2008
AT4G23100	protoplast	50 uM MeJA	Pauwels et al 2008
AT4G23050	protoplast	50 uM MeJA	Pauwels et al 2008
AT4G24000	protoplast	50 uM MeJA	Pauwels et al 2008
AT5G54810	protoplast	50 uM MeJA	Pauwels et al 2008
AT4G27070	protoplast	50 uM MeJA	Pauwels et al 2008
AT4G30530	protoplast	50 uM MeJA	Pauwels et al 2008
AT4G31100	protoplast	50 uM MeJA	Pauwels et al 2008
AT4G30960	protoplast	50 uM MeJA	Pauwels et al 2008
AT4G33700	protoplast	50 uM MeJA	Pauwels et al 2008
AT4G33540	protoplast	50 uM MeJA	Pauwels et al 2008
AT4G34138	protoplast	50 uM MeJA	Pauwels et al 2008
AT4G34200	protoplast	50 uM MeJA	Pauwels et al 2008
AT4G34120	protoplast	50 uM MeJA	Pauwels et al 2008
AT4G34135	protoplast	50 uM MeJA	Pauwels et al 2008
AT4G34131	protoplast	50 uM MeJA	Pauwels et al 2008
AT4G34000	protoplast	50 uM MeJA	Pauwels et al 2008
AT4G34590	protoplast	50 uM MeJA	Pauwels et al 2008
AT4G34930	protoplast	50 uM MeJA	Pauwels et al 2008
AT4G34920	protoplast	50 uM MeJA	Pauwels et al 2008
AT4G35640	protoplast	50 uM MeJA	Pauwels et al 2008
AT4G35630	protoplast	50 uM MeJA	Pauwels et al 2008
AT3G44190	protoplast	50 uM MeJA	Pauwels et al 2008
AT3G48690	protoplast	50 uM MeJA	Pauwels et al 2008
AT3G51450	protoplast	50 uM MeJA	Pauwels et al 2008
AT3G52870	protoplast	50 uM MeJA	Pauwels et al 2008
AT3G53260	protoplast	50 uM MeJA	Pauwels et al 2008
AT3G53180	protoplast	50 uM MeJA	Pauwels et al 2008
AT3G54420	protoplast	50 uM MeJA	Pauwels et al 2008
AT3G57520	protoplast	50 uM MeJA	Pauwels et al 2008
AT3G59050	protoplast	50 uM MeJA	Pauwels et al 2008
AT3G59140	protoplast	50 uM MeJA	Pauwels et al 2008
AT3G60130	protoplast	50 uM MeJA	Pauwels et al 2008
AT3G62700	protoplast	50 uM MeJA	Pauwels et al 2008
AT5G01200	protoplast	50 uM MeJA	Pauwels et al 2008
AT5G03700	protoplast	50 uM MeJA	Pauwels et al 2008
AT5G05600	protoplast	50 uM MeJA	Pauwels et al 2008
AT5G06870	protoplast	50 uM MeJA	Pauwels et al 2008
AT5G07870	protoplast	50 uM MeJA	Pauwels et al 2008
AT5G07860	protoplast	50 uM MeJA	Pauwels et al 2008
AT5G10830	protoplast	50 uM MeJA	Pauwels et al 2008
AT5G13750	protoplast	50 uM MeJA	Pauwels et al 2008
AT5G16450	protoplast	50 uM MeJA	Pauwels et al 2008
AT5G17990	protoplast	50 uM MeJA	Pauwels et al 2008
AT5G19110	protoplast	50 uM MeJA	Pauwels et al 2008
AT5G19100	protoplast	50 uM MeJA	Pauwels et al 2008
AT5G22300	protoplast	50 uM MeJA	Pauwels et al 2008
AT5G24570	protoplast	50 uM MeJA	Pauwels et al 2008
AT5G42650	protoplast	50 uM MeJA	Pauwels et al 2008
AT5G44720	protoplast	50 uM MeJA	Pauwels et al 2008
AT5G45410	protoplast	50 uM MeJA	Pauwels et al 2008
AT5G48930	protoplast	50 uM MeJA	Pauwels et al 2008
AT5G49480	protoplast	50 uM MeJA	Pauwels et al 2008
AT5G50210	protoplast	50 uM MeJA	Pauwels et al 2008
AT5G53460	protoplast	50 uM MeJA	Pauwels et al 2008
AT5G53760	protoplast	50 uM MeJA	Pauwels et al 2008
AT5G57130	protoplast	50 uM MeJA	Pauwels et al 2008
AT5G57150	protoplast	50 uM MeJA	Pauwels et al 2008
AT1G25155	protoplast	50 uM MeJA	Pauwels et al 2008
AT1G25220	protoplast	50 uM MeJA	Pauwels et al 2008
AT1G24807	protoplast	50 uM MeJA	Pauwels et al 2008
AT1G24909	protoplast	50 uM MeJA	Pauwels et al 2008
AT1G25083	protoplast	50 uM MeJA	Pauwels et al 2008
AT5G57890	protoplast	50 uM MeJA	Pauwels et al 2008
AT5G58375	protoplast	50 uM MeJA	Pauwels et al 2008
AT5G58390	protoplast	50 uM MeJA	Pauwels et al 2008
AT5G58800	protoplast	50 uM MeJA	Pauwels et al 2008
AT5G59480	protoplast	50 uM MeJA	Pauwels et al 2008
AT5G61820	protoplast	50 uM MeJA	Pauwels et al 2008
AT5G65640	protoplast	50 uM MeJA	Pauwels et al 2008
AT5G26600	protoplast	50 uM MeJA	Pauwels et al 2008
AT5G29000	protoplast	50 uM MeJA	Pauwels et al 2008
AT5G36220	protoplast	50 uM MeJA	Pauwels et al 2008
AT5G15850	protoplast	50 uM MeJA	Pauwels et al 2008
AT5G16980	protoplast	50 uM MeJA	Pauwels et al 2008
AT5G16970	protoplast	50 uM MeJA	Pauwels et al 2008
AT1G77370	protoplast	50 uM MeJA	Pauwels et al 2008
AT3G44860	protoplast	50 uM MeJA	Pauwels et al 2008
AT3G44870	protoplast	50 uM MeJA	Pauwels et al 2008
AT4G36640	protoplast	50 uM MeJA	Pauwels et al 2008
AT5G08380	protoplast	50 uM MeJA	Pauwels et al 2008
AT5G13180	protoplast	50 uM MeJA	Pauwels et al 2008
AT5G09300	protoplast	50 uM MeJA	Pauwels et al 2008
AT4G15550	protoplast	50 uM MeJA	Pauwels et al 2008
AT4G16760	protoplast	50 uM MeJA	Pauwels et al 2008
AT1G44350	protoplast	50 uM MeJA	Pauwels et al 2008
AT2G26380	protoplast	50 uM MeJA	Pauwels et al 2008
AT2G46510	protoplast	50 uM MeJA	Pauwels et al 2008
AT1G74930	protoplast	50 uM MeJA	Pauwels et al 2008
AT3G17120	protoplast	50 uM MeJA	Pauwels et al 2008
AT3G19580	protoplast	50 uM MeJA	Pauwels et al 2008
AT4G27652	protoplast	50 uM MeJA	Pauwels et al 2008
AT4G28290	protoplast	50 uM MeJA	Pauwels et al 2008
AT4G31800	protoplast	50 uM MeJA	Pauwels et al 2008
AT3G44260	protoplast	50 uM MeJA	Pauwels et al 2008
AT5G50670	protoplast	50 uM MeJA	Pauwels et al 2008
AT5G50570	protoplast	50 uM MeJA	Pauwels et al 2008
AT5G59730	protoplast	50 uM MeJA	Pauwels et al 2008
AT1G77360	protoplast	50 uM MeJA	Pauwels et al 2008
AT2G44840	protoplast	50 uM MeJA	Pauwels et al 2008
AT2G27690	protoplast	50 uM MeJA	Pauwels et al 2008
AT2G06050	protoplast	50 uM MeJA	Pauwels et al 2008
AT1G08730	protoplast	50 uM MeJA	Pauwels et al 2008
AT1G61890	protoplast	50 uM MeJA	Pauwels et al 2008
AT1G79310	protoplast	50 uM MeJA	Pauwels et al 2008
AT1G21680	protoplast	50 uM MeJA	Pauwels et al 2008
AT1G53885	protoplast	50 uM MeJA	Pauwels et al 2008
AT1G74950	protoplast	50 uM MeJA	Pauwels et al 2008
AT1G80840	protoplast	50 uM MeJA	Pauwels et al 2008
AT1G32640	protoplast	50 uM MeJA	Pauwels et al 2008
AT1G01720	protoplast	50 uM MeJA	Pauwels et al 2008
AT1G28480	protoplast	50 uM MeJA	Pauwels et al 2008
AT1G79710	protoplast	50 uM MeJA	Pauwels et al 2008
AT1G26730	protoplast	50 uM MeJA	Pauwels et al 2008
AT1G17420	protoplast	50 uM MeJA	Pauwels et al 2008
AT1G17380	protoplast	50 uM MeJA	Pauwels et al 2008
AT1G12210	protoplast	50 uM MeJA	Pauwels et al 2008
AT1G72450	protoplast	50 uM MeJA	Pauwels et al 2008
AT1G76600	protoplast	50 uM MeJA	Pauwels et al 2008
AT1G61065	protoplast	50 uM MeJA	Pauwels et al 2008
AT1G20510	protoplast	50 uM MeJA	Pauwels et al 2008
AT3G16730	protoplast	50 uM MeJA	Pauwels et al 2008
AT3G25780	protoplast	50 uM MeJA	Pauwels et al 2008
AT2G35550	protoplast	50 uM MeJA	Pauwels et al 2008
AT3G27880	protoplast	50 uM MeJA	Pauwels et al 2008
AT1G75140	protoplast	50 uM MeJA	Pauwels et al 2008
AT1G30135	protoplast	50 uM MeJA	Pauwels et al 2008
AT1G19180	protoplast	50 uM MeJA	Pauwels et al 2008
AT4G20310	protoplast	50 uM MeJA	Pauwels et al 2008
AT4G24160	protoplast	50 uM MeJA	Pauwels et al 2008
AT4G27654	protoplast	50 uM MeJA	Pauwels et al 2008
AT3G50280	protoplast	50 uM MeJA	Pauwels et al 2008
AT3G58710	protoplast	50 uM MeJA	Pauwels et al 2008
AT3G61890	protoplast	50 uM MeJA	Pauwels et al 2008
AT5G13220	protoplast	50 uM MeJA	Pauwels et al 2008
AT5G44350	protoplast	50 uM MeJA	Pauwels et al 2008
AT5G46760	protoplast	50 uM MeJA	Pauwels et al 2008
AT5G47220	protoplast	50 uM MeJA	Pauwels et al 2008
AT5G53050	protoplast	50 uM MeJA	Pauwels et al 2008
AT5G57100	protoplast	50 uM MeJA	Pauwels et al 2008
AT5G63780	protoplast	50 uM MeJA	Pauwels et al 2008
AT5G63790	protoplast	50 uM MeJA	Pauwels et al 2008
AT5G63970	protoplast	50 uM MeJA	Pauwels et al 2008
AT5G67180	protoplast	50 uM MeJA	Pauwels et al 2008
AT5G67210	protoplast	50 uM MeJA	Pauwels et al 2008
AT5G14730	protoplast	50 uM MeJA	Pauwels et al 2008
AT5G17490	protoplast	50 uM MeJA	Pauwels et al 2008
AT5G20900	protoplast	50 uM MeJA	Pauwels et al 2008
AT5G20050	protoplast	50 uM MeJA	Pauwels et al 2008
AT1G73500	protoplast	50 uM MeJA	Pauwels et al 2008
AT4G17500	protoplast	50 uM MeJA	Pauwels et al 2008
AT2G44450	protoplast	50 uM MeJA	Pauwels et al 2008
AT2G02680	protoplast	50 uM MeJA	Pauwels et al 2008
AT2G41460	protoplast	50 uM MeJA	Pauwels et al 2008
AT2G46260	protoplast	50 uM MeJA	Pauwels et al 2008
AT2G01570	protoplast	50 uM MeJA	Pauwels et al 2008
AT2G24230	protoplast	50 uM MeJA	Pauwels et al 2008
AT2G37150	protoplast	50 uM MeJA	Pauwels et al 2008
AT2G37180	protoplast	50 uM MeJA	Pauwels et al 2008
AT2G37170	protoplast	50 uM MeJA	Pauwels et al 2008
AT1G55500	protoplast	50 uM MeJA	Pauwels et al 2008
AT1G77110	protoplast	50 uM MeJA	Pauwels et al 2008
AT1G22930	protoplast	50 uM MeJA	Pauwels et al 2008
AT1G61810	protoplast	50 uM MeJA	Pauwels et al 2008
AT2G35940	protoplast	50 uM MeJA	Pauwels et al 2008
AT2G22010	protoplast	50 uM MeJA	Pauwels et al 2008
AT1G75780	protoplast	50 uM MeJA	Pauwels et al 2008
AT1G79460	protoplast	50 uM MeJA	Pauwels et al 2008
AT1G14720	protoplast	50 uM MeJA	Pauwels et al 2008
AT1G06650	protoplast	50 uM MeJA	Pauwels et al 2008
AT1G17140	protoplast	50 uM MeJA	Pauwels et al 2008
AT1G47530	protoplast	50 uM MeJA	Pauwels et al 2008
AT1G50420	protoplast	50 uM MeJA	Pauwels et al 2008
AT1G11420	protoplast	50 uM MeJA	Pauwels et al 2008
AT1G07880	protoplast	50 uM MeJA	Pauwels et al 2008
AT1G26760	protoplast	50 uM MeJA	Pauwels et al 2008
AT1G04770	protoplast	50 uM MeJA	Pauwels et al 2008
AT1G06145	protoplast	50 uM MeJA	Pauwels et al 2008
AT1G77760	protoplast	50 uM MeJA	Pauwels et al 2008
AT1G12400	protoplast	50 uM MeJA	Pauwels et al 2008
AT3G05160	protoplast	50 uM MeJA	Pauwels et al 2008
AT3G05165	protoplast	50 uM MeJA	Pauwels et al 2008
AT3G07580	protoplast	50 uM MeJA	Pauwels et al 2008
AT3G11650	protoplast	50 uM MeJA	Pauwels et al 2008
AT3G06500	protoplast	50 uM MeJA	Pauwels et al 2008
AT3G17640	protoplast	50 uM MeJA	Pauwels et al 2008
AT3G17800	protoplast	50 uM MeJA	Pauwels et al 2008
AT3G17790	protoplast	50 uM MeJA	Pauwels et al 2008
AT3G19800	protoplast	50 uM MeJA	Pauwels et al 2008
AT1G12030	protoplast	50 uM MeJA	Pauwels et al 2008
AT1G23690	protoplast	50 uM MeJA	Pauwels et al 2008
AT3G28910	protoplast	50 uM MeJA	Pauwels et al 2008
AT4G01720	protoplast	50 uM MeJA	Pauwels et al 2008
AT4G01550	protoplast	50 uM MeJA	Pauwels et al 2008
AT4G18950	protoplast	50 uM MeJA	Pauwels et al 2008
AT4G23720	protoplast	50 uM MeJA	Pauwels et al 2008
AT4G24230	protoplast	50 uM MeJA	Pauwels et al 2008
AT4G24220	protoplast	50 uM MeJA	Pauwels et al 2008
AT4G25360	protoplast	50 uM MeJA	Pauwels et al 2008
AT4G31870	protoplast	50 uM MeJA	Pauwels et al 2008
AT4G34710	protoplast	50 uM MeJA	Pauwels et al 2008
AT4G35930	protoplast	50 uM MeJA	Pauwels et al 2008
AT3G51960	protoplast	50 uM MeJA	Pauwels et al 2008
AT3G53930	protoplast	50 uM MeJA	Pauwels et al 2008
AT3G54790	protoplast	50 uM MeJA	Pauwels et al 2008
AT3G57160	protoplast	50 uM MeJA	Pauwels et al 2008
AT3G57860	protoplast	50 uM MeJA	Pauwels et al 2008
AT3G57760	protoplast	50 uM MeJA	Pauwels et al 2008
AT3G61430	protoplast	50 uM MeJA	Pauwels et al 2008
AT3G62580	protoplast	50 uM MeJA	Pauwels et al 2008
AT5G04770	protoplast	50 uM MeJA	Pauwels et al 2008
AT5G05860	protoplast	50 uM MeJA	Pauwels et al 2008
AT5G06280	protoplast	50 uM MeJA	Pauwels et al 2008
AT5G07840	protoplast	50 uM MeJA	Pauwels et al 2008
AT5G11790	protoplast	50 uM MeJA	Pauwels et al 2008
AT5G22630	protoplast	50 uM MeJA	Pauwels et al 2008
AT5G23760	protoplast	50 uM MeJA	Pauwels et al 2008
AT5G23890	protoplast	50 uM MeJA	Pauwels et al 2008
AT5G37940	protoplast	50 uM MeJA	Pauwels et al 2008
AT5G38000	protoplast	50 uM MeJA	Pauwels et al 2008
AT5G43060	protoplast	50 uM MeJA	Pauwels et al 2008
AT5G48850	protoplast	50 uM MeJA	Pauwels et al 2008
AT5G50860	protoplast	50 uM MeJA	Pauwels et al 2008
AT5G52850	protoplast	50 uM MeJA	Pauwels et al 2008
AT5G54960	protoplast	50 uM MeJA	Pauwels et al 2008
AT5G67300	protoplast	50 uM MeJA	Pauwels et al 2008
AT5G67310	protoplast	50 uM MeJA	Pauwels et al 2008
AT5G26220	protoplast	50 uM MeJA	Pauwels et al 2008
AT4G37110	protoplast	50 uM MeJA	Pauwels et al 2008
AT5G13550	protoplast	50 uM MeJA	Pauwels et al 2008
AT1G35140	protoplast	50 uM MeJA	Pauwels et al 2008
AT1G73480	protoplast	50 uM MeJA	Pauwels et al 2008
AT4G16120	protoplast	50 uM MeJA	Pauwels et al 2008
AT4G16780	protoplast	50 uM MeJA	Pauwels et al 2008
AT4G14680	protoplast	50 uM MeJA	Pauwels et al 2008
AT2G47500	protoplast	50 uM MeJA	Pauwels et al 2008
AT4G11000	14 d	50 uM MeJA	Yang et al 2017
AT1G23840	14 d	50 uM MeJA	Yang et al 2017
AT5G37300	14 d	50 uM MeJA	Yang et al 2017
AT3G45860	14 d	50 uM MeJA	Yang et al 2017
AT1G49000	14 d	50 uM MeJA	Yang et al 2017
AT1G73830	14 d	50 uM MeJA	Yang et al 2017
AT5G67450	14 d	50 uM MeJA	Yang et al 2017
AT2G21200	14 d	50 uM MeJA	Yang et al 2017
AT2G32280	14 d	50 uM MeJA	Yang et al 2017
AT4G11780	14 d	50 uM MeJA	Yang et al 2017
AT3G26230	14 d	50 uM MeJA	Yang et al 2017
AT2G14247	14 d	50 uM MeJA	Yang et al 2017
AT1G49200	14 d	50 uM MeJA	Yang et al 2017
AT5G59670	14 d	50 uM MeJA	Yang et al 2017
AT2G40610	14 d	50 uM MeJA	Yang et al 2017
AT5G41780	14 d	50 uM MeJA	Yang et al 2017
AT4G23140	14 d	50 uM MeJA	Yang et al 2017
AT5G18080	14 d	50 uM MeJA	Yang et al 2017
AT1G30720	14 d	50 uM MeJA	Yang et al 2017
AT4G11521	14 d	50 uM MeJA	Yang et al 2017
AT2G41990	14 d	50 uM MeJA	Yang et al 2017
AT5G62730	14 d	50 uM MeJA	Yang et al 2017
AT3G26210	14 d	50 uM MeJA	Yang et al 2017
AT5G52750	14 d	50 uM MeJA	Yang et al 2017
AT2G43050	14 d	50 uM MeJA	Yang et al 2017
AT2G27420	14 d	50 uM MeJA	Yang et al 2017
AT1G06080	14 d	50 uM MeJA	Yang et al 2017
AT2G14560	14 d	50 uM MeJA	Yang et al 2017
AT5G20790	14 d	50 uM MeJA	Yang et al 2017
AT4G14400	14 d	50 uM MeJA	Yang et al 2017
AT5G62280	14 d	50 uM MeJA	Yang et al 2017
AT4G20240	14 d	50 uM MeJA	Yang et al 2017
AT2G17040	14 d	50 uM MeJA	Yang et al 2017
AT1G73805	14 d	50 uM MeJA	Yang et al 2017
AT4G29050	14 d	50 uM MeJA	Yang et al 2017
AT5G41900	14 d	50 uM MeJA	Yang et al 2017
AT2G28630	14 d	50 uM MeJA	Yang et al 2017
AT3G11402	14 d	50 uM MeJA	Yang et al 2017
AT2G47485	14 d	50 uM MeJA	Yang et al 2017
AT4G00970	14 d	50 uM MeJA	Yang et al 2017
AT1G29500	14 d	50 uM MeJA	Yang et al 2017
AT5G02760	14 d	50 uM MeJA	Yang et al 2017
AT1G21130	14 d	50 uM MeJA	Yang et al 2017
AT4G23130	14 d	50 uM MeJA	Yang et al 2017
AT4G18197	14 d	50 uM MeJA	Yang et al 2017
AT4G23190	14 d	50 uM MeJA	Yang et al 2017
AT2G05540	14 d	50 uM MeJA	Yang et al 2017
AT1G11600	14 d	50 uM MeJA	Yang et al 2017
AT2G41170	14 d	50 uM MeJA	Yang et al 2017
AT1G35710	14 d	50 uM MeJA	Yang et al 2017
AT1G67750	14 d	50 uM MeJA	Yang et al 2017
AT1G80440	14 d	50 uM MeJA	Yang et al 2017
AT1G23080	14 d	50 uM MeJA	Yang et al 2017
AT3G52720	14 d	50 uM MeJA	Yang et al 2017
AT4G18205	14 d	50 uM MeJA	Yang et al 2017
AT2G46440	14 d	50 uM MeJA	Yang et al 2017
AT1G28660	14 d	50 uM MeJA	Yang et al 2017
AT3G11010	14 d	50 uM MeJA	Yang et al 2017
AT4G20780	14 d	50 uM MeJA	Yang et al 2017
AT3G24460	14 d	50 uM MeJA	Yang et al 2017
AT5G10760	14 d	50 uM MeJA	Yang et al 2017
AT4G23220	14 d	50 uM MeJA	Yang et al 2017
AT5G46500	14 d	50 uM MeJA	Yang et al 2017
AT3G12610	14 d	50 uM MeJA	Yang et al 2017
AT5G22500	14 d	50 uM MeJA	Yang et al 2017
AT4G23180	14 d	50 uM MeJA	Yang et al 2017
AT1G70250	14 d	50 uM MeJA	Yang et al 2017
AT4G17460	14 d	50 uM MeJA	Yang et al 2017
AT5G55620	14 d	50 uM MeJA	Yang et al 2017
AT2G39710	14 d	50 uM MeJA	Yang et al 2017
AT4G17770	14 d	50 uM MeJA	Yang et al 2017
AT1G14430	14 d	50 uM MeJA	Yang et al 2017
AT1G64780	14 d	50 uM MeJA	Yang et al 2017
AT4G38860	14 d	50 uM MeJA	Yang et al 2017
AT1G06360	14 d	50 uM MeJA	Yang et al 2017
AT1G56430	14 d	50 uM MeJA	Yang et al 2017
AT1G28670	14 d	50 uM MeJA	Yang et al 2017
AT1G21250	14 d	50 uM MeJA	Yang et al 2017
AT4G14365	14 d	50 uM MeJA	Yang et al 2017
AT1G65490	14 d	50 uM MeJA	Yang et al 2017
AT1G55960	14 d	50 uM MeJA	Yang et al 2017
AT3G45650	14 d	50 uM MeJA	Yang et al 2017
AT4G30110	14 d	50 uM MeJA	Yang et al 2017
AT1G70985	14 d	50 uM MeJA	Yang et al 2017
AT2G15090	14 d	50 uM MeJA	Yang et al 2017
AT1G02820	14 d	50 uM MeJA	Yang et al 2017
AT2G18300	14 d	50 uM MeJA	Yang et al 2017
AT4G02330	14 d	50 uM MeJA	Yang et al 2017
AT2G36970	14 d	50 uM MeJA	Yang et al 2017
AT4G23750	14 d	50 uM MeJA	Yang et al 2017
AT3G18710	14 d	50 uM MeJA	Yang et al 2017
AT1G21270	14 d	50 uM MeJA	Yang et al 2017
AT5G44680	14 d	50 uM MeJA	Yang et al 2017
AT2G24762	14 d	50 uM MeJA	Yang et al 2017
AT3G44735	14 d	50 uM MeJA	Yang et al 2017
AT5G12050	14 d	50 uM MeJA	Yang et al 2017
AT1G73600	14 d	50 uM MeJA	Yang et al 2017
AT4G11900	14 d	50 uM MeJA	Yang et al 2017
AT4G11460	14 d	50 uM MeJA	Yang et al 2017
AT1G55910	14 d	50 uM MeJA	Yang et al 2017
AT4G26150	14 d	50 uM MeJA	Yang et al 2017
AT1G32450	14 d	50 uM MeJA	Yang et al 2017
AT2G43200	14 d	50 uM MeJA	Yang et al 2017
AT5G44568	14 d	50 uM MeJA	Yang et al 2017
AT5G54710	14 d	50 uM MeJA	Yang et al 2017
AT1G70520	14 d	50 uM MeJA	Yang et al 2017
AT1G15260	14 d	50 uM MeJA	Yang et al 2017
AT4G08850	14 d	50 uM MeJA	Yang et al 2017
AT4G16370	14 d	50 uM MeJA	Yang et al 2017
AT5G19190	14 d	50 uM MeJA	Yang et al 2017
AT5G19240	14 d	50 uM MeJA	Yang et al 2017
AT1G74670	14 d	50 uM MeJA	Yang et al 2017
AT1G11700	14 d	50 uM MeJA	Yang et al 2017
AT3G51920	14 d	50 uM MeJA	Yang et al 2017
AT2G37710	14 d	50 uM MeJA	Yang et al 2017
AT1G55450	14 d	50 uM MeJA	Yang et al 2017
AT2G47240	14 d	50 uM MeJA	Yang et al 2017
AT3G01290	14 d	50 uM MeJA	Yang et al 2017
AT3G50480	14 d	50 uM MeJA	Yang et al 2017
AT5G14760	14 d	50 uM MeJA	Yang et al 2017
AT2G41250	14 d	50 uM MeJA	Yang et al 2017
AT5G23730	14 d	50 uM MeJA	Yang et al 2017
AT3G07010	14 d	50 uM MeJA	Yang et al 2017
AT2G36630	14 d	50 uM MeJA	Yang et al 2017
AT1G05630	14 d	50 uM MeJA	Yang et al 2017
AT3G22420	14 d	50 uM MeJA	Yang et al 2017
AT5G64330	14 d	50 uM MeJA	Yang et al 2017
AT3G61550	14 d	50 uM MeJA	Yang et al 2017
AT4G18970	14 d	50 uM MeJA	Yang et al 2017
AT4G29905	14 d	50 uM MeJA	Yang et al 2017
AT4G23260	14 d	50 uM MeJA	Yang et al 2017
AT2G31880	14 d	50 uM MeJA	Yang et al 2017
AT4G39330	14 d	50 uM MeJA	Yang et al 2017
AT5G45950	14 d	50 uM MeJA	Yang et al 2017
AT5G43700	14 d	50 uM MeJA	Yang et al 2017
AT3G04210	14 d	50 uM MeJA	Yang et al 2017
AT5G11420	14 d	50 uM MeJA	Yang et al 2017
AT5G66770	14 d	50 uM MeJA	Yang et al 2017
AT4G10120	14 d	50 uM MeJA	Yang et al 2017
AT5G60400	14 d	50 uM MeJA	Yang et al 2017
AT1G64710	14 d	50 uM MeJA	Yang et al 2017
AT3G19850	14 d	50 uM MeJA	Yang et al 2017
AT1G63880	14 d	50 uM MeJA	Yang et al 2017
AT3G23000	14 d	50 uM MeJA	Yang et al 2017
AT1G69160	14 d	50 uM MeJA	Yang et al 2017
AT2G01670	14 d	50 uM MeJA	Yang et al 2017
AT4G12790	14 d	50 uM MeJA	Yang et al 2017
AT4G12030	14 d	50 uM MeJA	Yang et al 2017
AT5G39320	14 d	50 uM MeJA	Yang et al 2017
AT1G74920	14 d	50 uM MeJA	Yang et al 2017
AT4G14040	14 d	50 uM MeJA	Yang et al 2017
AT5G67500	14 d	50 uM MeJA	Yang et al 2017
AT5G08130	14 d	50 uM MeJA	Yang et al 2017
AT2G28550	14 d	50 uM MeJA	Yang et al 2017
AT3G59970	14 d	50 uM MeJA	Yang et al 2017
AT3G62580	14 d	50 uM MeJA	Yang et al 2017
AT2G24200	14 d	50 uM MeJA	Yang et al 2017
AT3G01280	14 d	50 uM MeJA	Yang et al 2017
AT1G78680	14 d	50 uM MeJA	Yang et al 2017
AT2G40475	14 d	50 uM MeJA	Yang et al 2017
AT3G52500	14 d	50 uM MeJA	Yang et al 2017
AT1G53320	14 d	50 uM MeJA	Yang et al 2017
AT1G19580	14 d	50 uM MeJA	Yang et al 2017
AT4G25770	14 d	50 uM MeJA	Yang et al 2017
AT1G16410	14 d	50 uM MeJA	Yang et al 2017
AT1G21440	14 d	50 uM MeJA	Yang et al 2017
AT3G48530	14 d	50 uM MeJA	Yang et al 2017
AT4G33625	14 d	50 uM MeJA	Yang et al 2017
AT1G35580	14 d	50 uM MeJA	Yang et al 2017
AT4G29950	14 d	50 uM MeJA	Yang et al 2017
AT3G45010	14 d	50 uM MeJA	Yang et al 2017
AT1G56580	14 d	50 uM MeJA	Yang et al 2017
AT1G45201	14 d	50 uM MeJA	Yang et al 2017
AT5G65290	14 d	50 uM MeJA	Yang et al 2017
AT1G77370	14 d	50 uM MeJA	Yang et al 2017
AT2G46100	14 d	50 uM MeJA	Yang et al 2017
AT3G60130	14 d	50 uM MeJA	Yang et al 2017
AT1G36370	14 d	50 uM MeJA	Yang et al 2017
AT3G19710	14 d	50 uM MeJA	Yang et al 2017
AT3G01180	14 d	50 uM MeJA	Yang et al 2017
AT5G50370	14 d	50 uM MeJA	Yang et al 2017
AT1G17340	14 d	50 uM MeJA	Yang et al 2017
AT5G09440	14 d	50 uM MeJA	Yang et al 2017
AT1G53580	14 d	50 uM MeJA	Yang et al 2017
AT3G62700	14 d	50 uM MeJA	Yang et al 2017
AT1G63010	14 d	50 uM MeJA	Yang et al 2017
AT3G30775	14 d	50 uM MeJA	Yang et al 2017
AT1G42540	14 d	50 uM MeJA	Yang et al 2017
AT1G24625	14 d	50 uM MeJA	Yang et al 2017
AT4G38810	14 d	50 uM MeJA	Yang et al 2017
AT2G34590	14 d	50 uM MeJA	Yang et al 2017
AT4G21410	14 d	50 uM MeJA	Yang et al 2017
AT5G40340	14 d	50 uM MeJA	Yang et al 2017
AT3G22890	14 d	50 uM MeJA	Yang et al 2017
AT4G37790	14 d	50 uM MeJA	Yang et al 2017
AT4G03400	14 d	50 uM MeJA	Yang et al 2017
AT3G09830	14 d	50 uM MeJA	Yang et al 2017
AT2G37180	14 d	50 uM MeJA	Yang et al 2017
AT3G54600	14 d	50 uM MeJA	Yang et al 2017
AT1G71080	14 d	50 uM MeJA	Yang et al 2017
AT5G20190	14 d	50 uM MeJA	Yang et al 2017
AT3G07320	14 d	50 uM MeJA	Yang et al 2017
AT2G29340	14 d	50 uM MeJA	Yang et al 2017
AT3G58990	14 d	50 uM MeJA	Yang et al 2017
AT1G72510	14 d	50 uM MeJA	Yang et al 2017
AT1G08200	14 d	50 uM MeJA	Yang et al 2017
AT5G64560	14 d	50 uM MeJA	Yang et al 2017
AT1G23870	14 d	50 uM MeJA	Yang et al 2017
AT3G44720	14 d	50 uM MeJA	Yang et al 2017
AT2G23150	14 d	50 uM MeJA	Yang et al 2017
AT4G37260	14 d	50 uM MeJA	Yang et al 2017
AT4G21790	14 d	50 uM MeJA	Yang et al 2017
AT1G64900	14 d	50 uM MeJA	Yang et al 2017
AT2G30870	14 d	50 uM MeJA	Yang et al 2017
AT2G37570	14 d	50 uM MeJA	Yang et al 2017
AT3G15210	14 d	50 uM MeJA	Yang et al 2017
AT2G42040	14 d	50 uM MeJA	Yang et al 2017
AT2G03760	14 d	50 uM MeJA	Yang et al 2017
AT5G59920	14 d	50 uM MeJA	Yang et al 2017
AT4G09560	14 d	50 uM MeJA	Yang et al 2017
AT3G27190	14 d	50 uM MeJA	Yang et al 2017
AT2G01830	14 d	50 uM MeJA	Yang et al 2017
AT5G61810	14 d	50 uM MeJA	Yang et al 2017
AT5G59730	14 d	50 uM MeJA	Yang et al 2017
AT5G63490	14 d	50 uM MeJA	Yang et al 2017
AT2G44200	14 d	50 uM MeJA	Yang et al 2017
AT3G17120	14 d	50 uM MeJA	Yang et al 2017
AT4G04610	14 d	50 uM MeJA	Yang et al 2017
AT2G22010	14 d	50 uM MeJA	Yang et al 2017
AT1G44790	14 d	50 uM MeJA	Yang et al 2017
AT5G54390	14 d	50 uM MeJA	Yang et al 2017
AT2G05260	14 d	50 uM MeJA	Yang et al 2017
AT4G16760	14 d	50 uM MeJA	Yang et al 2017
AT5G04590	14 d	50 uM MeJA	Yang et al 2017
AT5G27350	14 d	50 uM MeJA	Yang et al 2017
AT4G23060	14 d	50 uM MeJA	Yang et al 2017
AT5G01075	14 d	50 uM MeJA	Yang et al 2017
AT1G65860	14 d	50 uM MeJA	Yang et al 2017
AT2G19780	14 d	50 uM MeJA	Yang et al 2017
AT3G55130	14 d	50 uM MeJA	Yang et al 2017
AT1G76380	14 d	50 uM MeJA	Yang et al 2017
AT1G76390	14 d	50 uM MeJA	Yang et al 2017
AT2G39250	14 d	50 uM MeJA	Yang et al 2017
AT3G19030	14 d	50 uM MeJA	Yang et al 2017
AT2G30600	14 d	50 uM MeJA	Yang et al 2017
AT1G08800	14 d	50 uM MeJA	Yang et al 2017
AT1G54050	14 d	50 uM MeJA	Yang et al 2017
AT2G30720	14 d	50 uM MeJA	Yang et al 2017
AT5G07350	14 d	50 uM MeJA	Yang et al 2017
AT3G44260	14 d	50 uM MeJA	Yang et al 2017
AT1G48440	14 d	50 uM MeJA	Yang et al 2017
AT1G11670	14 d	50 uM MeJA	Yang et al 2017
AT5G20900	14 d	50 uM MeJA	Yang et al 2017
AT1G30530	14 d	50 uM MeJA	Yang et al 2017
AT3G03190	14 d	50 uM MeJA	Yang et al 2017
AT5G64260	14 d	50 uM MeJA	Yang et al 2017
AT1G49500	14 d	50 uM MeJA	Yang et al 2017
AT2G47600	14 d	50 uM MeJA	Yang et al 2017
AT4G28910	14 d	50 uM MeJA	Yang et al 2017
AT1G13190	14 d	50 uM MeJA	Yang et al 2017
AT3G53370	14 d	50 uM MeJA	Yang et al 2017
AT3G20390	14 d	50 uM MeJA	Yang et al 2017
AT3G55110	14 d	50 uM MeJA	Yang et al 2017
AT4G10060	14 d	50 uM MeJA	Yang et al 2017
AT5G14120	14 d	50 uM MeJA	Yang et al 2017
AT3G01930	14 d	50 uM MeJA	Yang et al 2017
AT1G73500	14 d	50 uM MeJA	Yang et al 2017
AT1G01720	14 d	50 uM MeJA	Yang et al 2017
AT3G50270	14 d	50 uM MeJA	Yang et al 2017
AT4G15450	14 d	50 uM MeJA	Yang et al 2017
AT1G31710	14 d	50 uM MeJA	Yang et al 2017
AT2G30860	14 d	50 uM MeJA	Yang et al 2017
AT3G09560	14 d	50 uM MeJA	Yang et al 2017
AT1G28050	14 d	50 uM MeJA	Yang et al 2017
AT4G30450	14 d	50 uM MeJA	Yang et al 2017
AT5G65380	14 d	50 uM MeJA	Yang et al 2017
AT3G16500	14 d	50 uM MeJA	Yang et al 2017
AT5G26600	14 d	50 uM MeJA	Yang et al 2017
AT3G11470	14 d	50 uM MeJA	Yang et al 2017
AT4G28300	14 d	50 uM MeJA	Yang et al 2017
AT3G21230	14 d	50 uM MeJA	Yang et al 2017
AT4G30240	14 d	50 uM MeJA	Yang et al 2017
AT3G16350	14 d	50 uM MeJA	Yang et al 2017
AT5G24380	14 d	50 uM MeJA	Yang et al 2017
AT4G32800	14 d	50 uM MeJA	Yang et al 2017
AT3G47420	14 d	50 uM MeJA	Yang et al 2017
AT1G22550	14 d	50 uM MeJA	Yang et al 2017
AT2G40460	14 d	50 uM MeJA	Yang et al 2017
AT3G13730	14 d	50 uM MeJA	Yang et al 2017
AT3G16420	14 d	50 uM MeJA	Yang et al 2017
AT5G52410	14 d	50 uM MeJA	Yang et al 2017
AT2G39980	14 d	50 uM MeJA	Yang et al 2017
AT1G72180	14 d	50 uM MeJA	Yang et al 2017
AT5G01830	14 d	50 uM MeJA	Yang et al 2017
AT3G22400	14 d	50 uM MeJA	Yang et al 2017
AT5G01500	14 d	50 uM MeJA	Yang et al 2017
AT5G62680	14 d	50 uM MeJA	Yang et al 2017
AT2G29940	14 d	50 uM MeJA	Yang et al 2017
AT5G67180	14 d	50 uM MeJA	Yang et al 2017
AT5G41620	14 d	50 uM MeJA	Yang et al 2017
AT5G56760	14 d	50 uM MeJA	Yang et al 2017
AT1G70810	14 d	50 uM MeJA	Yang et al 2017
AT3G08640	14 d	50 uM MeJA	Yang et al 2017
AT3G55640	14 d	50 uM MeJA	Yang et al 2017
AT1G77280	14 d	50 uM MeJA	Yang et al 2017
AT4G01850	14 d	50 uM MeJA	Yang et al 2017
AT1G07750	14 d	50 uM MeJA	Yang et al 2017
AT2G48010	14 d	50 uM MeJA	Yang et al 2017
AT2G34490	14 d	50 uM MeJA	Yang et al 2017
AT5G16290	14 d	50 uM MeJA	Yang et al 2017
AT1G30320	14 d	50 uM MeJA	Yang et al 2017
AT4G35060	14 d	50 uM MeJA	Yang et al 2017
AT5G21280	14 d	50 uM MeJA	Yang et al 2017
AT1G16400	14 d	50 uM MeJA	Yang et al 2017
AT2G29420	14 d	50 uM MeJA	Yang et al 2017
AT1G06000	14 d	50 uM MeJA	Yang et al 2017
AT4G21570	14 d	50 uM MeJA	Yang et al 2017
AT5G63160	14 d	50 uM MeJA	Yang et al 2017
AT5G03630	14 d	50 uM MeJA	Yang et al 2017
AT5G17860	14 d	50 uM MeJA	Yang et al 2017
AT1G12380	14 d	50 uM MeJA	Yang et al 2017
AT4G34920	14 d	50 uM MeJA	Yang et al 2017
AT1G19300	14 d	50 uM MeJA	Yang et al 2017
AT3G27420	14 d	50 uM MeJA	Yang et al 2017
AT4G24830	14 d	50 uM MeJA	Yang et al 2017
AT5G38010	14 d	50 uM MeJA	Yang et al 2017
AT5G17450	14 d	50 uM MeJA	Yang et al 2017
AT4G31780	14 d	50 uM MeJA	Yang et al 2017
AT5G65140	14 d	50 uM MeJA	Yang et al 2017
AT5G63790	14 d	50 uM MeJA	Yang et al 2017
AT1G66100	14 d	50 uM MeJA	Yang et al 2017
AT1G05620	14 d	50 uM MeJA	Yang et al 2017
AT2G46270	14 d	50 uM MeJA	Yang et al 2017
AT2G46520	14 d	50 uM MeJA	Yang et al 2017
AT1G18590	14 d	50 uM MeJA	Yang et al 2017
AT3G58710	14 d	50 uM MeJA	Yang et al 2017
AT1G31120	14 d	50 uM MeJA	Yang et al 2017
AT3G16560	14 d	50 uM MeJA	Yang et al 2017
AT4G13110	14 d	50 uM MeJA	Yang et al 2017
AT2G25450	14 d	50 uM MeJA	Yang et al 2017
AT5G42860	14 d	50 uM MeJA	Yang et al 2017
AT1G61065	14 d	50 uM MeJA	Yang et al 2017
AT4G19230	14 d	50 uM MeJA	Yang et al 2017
AT3G13620	14 d	50 uM MeJA	Yang et al 2017
AT4G36900	14 d	50 uM MeJA	Yang et al 2017
AT1G24100	14 d	50 uM MeJA	Yang et al 2017
AT4G30460	14 d	50 uM MeJA	Yang et al 2017
AT4G18140	14 d	50 uM MeJA	Yang et al 2017
AT1G50460	14 d	50 uM MeJA	Yang et al 2017
AT1G26730	14 d	50 uM MeJA	Yang et al 2017
AT1G58270	14 d	50 uM MeJA	Yang et al 2017
AT2G20610	14 d	50 uM MeJA	Yang et al 2017
AT3G13100	14 d	50 uM MeJA	Yang et al 2017
AT3G13650	14 d	50 uM MeJA	Yang et al 2017
AT3G62010	14 d	50 uM MeJA	Yang et al 2017
AT1G56650	14 d	50 uM MeJA	Yang et al 2017
AT1G45145	14 d	50 uM MeJA	Yang et al 2017
AT5G41080	14 d	50 uM MeJA	Yang et al 2017
AT1G11440	14 d	50 uM MeJA	Yang et al 2017
AT5G47910	14 d	50 uM MeJA	Yang et al 2017
AT1G13280	14 d	50 uM MeJA	Yang et al 2017
AT5G61780	14 d	50 uM MeJA	Yang et al 2017
AT5G17990	14 d	50 uM MeJA	Yang et al 2017
AT5G54810	14 d	50 uM MeJA	Yang et al 2017
AT4G24380	14 d	50 uM MeJA	Yang et al 2017
AT3G25700	14 d	50 uM MeJA	Yang et al 2017
AT4G17230	14 d	50 uM MeJA	Yang et al 2017
AT3G48350	14 d	50 uM MeJA	Yang et al 2017
AT5G39790	14 d	50 uM MeJA	Yang et al 2017
AT1G17745	14 d	50 uM MeJA	Yang et al 2017
AT5G53420	14 d	50 uM MeJA	Yang et al 2017
AT3G55290	14 d	50 uM MeJA	Yang et al 2017
AT1G66350	14 d	50 uM MeJA	Yang et al 2017
AT4G22753	14 d	50 uM MeJA	Yang et al 2017
AT5G53760	14 d	50 uM MeJA	Yang et al 2017
AT5G07700	14 d	50 uM MeJA	Yang et al 2017
AT3G16460	14 d	50 uM MeJA	Yang et al 2017
AT3G50620	14 d	50 uM MeJA	Yang et al 2017
AT3G27170	14 d	50 uM MeJA	Yang et al 2017
AT4G15760	14 d	50 uM MeJA	Yang et al 2017
AT3G55940	14 d	50 uM MeJA	Yang et al 2017
AT1G35260	14 d	50 uM MeJA	Yang et al 2017
AT1G75230	14 d	50 uM MeJA	Yang et al 2017
AT1G30040	14 d	50 uM MeJA	Yang et al 2017
AT5G07460	14 d	50 uM MeJA	Yang et al 2017
AT4G15260	14 d	50 uM MeJA	Yang et al 2017
AT3G15510	14 d	50 uM MeJA	Yang et al 2017
AT1G02460	14 d	50 uM MeJA	Yang et al 2017
AT1G76070	14 d	50 uM MeJA	Yang et al 2017
AT5G60300	14 d	50 uM MeJA	Yang et al 2017
AT5G04310	14 d	50 uM MeJA	Yang et al 2017
AT3G14310	14 d	50 uM MeJA	Yang et al 2017
AT3G02875	14 d	50 uM MeJA	Yang et al 2017
AT2G32487	14 d	50 uM MeJA	Yang et al 2017
AT3G59760	14 d	50 uM MeJA	Yang et al 2017
AT5G52050	14 d	50 uM MeJA	Yang et al 2017
AT4G23050	14 d	50 uM MeJA	Yang et al 2017
AT1G60260	14 d	50 uM MeJA	Yang et al 2017
AT2G37025	14 d	50 uM MeJA	Yang et al 2017
AT3G62860	14 d	50 uM MeJA	Yang et al 2017
AT1G28370	14 d	50 uM MeJA	Yang et al 2017
AT5G44720	14 d	50 uM MeJA	Yang et al 2017
AT5G27380	14 d	50 uM MeJA	Yang et al 2017
AT5G63980	14 d	50 uM MeJA	Yang et al 2017
AT4G09510	14 d	50 uM MeJA	Yang et al 2017
AT1G32920	14 d	50 uM MeJA	Yang et al 2017
AT4G38470	14 d	50 uM MeJA	Yang et al 2017
AT1G78490	14 d	50 uM MeJA	Yang et al 2017
AT2G38860	14 d	50 uM MeJA	Yang et al 2017
AT2G44230	14 d	50 uM MeJA	Yang et al 2017
AT4G04830	14 d	50 uM MeJA	Yang et al 2017
AT1G75450	14 d	50 uM MeJA	Yang et al 2017
AT1G09970	14 d	50 uM MeJA	Yang et al 2017
AT5G50950	14 d	50 uM MeJA	Yang et al 2017
AT3G15790	14 d	50 uM MeJA	Yang et al 2017
AT2G30040	14 d	50 uM MeJA	Yang et al 2017
AT5G13550	14 d	50 uM MeJA	Yang et al 2017
AT1G19680	14 d	50 uM MeJA	Yang et al 2017
AT3G52770	14 d	50 uM MeJA	Yang et al 2017
AT5G08790	14 d	50 uM MeJA	Yang et al 2017
AT1G24330	14 d	50 uM MeJA	Yang et al 2017
AT5G53050	14 d	50 uM MeJA	Yang et al 2017
AT3G28270	14 d	50 uM MeJA	Yang et al 2017
AT1G75220	14 d	50 uM MeJA	Yang et al 2017
AT3G56220	14 d	50 uM MeJA	Yang et al 2017
AT5G13800	14 d	50 uM MeJA	Yang et al 2017
AT3G63010	14 d	50 uM MeJA	Yang et al 2017
AT1G75960	14 d	50 uM MeJA	Yang et al 2017
AT3G15950	14 d	50 uM MeJA	Yang et al 2017
AT5G07440	14 d	50 uM MeJA	Yang et al 2017
AT3G13110	14 d	50 uM MeJA	Yang et al 2017
AT2G43535	14 d	50 uM MeJA	Yang et al 2017
AT2G43520	14 d	50 uM MeJA	Yang et al 2017
AT1G17750	14 d	50 uM MeJA	Yang et al 2017
AT4G27870	14 d	50 uM MeJA	Yang et al 2017
AT2G34070	14 d	50 uM MeJA	Yang et al 2017
AT5G57190	14 d	50 uM MeJA	Yang et al 2017
AT5G54960	14 d	50 uM MeJA	Yang et al 2017
AT3G22290	14 d	50 uM MeJA	Yang et al 2017
AT5G22630	14 d	50 uM MeJA	Yang et al 2017
AT1G51402	14 d	50 uM MeJA	Yang et al 2017
AT2G17500	14 d	50 uM MeJA	Yang et al 2017
AT5G50335	14 d	50 uM MeJA	Yang et al 2017
AT1G72120	14 d	50 uM MeJA	Yang et al 2017
AT1G69570	14 d	50 uM MeJA	Yang et al 2017
AT2G38400	14 d	50 uM MeJA	Yang et al 2017
AT5G04370	14 d	50 uM MeJA	Yang et al 2017
AT3G59750	14 d	50 uM MeJA	Yang et al 2017
AT3G26840	14 d	50 uM MeJA	Yang et al 2017
AT1G25220	14 d	50 uM MeJA	Yang et al 2017
AT4G21865	14 d	50 uM MeJA	Yang et al 2017
AT3G47960	14 d	50 uM MeJA	Yang et al 2017
AT3G16400	14 d	50 uM MeJA	Yang et al 2017
AT3G16690	14 d	50 uM MeJA	Yang et al 2017
AT4G24010	14 d	50 uM MeJA	Yang et al 2017
AT2G27830	14 d	50 uM MeJA	Yang et al 2017
AT1G09180	14 d	50 uM MeJA	Yang et al 2017
AT4G35160	14 d	50 uM MeJA	Yang et al 2017
AT4G03420	14 d	50 uM MeJA	Yang et al 2017
AT1G70690	14 d	50 uM MeJA	Yang et al 2017
AT5G67480	14 d	50 uM MeJA	Yang et al 2017
AT5G67150	14 d	50 uM MeJA	Yang et al 2017
AT4G27070	14 d	50 uM MeJA	Yang et al 2017
AT2G14750	14 d	50 uM MeJA	Yang et al 2017
AT3G06020	14 d	50 uM MeJA	Yang et al 2017
AT2G34930	14 d	50 uM MeJA	Yang et al 2017
AT3G44320	14 d	50 uM MeJA	Yang et al 2017
AT5G62350	14 d	50 uM MeJA	Yang et al 2017
AT4G29740	14 d	50 uM MeJA	Yang et al 2017
AT2G26530	14 d	50 uM MeJA	Yang et al 2017
AT1G10700	14 d	50 uM MeJA	Yang et al 2017
AT4G15660	14 d	50 uM MeJA	Yang et al 2017
AT3G53232	14 d	50 uM MeJA	Yang et al 2017
AT1G25500	14 d	50 uM MeJA	Yang et al 2017
AT4G39940	14 d	50 uM MeJA	Yang et al 2017
AT1G49450	14 d	50 uM MeJA	Yang et al 2017
AT2G46650	14 d	50 uM MeJA	Yang et al 2017
AT3G56260	14 d	50 uM MeJA	Yang et al 2017
AT5G64750	14 d	50 uM MeJA	Yang et al 2017
AT5G38020	14 d	50 uM MeJA	Yang et al 2017
AT3G02570	14 d	50 uM MeJA	Yang et al 2017
AT5G63850	14 d	50 uM MeJA	Yang et al 2017
AT2G36080	14 d	50 uM MeJA	Yang et al 2017
AT4G21920	14 d	50 uM MeJA	Yang et al 2017
AT3G51440	14 d	50 uM MeJA	Yang et al 2017
AT5G05140	14 d	50 uM MeJA	Yang et al 2017
AT5G52320	14 d	50 uM MeJA	Yang et al 2017
AT4G39030	14 d	50 uM MeJA	Yang et al 2017
AT5G19230	14 d	50 uM MeJA	Yang et al 2017
AT2G37620	14 d	50 uM MeJA	Yang et al 2017
AT3G53960	14 d	50 uM MeJA	Yang et al 2017
AT4G27560	14 d	50 uM MeJA	Yang et al 2017
AT5G48880	14 d	50 uM MeJA	Yang et al 2017
AT1G70820	14 d	50 uM MeJA	Yang et al 2017
AT3G54990	14 d	50 uM MeJA	Yang et al 2017
AT5G59090	14 d	50 uM MeJA	Yang et al 2017
AT5G55120	14 d	50 uM MeJA	Yang et al 2017
AT2G30100	14 d	50 uM MeJA	Yang et al 2017
AT3G02510	14 d	50 uM MeJA	Yang et al 2017
AT5G56840	14 d	50 uM MeJA	Yang et al 2017
AT3G56200	14 d	50 uM MeJA	Yang et al 2017
AT1G52720	14 d	50 uM MeJA	Yang et al 2017
AT4G32480	14 d	50 uM MeJA	Yang et al 2017
AT4G31500	14 d	50 uM MeJA	Yang et al 2017
AT4G16146	14 d	50 uM MeJA	Yang et al 2017
AT5G18860	14 d	50 uM MeJA	Yang et al 2017
AT1G76590	14 d	50 uM MeJA	Yang et al 2017
AT2G43540	14 d	50 uM MeJA	Yang et al 2017
AT2G36590	14 d	50 uM MeJA	Yang et al 2017
AT5G67300	14 d	50 uM MeJA	Yang et al 2017
AT4G34710	14 d	50 uM MeJA	Yang et al 2017
AT5G65300	14 d	50 uM MeJA	Yang et al 2017
AT5G05590	14 d	50 uM MeJA	Yang et al 2017
AT1G27730	14 d	50 uM MeJA	Yang et al 2017
AT5G44050	14 d	50 uM MeJA	Yang et al 2017
AT2G34810	14 d	50 uM MeJA	Yang et al 2017
AT1G06640	14 d	50 uM MeJA	Yang et al 2017
AT2G46370	14 d	50 uM MeJA	Yang et al 2017
AT1G74420	14 d	50 uM MeJA	Yang et al 2017
AT1G61560	14 d	50 uM MeJA	Yang et al 2017
AT2G22860	14 d	50 uM MeJA	Yang et al 2017
AT1G54030	14 d	50 uM MeJA	Yang et al 2017
AT5G04340	14 d	50 uM MeJA	Yang et al 2017
AT4G35630	14 d	50 uM MeJA	Yang et al 2017
AT5G14700	14 d	50 uM MeJA	Yang et al 2017
AT5G16190	14 d	50 uM MeJA	Yang et al 2017
AT4G14680	14 d	50 uM MeJA	Yang et al 2017
AT1G77450	14 d	50 uM MeJA	Yang et al 2017
AT3G51660	14 d	50 uM MeJA	Yang et al 2017
AT2G25460	14 d	50 uM MeJA	Yang et al 2017
AT2G06255	14 d	50 uM MeJA	Yang et al 2017
AT5G12020	14 d	50 uM MeJA	Yang et al 2017
AT5G57550	14 d	50 uM MeJA	Yang et al 2017
AT4G30530	14 d	50 uM MeJA	Yang et al 2017
AT2G22930	14 d	50 uM MeJA	Yang et al 2017
AT3G10260	14 d	50 uM MeJA	Yang et al 2017
AT1G77885	14 d	50 uM MeJA	Yang et al 2017
AT1G74100	14 d	50 uM MeJA	Yang et al 2017
AT1G68600	14 d	50 uM MeJA	Yang et al 2017
AT2G46510	14 d	50 uM MeJA	Yang et al 2017
AT1G69360	14 d	50 uM MeJA	Yang et al 2017
AT5G43745	14 d	50 uM MeJA	Yang et al 2017
AT3G16330	14 d	50 uM MeJA	Yang et al 2017
AT3G54640	14 d	50 uM MeJA	Yang et al 2017
AT5G61160	14 d	50 uM MeJA	Yang et al 2017
AT5G53290	14 d	50 uM MeJA	Yang et al 2017
AT2G37900	14 d	50 uM MeJA	Yang et al 2017
AT2G36650	14 d	50 uM MeJA	Yang et al 2017
AT2G29710	14 d	50 uM MeJA	Yang et al 2017
AT5G57630	14 d	50 uM MeJA	Yang et al 2017
AT4G35900	14 d	50 uM MeJA	Yang et al 2017
AT5G01850	14 d	50 uM MeJA	Yang et al 2017
AT1G59640	14 d	50 uM MeJA	Yang et al 2017
AT2G03980	14 d	50 uM MeJA	Yang et al 2017
AT4G36110	14 d	50 uM MeJA	Yang et al 2017
AT1G11580	14 d	50 uM MeJA	Yang et al 2017
AT3G50120	14 d	50 uM MeJA	Yang et al 2017
AT2G04400	14 d	50 uM MeJA	Yang et al 2017
AT4G29210	14 d	50 uM MeJA	Yang et al 2017
AT4G39950	14 d	50 uM MeJA	Yang et al 2017
AT5G60890	14 d	50 uM MeJA	Yang et al 2017
AT2G29460	14 d	50 uM MeJA	Yang et al 2017
AT5G54170	14 d	50 uM MeJA	Yang et al 2017
AT1G54000	14 d	50 uM MeJA	Yang et al 2017
AT1G62660	14 d	50 uM MeJA	Yang et al 2017
AT4G15765	14 d	50 uM MeJA	Yang et al 2017
AT4G39980	14 d	50 uM MeJA	Yang et al 2017
AT5G19520	14 d	50 uM MeJA	Yang et al 2017
AT3G06500	14 d	50 uM MeJA	Yang et al 2017
AT5G01840	14 d	50 uM MeJA	Yang et al 2017
AT2G39770	14 d	50 uM MeJA	Yang et al 2017
AT1G77520	14 d	50 uM MeJA	Yang et al 2017
AT2G36380	14 d	50 uM MeJA	Yang et al 2017
AT1G58200	14 d	50 uM MeJA	Yang et al 2017
AT5G47220	14 d	50 uM MeJA	Yang et al 2017
AT1G61890	14 d	50 uM MeJA	Yang et al 2017
AT4G21680	14 d	50 uM MeJA	Yang et al 2017
AT2G40200	14 d	50 uM MeJA	Yang et al 2017
AT5G02170	14 d	50 uM MeJA	Yang et al 2017
AT1G53830	14 d	50 uM MeJA	Yang et al 2017
AT3G57520	14 d	50 uM MeJA	Yang et al 2017
AT1G16370	14 d	50 uM MeJA	Yang et al 2017
AT2G27310	14 d	50 uM MeJA	Yang et al 2017
AT1G20030	14 d	50 uM MeJA	Yang et al 2017
AT5G36220	14 d	50 uM MeJA	Yang et al 2017
AT5G15240	14 d	50 uM MeJA	Yang et al 2017
AT5G23660	14 d	50 uM MeJA	Yang et al 2017
AT4G21910	14 d	50 uM MeJA	Yang et al 2017
AT1G15010	14 d	50 uM MeJA	Yang et al 2017
AT1G20490	14 d	50 uM MeJA	Yang et al 2017
AT2G29450	14 d	50 uM MeJA	Yang et al 2017
AT1G13420	14 d	50 uM MeJA	Yang et al 2017
AT5G38710	14 d	50 uM MeJA	Yang et al 2017
AT5G63970	14 d	50 uM MeJA	Yang et al 2017
AT1G62975	14 d	50 uM MeJA	Yang et al 2017
AT1G49520	14 d	50 uM MeJA	Yang et al 2017
AT5G27520	14 d	50 uM MeJA	Yang et al 2017
AT1G72450	14 d	50 uM MeJA	Yang et al 2017
AT1G65890	14 d	50 uM MeJA	Yang et al 2017
AT4G27860	14 d	50 uM MeJA	Yang et al 2017
AT5G56980	14 d	50 uM MeJA	Yang et al 2017
AT2G32510	14 d	50 uM MeJA	Yang et al 2017
AT1G52030	14 d	50 uM MeJA	Yang et al 2017
AT1G77420	14 d	50 uM MeJA	Yang et al 2017
AT3G49570	14 d	50 uM MeJA	Yang et al 2017
AT5G67080	14 d	50 uM MeJA	Yang et al 2017
AT1G19640	14 d	50 uM MeJA	Yang et al 2017
AT1G66760	14 d	50 uM MeJA	Yang et al 2017
AT1G80110	14 d	50 uM MeJA	Yang et al 2017
AT5G59820	14 d	50 uM MeJA	Yang et al 2017
AT1G76650	14 d	50 uM MeJA	Yang et al 2017
AT4G04840	14 d	50 uM MeJA	Yang et al 2017
AT3G22740	14 d	50 uM MeJA	Yang et al 2017
AT1G14250	14 d	50 uM MeJA	Yang et al 2017
AT5G04330	14 d	50 uM MeJA	Yang et al 2017
AT5G52120	14 d	50 uM MeJA	Yang et al 2017
AT2G37580	14 d	50 uM MeJA	Yang et al 2017
AT5G23820	14 d	50 uM MeJA	Yang et al 2017
AT5G05730	14 d	50 uM MeJA	Yang et al 2017
AT4G17500	14 d	50 uM MeJA	Yang et al 2017
AT2G04080	14 d	50 uM MeJA	Yang et al 2017
AT5G26260	14 d	50 uM MeJA	Yang et al 2017
AT1G64210	14 d	50 uM MeJA	Yang et al 2017
AT5G41315	14 d	50 uM MeJA	Yang et al 2017
AT1G67070	14 d	50 uM MeJA	Yang et al 2017
AT4G08870	14 d	50 uM MeJA	Yang et al 2017
AT1G18140	14 d	50 uM MeJA	Yang et al 2017
AT1G29330	14 d	50 uM MeJA	Yang et al 2017
AT1G74930	14 d	50 uM MeJA	Yang et al 2017
AT1G08920	14 d	50 uM MeJA	Yang et al 2017
AT4G08170	14 d	50 uM MeJA	Yang et al 2017
AT5G53750	14 d	50 uM MeJA	Yang et al 2017
AT3G46650	14 d	50 uM MeJA	Yang et al 2017
AT3G26330	14 d	50 uM MeJA	Yang et al 2017
AT2G38760	14 d	50 uM MeJA	Yang et al 2017
AT1G78660	14 d	50 uM MeJA	Yang et al 2017
AT3G19580	14 d	50 uM MeJA	Yang et al 2017
AT3G50280	14 d	50 uM MeJA	Yang et al 2017
AT1G19570	14 d	50 uM MeJA	Yang et al 2017
AT4G01080	14 d	50 uM MeJA	Yang et al 2017
AT2G16720	14 d	50 uM MeJA	Yang et al 2017
AT5G22270	14 d	50 uM MeJA	Yang et al 2017
AT2G20340	14 d	50 uM MeJA	Yang et al 2017
AT4G28940	14 d	50 uM MeJA	Yang et al 2017
AT1G73480	14 d	50 uM MeJA	Yang et al 2017
AT1G69370	14 d	50 uM MeJA	Yang et al 2017
AT2G47180	14 d	50 uM MeJA	Yang et al 2017
AT3G23550	14 d	50 uM MeJA	Yang et al 2017
AT5G47990	14 d	50 uM MeJA	Yang et al 2017
AT1G74950	14 d	50 uM MeJA	Yang et al 2017
AT2G34350	14 d	50 uM MeJA	Yang et al 2017
AT3G59710	14 d	50 uM MeJA	Yang et al 2017
AT1G53470	14 d	50 uM MeJA	Yang et al 2017
AT4G10390	14 d	50 uM MeJA	Yang et al 2017
AT1G61610	14 d	50 uM MeJA	Yang et al 2017
AT5G56880	14 d	50 uM MeJA	Yang et al 2017
AT3G17860	14 d	50 uM MeJA	Yang et al 2017
AT2G31180	14 d	50 uM MeJA	Yang et al 2017
AT1G12240	14 d	50 uM MeJA	Yang et al 2017
AT1G20510	14 d	50 uM MeJA	Yang et al 2017
AT5G09980	14 d	50 uM MeJA	Yang et al 2017
AT5G40210	14 d	50 uM MeJA	Yang et al 2017
AT4G11320	14 d	50 uM MeJA	Yang et al 2017
AT2G43550	14 d	50 uM MeJA	Yang et al 2017
AT2G15760	14 d	50 uM MeJA	Yang et al 2017
AT2G32150	14 d	50 uM MeJA	Yang et al 2017
AT4G27410	14 d	50 uM MeJA	Yang et al 2017
AT1G74430	14 d	50 uM MeJA	Yang et al 2017
AT3G25780	14 d	50 uM MeJA	Yang et al 2017
AT2G42760	14 d	50 uM MeJA	Yang et al 2017
AT1G52890	14 d	50 uM MeJA	Yang et al 2017
AT2G32140	14 d	50 uM MeJA	Yang et al 2017
AT1G24070	14 d	50 uM MeJA	Yang et al 2017
AT2G22330	14 d	50 uM MeJA	Yang et al 2017
AT2G38750	14 d	50 uM MeJA	Yang et al 2017
AT1G80120	14 d	50 uM MeJA	Yang et al 2017
AT4G31110	14 d	50 uM MeJA	Yang et al 2017
AT1G23850	14 d	50 uM MeJA	Yang et al 2017
AT3G16470	14 d	50 uM MeJA	Yang et al 2017
AT4G29700	14 d	50 uM MeJA	Yang et al 2017
AT5G03270	14 d	50 uM MeJA	Yang et al 2017
AT3G03480	14 d	50 uM MeJA	Yang et al 2017
AT1G14130	14 d	50 uM MeJA	Yang et al 2017
AT2G39420	14 d	50 uM MeJA	Yang et al 2017
AT2G23560	14 d	50 uM MeJA	Yang et al 2017
AT1G19550	14 d	50 uM MeJA	Yang et al 2017
AT1G80840	14 d	50 uM MeJA	Yang et al 2017
AT5G38120	14 d	50 uM MeJA	Yang et al 2017
AT5G67210	14 d	50 uM MeJA	Yang et al 2017
AT1G49530	14 d	50 uM MeJA	Yang et al 2017
AT4G13410	14 d	50 uM MeJA	Yang et al 2017
AT1G64200	14 d	50 uM MeJA	Yang et al 2017
AT1G73210	14 d	50 uM MeJA	Yang et al 2017
AT5G62360	14 d	50 uM MeJA	Yang et al 2017
AT1G77380	14 d	50 uM MeJA	Yang et al 2017
AT1G52040	14 d	50 uM MeJA	Yang et al 2017
AT1G70700	14 d	50 uM MeJA	Yang et al 2017
AT1G31550	14 d	50 uM MeJA	Yang et al 2017
AT3G28740	14 d	50 uM MeJA	Yang et al 2017
AT1G32640	14 d	50 uM MeJA	Yang et al 2017
AT1G25422	14 d	50 uM MeJA	Yang et al 2017
AT5G02940	14 d	50 uM MeJA	Yang et al 2017
AT3G60490	14 d	50 uM MeJA	Yang et al 2017
AT1G19180	14 d	50 uM MeJA	Yang et al 2017
AT3G23250	14 d	50 uM MeJA	Yang et al 2017
AT5G06870	14 d	50 uM MeJA	Yang et al 2017
AT1G10530	14 d	50 uM MeJA	Yang et al 2017
AT1G66370	14 d	50 uM MeJA	Yang et al 2017
AT1G79310	14 d	50 uM MeJA	Yang et al 2017
AT4G29930	14 d	50 uM MeJA	Yang et al 2017
AT3G12145	14 d	50 uM MeJA	Yang et al 2017
AT5G10300	14 d	50 uM MeJA	Yang et al 2017
AT1G54010	14 d	50 uM MeJA	Yang et al 2017
AT1G10585	14 d	50 uM MeJA	Yang et al 2017
AT1G66280	14 d	50 uM MeJA	Yang et al 2017
AT4G24350	14 d	50 uM MeJA	Yang et al 2017
AT3G48450	14 d	50 uM MeJA	Yang et al 2017
AT5G42650	14 d	50 uM MeJA	Yang et al 2017
AT5G65280	14 d	50 uM MeJA	Yang et al 2017
AT5G41120	14 d	50 uM MeJA	Yang et al 2017
AT2G27690	14 d	50 uM MeJA	Yang et al 2017
AT4G17470	14 d	50 uM MeJA	Yang et al 2017
AT3G47340	14 d	50 uM MeJA	Yang et al 2017
AT4G15440	14 d	50 uM MeJA	Yang et al 2017
AT5G19100	14 d	50 uM MeJA	Yang et al 2017
AT4G23600	14 d	50 uM MeJA	Yang et al 2017
AT2G22770	14 d	50 uM MeJA	Yang et al 2017
AT1G52410	14 d	50 uM MeJA	Yang et al 2017
AT4G21850	14 d	50 uM MeJA	Yang et al 2017
AT1G52400	14 d	50 uM MeJA	Yang et al 2017
AT5G17490	14 d	50 uM MeJA	Yang et al 2017
AT2G22200	14 d	50 uM MeJA	Yang et al 2017
AT5G23830	14 d	50 uM MeJA	Yang et al 2017
AT5G66650	14 d	50 uM MeJA	Yang et al 2017
AT2G22880	14 d	50 uM MeJA	Yang et al 2017
AT2G29440	14 d	50 uM MeJA	Yang et al 2017
AT1G29540	14 d	50 uM MeJA	Yang et al 2017
AT1G64195	14 d	50 uM MeJA	Yang et al 2017
AT5G24290	14 d	50 uM MeJA	Yang et al 2017
AT3G28220	14 d	50 uM MeJA	Yang et al 2017
AT1G72520	14 d	50 uM MeJA	Yang et al 2017
AT5G24420	14 d	50 uM MeJA	Yang et al 2017
AT2G39330	14 d	50 uM MeJA	Yang et al 2017
AT1G17420	14 d	50 uM MeJA	Yang et al 2017
AT5G24770	14 d	50 uM MeJA	Yang et al 2017
AT1G51760	14 d	50 uM MeJA	Yang et al 2017
AT1G14120	14 d	50 uM MeJA	Yang et al 2017
AT5G47240	14 d	50 uM MeJA	Yang et al 2017
AT4G18440	14 d	50 uM MeJA	Yang et al 2017
AT5G38130	14 d	50 uM MeJA	Yang et al 2017
AT1G06620	14 d	50 uM MeJA	Yang et al 2017
AT2G06050	14 d	50 uM MeJA	Yang et al 2017
AT3G51450	14 d	50 uM MeJA	Yang et al 2017
AT3G46700	14 d	50 uM MeJA	Yang et al 2017
AT3G25770	14 d	50 uM MeJA	Yang et al 2017
AT1G18710	14 d	50 uM MeJA	Yang et al 2017
AT3G59340	14 d	50 uM MeJA	Yang et al 2017
AT1G19670	14 d	50 uM MeJA	Yang et al 2017
AT2G43530	14 d	50 uM MeJA	Yang et al 2017
AT5G12340	14 d	50 uM MeJA	Yang et al 2017
AT3G45140	14 d	50 uM MeJA	Yang et al 2017
AT2G44840	14 d	50 uM MeJA	Yang et al 2017
AT4G13395	14 d	50 uM MeJA	Yang et al 2017
AT3G27810	14 d	50 uM MeJA	Yang et al 2017
AT2G44578	14 d	50 uM MeJA	Yang et al 2017
AT3G09940	14 d	50 uM MeJA	Yang et al 2017
AT4G02360	14 d	50 uM MeJA	Yang et al 2017
AT5G10625	14 d	50 uM MeJA	Yang et al 2017
AT1G44350	14 d	50 uM MeJA	Yang et al 2017
AT1G52000	14 d	50 uM MeJA	Yang et al 2017
AT2G47550	14 d	50 uM MeJA	Yang et al 2017
AT1G72260	14 d	50 uM MeJA	Yang et al 2017
AT5G63450	14 d	50 uM MeJA	Yang et al 2017
AT1G52390	14 d	50 uM MeJA	Yang et al 2017
AT1G30135	14 d	50 uM MeJA	Yang et al 2017
AT5G19720	14 d	50 uM MeJA	Yang et al 2017
AT1G76790	14 d	50 uM MeJA	Yang et al 2017
AT3G25760	14 d	50 uM MeJA	Yang et al 2017
AT4G27140	14 d	50 uM MeJA	Yang et al 2017
AT5G13220	14 d	50 uM MeJA	Yang et al 2017
AT3G44860	14 d	50 uM MeJA	Yang et al 2017
AT5G28237	14 d	50 uM MeJA	Yang et al 2017
AT3G53790	14 d	50 uM MeJA	Yang et al 2017
AT1G12610	14 d	50 uM MeJA	Yang et al 2017
AT5G07010	14 d	50 uM MeJA	Yang et al 2017
AT4G13860	14 d	50 uM MeJA	Yang et al 2017
AT1G28480	14 d	50 uM MeJA	Yang et al 2017
AT5G05600	14 d	50 uM MeJA	Yang et al 2017
AT2G44810	14 d	50 uM MeJA	Yang et al 2017
AT3G25180	14 d	50 uM MeJA	Yang et al 2017
AT4G16590	14 d	50 uM MeJA	Yang et al 2017
AT4G11310	14 d	50 uM MeJA	Yang et al 2017
AT4G37140	14 d	50 uM MeJA	Yang et al 2017
AT5G59580	14 d	50 uM MeJA	Yang et al 2017
AT1G17380	14 d	50 uM MeJA	Yang et al 2017
AT5G19110	14 d	50 uM MeJA	Yang et al 2017
AT3G49620	14 d	50 uM MeJA	Yang et al 2017
AT4G27654	14 d	50 uM MeJA	Yang et al 2017
AT5G21960	14 d	50 uM MeJA	Yang et al 2017
AT5G38700	14 d	50 uM MeJA	Yang et al 2017
AT5G65690	14 d	50 uM MeJA	Yang et al 2017
AT3G15500	14 d	50 uM MeJA	Yang et al 2017
AT4G15200	14 d	50 uM MeJA	Yang et al 2017
AT2G24210	14 d	50 uM MeJA	Yang et al 2017
AT4G36950	14 d	50 uM MeJA	Yang et al 2017
AT1G73325	14 d	50 uM MeJA	Yang et al 2017
AT4G15210	14 d	50 uM MeJA	Yang et al 2017
AT1G54020	14 d	50 uM MeJA	Yang et al 2017
AT1G51780	14 d	50 uM MeJA	Yang et al 2017
AT2G45940	14 d	50 uM MeJA	Yang et al 2017
AT2G34600	14 d	50 uM MeJA	Yang et al 2017
AT5G24780	14 d	50 uM MeJA	Yang et al 2017
AT4G34410	14 d	50 uM MeJA	Yang et al 2017
AT3G48520	14 d	50 uM MeJA	Yang et al 2017
AT2G30830	14 d	50 uM MeJA	Yang et al 2017
AT2G22760	14 d	50 uM MeJA	Yang et al 2017
AT4G11911	14 d	50 uM MeJA	Yang et al 2017
AT2G24850	14 d	50 uM MeJA	Yang et al 2017
AT4G29690	14 d	50 uM MeJA	Yang et al 2017
AT4G21830	14 d	50 uM MeJA	Yang et al 2017
AT3G11480	14 d	50 uM MeJA	Yang et al 2017
AT1G32910	14 d	50 uM MeJA	Yang et al 2017
AT1G43160	14 d	50 uM MeJA	Yang et al 2017
AT2G38240	14 d	50 uM MeJA	Yang et al 2017
AT1G76640	14 d	50 uM MeJA	Yang et al 2017
AT2G39030	14 d	50 uM MeJA	Yang et al 2017
AT3G22275	14 d	50 uM MeJA	Yang et al 2017
AT3G55970	14 d	50 uM MeJA	Yang et al 2017
AT1G61120	14 d	50 uM MeJA	Yang et al 2017
AT3G06390	14 d	50 uM MeJA	Yang et al 2017
AT2G29350	14 d	50 uM MeJA	Yang et al 2017
AT2G02680	14 d	50 uM MeJA	Yang et al 2017
AT3G02000	14 d	50 uM MeJA	Yang et al 2017
AT4G03130	14 d	50 uM MeJA	Yang et al 2017
AT5G27220	14 d	50 uM MeJA	Yang et al 2017
AT5G53740	14 d	50 uM MeJA	Yang et al 2017
AT5G03790	14 d	50 uM MeJA	Yang et al 2017
AT5G65510	14 d	50 uM MeJA	Yang et al 2017
AT4G36610	14 d	50 uM MeJA	Yang et al 2017
AT3G09080	14 d	50 uM MeJA	Yang et al 2017
AT2G36660	14 d	50 uM MeJA	Yang et al 2017
AT5G18710	14 d	50 uM MeJA	Yang et al 2017
AT2G01610	14 d	50 uM MeJA	Yang et al 2017
AT1G65130	14 d	50 uM MeJA	Yang et al 2017
AT1G17960	14 d	50 uM MeJA	Yang et al 2017
AT1G20065	14 d	50 uM MeJA	Yang et al 2017
AT1G68480	14 d	50 uM MeJA	Yang et al 2017
AT3G49950	14 d	50 uM MeJA	Yang et al 2017
AT3G13960	14 d	50 uM MeJA	Yang et al 2017
AT1G64260	14 d	50 uM MeJA	Yang et al 2017
AT3G24420	14 d	50 uM MeJA	Yang et al 2017
AT1G64220	14 d	50 uM MeJA	Yang et al 2017
AT1G03320	14 d	50 uM MeJA	Yang et al 2017
AT5G38930	14 d	50 uM MeJA	Yang et al 2017
AT1G52430	14 d	50 uM MeJA	Yang et al 2017
AT3G14540	14 d	50 uM MeJA	Yang et al 2017
AT4G15320	14 d	50 uM MeJA	Yang et al 2017
AT3G61100	14 d	50 uM MeJA	Yang et al 2017
AT3G56250	14 d	50 uM MeJA	Yang et al 2017
AT3G44900	14 d	50 uM MeJA	Yang et al 2017
AT3G15357	14 d	50 uM MeJA	Yang et al 2017
AT4G04745	14 d	50 uM MeJA	Yang et al 2017
AT2G30210	14 d	50 uM MeJA	Yang et al 2017
AT3G05820	14 d	50 uM MeJA	Yang et al 2017
AT1G73620	14 d	50 uM MeJA	Yang et al 2017
AT5G66940	14 d	50 uM MeJA	Yang et al 2017
AT4G12490	14 d	50 uM MeJA	Yang et al 2017
AT5G63540	14 d	50 uM MeJA	Yang et al 2017
AT1G44740	14 d	50 uM MeJA	Yang et al 2017
AT4G25630	14 d	50 uM MeJA	Yang et al 2017
AT2G30370	14 d	50 uM MeJA	Yang et al 2017
AT4G22517	14 d	50 uM MeJA	Yang et al 2017
AT3G28880	14 d	50 uM MeJA	Yang et al 2017
AT5G14580	14 d	50 uM MeJA	Yang et al 2017
AT5G47160	14 d	50 uM MeJA	Yang et al 2017
AT5G65350	14 d	50 uM MeJA	Yang et al 2017
AT4G29150	14 d	50 uM MeJA	Yang et al 2017
AT1G26540	14 d	50 uM MeJA	Yang et al 2017
AT3G14060	14 d	50 uM MeJA	Yang et al 2017
AT5G24330	14 d	50 uM MeJA	Yang et al 2017
AT4G13690	14 d	50 uM MeJA	Yang et al 2017
AT3G12860	14 d	50 uM MeJA	Yang et al 2017
AT4G16700	14 d	50 uM MeJA	Yang et al 2017
AT1G78860	14 d	50 uM MeJA	Yang et al 2017
AT4G35810	14 d	50 uM MeJA	Yang et al 2017
AT3G44750	14 d	50 uM MeJA	Yang et al 2017
AT3G59670	14 d	50 uM MeJA	Yang et al 2017
AT4G34770	14 d	50 uM MeJA	Yang et al 2017
AT3G12970	14 d	50 uM MeJA	Yang et al 2017
AT1G14490	14 d	50 uM MeJA	Yang et al 2017
AT5G01870	14 d	50 uM MeJA	Yang et al 2017
AT3G10110	14 d	50 uM MeJA	Yang et al 2017
AT1G67780	14 d	50 uM MeJA	Yang et al 2017
AT2G41450	14 d	50 uM MeJA	Yang et al 2017
AT1G11120	14 d	50 uM MeJA	Yang et al 2017
AT1G04220	14 d	50 uM MeJA	Yang et al 2017
AT4G35520	14 d	50 uM MeJA	Yang et al 2017
AT2G44910	14 d	50 uM MeJA	Yang et al 2017
AT4G22520	14 d	50 uM MeJA	Yang et al 2017
AT2G43140	14 d	50 uM MeJA	Yang et al 2017
AT5G14070	14 d	50 uM MeJA	Yang et al 2017
AT2G45490	14 d	50 uM MeJA	Yang et al 2017
AT4G19130	14 d	50 uM MeJA	Yang et al 2017
AT4G31020	14 d	50 uM MeJA	Yang et al 2017
AT2G38810	14 d	50 uM MeJA	Yang et al 2017
AT2G37960	14 d	50 uM MeJA	Yang et al 2017
AT3G19210	14 d	50 uM MeJA	Yang et al 2017
AT2G35310	14 d	50 uM MeJA	Yang et al 2017
AT1G09450	14 d	50 uM MeJA	Yang et al 2017
AT2G45480	14 d	50 uM MeJA	Yang et al 2017
AT1G74540	14 d	50 uM MeJA	Yang et al 2017
AT5G18810	14 d	50 uM MeJA	Yang et al 2017
AT4G11990	14 d	50 uM MeJA	Yang et al 2017
AT2G44790	14 d	50 uM MeJA	Yang et al 2017
AT3G48790	14 d	50 uM MeJA	Yang et al 2017
AT2G26180	14 d	50 uM MeJA	Yang et al 2017
AT2G03090	14 d	50 uM MeJA	Yang et al 2017
AT4G12480	14 d	50 uM MeJA	Yang et al 2017
AT2G27840	14 d	50 uM MeJA	Yang et al 2017
AT2G22140	14 d	50 uM MeJA	Yang et al 2017
AT1G23410	14 d	50 uM MeJA	Yang et al 2017
AT1G23000	14 d	50 uM MeJA	Yang et al 2017
AT1G49910	14 d	50 uM MeJA	Yang et al 2017
AT5G08600	14 d	50 uM MeJA	Yang et al 2017
AT3G20440	14 d	50 uM MeJA	Yang et al 2017
AT3G48900	14 d	50 uM MeJA	Yang et al 2017
AT5G25970	14 d	50 uM MeJA	Yang et al 2017
AT1G71890	14 d	50 uM MeJA	Yang et al 2017
AT5G15150	14 d	50 uM MeJA	Yang et al 2017
AT5G12380	14 d	50 uM MeJA	Yang et al 2017
AT5G27120	14 d	50 uM MeJA	Yang et al 2017
AT5G26790	14 d	50 uM MeJA	Yang et al 2017
AT5G01910	14 d	50 uM MeJA	Yang et al 2017
AT5G09970	14 d	50 uM MeJA	Yang et al 2017
AT5G12940	14 d	50 uM MeJA	Yang et al 2017
AT2G33760	14 d	50 uM MeJA	Yang et al 2017
AT5G43250	14 d	50 uM MeJA	Yang et al 2017
AT3G52170	14 d	50 uM MeJA	Yang et al 2017
AT4G25990	14 d	50 uM MeJA	Yang et al 2017
AT3G48160	14 d	50 uM MeJA	Yang et al 2017
AT4G25240	14 d	50 uM MeJA	Yang et al 2017
AT4G14700	14 d	50 uM MeJA	Yang et al 2017
AT3G03060	14 d	50 uM MeJA	Yang et al 2017
AT3G12710	14 d	50 uM MeJA	Yang et al 2017
AT1G15250	14 d	50 uM MeJA	Yang et al 2017
AT5G60730	14 d	50 uM MeJA	Yang et al 2017
AT5G40030	14 d	50 uM MeJA	Yang et al 2017
AT2G20110	14 d	50 uM MeJA	Yang et al 2017
AT3G59200	14 d	50 uM MeJA	Yang et al 2017
AT4G12600	14 d	50 uM MeJA	Yang et al 2017
AT1G52270	14 d	50 uM MeJA	Yang et al 2017
AT5G64080	14 d	50 uM MeJA	Yang et al 2017
AT5G59330	14 d	50 uM MeJA	Yang et al 2017
AT3G13404	14 d	50 uM MeJA	Yang et al 2017
AT3G57860	14 d	50 uM MeJA	Yang et al 2017
AT2G40010	14 d	50 uM MeJA	Yang et al 2017
AT2G24700	14 d	50 uM MeJA	Yang et al 2017
AT3G54560	14 d	50 uM MeJA	Yang et al 2017
AT1G56110	14 d	50 uM MeJA	Yang et al 2017
AT3G22840	14 d	50 uM MeJA	Yang et al 2017
AT5G20635	14 d	50 uM MeJA	Yang et al 2017
AT1G20190	14 d	50 uM MeJA	Yang et al 2017
AT3G14900	14 d	50 uM MeJA	Yang et al 2017
AT1G11000	14 d	50 uM MeJA	Yang et al 2017
AT3G01710	14 d	50 uM MeJA	Yang et al 2017
AT3G16490	14 d	50 uM MeJA	Yang et al 2017
AT1G10640	14 d	50 uM MeJA	Yang et al 2017
AT1G52930	14 d	50 uM MeJA	Yang et al 2017
AT5G49560	14 d	50 uM MeJA	Yang et al 2017
AT3G18600	14 d	50 uM MeJA	Yang et al 2017
AT2G27775	14 d	50 uM MeJA	Yang et al 2017
AT3G06530	14 d	50 uM MeJA	Yang et al 2017
AT3G56070	14 d	50 uM MeJA	Yang et al 2017
AT3G63430	14 d	50 uM MeJA	Yang et al 2017
AT5G12970	14 d	50 uM MeJA	Yang et al 2017
AT2G34190	14 d	50 uM MeJA	Yang et al 2017
AT2G34260	14 d	50 uM MeJA	Yang et al 2017
AT5G22110	14 d	50 uM MeJA	Yang et al 2017
AT2G44580	14 d	50 uM MeJA	Yang et al 2017
AT5G06550	14 d	50 uM MeJA	Yang et al 2017
AT3G25940	14 d	50 uM MeJA	Yang et al 2017
AT3G53650	14 d	50 uM MeJA	Yang et al 2017
AT1G16830	14 d	50 uM MeJA	Yang et al 2017
AT3G22660	14 d	50 uM MeJA	Yang et al 2017
AT2G38160	14 d	50 uM MeJA	Yang et al 2017
AT5G01580	14 d	50 uM MeJA	Yang et al 2017
AT1G24090	14 d	50 uM MeJA	Yang et al 2017
AT3G07290	14 d	50 uM MeJA	Yang et al 2017
AT4G22513	14 d	50 uM MeJA	Yang et al 2017
AT3G17680	14 d	50 uM MeJA	Yang et al 2017
AT5G44490	14 d	50 uM MeJA	Yang et al 2017
AT1G02970	14 d	50 uM MeJA	Yang et al 2017
AT1G29630	14 d	50 uM MeJA	Yang et al 2017
AT5G38940	14 d	50 uM MeJA	Yang et al 2017
AT1G67180	14 d	50 uM MeJA	Yang et al 2017
AT4G28950	14 d	50 uM MeJA	Yang et al 2017
AT3G27920	14 d	50 uM MeJA	Yang et al 2017
AT3G14740	14 d	50 uM MeJA	Yang et al 2017
AT3G18630	14 d	50 uM MeJA	Yang et al 2017
AT2G27970	14 d	50 uM MeJA	Yang et al 2017
AT5G08620	14 d	50 uM MeJA	Yang et al 2017
AT3G18130	14 d	50 uM MeJA	Yang et al 2017
AT2G19670	14 d	50 uM MeJA	Yang et al 2017
AT3G56570	14 d	50 uM MeJA	Yang et al 2017
AT1G18320	14 d	50 uM MeJA	Yang et al 2017
AT4G32200	14 d	50 uM MeJA	Yang et al 2017
AT1G10780	14 d	50 uM MeJA	Yang et al 2017
AT5G28640	14 d	50 uM MeJA	Yang et al 2017
AT2G16060	14 d	50 uM MeJA	Yang et al 2017
AT3G54180	14 d	50 uM MeJA	Yang et al 2017
AT4G30840	14 d	50 uM MeJA	Yang et al 2017
AT1G67120	14 d	50 uM MeJA	Yang et al 2017
AT5G24580	14 d	50 uM MeJA	Yang et al 2017
AT2G14580	14 d	50 uM MeJA	Yang et al 2017
AT3G57150	14 d	50 uM MeJA	Yang et al 2017
AT4G22490	14 d	50 uM MeJA	Yang et al 2017
AT5G06000	14 d	50 uM MeJA	Yang et al 2017
AT3G10880	14 d	50 uM MeJA	Yang et al 2017
AT3G52115	14 d	50 uM MeJA	Yang et al 2017
AT5G10400	14 d	50 uM MeJA	Yang et al 2017
AT1G07780	14 d	50 uM MeJA	Yang et al 2017
AT3G27360	14 d	50 uM MeJA	Yang et al 2017
AT1G51380	14 d	50 uM MeJA	Yang et al 2017
AT5G19300	14 d	50 uM MeJA	Yang et al 2017
AT4G28310	14 d	50 uM MeJA	Yang et al 2017
AT2G23670	14 d	50 uM MeJA	Yang et al 2017
AT3G13175	14 d	50 uM MeJA	Yang et al 2017
AT1G75670	14 d	50 uM MeJA	Yang et al 2017
AT1G74890	14 d	50 uM MeJA	Yang et al 2017
AT1G29270	14 d	50 uM MeJA	Yang et al 2017
AT4G10450	14 d	50 uM MeJA	Yang et al 2017
AT3G58650	14 d	50 uM MeJA	Yang et al 2017
AT5G59660	14 d	50 uM MeJA	Yang et al 2017
AT5G08180	14 d	50 uM MeJA	Yang et al 2017
AT2G32220	14 d	50 uM MeJA	Yang et al 2017
AT5G62370	14 d	50 uM MeJA	Yang et al 2017
AT3G25100	14 d	50 uM MeJA	Yang et al 2017
AT5G55820	14 d	50 uM MeJA	Yang et al 2017
AT5G52860	14 d	50 uM MeJA	Yang et al 2017
AT2G20490	14 d	50 uM MeJA	Yang et al 2017
AT5G63920	14 d	50 uM MeJA	Yang et al 2017
AT1G72670	14 d	50 uM MeJA	Yang et al 2017
AT1G78430	14 d	50 uM MeJA	Yang et al 2017
AT1G31760	14 d	50 uM MeJA	Yang et al 2017
AT1G59540	14 d	50 uM MeJA	Yang et al 2017
AT3G55710	14 d	50 uM MeJA	Yang et al 2017
AT3G09480	14 d	50 uM MeJA	Yang et al 2017
AT4G27010	14 d	50 uM MeJA	Yang et al 2017
AT3G03920	14 d	50 uM MeJA	Yang et al 2017
AT1G03360	14 d	50 uM MeJA	Yang et al 2017
AT1G61400	14 d	50 uM MeJA	Yang et al 2017
AT3G25970	14 d	50 uM MeJA	Yang et al 2017
AT1G26760	14 d	50 uM MeJA	Yang et al 2017
AT1G65710	14 d	50 uM MeJA	Yang et al 2017
AT3G49420	14 d	50 uM MeJA	Yang et al 2017
AT5G61030	14 d	50 uM MeJA	Yang et al 2017
AT5G25490	14 d	50 uM MeJA	Yang et al 2017
AT1G80450	14 d	50 uM MeJA	Yang et al 2017
AT2G43110	14 d	50 uM MeJA	Yang et al 2017
AT4G22470	14 d	50 uM MeJA	Yang et al 2017
AT3G58700	14 d	50 uM MeJA	Yang et al 2017
AT5G62440	14 d	50 uM MeJA	Yang et al 2017
AT1G16520	14 d	50 uM MeJA	Yang et al 2017
AT3G53210	14 d	50 uM MeJA	Yang et al 2017
AT2G47990	14 d	50 uM MeJA	Yang et al 2017
AT5G64530	14 d	50 uM MeJA	Yang et al 2017
AT5G20160	14 d	50 uM MeJA	Yang et al 2017
AT5G57280	14 d	50 uM MeJA	Yang et al 2017
AT2G37690	14 d	50 uM MeJA	Yang et al 2017
AT1G55205	14 d	50 uM MeJA	Yang et al 2017
AT4G14150	14 d	50 uM MeJA	Yang et al 2017
AT1G01370	14 d	50 uM MeJA	Yang et al 2017
AT3G12270	14 d	50 uM MeJA	Yang et al 2017
AT1G64600	14 d	50 uM MeJA	Yang et al 2017
AT5G06540	14 d	50 uM MeJA	Yang et al 2017
AT5G52950	14 d	50 uM MeJA	Yang et al 2017
AT3G52910	14 d	50 uM MeJA	Yang et al 2017
AT5G08000	14 d	50 uM MeJA	Yang et al 2017
AT2G41650	14 d	50 uM MeJA	Yang et al 2017
AT5G40840	14 d	50 uM MeJA	Yang et al 2017
AT3G15650	14 d	50 uM MeJA	Yang et al 2017
AT4G24710	14 d	50 uM MeJA	Yang et al 2017
AT3G17830	14 d	50 uM MeJA	Yang et al 2017
AT1G78770	14 d	50 uM MeJA	Yang et al 2017
AT4G25540	14 d	50 uM MeJA	Yang et al 2017
AT1G77760	14 d	50 uM MeJA	Yang et al 2017
AT1G08840	14 d	50 uM MeJA	Yang et al 2017
AT3G23830	14 d	50 uM MeJA	Yang et al 2017
AT1G18250	14 d	50 uM MeJA	Yang et al 2017
AT1G62480	14 d	50 uM MeJA	Yang et al 2017
AT5G59970	14 d	50 uM MeJA	Yang et al 2017
AT1G65310	14 d	50 uM MeJA	Yang et al 2017
AT1G69770	14 d	50 uM MeJA	Yang et al 2017
AT5G42700	14 d	50 uM MeJA	Yang et al 2017
AT1G53140	14 d	50 uM MeJA	Yang et al 2017
AT4G00620	14 d	50 uM MeJA	Yang et al 2017
AT1G63100	14 d	50 uM MeJA	Yang et al 2017
AT5G60670	14 d	50 uM MeJA	Yang et al 2017
AT2G41670	14 d	50 uM MeJA	Yang et al 2017
AT2G36200	14 d	50 uM MeJA	Yang et al 2017
AT1G09470	14 d	50 uM MeJA	Yang et al 2017
AT1G20720	14 d	50 uM MeJA	Yang et al 2017
AT5G26680	14 d	50 uM MeJA	Yang et al 2017
AT2G02010	14 d	50 uM MeJA	Yang et al 2017
AT5G20740	14 d	50 uM MeJA	Yang et al 2017
AT3G57660	14 d	50 uM MeJA	Yang et al 2017
AT2G27402	14 d	50 uM MeJA	Yang et al 2017
AT4G38380	14 d	50 uM MeJA	Yang et al 2017
AT3G27640	14 d	50 uM MeJA	Yang et al 2017
AT4G04940	14 d	50 uM MeJA	Yang et al 2017
AT3G20470	14 d	50 uM MeJA	Yang et al 2017
AT5G59850	14 d	50 uM MeJA	Yang et al 2017
AT1G54690	14 d	50 uM MeJA	Yang et al 2017
AT5G39550	14 d	50 uM MeJA	Yang et al 2017
AT5G10390	14 d	50 uM MeJA	Yang et al 2017
AT3G05740	14 d	50 uM MeJA	Yang et al 2017
AT3G54260	14 d	50 uM MeJA	Yang et al 2017
AT2G32590	14 d	50 uM MeJA	Yang et al 2017
AT2G43690	14 d	50 uM MeJA	Yang et al 2017
AT1G63160	14 d	50 uM MeJA	Yang et al 2017
AT3G57490	14 d	50 uM MeJA	Yang et al 2017
AT1G79470	14 d	50 uM MeJA	Yang et al 2017
AT5G22580	14 d	50 uM MeJA	Yang et al 2017
AT5G03870	14 d	50 uM MeJA	Yang et al 2017
AT3G05727	14 d	50 uM MeJA	Yang et al 2017
AT3G44050	14 d	50 uM MeJA	Yang et al 2017
AT5G08610	14 d	50 uM MeJA	Yang et al 2017
AT5G15780	14 d	50 uM MeJA	Yang et al 2017
AT3G56990	14 d	50 uM MeJA	Yang et al 2017
AT5G07810	14 d	50 uM MeJA	Yang et al 2017
AT4G32460	14 d	50 uM MeJA	Yang et al 2017
AT1G10520	14 d	50 uM MeJA	Yang et al 2017
AT2G02150	14 d	50 uM MeJA	Yang et al 2017
AT5G22880	14 d	50 uM MeJA	Yang et al 2017
AT1G61580	14 d	50 uM MeJA	Yang et al 2017
AT2G37560	14 d	50 uM MeJA	Yang et al 2017
AT1G79150	14 d	50 uM MeJA	Yang et al 2017
AT1G18850	14 d	50 uM MeJA	Yang et al 2017
AT3G06680	14 d	50 uM MeJA	Yang et al 2017
AT3G11964	14 d	50 uM MeJA	Yang et al 2017
AT1G28395	14 d	50 uM MeJA	Yang et al 2017
AT2G27710	14 d	50 uM MeJA	Yang et al 2017
AT3G23670	14 d	50 uM MeJA	Yang et al 2017
AT5G65410	14 d	50 uM MeJA	Yang et al 2017
AT1G05440	14 d	50 uM MeJA	Yang et al 2017
AT2G18900	14 d	50 uM MeJA	Yang et al 2017
AT3G55510	14 d	50 uM MeJA	Yang et al 2017
AT1G34355	14 d	50 uM MeJA	Yang et al 2017
AT4G29410	14 d	50 uM MeJA	Yang et al 2017
AT5G61800	14 d	50 uM MeJA	Yang et al 2017
AT3G07110	14 d	50 uM MeJA	Yang et al 2017
AT3G19440	14 d	50 uM MeJA	Yang et al 2017
AT1G09200	14 d	50 uM MeJA	Yang et al 2017
AT1G29250	14 d	50 uM MeJA	Yang et al 2017
AT1G11160	14 d	50 uM MeJA	Yang et al 2017
AT3G16810	14 d	50 uM MeJA	Yang et al 2017
AT5G11630	14 d	50 uM MeJA	Yang et al 2017
AT3G16080	14 d	50 uM MeJA	Yang et al 2017
AT1G48920	14 d	50 uM MeJA	Yang et al 2017
AT5G62210	14 d	50 uM MeJA	Yang et al 2017
AT3G19050	14 d	50 uM MeJA	Yang et al 2017
AT3G10610	14 d	50 uM MeJA	Yang et al 2017
AT1G02690	14 d	50 uM MeJA	Yang et al 2017
AT5G11510	14 d	50 uM MeJA	Yang et al 2017
AT2G15000	14 d	50 uM MeJA	Yang et al 2017
AT5G58370	14 d	50 uM MeJA	Yang et al 2017
AT3G17360	14 d	50 uM MeJA	Yang et al 2017
AT3G58660	14 d	50 uM MeJA	Yang et al 2017
AT5G52470	14 d	50 uM MeJA	Yang et al 2017
AT5G60150	14 d	50 uM MeJA	Yang et al 2017
AT1G61570	14 d	50 uM MeJA	Yang et al 2017
AT5G03150	14 d	50 uM MeJA	Yang et al 2017
AT3G16730	14 d	50 uM MeJA	Yang et al 2017
AT2G37470	14 d	50 uM MeJA	Yang et al 2017
AT5G02370	14 d	50 uM MeJA	Yang et al 2017
AT5G25580	14 d	50 uM MeJA	Yang et al 2017
AT5G59870	14 d	50 uM MeJA	Yang et al 2017
AT3G05060	14 d	50 uM MeJA	Yang et al 2017
AT1G48630	14 d	50 uM MeJA	Yang et al 2017
AT2G01890	14 d	50 uM MeJA	Yang et al 2017
AT1G77940	14 d	50 uM MeJA	Yang et al 2017
AT1G69400	14 d	50 uM MeJA	Yang et al 2017
AT2G41150	14 d	50 uM MeJA	Yang et al 2017
AT1G65370	14 d	50 uM MeJA	Yang et al 2017
AT4G40000	14 d	50 uM MeJA	Yang et al 2017
AT2G36170	14 d	50 uM MeJA	Yang et al 2017
AT5G12930	14 d	50 uM MeJA	Yang et al 2017
AT2G37190	14 d	50 uM MeJA	Yang et al 2017
AT5G45700	14 d	50 uM MeJA	Yang et al 2017
AT3G57940	14 d	50 uM MeJA	Yang et al 2017
AT4G27490	14 d	50 uM MeJA	Yang et al 2017
AT4G13370	14 d	50 uM MeJA	Yang et al 2017
AT4G02110	14 d	50 uM MeJA	Yang et al 2017
AT5G47500	14 d	50 uM MeJA	Yang et al 2017
AT1G57820	14 d	50 uM MeJA	Yang et al 2017
AT5G03995	14 d	50 uM MeJA	Yang et al 2017
AT3G19360	14 d	50 uM MeJA	Yang et al 2017
AT3G17609	14 d	50 uM MeJA	Yang et al 2017
AT2G37270	14 d	50 uM MeJA	Yang et al 2017
AT1G79890	14 d	50 uM MeJA	Yang et al 2017
AT3G55660	14 d	50 uM MeJA	Yang et al 2017
AT2G24970	14 d	50 uM MeJA	Yang et al 2017
AT4G39300	14 d	50 uM MeJA	Yang et al 2017
AT1G02870	14 d	50 uM MeJA	Yang et al 2017
AT4G25340	14 d	50 uM MeJA	Yang et al 2017
AT5G38300	14 d	50 uM MeJA	Yang et al 2017
AT4G12540	14 d	50 uM MeJA	Yang et al 2017
AT3G13230	14 d	50 uM MeJA	Yang et al 2017
AT2G07170	14 d	50 uM MeJA	Yang et al 2017
AT4G21820	14 d	50 uM MeJA	Yang et al 2017
AT4G16630	14 d	50 uM MeJA	Yang et al 2017
AT2G37600	14 d	50 uM MeJA	Yang et al 2017
AT3G62460	14 d	50 uM MeJA	Yang et al 2017
AT1G29940	14 d	50 uM MeJA	Yang et al 2017
AT1G04900	14 d	50 uM MeJA	Yang et al 2017
AT3G60245	14 d	50 uM MeJA	Yang et al 2017
AT3G45030	14 d	50 uM MeJA	Yang et al 2017
AT3G03460	14 d	50 uM MeJA	Yang et al 2017
AT4G21070	14 d	50 uM MeJA	Yang et al 2017
AT4G03100	14 d	50 uM MeJA	Yang et al 2017
AT2G01210	14 d	50 uM MeJA	Yang et al 2017
AT2G47230	14 d	50 uM MeJA	Yang et al 2017
AT3G62570	14 d	50 uM MeJA	Yang et al 2017
AT3G10310	14 d	50 uM MeJA	Yang et al 2017
AT1G80370	14 d	50 uM MeJA	Yang et al 2017
AT3G45930	14 d	50 uM MeJA	Yang et al 2017
AT1G23100	14 d	50 uM MeJA	Yang et al 2017
AT3G21540	14 d	50 uM MeJA	Yang et al 2017
AT3G59890	14 d	50 uM MeJA	Yang et al 2017
AT3G07050	14 d	50 uM MeJA	Yang et al 2017
AT4G33400	14 d	50 uM MeJA	Yang et al 2017
AT3G52630	14 d	50 uM MeJA	Yang et al 2017
AT4G33260	14 d	50 uM MeJA	Yang et al 2017
AT2G25060	14 d	50 uM MeJA	Yang et al 2017
AT3G55340	14 d	50 uM MeJA	Yang et al 2017
AT3G12530	14 d	50 uM MeJA	Yang et al 2017
AT3G47370	14 d	50 uM MeJA	Yang et al 2017
AT5G09840	14 d	50 uM MeJA	Yang et al 2017
AT4G26960	14 d	50 uM MeJA	Yang et al 2017
AT1G08610	14 d	50 uM MeJA	Yang et al 2017
AT5G65860	14 d	50 uM MeJA	Yang et al 2017
AT1G23790	14 d	50 uM MeJA	Yang et al 2017
AT3G48550	14 d	50 uM MeJA	Yang et al 2017
AT2G19640	14 d	50 uM MeJA	Yang et al 2017
AT1G22250	14 d	50 uM MeJA	Yang et al 2017
AT4G29030	14 d	50 uM MeJA	Yang et al 2017
AT5G66800	14 d	50 uM MeJA	Yang et al 2017
AT4G11290	14 d	50 uM MeJA	Yang et al 2017
AT1G08580	14 d	50 uM MeJA	Yang et al 2017
AT5G57123	14 d	50 uM MeJA	Yang et al 2017
AT5G67270	14 d	50 uM MeJA	Yang et al 2017
AT1G10490	14 d	50 uM MeJA	Yang et al 2017
AT1G27880	14 d	50 uM MeJA	Yang et al 2017
AT5G56710	14 d	50 uM MeJA	Yang et al 2017
AT1G72230	14 d	50 uM MeJA	Yang et al 2017
AT3G18010	14 d	50 uM MeJA	Yang et al 2017
AT5G59690	14 d	50 uM MeJA	Yang et al 2017
AT1G15440	14 d	50 uM MeJA	Yang et al 2017
AT2G40700	14 d	50 uM MeJA	Yang et al 2017
AT4G22380	14 d	50 uM MeJA	Yang et al 2017
AT1G26910	14 d	50 uM MeJA	Yang et al 2017
AT5G16130	14 d	50 uM MeJA	Yang et al 2017
AT5G22650	14 d	50 uM MeJA	Yang et al 2017
AT2G44860	14 d	50 uM MeJA	Yang et al 2017
AT2G32060	14 d	50 uM MeJA	Yang et al 2017
AT1G27400	14 d	50 uM MeJA	Yang et al 2017
AT4G01730	14 d	50 uM MeJA	Yang et al 2017
AT4G29170	14 d	50 uM MeJA	Yang et al 2017
AT5G58420	14 d	50 uM MeJA	Yang et al 2017
AT5G01630	14 d	50 uM MeJA	Yang et al 2017
AT2G20450	14 d	50 uM MeJA	Yang et al 2017
AT5G26180	14 d	50 uM MeJA	Yang et al 2017
AT3G57060	14 d	50 uM MeJA	Yang et al 2017
AT5G65360	14 d	50 uM MeJA	Yang et al 2017
AT3G61170	14 d	50 uM MeJA	Yang et al 2017
AT5G62170	14 d	50 uM MeJA	Yang et al 2017
AT5G67510	14 d	50 uM MeJA	Yang et al 2017
AT4G25730	14 d	50 uM MeJA	Yang et al 2017
AT5G14230	14 d	50 uM MeJA	Yang et al 2017
AT5G23910	14 d	50 uM MeJA	Yang et al 2017
AT2G25210	14 d	50 uM MeJA	Yang et al 2017
AT5G22440	14 d	50 uM MeJA	Yang et al 2017
AT5G61880	14 d	50 uM MeJA	Yang et al 2017
AT1G02370	14 d	50 uM MeJA	Yang et al 2017
AT3G51870	14 d	50 uM MeJA	Yang et al 2017
AT3G22310	14 d	50 uM MeJA	Yang et al 2017
AT5G55520	14 d	50 uM MeJA	Yang et al 2017
AT1G03110	14 d	50 uM MeJA	Yang et al 2017
AT3G05140	14 d	50 uM MeJA	Yang et al 2017
AT4G31810	14 d	50 uM MeJA	Yang et al 2017
AT1G80270	14 d	50 uM MeJA	Yang et al 2017
AT2G17250	14 d	50 uM MeJA	Yang et al 2017
AT3G06320	14 d	50 uM MeJA	Yang et al 2017
AT1G74560	14 d	50 uM MeJA	Yang et al 2017
AT1G28290	14 d	50 uM MeJA	Yang et al 2017
AT5G16750	14 d	50 uM MeJA	Yang et al 2017
AT4G22485	14 d	50 uM MeJA	Yang et al 2017
AT3G59540	14 d	50 uM MeJA	Yang et al 2017
AT4G36580	14 d	50 uM MeJA	Yang et al 2017
AT4G14103	14 d	50 uM MeJA	Yang et al 2017
AT1G04520	14 d	50 uM MeJA	Yang et al 2017
AT3G11510	14 d	50 uM MeJA	Yang et al 2017
AT4G31985	14 d	50 uM MeJA	Yang et al 2017
AT4G21270	14 d	50 uM MeJA	Yang et al 2017
AT3G46940	14 d	50 uM MeJA	Yang et al 2017
AT3G02210	14 d	50 uM MeJA	Yang et al 2017
AT3G44990	14 d	50 uM MeJA	Yang et al 2017
AT5G27850	14 d	50 uM MeJA	Yang et al 2017
AT3G43960	14 d	50 uM MeJA	Yang et al 2017
AT5G48480	14 d	50 uM MeJA	Yang et al 2017
AT5G05240	14 d	50 uM MeJA	Yang et al 2017
AT4G18100	14 d	50 uM MeJA	Yang et al 2017
AT5G55920	14 d	50 uM MeJA	Yang et al 2017
AT1G08220	14 d	50 uM MeJA	Yang et al 2017
AT5G14520	14 d	50 uM MeJA	Yang et al 2017
AT1G77320	14 d	50 uM MeJA	Yang et al 2017
AT4G34360	14 d	50 uM MeJA	Yang et al 2017
AT1G21810	14 d	50 uM MeJA	Yang et al 2017
AT4G25890	14 d	50 uM MeJA	Yang et al 2017
AT1G10750	14 d	50 uM MeJA	Yang et al 2017
AT3G18524	14 d	50 uM MeJA	Yang et al 2017
AT4G37750	14 d	50 uM MeJA	Yang et al 2017
AT1G25260	14 d	50 uM MeJA	Yang et al 2017
AT5G16930	14 d	50 uM MeJA	Yang et al 2017
AT4G01990	14 d	50 uM MeJA	Yang et al 2017
AT1G26880	14 d	50 uM MeJA	Yang et al 2017
AT5G46090	14 d	50 uM MeJA	Yang et al 2017
AT3G55010	14 d	50 uM MeJA	Yang et al 2017
AT5G18690	14 d	50 uM MeJA	Yang et al 2017
AT2G42260	14 d	50 uM MeJA	Yang et al 2017
AT4G12470	14 d	50 uM MeJA	Yang et al 2017
AT4G15830	14 d	50 uM MeJA	Yang et al 2017
AT5G46740	14 d	50 uM MeJA	Yang et al 2017
AT5G62710	14 d	50 uM MeJA	Yang et al 2017
AT5G38890	14 d	50 uM MeJA	Yang et al 2017
AT3G49320	14 d	50 uM MeJA	Yang et al 2017
AT4G22505	14 d	50 uM MeJA	Yang et al 2017
AT2G19490	14 d	50 uM MeJA	Yang et al 2017
AT4G05410	14 d	50 uM MeJA	Yang et al 2017
AT1G09590	14 d	50 uM MeJA	Yang et al 2017
AT1G32930	14 d	50 uM MeJA	Yang et al 2017
AT2G40360	14 d	50 uM MeJA	Yang et al 2017
AT3G55750	14 d	50 uM MeJA	Yang et al 2017
AT1G80750	14 d	50 uM MeJA	Yang et al 2017
AT1G78930	14 d	50 uM MeJA	Yang et al 2017
AT5G51590	14 d	50 uM MeJA	Yang et al 2017
AT1G77030	14 d	50 uM MeJA	Yang et al 2017
AT4G38150	14 d	50 uM MeJA	Yang et al 2017
AT1G03780	14 d	50 uM MeJA	Yang et al 2017
AT5G39740	14 d	50 uM MeJA	Yang et al 2017
AT3G16780	14 d	50 uM MeJA	Yang et al 2017
[truncated: 4,318 more rows]
