# Supplementary material for: Integrative transcriptomics reveals association of abscisic acid and lignin pathways with cassava whitefly resistance
Source: BMC Plant Biol. 2023 Dec 20;23:657. doi: 10.1186/s12870-023-04607-y (PMC10731783; doi:10.1186/s12870-023-04607-y)
Supplement: Supplementary file 11 — Additional file 11. Expression values for SA- and JA-regulated Arabidopsis DEGs. Table S22. log2FC and FDR values of tDEGs in Arabidopsis after SA treatment. Table S23. log2FC and FDR values of tDEGs in Arabidopsis after JA treatment. [file 12870_2023_4607_MOESM11_ESM.xlsx]

## Sheet: Table S22
Table S22. log2FC and FDR values of tDEGs in Arabidopsis after SA treatmenta
	0.5 h		1 h		2 h		4 h		8 h		12 h		24 h
Gene	log2FC	FDR	log2FC	FDR	log2FC	FDR	log2FC	FDR	log2FC	FDR	log2FC	FDR	log2FC	FDR
AT1G01010	-0.2	0.78	0.8	0.045	1.27	0.0005	1.05	0.0052	0.74	0.052	1.55	6.3e-06	0.53	0.25
AT1G01030	-1.37	0.0083	-1.06	0.027	-0.23	0.69	-1.15	0.015	-1.08	0.016	-1.73	5.7e-05	-0.56	0.31
AT1G01060	-1.03	0.039	-1.25	0.0051	-3.03	1.9e-14	-5.67	2.6e-49	-9.27	1.5e-109	-6.94	8.1e-74	-0.68	0.19
AT1G01070	-0.32	0.74	-0.9	0.12	-1.1	0.05	-0.68	0.25	-1.32	0.012	-0.79	0.13	-0.28	0.72
AT1G01090	0.17	0.71	-0.47	0.093	-0.37	0.2	-0.45	0.1	-1.05	1.4e-05	-1.15	1.1e-06	-0.32	0.31
AT1G01100	-0.61	0.025	-0.94	9.4e-05	-0.64	0.009	-0.71	0.0028	-1.46	1.9e-11	-1.38	1.8e-10	-0.6	0.029
AT1G01120	0.82	0.057	-0.51	0.21	-1.47	2.9e-05	-0.85	0.024	-1.35	9.5e-05	-1.32	0.0001	-0.09	0.87
AT1G01130	1.19	0.018	-0.27	0.63	-1.26	0.01	-1.72	0.0007	-2.31	3.1e-06	-1.91	3.5e-05	-0.61	0.29
AT1G01200	0.16	0.92	-1.2	0.11	-1.65	0.026	-1.26	0.098	-0.68	0.38	-1.79	0.008	-0.64	0.48
AT1G01240	-0.59	0.2	0.95	0.0084	0.74	0.041	1.68	2e-07	1.09	0.0011	0.89	0.0062	0.81	0.042
AT1G01250	-0.67	0.23	-1.87	1.1e-05	-1.73	2.2e-05	-0.65	0.15	-1.64	4.6e-05	-1.83	2.6e-06	-1.08	0.022
AT1G01340	0.7	0.18	1.16	0.0054	0.75	0.084	0.52	0.25	1.25	0.0013	2.32	1.8e-10	0.9	0.055
AT1G01390	-0.61	0.31	-0.97	0.031	-0.71	0.13	-0.53	0.26	-1.14	0.0062	-1.43	0.00031	-1	0.041
AT1G01420	-0.99	0.00044	-0.35	0.25	0.19	0.56	0.02	0.95	-1.19	3.4e-06	-1.03	3.9e-05	-0.29	0.4
AT1G01430	-0.9	0.01	-0.84	0.012	-1.11	0.00036	-0.64	0.056	-1.15	0.00014	-1.46	5e-07	-0.31	0.46
AT1G01490	-0.26	0.4	-0.26	0.28	-0.5	0.02	-0.81	5.9e-05	-1.3	5.7e-12	-1.16	8e-10	-0.03	0.93
AT1G01500	0.9	0.0066	1.11	0.00029	1.79	1.7e-10	2.31	2.6e-17	1.44	3.2e-07	0.7	0.017	0.97	0.0038
AT1G01520	-2.62	0.00043	-2.25	0.0024	-3.02	1.3e-05	-4.58	1.8e-11	-8.23	2.2e-23	-6.15	2.1e-19	-1.33	0.12
AT1G01540	1.05	0.011	0.44	0.3	-0.62	0.14	-0.64	0.11	-0.83	0.028	-0.45	0.24	0.32	0.52
AT1G01560	0.51	0.39	0.76	0.079	1.54	7.3e-05	0.59	0.18	1.63	1.6e-05	3.28	3.8e-20	0.71	0.13
AT1G01580	-0.45	0.7	-0.49	0.54	-0.65	0.4	-1.19	0.095	-1.64	0.014	-1.92	0.0023	-0.75	0.37
AT1G01620	0.02	0.99	-0.77	0.067	-1.48	8.3e-05	-1.16	0.0026	-1.29	0.00056	-1.69	2.1e-06	-0.06	0.92
AT1G01640	-0.31	0.73	0.16	0.8	0.41	0.48	1.47	0.0013	2.3	5.2e-08	2.37	1.1e-08	0.27	0.69
AT1G01660	0.07	0.97	0.85	0.29	1	0.22	1.06	0.17	0.98	0.2	1.66	0.014	-0.09	0.94
AT1G01680	0.19	0.88	0.81	0.22	0.03	0.97	0.87	0.18	1.85	0.0012	3.46	1.1e-10	1.23	0.074
AT1G01715	-0.09	0.93	-0.65	0.21	-0.21	0.74	-1.76	0.00099	-0.26	0.65	-0.98	0.034	-0.36	0.57
AT1G01730	-0.24	0.66	0.38	0.28	0.57	0.099	0.98	0.0017	0.66	0.04	1.3	7.5e-06	0.66	0.075
AT1G01740	0.1	0.88	-0.62	0.083	-0.24	0.55	-1	0.0033	-0.6	0.079	-0.95	0.0023	-0.54	0.17
AT1G01760	-0.03	0.99	-0.26	0.74	-0.7	0.34	-1.48	0.031	-0.42	0.58	-0.68	0.3	-0.72	0.38
AT1G01780	0.55	0.52	-0.6	0.33	-0.99	0.092	-0.76	0.2	-0.41	0.51	-1.23	0.019	-1.11	0.082
AT1G01790	0.29	0.73	-0.49	0.35	-0.93	0.057	-1.19	0.011	-1.21	0.0074	-1.27	0.0034	-1	0.06
AT1G01820	-0.05	0.89	0.14	0.42	0.63	9.7e-06	1.1	2.3e-16	0.98	3.2e-13	0.79	4.7e-09	0.12	0.55
AT1G01840	-0.37	0.34	-0.92	0.00093	-0.83	0.0022	-0.68	0.016	-0.66	0.014	-1.36	6.8e-08	-0.37	0.26
AT1G01860	-0.14	0.82	-0.61	0.074	-0.74	0.026	-0.64	0.058	-0.4	0.24	-1.08	0.00026	-0.32	0.44
AT1G01950	1.15	0.002	0.44	0.27	-0.34	0.43	-0.79	0.034	-0.52	0.17	-0.16	0.69	0.21	0.67
AT1G01970	-0.32	0.37	-0.73	0.005	-0.73	0.0037	-0.79	0.0015	-0.77	0.0016	-1.28	2e-08	-0.56	0.054
AT1G02010	-0.23	0.87	-0.37	0.66	-0.93	0.23	-1.45	0.045	-0.76	0.31	-0.7	0.33	-0.54	0.56
AT1G02110	-0.01	0.99	-0.76	0.015	-0.54	0.092	-0.6	0.056	-0.84	0.0042	-1.01	0.00028	-0.41	0.26
AT1G02150	0.24	0.71	-0.31	0.46	-0.22	0.64	-0.07	0.89	-0.91	0.012	-1.11	0.0011	-0.31	0.53
AT1G02170	0.4	0.1	0.58	0.0046	0.75	9.5e-05	0.7	0.00025	0.58	0.0024	1.09	9.1e-10	0.38	0.1
AT1G02205	-0.29	0.8	-1.15	0.072	-1.3	0.037	-1.51	0.013	-1.81	0.0018	-2.17	8e-05	-0.5	0.53
AT1G02230	0.04	0.98	2.13	0.0049	3.15	6.3e-06	1.06	0.19	-0.3	0.74	0.36	0.66	0.79	0.4
AT1G02260	0.11	0.88	0.85	0.016	1.31	5.1e-05	1.11	0.0007	1.56	4.8e-07	1.73	1.1e-08	0.3	0.5
AT1G02270	0.85	0.0082	0.66	0.034	0.52	0.1	0.96	0.00087	0.97	0.00057	1.54	6.1e-09	0.59	0.086
AT1G02280	-0.29	0.64	-0.97	0.011	-0.87	0.022	-1.02	0.0055	-1.26	0.00031	-1.64	9.4e-07	-0.75	0.077
AT1G02300	0.01	0.99	0.82	0.29	1.02	0.19	1.35	0.064	1.65	0.016	0.94	0.17	-0.06	0.96
AT1G02310	0.09	0.97	1.84	0.044	0.11	0.93	1	0.31	1.63	0.066	1.22	0.16	0.88	0.44
AT1G02340	-0.68	0.45	-0.25	0.73	-0.9	0.17	-0.96	0.14	-1.49	0.014	-0.9	0.12	0.74	0.29
AT1G02350	-0.82	0.22	-0.63	0.24	-1.26	0.014	-1.13	0.032	-0.99	0.047	-1.66	0.00044	-0.44	0.48
AT1G02360	1.78	3.1e-06	1.41	0.00031	2.69	3e-14	2.4	1.3e-11	1.63	7.6e-06	1.9	6.9e-08	0.75	0.1
AT1G02370	-0.17	0.67	0.55	0.0097	1.31	2.7e-13	0.86	8.3e-06	0.25	0.26	0.04	0.87	0.48	0.043
AT1G02380	2.29	4.6e-06	0.67	0.24	-0.99	0.078	-1.38	0.011	-1.46	0.005	-0.92	0.072	0.75	0.23
AT1G02390	1.36	1.3e-05	-0.11	0.78	-0.23	0.56	-0.37	0.31	-0.3	0.41	0.35	0.28	-0.01	0.99
AT1G02440	1.12	0.076	1.54	0.0024	2.12	4.4e-06	1.24	0.018	1.06	0.039	1.85	4e-05	1.35	0.017
AT1G02450	1.39	0.032	2.95	5.6e-08	4.31	3.8e-17	2.51	2.1e-06	3.25	1.8e-10	4.09	3.4e-16	2.13	0.00041
AT1G02460	-0.88	0.34	0.26	0.73	1.31	0.039	0.95	0.15	-0.19	0.81	-0.29	0.67	-0.68	0.4
AT1G02470	0.41	0.77	2.16	0.0048	0.63	0.48	0.71	0.41	1.7	0.022	2.34	0.00069	2.37	0.0036
AT1G02610	1.64	0.00013	1.5	0.00044	0.29	0.59	1.07	0.014	0.07	0.9	-0.35	0.45	1.38	0.0031
AT1G02640	0.53	0.58	0.63	0.34	-0.45	0.53	-1.13	0.066	-1.28	0.03	-1.48	0.0077	0.14	0.88
AT1G02650	3.4	4.1e-06	1.48	0.069	0.39	0.7	0.21	0.83	-1.8	0.031	-1.42	0.07	1.1	0.24
AT1G02660	4.02	1.8e-11	2.74	1.5e-05	0.65	0.39	1.1	0.11	0.67	0.35	1.23	0.048	2.08	0.0031
AT1G02700	0.61	0.45	-1.06	0.074	-1.7	0.0027	-0.81	0.18	-0.52	0.39	-0.72	0.19	-0.79	0.24
AT1G02705	0.79	0.31	-1.29	0.029	-1.78	0.0014	-0.57	0.37	-0.53	0.39	-1.27	0.017	-1	0.13
AT1G02710	0.84	0.27	-1.23	0.04	-1.74	0.0022	-0.58	0.37	-0.5	0.43	-1.21	0.026	-0.91	0.17
AT1G02730	-0.02	0.99	-0.83	0.19	-0.71	0.27	-0.88	0.15	-0.3	0.66	-1.07	0.054	-1.48	0.022
AT1G02780	0	1	-0.2	0.61	0.02	0.97	-0.02	0.97	-1.19	0.0001	-0.61	0.05	0.01	0.98
AT1G02816	-0.45	0.35	-0.89	0.0098	-1.13	0.00053	-1.07	0.001	-1.12	0.00043	-0.96	0.0021	-0.47	0.24
AT1G02820	-0.11	0.93	-1.99	0.00054	-2.51	3.6e-06	-2.72	3.4e-07	-6.38	1.2e-35	-6.6	5.4e-38	-0.13	0.88
AT1G02850	0.05	0.97	0.69	0.25	-0.02	0.98	0.11	0.88	0.37	0.56	1.4	0.0057	0.91	0.15
AT1G02920	-0.68	0.34	0.32	0.6	0.58	0.31	0.12	0.86	1.05	0.036	2.38	1.5e-07	0.46	0.48
AT1G02930	-0.49	0.54	0.31	0.61	0.83	0.13	0.24	0.69	0.85	0.1	2.14	2.9e-06	0.48	0.46
AT1G02970	-0.34	0.59	-0.7	0.087	-1.12	0.0042	-0.37	0.4	0.59	0.11	0.32	0.39	-0.68	0.13
AT1G03050	0.44	0.42	-0.19	0.67	-0.55	0.18	-1.58	6.7e-05	-1.83	1.5e-06	-0.46	0.22	0.11	0.85
AT1G03055	-0.08	0.9	-0.73	0.026	-1.24	3.7e-05	-1.67	1.3e-08	-2.4	4.3e-17	-1.58	2.8e-08	-0.43	0.26
AT1G03060	0.56	0.4	0.96	0.046	0.56	0.28	0.36	0.49	0.78	0.094	1.17	0.006	0.47	0.41
AT1G03130	0.08	0.89	-0.43	0.17	0.04	0.93	0.39	0.22	-0.39	0.2	-1.18	7.7e-06	-0.22	0.58
AT1G03210	0.23	0.73	1.32	0.00044	1.7	1.3e-06	2.34	5.6e-12	2.02	2.7e-09	2.21	3.9e-11	1.16	0.005
AT1G03270	-0.72	0.27	-1.11	0.026	-1.4	0.0032	-1.47	0.0021	-1.15	0.014	-1.79	5.2e-05	-0.94	0.09
AT1G03290	0.24	0.67	1.19	0.00023	1.11	0.00043	1.11	0.00043	1.13	0.00024	1.64	2.4e-08	1.05	0.0031
AT1G03300	1.59	1.6e-05	-0.74	0.074	-1.36	0.00042	-0.61	0.15	-0.93	0.016	-0.76	0.04	-0.2	0.71
AT1G03340	-0.02	0.98	0.88	0.035	1.39	0.00027	1.33	0.00053	0.88	0.027	1.26	0.00055	0.86	0.06
AT1G03370	0.95	0.0023	1.47	3.3e-07	1.5	5.8e-08	1.05	0.00023	1.15	3.5e-05	1.71	1.4e-10	0.94	0.0039
AT1G03400	0.44	0.069	0.92	3.3e-06	1.16	5.2e-10	0.85	9.3e-06	0.17	0.45	0.51	0.0076	0.72	0.001
AT1G03430	-0.06	0.92	0.79	0.006	1.27	1.3e-06	0.85	0.0021	1.26	1.1e-06	1.18	3.5e-06	0.66	0.037
AT1G03457	2.82	5.6e-05	1.23	0.11	-0.53	0.55	-0.85	0.29	-0.76	0.33	-0.69	0.35	0.77	0.39
AT1G03495	0.32	0.72	-0.31	0.6	-0.84	0.12	-1.09	0.034	-1.46	0.0025	-0.71	0.14	-0.33	0.63
AT1G03600	-0.17	0.79	-0.78	0.024	-0.68	0.05	-0.47	0.19	-0.88	0.0063	-1.75	4.3e-09	-0.53	0.18
AT1G03610	-0.14	0.72	-0.19	0.44	-0.93	5.7e-06	-0.62	0.0041	-0.75	0.00027	-1.02	1.8e-07	-0.18	0.53
AT1G03650	-0.58	0.26	-0.07	0.88	0.77	0.023	1.07	0.00086	0.82	0.011	1.17	8.8e-05	0.35	0.42
AT1G03660	-0.03	0.99	1.78	0.015	0.35	0.7	0.62	0.45	1.1	0.13	3.38	8.8e-08	1.66	0.038
AT1G03730	1.28	0.0012	0.75	0.066	1.15	0.0022	1	0.0093	1.59	6.4e-06	1.95	1.1e-08	0.84	0.056
AT1G03740	1.68	2.1e-05	1.74	9.5e-06	2.01	7.1e-08	1.57	3.8e-05	1.62	1.4e-05	1.76	1.3e-06	0.94	0.039
AT1G03760	-0.21	0.62	0.87	0.00029	1.28	8.1e-09	0.91	8.6e-05	0.57	0.018	0.97	9.2e-06	0.65	0.017
AT1G03820	-0.15	0.89	-1.11	0.032	-0.78	0.14	-0.67	0.21	0.36	0.52	-0.22	0.68	-0.84	0.14
AT1G03830	0.24	0.72	0.4	0.34	1.19	0.001	0.76	0.05	0.41	0.32	0.17	0.68	0	1
AT1G03850	0.81	0.17	2.54	8.4e-09	3.12	8.9e-14	1.74	7.8e-05	2.24	9.7e-08	3.88	7.6e-22	2.23	1.6e-06
AT1G03870	2.08	0.01	0.36	0.69	-1.55	0.046	-2.69	0.00016	-3.48	3.7e-07	-3	9.7e-06	0.28	0.8
AT1G03900	-0.08	0.86	0.54	0.02	0.56	0.013	0.75	0.00049	0.53	0.015	1.18	3.2e-09	0.57	0.022
AT1G03940	0.06	0.96	-0.53	0.36	-1.21	0.022	-1.32	0.011	-1.55	0.0017	-0.7	0.17	-0.41	0.55
AT1G03960	0.63	0.45	0.38	0.57	0.69	0.27	0.59	0.34	1.26	0.021	0.7	0.2	0.22	0.79
AT1G03970	1.08	0.0016	0.91	0.0072	0.48	0.19	1.01	0.0017	0.71	0.032	0.97	0.0015	0.99	0.0064
AT1G04020	-0.43	0.31	-0.78	0.013	-1.18	5.5e-05	-0.73	0.019	0.66	0.025	0.21	0.52	-0.57	0.11
AT1G04030	0.11	0.93	-0.93	0.13	-1.07	0.074	-1.93	0.00039	-1.83	0.00063	-2.19	2.1e-05	-0.61	0.39
AT1G04040	0.18	0.89	-0.7	0.3	-0.79	0.25	-2	0.0007	-1.9	0.0011	-2.18	9.2e-05	-0.48	0.56
AT1G04130	-0.16	0.64	-0.53	0.0096	-0.54	0.0072	-1.06	2e-08	-0.92	6.9e-07	-0.68	0.00018	-0.54	0.016
AT1G04160	1.24	0.14	1.22	0.089	-0.17	0.85	-1.9	0.0053	-0.67	0.37	-1.06	0.11	0.23	0.81
AT1G04200	0.63	0.15	1.36	6.6e-05	0.82	0.019	0.12	0.78	0.56	0.12	1.35	1.6e-05	1.06	0.0047
AT1G04220	-1.4	0.033	-0.8	0.21	-0.71	0.28	-1.56	0.0069	-2.4	8.1e-06	-1.89	0.00038	-0.6	0.41
AT1G04230	0.43	0.17	-0.69	0.0056	-1.31	5.8e-09	-1.06	4.2e-06	-1.49	1.3e-11	-1.36	4.2e-10	-0.49	0.076
AT1G04240	0.39	0.46	-1.58	3.4e-06	-2.57	6.7e-16	-2.53	1.1e-15	-2.3	2e-13	-2.96	1.1e-21	-1.09	0.004
AT1G04250	-0.4	0.5	-0.86	0.036	-0.95	0.016	-1.55	2.4e-05	-3.41	2.1e-23	-3.75	5.5e-28	-0.54	0.25
AT1G04280	-0.25	0.73	0.45	0.34	0.27	0.6	0.67	0.13	0.44	0.33	1.07	0.0058	0.49	0.34
AT1G04310	0.31	0.75	-0.09	0.9	-0.01	0.99	-1.29	0.021	-1.01	0.066	0.48	0.39	-0.17	0.83
AT1G04350	-0.23	0.44	-0.62	0.0024	-0.84	9.5e-06	-0.93	6.6e-07	-1.38	1.6e-14	-1.51	2.5e-17	-0.45	0.049
AT1G04360	-0.19	0.86	-0.2	0.76	-0.49	0.43	-0.39	0.53	-1.34	0.016	-1.26	0.016	0.15	0.84
AT1G04400	-0.16	0.67	0.52	0.025	0.51	0.022	1.36	8.9e-12	1.24	4e-10	0.98	9.2e-07	0.32	0.23
AT1G04420	0.03	0.98	-0.49	0.33	-0.41	0.44	-0.37	0.47	-1.11	0.011	-1.32	0.0014	-0.9	0.08
AT1G04430	1.43	0.037	1.18	0.063	0.34	0.66	-0.72	0.28	-0.47	0.49	-0.46	0.46	0.85	0.24
AT1G04480	-0.39	0.17	-0.6	0.0075	-0.41	0.081	-0.59	0.0071	-1.04	2.6e-07	-0.73	0.00028	-0.28	0.29
AT1G04490	0.66	0.24	0.89	0.038	-0.17	0.77	-0.76	0.11	-0.94	0.036	1.2	0.0014	0.57	0.26
AT1G04520	-0.32	0.63	-1.73	8.2e-06	-1.35	0.00043	-2.29	3.5e-10	-2.24	4.8e-10	-2.48	2.5e-12	-0.92	0.04
AT1G04530	-0.46	0.096	-0.02	0.95	0.21	0.42	-0.07	0.8	-1.2	4.8e-09	-0.62	0.0031	-0.03	0.93
AT1G04540	-0.67	0.26	0.36	0.48	-0.05	0.93	-0.32	0.54	-1.08	0.013	-0.55	0.21	0.37	0.51
AT1G04550	-0.48	0.24	-0.26	0.47	-0.52	0.12	-0.7	0.026	-1.3	6e-06	-0.73	0.012	0.01	0.99
AT1G04600	0.66	0.66	2.14	0.019	0.62	0.57	1.4	0.14	1.54	0.086	2.51	0.002	1.87	0.062
AT1G04620	-0.13	0.87	-0.79	0.054	-0.75	0.07	-0.67	0.11	0.4	0.35	0.09	0.84	-1.16	0.0068
AT1G04635	-1.43	0.022	-0.43	0.48	0.5	0.4	0.07	0.92	-0.22	0.73	-0.56	0.29	-0.22	0.77
AT1G04650	0.26	0.59	-0.32	0.35	-0.45	0.18	1.07	0.0001	0.69	0.015	-0.72	0.012	-0.34	0.38
AT1G04690	0.08	0.88	0.53	0.035	0.7	0.0031	1.02	5.4e-06	0.59	0.013	0.88	5.5e-05	0.58	0.032
AT1G04750	-0.24	0.6	0.43	0.15	0.57	0.044	0.69	0.011	0.92	0.00038	1.09	1.1e-05	0.51	0.1
AT1G04780	0.65	0.1	1.02	0.0017	0.65	0.053	0.81	0.012	0.63	0.052	1.15	9.4e-05	0.85	0.018
AT1G04800	0.31	0.77	-0.56	0.39	-0.15	0.85	0.47	0.47	-0.73	0.23	-1.1	0.046	-0.95	0.16
AT1G04870	-0.01	0.99	0.67	0.0073	1.14	4.1e-07	0.78	0.001	0.57	0.018	1	4.8e-06	0.75	0.0049
AT1G04980	-0.09	0.92	1.21	0.0029	0.99	0.015	1.58	2.7e-05	1.05	0.0066	2.07	6.5e-09	1.29	0.0029
AT1G04990	-0.5	0.42	0.21	0.69	0.24	0.65	1.33	0.0011	2.26	2e-09	2.55	7e-12	0.21	0.73
AT1G05000	1.68	0.00041	1.6	0.00065	0.76	0.14	0.17	0.78	-0.08	0.9	1.22	0.0053	1.66	0.001
AT1G05010	-0.1	0.9	0.77	0.061	1.06	0.0062	0.25	0.59	0.55	0.17	1.31	0.00024	0.54	0.26
AT1G05020	2.34	0.0045	1.86	0.022	1.71	0.034	0.68	0.46	0.92	0.28	1.91	0.0085	1.12	0.24
AT1G05065	-1.06	0.2	-0.1	0.9	1.14	0.058	1.25	0.033	1.47	0.0082	0.51	0.4	0.1	0.91
AT1G05170	-1.27	0.0031	-0.92	0.031	-0.24	0.65	-0.81	0.056	-0.81	0.047	-0.33	0.43	-0.65	0.18
AT1G05190	-0.38	0.62	-0.88	0.073	-0.69	0.17	-0.63	0.21	-1.06	0.019	-1.56	0.00021	-1.07	0.04
AT1G05210	-0.02	0.98	0.64	0.17	1.48	0.00024	0.67	0.14	0.38	0.42	0.31	0.49	0.54	0.3
AT1G05300	0.33	0.57	0.82	0.021	2.81	7.2e-22	2.67	5.4e-20	2.43	5.1e-17	1.76	3.1e-09	0.4	0.36
AT1G05370	-0.13	0.93	-1.02	0.14	-0.78	0.28	-1.81	0.009	-0.24	0.76	-1.32	0.033	-1.6	0.035
AT1G05385	-0.35	0.6	-0.78	0.072	-0.66	0.13	-0.86	0.04	-1.03	0.0093	-1.71	3.8e-06	-0.83	0.076
AT1G05470	-0.86	0.2	-1.11	0.038	-1.13	0.032	-1.08	0.04	-0.68	0.2	-1.27	0.0076	-1	0.089
AT1G05540	-0.44	0.66	-1.66	0.0058	-2.07	0.00028	-2.72	1.3e-06	-2.01	0.00032	-2.35	1.3e-05	-1.02	0.14
AT1G05560	-0.98	0.021	-0.84	0.037	-0.27	0.56	-0.51	0.22	-0.74	0.054	-0.52	0.17	-1.04	0.014
AT1G05570	0.77	0.37	2.18	0.00026	1.61	0.0074	2.26	7.8e-05	2.37	2.3e-05	2.72	5.2e-07	1.71	0.01
AT1G05575	2.65	6.9e-05	0.73	0.34	1.13	0.12	1.23	0.084	2.32	0.00023	2.23	0.00029	0.59	0.51
AT1G05630	1.14	0.0012	1	0.0038	1.03	0.0021	0.4	0.29	0.95	0.0039	1.37	7.9e-06	0.67	0.085
AT1G05640	0.09	0.92	0.35	0.38	1.3	7.1e-05	0.63	0.092	1.68	5e-08	2.05	8.5e-12	0.44	0.31
AT1G05675	2.7	0.00086	0.99	0.26	0.67	0.48	-0.31	0.75	0.6	0.51	1.53	0.043	0.22	0.85
AT1G05680	-2.83	0.048	-1.11	0.43	-2.22	0.092	-3.28	0.0078	-3.69	0.0019	-4.18	0.00024	-2.62	0.063
AT1G05690	-0.95	0.0021	-0.86	0.0042	-1.28	4.2e-06	-1.11	8.5e-05	-1.25	4.3e-06	-1.26	2.4e-06	-0.69	0.037
AT1G05710	0.29	0.74	0.21	0.73	-0.67	0.22	-1.75	0.00027	-0.62	0.23	0.54	0.27	0.41	0.52
AT1G05783	-0.6	0.59	0.77	0.24	0.54	0.45	0.16	0.84	1.1	0.061	2.11	4.4e-05	0.77	0.29
AT1G05805	1.43	9.1e-06	2.01	1.1e-10	1.93	1.7e-10	2.2	1.3e-13	2.06	2.8e-12	1.97	1.9e-11	1.67	4e-07
AT1G05870	-1.22	0.0011	-1.22	0.00077	-1.76	2e-07	-1.54	6.5e-06	-2.16	4.2e-11	-1.87	1e-08	-0.88	0.031
AT1G05880	-0.04	0.99	1.14	0.17	-0.34	0.74	-0.08	0.94	0.75	0.38	2.92	2.9e-05	0.77	0.44
AT1G05900	-0.19	0.72	-0.42	0.18	-0.97	0.00069	-1.35	8.9e-07	-1.13	4e-05	-1.3	1e-06	-0.36	0.32
AT1G05950	-0.43	0.7	0.25	0.74	-0.36	0.65	0.22	0.78	1.38	0.021	1.91	0.00059	0.69	0.36
AT1G05960	0.21	0.5	-0.05	0.85	-0.08	0.76	0.05	0.83	1.01	9.2e-09	0.7	8.8e-05	-0.35	0.12
AT1G06000	-1.13	0.046	-1.17	0.022	-1.11	0.028	-1.09	0.03	-1.04	0.033	-0.32	0.54	-0.61	0.32
AT1G06040	-0.06	0.91	-0.16	0.61	-0.18	0.6	-0.07	0.83	-0.99	7.4e-05	-2.89	2.9e-35	0.1	0.8
AT1G06045	-0.19	0.67	-0.34	0.25	-0.31	0.3	-0.25	0.4	-1.02	2.7e-05	-2.94	1.7e-37	-0.1	0.8
AT1G06140	-0.09	0.94	0	1	0.64	0.27	1.34	0.0069	1.4	0.0029	1.34	0.003	0.07	0.94
AT1G06190	0.15	0.77	-0.25	0.43	-0.12	0.75	-0.18	0.59	-0.72	0.0064	-1.15	3.6e-06	-0.14	0.71
AT1G06360	0.52	0.79	-0.83	0.49	-2.53	0.016	-1.51	0.17	-1.92	0.065	-2.39	0.014	-0.77	0.57
AT1G06430	0.38	0.43	0.42	0.25	-0.17	0.68	-0.32	0.39	-1.69	1.4e-08	-1.3	1.5e-05	0.39	0.33
AT1G06440	0.44	0.61	-0.16	0.81	0.28	0.67	1.19	0.018	1.36	0.0043	0.61	0.23	0.48	0.47
AT1G06450	0.3	0.43	-0.1	0.74	0.44	0.11	1.89	1.4e-17	2.66	1.9e-35	1.21	7.6e-08	-0.01	0.97
AT1G06460	0.23	0.45	-0.19	0.43	0.42	0.053	2.35	3.8e-39	3.06	1.8e-67	1.72	1.4e-21	0.05	0.88
AT1G06475	1.74	0.0014	-0.7	0.25	-0.99	0.095	-1.48	0.011	-0.75	0.2	-1.1	0.038	-0.54	0.44
AT1G06520	0.58	0.46	0.59	0.3	0.59	0.32	-0.63	0.29	-1.18	0.029	-0.9	0.083	-0.08	0.92
AT1G06550	-0.27	0.8	-1.12	0.055	-1.26	0.025	-2.09	7.4e-05	-2.12	4e-05	-2.09	3.3e-05	-0.91	0.16
AT1G06560	-0.24	0.39	-0.05	0.85	-0.05	0.86	-0.68	0.00024	-1.33	3.4e-14	-1.32	2.2e-14	-0.12	0.64
AT1G06570	-0.49	0.18	-0.31	0.33	-0.68	0.018	-1.06	7.1e-05	-3.29	6.3e-41	-2.97	1.2e-33	-0.17	0.67
AT1G06690	0.26	0.66	-0.43	0.28	-0.19	0.68	-0.51	0.18	-1.37	3.4e-05	-1.88	3.8e-09	-0.69	0.093
AT1G06710	0.28	0.74	1.07	0.026	1.23	0.0076	0.44	0.41	0.65	0.18	0.66	0.15	0.58	0.31
AT1G06720	0.58	0.15	0.74	0.027	1.02	0.001	0.36	0.31	0.42	0.21	0.45	0.16	0.82	0.021
AT1G06830	-0.38	0.72	-1.24	0.05	-1.21	0.054	-1.67	0.005	-2.06	0.00029	-2.52	4e-06	-1.41	0.038
AT1G06890	-0.12	0.78	0.26	0.31	0.52	0.028	0.9	3.8e-05	1.16	3e-08	1.36	2.8e-11	0.32	0.25
AT1G06980	-2.28	0.00011	-2.58	6.2e-06	-2.86	2.2e-07	-0.6	0.33	-1.4	0.01	-2.89	4.6e-08	-2.03	0.00094
AT1G07000	1.77	9.9e-08	1.74	2.3e-07	1.89	4.4e-09	1.76	4.3e-08	1.53	2e-06	2.55	1.3e-16	1.3	0.00047
AT1G07010	-0.41	0.16	-0.73	0.0015	-1	2.6e-06	-1.3	3.9e-10	-2.42	1.9e-34	-1.86	1.3e-20	-0.66	0.0081
AT1G07020	-0.34	0.34	0.11	0.72	0.55	0.029	0.55	0.025	0.79	0.00056	1	5.1e-06	0.14	0.67
AT1G07040	0.01	0.99	0.6	0.14	0.32	0.48	1.37	0.00016	1.88	5.6e-08	1.23	0.00043	0.7	0.11
AT1G07050	-1.49	0.041	-2.45	0.00017	-0.64	0.35	4.36	1e-17	6.91	7.9e-45	5.27	4.4e-26	-0.98	0.17
AT1G07070	-0.14	0.81	-1.03	0.00098	-0.29	0.42	-0.71	0.025	-0.67	0.028	-1.15	5e-05	-0.2	0.64
AT1G07090	-1.13	0.02	0.3	0.56	0.74	0.11	0.39	0.43	0.25	0.62	0.92	0.024	0.52	0.32
AT1G07130	1.29	0.0033	0.9	0.04	0.77	0.08	0.56	0.23	0.08	0.89	0.96	0.014	0.78	0.11
AT1G07135	3.34	1.9e-07	-0.03	0.98	-0.72	0.36	-0.04	0.97	0.75	0.3	1.41	0.027	-0.81	0.34
AT1G07140	0.23	0.62	0.61	0.04	0.97	0.0004	1.04	0.00012	0.15	0.65	0.98	0.00015	0.58	0.076
AT1G07150	1.47	0.00038	0.54	0.24	0.21	0.69	0	1	-1	0.023	-0.61	0.15	-0.32	0.57
AT1G07160	2.82	0.012	2.2	0.042	0.96	0.44	0.34	0.8	-0.51	0.7	1.09	0.3	0.95	0.48
AT1G07180	-0.06	0.93	-0.7	0.054	-1.32	5.1e-05	-2.1	1.4e-11	-6.5	6.7e-101	-6.23	1.1e-94	-0.68	0.088
AT1G07200	-1.01	0.00014	-0.42	0.15	-0.2	0.53	-0.47	0.093	-0.27	0.36	0.1	0.75	-0.44	0.15
AT1G07220	0.77	0.001	0.88	0.00011	1.14	7.2e-08	0.55	0.018	0.49	0.031	0.84	5.8e-05	0.61	0.016
AT1G07230	-0.3	0.56	0.39	0.27	0.73	0.025	1.24	4e-05	1.05	0.00051	1.05	0.00036	0.38	0.33
AT1G07280	-0.64	0.043	0.1	0.78	0.51	0.077	1.04	5.8e-05	1.03	5.3e-05	0.29	0.29	0.05	0.9
AT1G07300	-0.26	0.79	-0.77	0.17	-0.62	0.3	-1.21	0.024	-0.88	0.098	-0.73	0.16	-0.99	0.1
AT1G07310	0.74	0.06	0.96	0.0049	1.02	0.0021	1.32	3.3e-05	0.84	0.01	1.13	0.00025	0.92	0.013
AT1G07320	-0.01	1	-0.68	0.13	-0.49	0.3	-0.42	0.36	-1.37	0.00047	-1.51	6.4e-05	-0.89	0.059
AT1G07350	-1.02	0.22	-1.15	0.087	-1.01	0.14	-1.72	0.0057	-1.43	0.021	-0.62	0.33	-1.31	0.069
AT1G07400	-3.13	8.3e-05	-2.31	0.0046	-2.74	0.00038	-3.02	7.2e-05	-3.07	3.9e-05	-0.09	0.93	-3.19	0.00014
AT1G07420	0.98	0.049	0.81	0.078	1.13	0.0089	2.01	4.6e-07	2.21	1.2e-08	1.3	0.0011	0.77	0.13
AT1G07430	-0.2	0.92	1.23	0.22	0.84	0.44	2	0.03	2.2	0.013	2.33	0.0058	0.84	0.47
AT1G07440	-0.42	0.44	-1.26	0.00054	-1.06	0.0035	-0.67	0.081	-0.43	0.27	-1.11	0.00099	-1.24	0.0016
AT1G07450	-0.65	0.63	-1.64	0.054	-1.89	0.022	-3.47	1e-05	-5.4	4.4e-11	-5.86	1.5e-12	-2.05	0.024
AT1G07485	-1.26	0.069	-2.66	5.6e-06	-1.83	0.0014	-2.16	0.00016	-1.46	0.01	-1.97	0.00024	-1.52	0.02
AT1G07490	-1.21	0.068	-2.55	5.2e-06	-1.88	0.00053	-2.12	9.5e-05	-1.44	0.0079	-1.94	0.00015	-1.47	0.018
AT1G07520	1.01	0.0037	0.98	0.0033	0.72	0.034	0.73	0.03	1.25	4.3e-05	1.79	7e-10	0.47	0.25
AT1G07570	0.23	0.75	0.03	0.96	-0.02	0.97	-1.49	0.00011	-2.52	3.9e-12	-1.87	2.6e-07	-0.23	0.67
AT1G07590	-0.26	0.71	-0.65	0.13	-0.83	0.043	-0.61	0.15	-0.98	0.011	-1.49	3.2e-05	0.1	0.87
AT1G07600	-0.03	0.97	-0.46	0.27	-0.65	0.11	-0.38	0.36	-0.67	0.081	-1.21	0.00045	0.36	0.46
AT1G07610	-0.2	0.82	-0.85	0.091	-1.33	0.0044	-1.28	0.0062	-1.66	0.00018	-2.05	1.5e-06	0.03	0.96
AT1G07620	0.73	0.019	1.16	2.2e-05	1.02	0.00013	0.19	0.55	-0.04	0.92	0.95	0.00019	1.02	0.00058
AT1G07630	0.64	0.0048	1.3	6.8e-11	1.44	5.6e-14	0.87	1.4e-05	0.72	0.00036	1.32	1.9e-12	0.77	0.00071
AT1G07650	1.03	0.013	1.36	0.0003	1.46	5.1e-05	0.67	0.095	0.81	0.032	1.19	0.0007	0.9	0.037
AT1G07700	-0.33	0.18	-0.25	0.24	-0.36	0.073	-0.47	0.015	-1.05	1.3e-09	-1.31	1.3e-14	-0.2	0.41
AT1G07710	-0.34	0.71	-0.43	0.46	-0.51	0.38	-0.68	0.23	-1.41	0.0067	-1.58	0.0014	-0.51	0.43
AT1G07780	-0.01	0.99	-0.81	0.037	-0.9	0.017	-1.16	0.0013	-1.15	0.0011	-1.51	6.9e-06	-0.57	0.19
AT1G07870	1.29	0.00028	0.85	0.02	-0.32	0.44	-0.19	0.66	-0.13	0.76	0.82	0.013	0.73	0.071
AT1G07880	0.23	0.87	-0.51	0.55	-0.73	0.38	-1.49	0.049	-0.44	0.6	-0.81	0.26	-1.06	0.22
AT1G07900	0.08	0.97	0.46	0.62	0.09	0.94	0.51	0.57	1.37	0.076	2.32	0.00091	0.8	0.41
AT1G08050	0.46	0.58	1.46	0.0058	2.07	2.5e-05	1.59	0.0016	1.54	0.0018	3.12	1.3e-11	1.34	0.021
AT1G08070	-0.04	0.98	0.27	0.59	0.32	0.53	2.01	1.1e-08	1.77	3.8e-07	1.49	1.8e-05	-0.01	0.99
AT1G08090	1.58	0.18	2.26	0.014	3.25	0.00011	2.37	0.0075	1.64	0.072	1.39	0.11	1.02	0.37
AT1G08165	-0.24	0.79	-1.46	0.0046	-0.81	0.11	-0.16	0.79	0.54	0.26	-0.15	0.77	-0.58	0.33
AT1G08180	-1.25	0.017	-0.7	0.17	-0.68	0.18	-0.5	0.34	-0.21	0.71	0.27	0.58	-0.23	0.73
AT1G08250	-1.75	0.00036	-1.17	0.02	-1.12	0.023	-0.77	0.14	-0.88	0.072	-0.72	0.13	-0.33	0.62
AT1G08260	-1	0.0049	-0.8	0.021	-0.91	0.0067	-0.72	0.036	-0.38	0.29	-0.47	0.16	-0.33	0.44
AT1G08290	-0.13	0.91	-0.36	0.58	-0.76	0.22	-1.21	0.044	-0.05	0.95	0.47	0.39	0.28	0.71
AT1G08310	1.04	0.045	1.04	0.024	0.66	0.18	0.61	0.22	0.59	0.21	1.28	0.0016	0.95	0.062
AT1G08315	0.95	0.0026	0.89	0.0036	0.33	0.35	0.77	0.011	0.67	0.026	1.09	6.8e-05	0.85	0.011
AT1G08340	0.29	0.68	-0.3	0.52	-0.21	0.69	-1.06	0.019	-0.19	0.7	-0.26	0.54	-0.06	0.92
AT1G08380	-0.09	0.87	-0.46	0.1	-0.1	0.78	0.41	0.15	-0.4	0.14	-1.26	1.4e-07	-0.36	0.26
AT1G08390	-0.55	0.093	-0.61	0.029	-0.54	0.051	0.08	0.81	-0.65	0.013	-1.51	5e-10	-0.48	0.12
AT1G08450	0.32	0.71	1.49	0.0028	1.39	0.0044	1.86	7e-05	1.81	8.1e-05	2.73	5.1e-10	1.58	0.0031
AT1G08460	0.08	0.93	0.41	0.32	0.25	0.58	0.92	0.015	0.76	0.042	1.11	0.0013	0.54	0.23
AT1G08500	0.47	0.72	-0.31	0.74	0.17	0.87	0.86	0.28	2.69	2.2e-05	2.38	0.00014	0.21	0.85
AT1G08540	0.16	0.79	-0.3	0.4	-0.43	0.22	-0.45	0.18	-0.71	0.023	-1.02	0.00039	-0.46	0.22
AT1G08550	0.09	0.89	-0.22	0.55	0.17	0.67	1.23	2.5e-05	1.11	0.00014	0.37	0.24	-0.48	0.2
AT1G08570	-2.07	1.1e-13	-1.29	1.4e-05	-1.59	1.2e-08	-0.91	0.0021	-1.04	0.00027	-0.75	0.0077	-0.68	0.048
AT1G08640	-0.18	0.66	-0.85	0.00038	-0.75	0.0013	-0.91	6.1e-05	-0.86	0.00011	-1.15	9.3e-08	-0.73	0.0052
AT1G08645	0.14	0.77	0.38	0.17	0.77	0.0026	1.1	6e-06	0.85	0.00054	0.89	0.00017	1.01	0.0002
AT1G08810	-0.86	0.08	-0.67	0.13	-0.51	0.27	-0.89	0.035	-0.88	0.032	-1.14	0.0029	-0.91	0.052
AT1G08860	0.18	0.9	0.01	0.99	-0.92	0.24	-0.96	0.22	0.96	0.16	3.15	5.2e-08	-0.06	0.96
AT1G08890	0.48	0.29	0.09	0.83	0.81	0.012	2.47	1.3e-19	3.23	7.4e-35	2.3	1.4e-17	0.6	0.11
AT1G08930	2.56	0.00015	1.72	0.014	1.42	0.044	0.47	0.55	0.98	0.17	1.45	0.023	1.26	0.11
AT1G08940	0.42	0.6	0.8	0.12	0.68	0.2	0.26	0.65	0.08	0.9	1.27	0.0043	0.4	0.54
AT1G08980	0.32	0.46	-0.06	0.88	0.01	0.99	1.62	4.2e-10	1.64	1.4e-10	1.12	1.6e-05	-0.46	0.18
AT1G09040	0.42	0.29	1.03	0.00011	1.55	2.4e-10	1.32	1.4e-07	0.87	0.00073	1.35	1.7e-08	0.72	0.019
AT1G09050	0.48	0.046	1.21	1.1e-10	1.25	3.7e-12	1.08	7.1e-09	0.81	1.7e-05	1.27	4e-13	0.89	1.8e-05
AT1G09070	1.25	1.2e-05	0.38	0.23	0.05	0.9	-0.02	0.96	-0.66	0.022	0.18	0.55	0.28	0.46
AT1G09080	0.61	0.75	2.19	0.047	0.51	0.71	0.43	0.74	0.82	0.49	2.71	0.0057	2.38	0.046
AT1G09160	0.86	0.084	0.15	0.77	-0.64	0.16	-1.04	0.013	-0.88	0.033	-0.89	0.023	0.04	0.95
AT1G09180	-1.19	0.094	-0.88	0.16	-2.24	7.5e-05	-1.94	0.00077	-2.48	7.8e-06	-2.86	1.4e-07	-0.32	0.69
AT1G09190	-0.34	0.66	-0.09	0.87	0.11	0.85	1.14	0.0059	0.82	0.05	0.94	0.015	-0.02	0.98
AT1G09195	-0.22	0.85	0.9	0.15	0.9	0.15	0.23	0.75	0.88	0.14	1.13	0.039	0.23	0.79
AT1G09210	0.17	0.83	1.1	0.0069	0.85	0.04	1.22	0.0017	0.52	0.22	1.37	0.00018	1.28	0.003
AT1G09220	-0.2	0.83	-0.23	0.69	0.08	0.91	0.91	0.045	1.01	0.018	0.65	0.13	0.14	0.84
AT1G09240	0.47	0.76	-0.48	0.64	-0.53	0.62	-0.59	0.56	-1.73	0.042	-1.9	0.018	-0.06	0.97
AT1G09250	-0.65	0.056	-0.54	0.078	-0.7	0.018	-0.47	0.12	-1.34	5.5e-07	-0.98	0.00023	-0.18	0.65
AT1G09310	-0.52	0.46	-1.37	0.0039	-0.68	0.18	-0.69	0.17	-1.47	0.00087	-1.49	0.00048	-0.74	0.18
AT1G09340	-0.09	0.92	-0.91	0.032	-0.83	0.051	-1.19	0.0028	-1.99	6.8e-08	-1.86	3.8e-07	-1.06	0.02
AT1G09390	0.08	0.91	0.01	0.98	0.04	0.93	-0.27	0.47	-0.69	0.036	-1.22	5.4e-05	-0.15	0.75
AT1G09430	0.05	0.93	0.8	0.00026	1.2	3.5e-09	1.42	1.2e-12	0.85	3.4e-05	1.09	4.7e-08	0.66	0.0067
AT1G09440	-0.43	0.18	-0.64	0.011	-0.65	0.0081	-0.91	0.00015	-0.84	0.00032	-1	8.4e-06	-0.49	0.086
AT1G09470	-0.4	0.64	-0.42	0.47	-0.92	0.088	-0.82	0.14	-0.41	0.47	-0.9	0.064	-1.32	0.025
AT1G09520	-0.28	0.47	0.57	0.03	1.04	9.1e-06	0.57	0.026	0.3	0.26	0.84	0.00023	0.67	0.017
AT1G09560	0.48	0.32	0.7	0.057	0.87	0.012	0.41	0.28	0.17	0.69	1.18	0.0002	0.81	0.04
AT1G09590	0.09	0.92	0.21	0.68	0.53	0.25	0.17	0.74	-1.13	0.0047	-0.27	0.53	0.29	0.61
AT1G09630	0.02	0.98	0.48	0.13	1.1	6.5e-05	0.51	0.096	0.26	0.42	0.86	0.0015	0.38	0.28
AT1G09680	0.29	0.72	1.5	0.00041	2.03	2.2e-07	1.86	2.7e-06	1.66	2.7e-05	2	1.3e-07	1.31	0.0051
AT1G09690	-0.03	0.98	0.02	0.98	0.28	0.63	0.22	0.7	-1.38	0.0019	-0.54	0.24	0.05	0.95
AT1G09795	-0.04	0.97	-0.85	0.039	-0.71	0.088	-0.63	0.13	-0.32	0.48	-0.56	0.15	-1.25	0.0033
AT1G09800	-1.07	0.05	-2.24	1.2e-06	-1.89	2.2e-05	-1.76	0.0001	-1.16	0.011	-1.83	1.9e-05	-1.69	0.00081
AT1G09812	0.52	0.6	-0.69	0.31	-0.67	0.34	-1.54	0.024	-0.5	0.47	-0.74	0.23	-0.59	0.46
AT1G09932	0.02	0.99	0.22	0.78	-0.01	0.99	-0.16	0.84	0.74	0.27	2.38	2.2e-05	0.72	0.35
AT1G09950	4.33	1.4e-08	1.51	0.087	-0.24	0.84	-0.03	0.98	-0.68	0.5	-0.36	0.71	1.14	0.26
AT1G09970	1.27	0.027	1.27	0.016	1.13	0.031	0.09	0.89	0.81	0.13	1.63	0.00052	0.78	0.2
AT1G10020	1.27	0.00017	-0.08	0.86	-1.1	0.00085	-0.91	0.007	-1.38	1.2e-05	-0.72	0.025	0.07	0.9
AT1G10040	-0.34	0.64	0.05	0.93	-0.13	0.82	-0.25	0.63	0.66	0.12	1.67	9e-06	-0.25	0.68
AT1G10050	0.57	0.16	0.88	0.0081	0.94	0.0029	0.82	0.011	0.76	0.016	1.26	1.6e-05	0.5	0.2
AT1G10070	-0.32	0.73	1	0.056	0.62	0.27	1.82	0.00011	2.26	4.9e-07	2.39	5.6e-08	1.15	0.041
AT1G10090	0.31	0.47	0.42	0.16	0.82	0.0024	1.7	6.6e-12	2.05	1.3e-17	1.21	1.1e-06	0.35	0.3
AT1G10120	1.07	0.0096	-0.08	0.87	-1.09	0.0046	-1.07	0.0054	-0.25	0.58	-0.57	0.13	-0.21	0.69
AT1G10200	0.06	0.92	-0.03	0.93	0.87	0.00092	1.67	6.2e-12	2.13	1.2e-19	1.36	1.4e-08	0.19	0.6
AT1G10210	-0.31	0.57	1.07	0.0011	1.49	1e-06	1.44	2.5e-06	1.44	1.6e-06	1.42	1.3e-06	0.88	0.016
AT1G10270	0.28	0.6	0.84	0.01	1.14	0.00018	0.57	0.087	0.19	0.62	0.49	0.11	1.09	0.0015
AT1G10290	0.38	0.38	0.64	0.047	0.59	0.067	0.57	0.074	0.5	0.11	1.26	5.2e-06	0.44	0.23
AT1G10340	0.69	0.36	1.76	0.00088	1.57	0.0025	1.6	0.0019	1.98	5.4e-05	3.29	1.7e-12	1.82	0.0013
AT1G10350	-0.41	0.16	0.4	0.086	0.65	0.0028	1.24	4.4e-10	0.88	1.4e-05	0.91	3.8e-06	0.41	0.11
AT1G10360	-0.6	0.032	-1	3.7e-05	-1.42	3.7e-10	-0.58	0.021	-0.93	5.2e-05	-1.41	1.8e-10	-0.6	0.03
AT1G10370	-0.66	0.4	-1.79	0.001	-2.25	1.1e-05	-3.02	1.1e-09	-5.77	9e-34	-6	2e-36	-0.94	0.14
AT1G10380	0.14	0.88	-0.63	0.18	-1.04	0.017	-1.14	0.0083	-0.83	0.054	-0.97	0.017	-0.48	0.37
AT1G10410	-0.2	0.79	0.84	0.036	0.73	0.072	0.97	0.012	0.4	0.34	1.24	0.00039	0.79	0.072
AT1G10417	0.22	0.89	1.04	0.19	1.38	0.068	1.32	0.082	2.11	0.002	3.1	1.5e-06	0.91	0.3
AT1G10460	-1.3	0.015	-1.09	0.025	-1.12	0.018	-0.88	0.071	-1.37	0.0027	-1.51	0.0005	-0.69	0.21
AT1G10522	-0.29	0.68	-0.76	0.078	-0.27	0.59	-0.37	0.41	-1.03	0.0091	-1.69	4e-06	-0.64	0.18
AT1G10530	0.01	0.99	-0.68	0.15	-0.12	0.84	-0.11	0.84	-0.68	0.13	-1.25	0.0026	-0.22	0.72
AT1G10550	5.41	0.00022	3.41	0.025	-1.81	0.28	-2.59	0.099	-3.3	0.026	-3.28	0.02	3.19	0.055
AT1G10560	1.51	0.0074	0.91	0.11	0.82	0.16	0.62	0.3	0.65	0.25	1.59	0.00076	0.69	0.29
AT1G10585	-1.84	0.05	-0.86	0.34	-1.61	0.058	-2.57	0.0011	-3.1	4e-05	-2.7	0.00028	-1.31	0.17
AT1G10640	-0.95	0.31	-2.57	0.00013	-4.02	4.6e-10	-3.26	4.2e-07	-2.2	0.00059	-2.76	7.5e-06	-0.7	0.41
AT1G10650	-0.4	0.27	-0.92	0.00064	-1.24	7.4e-07	-1.55	3.6e-10	-1.13	5.7e-06	-1.17	1.4e-06	-0.51	0.1
AT1G10657	-1.21	0.018	-0.41	0.44	-0.49	0.36	-0.31	0.56	0.25	0.64	-0.9	0.04	-0.58	0.3
AT1G10690	-0.23	0.76	0.87	0.039	1.02	0.011	1.39	0.00026	0.85	0.033	0.83	0.028	1.19	0.0066
AT1G10740	0.1	0.8	-0.35	0.11	-1.19	1.5e-10	-1.31	1.3e-12	-1.94	2.8e-27	-1.5	7.7e-17	-0.31	0.2
AT1G10760	0.52	0.12	0.28	0.36	0.54	0.065	1.96	1.4e-15	2.95	2.4e-35	1.56	1.8e-10	0.11	0.79
AT1G10780	-0.03	0.98	-0.87	0.1	-1.06	0.043	-0.07	0.91	-0.01	0.99	-0.92	0.053	-1.39	0.017
AT1G10900	0.02	0.97	-0.29	0.33	-0.36	0.23	-0.14	0.68	-1.2	1.4e-06	-1.51	4e-10	-0.24	0.49
AT1G10960	-0.34	0.5	-1	0.0025	-1.26	5.4e-05	-1.35	1e-05	-1.6	6.8e-08	-1.3	1.2e-05	-0.53	0.16
AT1G11000	1.95	2.5e-05	0.93	0.064	0.43	0.45	0.83	0.097	0.8	0.099	0.75	0.1	0.75	0.18
AT1G11050	1.78	4.4e-08	0.15	0.72	-0.12	0.79	0.14	0.75	0.34	0.37	0.61	0.064	-0.02	0.97
AT1G11100	-0.63	0.39	0.07	0.91	0.16	0.81	-0.32	0.6	-0.03	0.97	1.05	0.02	-0.47	0.46
AT1G11130	-0.06	0.95	-1.31	0.0004	-1.53	1.5e-05	-1.48	3.3e-05	-0.74	0.046	-1.42	2.6e-05	-0.71	0.097
AT1G11170	0.4	0.65	0.82	0.12	1.1	0.025	1.94	1.3e-05	2.16	4e-07	1.34	0.0022	0.44	0.5
AT1G11200	-0.08	0.9	0.19	0.59	0.69	0.024	0.7	0.02	0.96	0.00066	1.18	1.1e-05	0.26	0.49
AT1G11210	1.47	0.082	1.09	0.15	1.6	0.024	4.1	4e-11	4.51	1.3e-13	3.36	5e-08	1.12	0.18
AT1G11260	2.2	4.3e-06	2.36	7.7e-07	1.53	0.0016	2.14	3.3e-06	1.63	0.00048	1.8	6.5e-05	2.29	4.6e-06
AT1G11300	0.95	0.15	1.6	0.0021	1.26	0.017	1.06	0.047	1.06	0.041	2.05	1.2e-05	1.58	0.0051
AT1G11303	0.36	0.25	0.76	0.00075	1.31	1.6e-10	0.56	0.016	0.89	2e-05	1.47	1.1e-13	0.43	0.1
AT1G11310	0.47	0.21	0.92	0.0012	1.71	4.4e-11	1.2	6.9e-06	2.04	3.6e-16	2.37	1.6e-21	0.74	0.02
AT1G11320	0.31	0.48	0.95	0.00072	1.61	2.5e-10	0.67	0.022	0.65	0.021	0.88	0.00073	0.54	0.1
AT1G11330	0.66	0.0027	1.1	3.2e-08	1.42	6e-14	1.03	8.6e-08	1.14	1.2e-09	1.41	2.4e-14	0.68	0.0028
AT1G11340	0.05	0.95	0.29	0.41	0.57	0.08	0.75	0.016	1.26	8.4e-06	1.34	1.1e-06	0.28	0.5
AT1G11380	1.95	0.0011	0.49	0.47	-0.64	0.35	-0.65	0.32	-0.79	0.2	-1.08	0.056	0.13	0.88
AT1G11410	-0.34	0.38	-0.85	0.0017	-0.99	0.00011	-0.31	0.3	-0.72	0.0052	-1.09	6.9e-06	-0.67	0.024
AT1G11440	-1.08	0.001	-0.85	0.0093	-1.16	0.00015	-0.22	0.56	-0.1	0.81	-0.7	0.019	-0.59	0.11
AT1G11540	0.16	0.9	0.39	0.55	1.6	0.0013	1.61	0.0015	2.07	8.7e-06	1.96	1.6e-05	0.07	0.94
AT1G11545	0.42	0.68	-0.29	0.69	-1.02	0.11	-1.6	0.0066	-1.85	0.0011	-1.98	0.00027	-0.22	0.8
AT1G11580	0	1	-0.6	0.25	-1.38	0.003	-1.54	0.00074	-1.02	0.03	-1.41	0.0012	-0.38	0.54
AT1G11670	0.13	0.89	-0.86	0.08	-0.32	0.57	-0.55	0.28	-0.77	0.1	-1.48	0.0006	-0.85	0.11
AT1G11700	-1.49	0.00032	-1.86	3e-06	-1.9	7.3e-07	-1.2	0.0028	-1.81	1.5e-06	-1.7	4.5e-06	-1.06	0.02
AT1G11720	0.37	0.46	-0.23	0.56	-0.98	0.003	-1.36	1.6e-05	-1.16	0.00025	-1.47	1.1e-06	-0.42	0.3
AT1G11730	0.31	0.81	-0.39	0.63	-0.78	0.32	-1.55	0.039	-0.37	0.65	-1.02	0.13	-0.93	0.27
AT1G11740	1.36	0.3	0.25	0.84	-0.28	0.83	-0.92	0.41	-1.28	0.22	-1.87	0.049	-0.58	0.67
AT1G11750	-0.27	0.62	-0.74	0.031	-0.59	0.092	-0.59	0.084	-0.59	0.073	-1.18	7.9e-05	-0.88	0.016
AT1G11810	0.55	0.4	-0.04	0.95	-0.56	0.3	-0.88	0.091	-1.39	0.0043	-0.85	0.064	-0.05	0.95
AT1G11820	0.01	0.99	-0.45	0.15	-0.64	0.032	-1.3	1.8e-06	-1.34	4.8e-07	-1.83	1.1e-12	-0.31	0.4
AT1G11850	-0.8	0.2	-2.01	1.9e-05	-2.39	7.4e-08	-2.01	7.5e-06	-2.66	7.6e-10	-2.83	3.6e-11	-1.45	0.0056
AT1G11860	-0.05	0.96	-0.83	0.063	-0.91	0.037	-1.02	0.017	-1.54	9.3e-05	-1.46	0.00017	-1.06	0.025
AT1G11905	0.15	0.8	0.59	0.072	0.47	0.17	0.43	0.2	0.32	0.35	1.52	2.4e-08	0.75	0.031
AT1G11950	-0.29	0.53	0	1	0.31	0.33	0.56	0.052	1.64	1e-11	1.67	2.5e-12	0.04	0.93
AT1G11960	0.52	0.3	0.16	0.73	0.17	0.72	0.15	0.74	1.01	0.004	0.85	0.013	-0.3	0.54
AT1G12000	0.34	0.43	0.59	0.055	0.75	0.011	0.92	0.0012	0.1	0.78	1	0.0002	0.56	0.095
AT1G12010	-0.28	0.71	-0.53	0.25	-1	0.022	-0.25	0.62	0.1	0.84	-0.17	0.71	-0.77	0.12
AT1G12020	-1.02	0.0051	-0.86	0.014	-0.59	0.099	-0.59	0.098	-0.58	0.091	-0.52	0.12	-0.11	0.83
AT1G12060	-0.73	0.079	-1.11	0.0014	-1.12	0.00089	-0.92	0.0073	-1.21	0.00019	-1.37	1.3e-05	-0.7	0.074
AT1G12090	1.7	0.014	0.83	0.24	1.06	0.12	1.79	0.004	0.6	0.39	-0.75	0.23	1	0.18
AT1G12110	0.47	0.47	0.1	0.86	-0.17	0.77	-1.13	0.0096	-1.2	0.0042	-1.36	0.00072	-0.12	0.85
AT1G12120	0.47	0.088	0.71	0.0023	0.62	0.0072	1.33	2.1e-10	0.99	2.5e-06	0.76	0.00028	0.77	0.002
AT1G12160	0.07	0.97	1.31	0.058	1.49	0.025	1.87	0.0034	1.86	0.0029	2.76	2e-06	1.74	0.016
AT1G12200	-0.41	0.53	-0.13	0.81	0.13	0.81	-0.49	0.29	0.4	0.38	1.13	0.0033	-0.31	0.58
AT1G12210	-0.24	0.77	1.18	0.0061	1.41	0.00048	1.1	0.0091	1.53	9e-05	2.34	3.1e-10	0.8	0.1
AT1G12211	-0.23	0.78	1.32	0.002	1.54	0.00014	1.21	0.0038	1.64	2.9e-05	2.46	4.6e-11	0.95	0.05
AT1G12240	-0.39	0.31	-0.93	0.00081	-1.9	4.3e-14	-1.09	3.3e-05	-1.46	5.9e-09	-1.79	3.1e-13	-0.59	0.06
AT1G12244	-0.51	0.45	-1.45	0.0013	-1.59	0.00024	-1.78	2.9e-05	-1.38	0.0013	-2.1	2.3e-07	-1.27	0.01
AT1G12250	-0.38	0.26	-0.57	0.03	-0.7	0.0053	-0.63	0.012	-0.58	0.019	-1.08	2.4e-06	-0.78	0.0045
AT1G12290	0.98	0.17	2.17	6.4e-05	1.65	0.0024	1.75	0.0011	2.02	8.6e-05	3.06	4.2e-10	2.12	0.00025
AT1G12330	-1.34	6.7e-05	-0.97	0.0045	-1.23	0.00013	-0.91	0.0065	-0.68	0.043	-1.18	0.00013	-0.7	0.066
AT1G12340	0.62	0.24	0.13	0.8	0.55	0.19	1.08	0.0038	0.43	0.3	1.24	0.00026	0.57	0.21
AT1G12360	0.45	0.074	1.02	6.5e-07	0.87	1.1e-05	0.62	0.003	0.95	1e-06	1.44	1.2e-14	0.6	0.01
AT1G12370	-0.65	0.26	-0.87	0.054	-1.51	0.0003	-1.96	2.6e-06	-2.13	1.4e-07	-2.04	2.4e-07	-0.98	0.045
AT1G12420	0.63	0.23	0.84	0.042	0.19	0.71	0.56	0.19	1.46	6.9e-05	2.31	3.4e-11	0.98	0.027
AT1G12450	1.1	0.0077	0.11	0.82	-0.73	0.075	0.15	0.75	0.43	0.3	0.02	0.97	0.15	0.78
AT1G12460	-0.22	0.62	-0.91	0.00057	-0.93	0.00023	-1.03	4.2e-05	-0.79	0.0018	-1.05	1e-05	-0.47	0.12
AT1G12500	0.75	0.18	-0.31	0.55	-1.09	0.014	-1.53	0.00025	-1.63	6.5e-05	-1.96	6.8e-07	-0.09	0.89
AT1G12570	-0.96	0.28	-2.33	0.00036	-1.88	0.0033	-2.17	0.00062	-2.22	0.00031	-2.39	5.8e-05	-1.3	0.079
AT1G12580	1.2	1.2e-06	0.39	0.16	0.06	0.87	-0.41	0.13	-0.73	0.0034	-0.12	0.68	0.23	0.5
AT1G12672	0.98	0.5	1.27	0.22	-0.83	0.47	-1.71	0.11	-2.83	0.0052	-2.51	0.0082	1.45	0.2
AT1G12710	0.96	0.0011	-0.31	0.35	-0.56	0.07	1.69	5.7e-11	1.8	1.3e-12	0.71	0.0081	0.09	0.84
AT1G12730	0.3	0.48	-0.14	0.69	0.2	0.56	1.33	1.4e-07	1.68	3.3e-12	0.36	0.2	-0.22	0.56
AT1G12780	0.2	0.69	0.74	0.013	0.47	0.13	1.55	5.2e-09	1.11	3.9e-05	0.83	0.002	0.46	0.18
AT1G12800	0.21	0.71	-0.36	0.33	-0.45	0.22	-0.72	0.03	-1	0.0013	-1.52	2e-07	-0.64	0.088
AT1G12845	0.4	0.57	0.23	0.67	0.93	0.033	2.59	4.5e-12	3.02	7.7e-17	1.42	0.0002	0.28	0.64
AT1G12860	-0.42	0.37	-0.73	0.035	-0.64	0.066	-0.45	0.21	-0.5	0.14	-1.36	6.2e-06	-0.6	0.12
AT1G12900	-0.19	0.75	-0.83	0.018	-1.04	0.0017	-1.24	0.00012	-1.39	8.3e-06	-1.89	4e-10	-0.73	0.057
AT1G12940	0.24	0.92	1.26	0.23	3.93	6e-06	3.18	0.00038	2.15	0.02	1.91	0.033	1.34	0.25
AT1G12970	0.11	0.86	0.72	0.023	0.7	0.024	1.08	0.0002	0.91	0.0016	1.1	6.5e-05	0.65	0.062
AT1G12990	1.69	2.4e-13	1.03	2.9e-05	1.33	9.8e-09	1.09	3.4e-06	0.98	3e-05	1.06	3.2e-06	1	0.00014
AT1G13000	0.47	0.051	1.26	5.5e-11	1.51	2.5e-16	1.06	2.1e-08	1.3	8.7e-13	1.58	1.3e-18	0.92	1.2e-05
AT1G13030	0.46	0.19	0.61	0.028	1.24	3.7e-07	0.47	0.098	-0.1	0.76	0.1	0.75	0.72	0.014
AT1G13080	-1.19	0.0032	-0.41	0.34	0.26	0.59	-0.46	0.28	-2.21	1.5e-10	-1.51	1.5e-05	-0.35	0.47
AT1G13180	0.1	0.85	1.05	9e-05	0.99	0.00014	0.71	0.0099	0.96	0.00016	1.7	1.1e-12	0.7	0.023
AT1G13210	2.1	4.4e-06	2.23	9.6e-07	2.65	8.9e-10	2.73	1.8e-10	2.97	1.4e-12	3.14	5.1e-14	1.61	0.0015
AT1G13245	-0.27	0.73	0.37	0.48	-0.31	0.58	-0.3	0.58	-1.52	0.00035	-2.15	1.2e-07	0.19	0.77
AT1G13260	2.55	3.8e-10	1.65	0.00014	1.57	0.00019	1.32	0.0021	0.92	0.034	1.57	8.6e-05	1.45	0.0022
AT1G13270	-0.36	0.47	-1.04	0.0018	-0.8	0.017	-0.24	0.52	0.12	0.76	-0.33	0.32	-1.35	8.6e-05
AT1G13310	0.41	0.79	1.67	0.043	0.57	0.57	0.62	0.51	2.11	0.0053	3.71	9.7e-08	1.46	0.11
AT1G13330	-0.66	0.46	1.3	0.033	0.1	0.9	0.38	0.59	0.64	0.31	2.38	6.4e-06	0.95	0.17
AT1G13340	-0.9	0.3	1.14	0.088	-0.14	0.87	0.17	0.83	0.21	0.79	2.31	5.4e-05	0.94	0.21
AT1G13360	-1.44	6.1e-06	-0.31	0.41	0.02	0.98	0.51	0.14	-0.23	0.54	0.33	0.32	0.04	0.93
AT1G13410	0.45	0.53	0.02	0.98	0.19	0.75	1.46	0.00036	1.31	0.0012	0.91	0.025	0.42	0.46
AT1G13470	0.21	0.82	1.66	0.00045	2.38	5.5e-08	1.78	7.9e-05	2.16	6.5e-07	3.08	2.4e-13	1.66	0.0011
AT1G13540	0.72	0.52	0.93	0.22	1.61	0.018	1.4	0.046	1.13	0.1	2.54	2e-05	0.78	0.37
AT1G13550	0.42	0.67	1.16	0.041	2.46	6.2e-07	1.4	0.01	1.91	0.00013	2.73	6.5e-09	0.99	0.12
AT1G13640	-0.12	0.87	-0.19	0.65	-0.88	0.013	-1.27	0.00014	-0.46	0.21	-0.14	0.73	-0.47	0.27
AT1G13650	-0.85	0.3	-1.85	0.0019	-1.95	0.00065	-1.78	0.002	-4.33	1.3e-16	-5.2	2.4e-23	-0.19	0.83
AT1G13700	1.44	0.00035	1.77	5.2e-06	1.01	0.012	1.11	0.0052	-0.29	0.53	0.31	0.46	1.79	9.5e-06
AT1G13730	0	1	-0.34	0.17	-0.27	0.29	-0.55	0.017	-0.98	4e-06	-1.01	9.5e-07	0.02	0.96
AT1G13750	0.68	0.025	1.61	2.4e-10	2.27	2.8e-21	2.66	9.5e-30	2.32	3.3e-23	2.36	7.8e-24	1.4	1.7e-07
AT1G13820	-0.05	0.95	-0.51	0.17	-0.48	0.2	-0.51	0.16	-1.22	0.00013	-1.93	2.2e-10	-0.85	0.026
AT1G13830	-0.27	0.85	2.13	0.0027	1.07	0.17	1.36	0.064	1.17	0.1	2.15	0.00091	2.16	0.0048
AT1G13880	1.01	7.3e-05	0.87	0.00068	0.17	0.59	0.31	0.28	0.13	0.69	0.43	0.083	0.73	0.0094
AT1G13910	-0.71	0.24	-1.01	0.029	-0.69	0.15	-0.57	0.24	-0.07	0.9	-0.7	0.1	-0.6	0.27
AT1G13930	0.11	0.88	-0.16	0.71	0.9	0.012	2.81	3.8e-19	2.19	4.3e-12	0.42	0.24	0.53	0.21
AT1G13990	-0.08	0.95	1.64	0.0014	1	0.063	2.04	2.2e-05	1.87	9.2e-05	2.12	4.4e-06	1.41	0.013
AT1G14010	0.04	0.94	0.56	0.0082	0.78	7.1e-05	1.09	5.5e-09	0.7	0.00032	1.07	5.1e-09	0.58	0.01
AT1G14030	0.09	0.91	-0.78	0.034	-0.75	0.038	-0.52	0.17	-0.67	0.06	-1.38	1.6e-05	-0.81	0.043
AT1G14080	0.03	0.99	3.37	0.0019	2.18	0.056	2.29	0.042	3.07	0.003	4.19	1.6e-05	3.11	0.0089
AT1G14150	-0.51	0.46	-1.41	0.0023	-1.37	0.0022	-1.45	0.001	-0.68	0.15	-1.3	0.0021	-1.2	0.018
AT1G14160	-0.45	0.53	-1.25	0.0074	-1.16	0.011	-1.38	0.0019	-0.68	0.15	-1.15	0.0069	-1.19	0.019
AT1G14170	0.25	0.77	1.07	0.022	2.37	6.9e-09	2.8	2.5e-12	3.23	1.4e-16	3.05	6.6e-15	0.94	0.064
AT1G14250	-0.13	0.96	1.72	0.18	0.42	0.79	1.03	0.44	2.43	0.038	-1.1	0.37	0.55	0.75
AT1G14260	0.85	0.27	0.8	0.19	0.93	0.13	0.48	0.47	0.97	0.09	2.19	1.5e-05	1.11	0.088
AT1G14270	-0.2	0.78	-0.85	0.035	-0.82	0.041	-0.96	0.014	-1.08	0.0037	-1.46	3.3e-05	-1.09	0.01
AT1G14280	-0.21	0.67	-0.77	0.0087	-0.93	0.00076	-1.07	7.8e-05	-2.56	1.3e-24	-2.7	2.6e-27	-0.21	0.59
AT1G14290	-0.08	0.93	-0.07	0.9	-0.53	0.24	-0.76	0.069	-0.64	0.12	-1.25	0.00075	0.06	0.93
AT1G14320	-0.09	0.89	-0.16	0.67	-0.06	0.9	-0.11	0.78	-1.34	1.5e-06	-0.76	0.0073	0	0.99
AT1G14330	1.9	5e-08	0.94	0.014	0.01	0.99	-0.21	0.65	-0.43	0.28	0.74	0.035	0.61	0.16
AT1G14345	-0.37	0.4	-1.3	1e-05	-1.33	2.4e-06	-1.04	0.00033	-0.99	0.00047	-1.38	3.3e-07	-0.88	0.0082
AT1G14350	-0.56	0.11	-1.17	3.1e-05	-1.52	9.5e-09	-1.34	5.9e-07	-0.79	0.004	-0.55	0.042	-0.67	0.038
AT1G14360	-0.46	0.37	0.67	0.077	0.76	0.038	1.33	7.3e-05	0.99	0.0038	1.55	1.3e-06	0.76	0.058
AT1G14370	1.52	1.2e-08	1.14	4e-05	1.41	6.8e-08	1.28	1.1e-06	1.26	1.2e-06	1.81	5.1e-13	0.97	0.0015
AT1G14430	-0.01	0.99	-0.25	0.76	-1.28	0.07	-2.01	0.0027	-2.29	0.00039	-2.26	0.00029	-0.5	0.57
AT1G14480	2.56	3e-08	0.02	0.98	-0.86	0.13	0.44	0.45	1.55	0.00087	1.3	0.0045	0.09	0.91
AT1G14520	2.75	4.4e-05	2	0.0042	1.19	0.11	0.86	0.25	0.44	0.58	0.58	0.41	1.56	0.046
AT1G14540	1.19	0.31	0.93	0.33	-0.19	0.87	-2.24	0.013	-1.63	0.063	0.45	0.63	-0.57	0.63
AT1G14580	0.78	0.027	0.99	0.0016	1.27	1.7e-05	0.47	0.16	-0.24	0.5	-0.01	0.99	1.33	3.7e-05
AT1G14600	-0.26	0.83	-0.88	0.19	-0.79	0.26	-1.61	0.0097	-1.19	0.055	-1.3	0.026	-0.28	0.75
AT1G14630	-0.69	0.5	-1.13	0.11	-1.01	0.16	-1.25	0.077	-0.73	0.3	-1.72	0.0065	-1.43	0.064
AT1G14670	0.09	0.87	0.81	0.0027	0.87	0.00085	0.69	0.0097	1.03	3.3e-05	1.3	6e-08	0.87	0.0027
AT1G14700	-1.04	0.088	-1.62	0.0016	-1.61	0.0012	-1.44	0.004	-1.4	0.0043	-2.28	7.2e-07	-1.1	0.057
AT1G14740	1.39	1.3e-05	1.33	3.5e-05	1.16	0.00023	0.83	0.012	0.83	0.0089	1.31	9.1e-06	0.92	0.01
AT1G14780	0.38	0.72	1.11	0.072	1.3	0.028	1.06	0.084	-0.01	0.99	0.45	0.46	0.97	0.16
AT1G14790	0.33	0.51	1.31	4.2e-05	1.54	3.4e-07	1.57	1.7e-07	1.83	3.9e-10	2.03	1.7e-12	0.97	0.0064
AT1G14810	-0.02	0.97	-0.58	0.036	-0.44	0.12	-0.68	0.011	-0.84	0.00085	-1.04	1.6e-05	-0.63	0.035
AT1G14840	-0.42	0.34	-0.66	0.042	-0.71	0.028	-0.72	0.024	-1.06	0.00032	-1.33	2.8e-06	-0.51	0.17
AT1G14870	-0.07	0.95	0.15	0.81	0.41	0.49	0.08	0.9	0.14	0.82	1.48	0.0012	0.04	0.96
AT1G14880	0.21	0.88	2.17	0.0014	2.23	0.00069	2.67	2.8e-05	2.75	1.1e-05	3.77	3.9e-10	2.66	0.00017
AT1G14910	0.56	0.031	0.58	0.015	0.77	0.00054	0.87	6.9e-05	0.8	0.00022	1.05	4.1e-07	0.61	0.018
AT1G14920	1.03	0.0007	0.13	0.72	0.34	0.32	0.62	0.043	0.45	0.15	0.28	0.35	0.37	0.32
AT1G14980	-0.75	0.0028	-0.76	0.0016	-0.52	0.037	-0.45	0.074	-1.15	1.4e-07	-0.75	0.00072	-0.41	0.15
AT1G15010	-1.53	0.05	0.16	0.85	-1.06	0.14	-0.43	0.58	-0.22	0.79	1.19	0.062	-0.16	0.87
AT1G15080	0.14	0.85	-1.02	0.0096	-0.72	0.07	-0.06	0.91	-0.22	0.61	-0.84	0.018	-0.47	0.3
AT1G15100	-1.58	1.2e-07	-0.53	0.11	-0.12	0.78	-0.35	0.31	-0.61	0.048	-0.44	0.15	-0.2	0.63
AT1G15125	1.36	0.13	0.16	0.86	1.89	0.0089	2.74	5.7e-05	2.7	5.6e-05	1.45	0.035	0.03	0.98
AT1G15130	0.38	0.37	0.91	0.0024	0.74	0.013	0.98	0.00065	0.62	0.037	1.17	1.4e-05	0.75	0.023
AT1G15165	-0.03	0.98	-0.64	0.11	-1.13	0.0028	-1.08	0.005	-1.39	0.00012	-1.5	1.8e-05	-1.03	0.016
AT1G15180	-0.17	0.7	-0.87	0.00068	-1.3	4.4e-08	-1.34	1.4e-08	-1.57	7.2e-12	-2.14	3.3e-21	-0.72	0.011
AT1G15260	-1.19	0.0021	-1.12	0.003	-0.7	0.072	-0.62	0.12	-0.61	0.11	-1.07	0.0018	-0.77	0.068
AT1G15290	-0.57	0.29	-0.81	0.051	-0.89	0.028	-0.93	0.02	-1.42	0.00012	-1.56	1.4e-05	-0.49	0.31
AT1G15390	-0.18	0.69	-0.66	0.01	-0.55	0.033	-0.46	0.084	-0.98	3.2e-05	-1.3	9.7e-09	-0.59	0.039
AT1G15410	0.12	0.92	-0.54	0.36	-0.82	0.16	-2.25	6.6e-06	-2.79	6.8e-09	-3	2.9e-10	-1.02	0.094
AT1G15415	-0.13	0.92	-0.64	0.3	-0.79	0.2	-2.1	8.2e-05	-2.72	1.3e-07	-2.25	8.4e-06	-1.06	0.094
AT1G15430	0.94	0.004	0.47	0.16	0.2	0.61	-0.08	0.85	0.05	0.9	1.36	1e-06	0.5	0.17
AT1G15440	0.11	0.82	0.72	0.0064	1.09	5.6e-06	0.13	0.68	0.17	0.58	0.3	0.24	0.67	0.02
AT1G15480	0.43	0.36	1.21	0.00012	1.69	5.2e-09	1.22	5.9e-05	0.48	0.15	0.48	0.13	0.71	0.055
AT1G15520	-0.41	0.73	0.73	0.33	-0.58	0.47	-0.72	0.33	0.05	0.95	2.26	0.00023	-0.24	0.81
AT1G15550	-0.49	0.5	-1.19	0.015	-1.15	0.017	-0.67	0.19	-2.08	2.1e-06	-2.67	4.2e-10	-0.64	0.27
AT1G15570	-0.57	0.4	-0.69	0.17	-0.69	0.17	-1.04	0.028	-0.68	0.16	-1.12	0.0093	-0.7	0.2
AT1G15580	-1.49	0.04	-1.31	0.042	-0.28	0.72	-0.77	0.25	-1.86	0.0021	-2.42	3.8e-05	-0.9	0.21
AT1G15670	1.34	0.024	1.86	0.00045	1.58	0.0026	1	0.071	1.11	0.036	2.47	2.4e-07	1.66	0.0042
AT1G15790	0.02	0.99	1.56	0.00011	1.86	9.3e-07	1.83	1.3e-06	2.05	2.5e-08	2.45	1.1e-11	1.53	0.00038
AT1G15800	-0.03	0.98	0.9	0.034	1.11	0.0058	1.31	0.00084	1.39	0.00024	2.09	4.4e-09	0.59	0.23
AT1G15810	0.49	0.2	-0.05	0.89	0.1	0.8	0.44	0.17	-0.49	0.1	-1.3	8.6e-07	-0.03	0.96
AT1G15820	0.2	0.73	-0.22	0.56	-0.08	0.86	0.51	0.14	-0.82	0.0093	-1.62	2.3e-08	-0.19	0.67
AT1G15825	0.4	0.75	-1.1	0.15	-1.31	0.082	-0.45	0.59	-2.53	0.0004	-3.62	9.1e-07	-0.82	0.34
AT1G15830	-0.04	0.98	-1.47	0.014	-1.56	0.007	-0.98	0.11	-3.14	6.7e-09	-3.96	2.7e-13	-1.16	0.08
AT1G15885	-0.39	0.55	-1.24	0.0026	-0.37	0.43	-0.57	0.19	-0.16	0.74	-0.76	0.047	-0.68	0.15
AT1G15890	1.1	0.0013	1.53	1.3e-06	1.83	5.9e-10	2.13	2.4e-13	1.9	5.2e-11	2.3	4.1e-16	1.22	0.00046
AT1G15930	-0.37	0.4	-0.93	0.0019	-0.63	0.04	-0.8	0.0072	-1.25	5.5e-06	-0.93	0.00072	-0.48	0.17
AT1G15950	0.03	0.97	-0.21	0.56	-0.08	0.85	0.02	0.97	-1.33	1.9e-06	-1.02	0.00028	0.22	0.59
AT1G15960	0.12	0.77	-0.12	0.65	-0.01	0.98	-0.2	0.45	-1.15	1.5e-08	-1.02	4.2e-07	0.12	0.69
AT1G15980	0	1	-0.53	0.15	-0.63	0.08	-0.91	0.0077	-0.95	0.0041	-1.27	4.3e-05	-0.66	0.092
AT1G15990	-0.08	0.92	-0.65	0.11	-0.75	0.062	-1.01	0.0077	-1.1	0.0028	-1.42	4.6e-05	-0.77	0.08
AT1G16030	-0.11	0.88	0.96	0.0035	0.45	0.21	1	0.0016	0.01	0.98	0.03	0.95	0.29	0.5
AT1G16080	0.11	0.9	-0.55	0.24	-0.48	0.32	-0.78	0.074	-1.69	1.4e-05	-1.65	1.4e-05	-0.94	0.048
AT1G16090	0.59	0.62	-0.14	0.88	-0.63	0.46	-1.39	0.068	0.3	0.73	1.52	0.025	-0.5	0.61
AT1G16110	2.72	1.5e-15	2.76	1.2e-15	3.1	1.1e-20	2.4	8.8e-13	2.12	2.7e-10	2.52	2.3e-14	1.94	1.7e-07
AT1G16130	5.02	1.1e-14	3.06	1.2e-05	1.99	0.0051	0.57	0.5	1.16	0.11	1.72	0.01	2.08	0.0083
AT1G16170	0.32	0.63	-0.85	0.04	-1.34	0.0005	-0.9	0.027	-1.15	0.0026	-1.04	0.0048	0.04	0.95
AT1G16260	0.18	0.72	1.04	0.00016	1.41	3.6e-08	1.06	5.7e-05	0.73	0.0069	0.92	0.0003	0.6	0.058
AT1G16300	-0.1	0.9	-0.11	0.82	-0.11	0.84	-1.03	0.0082	-1.03	0.0055	-0.34	0.39	-0.52	0.26
AT1G16390	1.1	0.24	-0.18	0.84	-1.73	0.018	-2.73	0.00017	-2.61	0.00018	-3.89	4.5e-08	-0.79	0.37
AT1G16410	0.13	0.91	-0.43	0.49	-1.18	0.034	-0.66	0.26	-0.25	0.7	-0.99	0.055	0.06	0.95
AT1G16420	1.47	0.026	1.52	0.012	1.28	0.035	-0.06	0.95	-0.03	0.97	1.96	0.00027	1.27	0.059
AT1G16445	-0.67	0.34	-1.31	0.01	-0.99	0.053	-0.82	0.12	-1.06	0.03	-1.94	2.3e-05	-1.18	0.036
AT1G16480	1.25	0.019	0.24	0.69	0.58	0.29	0.85	0.096	0.66	0.19	0.75	0.11	-0.09	0.9
AT1G16500	-2.1	3.3e-13	0.9	0.0011	1.38	4.6e-08	1.11	1.8e-05	1.24	8.2e-07	1.59	5.1e-11	0.74	0.015
AT1G16510	-0.41	0.64	1.07	0.052	1.17	0.028	0.51	0.38	0.74	0.17	1.6	0.00084	1.51	0.0083
AT1G16515	-1.42	0.054	-1.43	0.028	-1.31	0.043	-1.09	0.099	0.29	0.69	-0.01	0.99	-0.32	0.71
AT1G16520	-0.27	0.4	-0.52	0.024	-0.85	8.1e-05	-1.14	1.4e-07	0.23	0.34	1.33	2.8e-12	-0.6	0.016
AT1G16540	-0.13	0.9	0.41	0.47	0.16	0.82	-0.05	0.95	0.71	0.16	1.23	0.0067	0.06	0.94
AT1G16560	-0.11	0.79	0.37	0.11	0.58	0.0068	0.67	0.0014	0.88	1e-05	1.08	2.1e-08	0.39	0.12
AT1G16630	0.25	0.82	-0.52	0.43	-0.59	0.38	-1.21	0.048	-0.3	0.66	-0.94	0.093	-1.31	0.052
AT1G16640	0.02	0.99	-0.06	0.95	0.07	0.95	-2.38	0.0017	-1.49	0.045	-1.12	0.12	-0.4	0.7
AT1G16670	0.07	0.91	1.29	1.4e-06	1.58	4.2e-10	0.85	0.0018	0.95	0.00027	1.43	7.9e-09	0.88	0.0033
AT1G16720	-0.15	0.66	-0.41	0.051	-0.86	4e-06	-0.83	8.8e-06	-1.74	9.4e-24	-1.54	9e-19	-0.48	0.031
AT1G16730	-0.61	0.064	-0.96	0.0005	-1.24	1.7e-06	-1.43	2.3e-08	-3.44	8.7e-44	-3.01	1.5e-34	-0.53	0.094
AT1G16790	-0.53	0.16	-1.09	0.0002	-0.73	0.014	-0.33	0.31	-0.81	0.004	-1.09	4.5e-05	-0.44	0.21
AT1G16820	-0.55	0.43	-1.09	0.025	-0.83	0.092	-0.97	0.046	-0.05	0.93	-0.66	0.14	-0.89	0.099
AT1G16830	0.32	0.66	0.41	0.37	1.15	0.0027	0.22	0.67	-0.09	0.87	0.06	0.9	0.62	0.19
AT1G16840	-0.5	0.0047	0.16	0.38	0.38	0.023	1.06	7.7e-13	1.06	5.1e-13	0.79	8.5e-08	0.13	0.57
AT1G17020	-0.65	0.68	2.46	0.0053	1.04	0.29	1.92	0.03	1.3	0.15	1.37	0.1	2.66	0.0049
AT1G17050	-0.38	0.13	-0.67	0.00088	-1.08	5.2e-09	-1.61	2.8e-19	-3.23	7.1e-76	-2.75	7.5e-56	-0.62	0.0052
AT1G17060	2.19	0.0001	0.94	0.12	0.18	0.82	-0.01	0.99	0.53	0.4	0.83	0.14	0.6	0.4
AT1G17065	2.1	0.00064	0.9	0.17	-0.07	0.94	-0.02	0.98	0.47	0.5	0.8	0.18	0.6	0.44
AT1G17090	-0.95	0.15	-1.85	0.00047	-1.41	0.0068	-1.3	0.014	0.43	0.45	-0.13	0.83	-1.5	0.01
AT1G17100	-0.84	0.0088	-2.1	4.5e-14	-1.85	1.1e-11	-1.65	1.6e-09	-1.59	3.5e-09	-1.52	1.4e-08	-1.42	2.5e-06
AT1G17147	1.07	0.17	0.28	0.71	1.03	0.12	1.5	0.015	2.19	0.00012	2.32	2.7e-05	0.68	0.38
AT1G17170	-1.38	0.092	-0.9	0.23	-1.03	0.16	-1.81	0.0076	-3.14	7.2e-07	-1.18	0.07	-1.35	0.082
AT1G17180	-3.08	0.049	-1.89	0.19	-2.55	0.07	-4.2	0.0021	-4.81	0.0003	-6.47	5.1e-06	-3.25	0.033
AT1G17190	-0.36	0.65	-1.41	0.0038	-1.03	0.036	-0.5	0.35	-0.8	0.096	-1.74	7.5e-05	-1.02	0.06
AT1G17240	-0.36	0.58	1.01	0.0061	1.63	9.6e-07	0.98	0.0072	1.09	0.0015	1.38	2e-05	0.7	0.098
AT1G17250	0.34	0.55	0.94	0.0092	0.87	0.015	0.75	0.038	0.87	0.012	1.29	4.5e-05	0.93	0.017
AT1G17330	0.22	0.55	0.9	6.6e-05	1.24	3.5e-09	0.89	4.4e-05	0.57	0.012	1.33	5.5e-11	0.69	0.0066
AT1G17360	0.59	0.025	0	1	-0.56	0.019	-0.6	0.012	-1.14	1.4e-07	-0.85	8.4e-05	-0.04	0.91
AT1G17380	0.72	0.38	-0.31	0.65	-1.07	0.082	-1.5	0.011	-0.85	0.16	-0.47	0.43	-0.6	0.41
AT1G17430	0.57	0.063	1.26	2.2e-07	1.66	4.3e-13	1.37	3.7e-09	1.83	2e-16	1.75	4.4e-15	1.3	2.8e-07
AT1G17450	0.64	0.1	1.13	0.00038	1.15	0.00017	1.03	0.00095	1.44	8.8e-07	1.56	5.2e-08	0.73	0.046
AT1G17455	-0.17	0.85	0.43	0.38	1.29	0.0026	1.6	0.00011	2.1	8.6e-08	1.69	1.6e-05	0.47	0.39
AT1G17460	0.58	0.48	1.51	0.0043	1.7	0.00069	3.15	9e-12	3.69	1.7e-16	3.2	1.3e-12	1.3	0.027
AT1G17480	0.15	0.89	0	1	0.42	0.47	0.25	0.68	1.48	0.0013	1.45	0.001	-0.5	0.45
AT1G17500	0.35	0.53	1.3	0.00022	1.41	2.9e-05	0.99	0.0047	1.78	3.2e-08	2.41	1.5e-14	0.84	0.038
AT1G17560	0.01	1	-0.74	0.16	-0.06	0.93	-1.06	0.038	-0.64	0.21	-0.7	0.14	-0.35	0.59
AT1G17590	1.31	0.063	0.68	0.31	0.64	0.35	-0.23	0.76	1.06	0.081	1.32	0.019	0.47	0.55
AT1G17600	0.86	0.00082	0.91	0.00024	1.06	5.9e-06	0.35	0.2	0.95	4.4e-05	1.57	1.2e-12	0.6	0.035
AT1G17610	0.63	0.011	0.74	0.0012	1	2.3e-06	0.36	0.13	0.88	3e-05	1.45	3.5e-13	0.47	0.068
AT1G17615	0.59	0.75	1.74	0.095	0.02	0.99	0.93	0.41	2.73	0.0033	4.4	3.5e-07	1.65	0.15
AT1G17620	2.59	5.3e-07	1.13	0.046	-0.75	0.21	-0.3	0.65	-0.26	0.69	0.33	0.56	1.65	0.0051
AT1G17650	-0.15	0.9	-0.78	0.22	-0.65	0.32	-0.87	0.16	-1.04	0.074	-1.76	0.00089	-1.3	0.047
AT1G17665	-0.72	0.62	0.41	0.61	0.56	0.48	5.16	1.1e-24	7.54	2.8e-54	6.39	8.7e-39	-0.53	0.62
AT1G17744	-0.31	0.75	0.84	0.15	0.1	0.9	0.54	0.37	0.73	0.2	1.72	0.00053	0.68	0.3
AT1G17745	-0.17	0.87	0.82	0.14	0.17	0.81	0.6	0.29	0.65	0.23	1.69	0.00035	0.7	0.26
AT1G17830	-1.36	0.013	-0.57	0.28	-1.32	0.0065	-1.12	0.025	-1.1	0.021	-0.94	0.04	-0.66	0.25
AT1G17860	0.72	0.065	0.6	0.094	1.48	1.8e-06	0.75	0.026	0.23	0.55	0.2	0.58	0.33	0.44
AT1G17870	0	1	-0.24	0.46	-0.13	0.72	-1.16	1.7e-05	-1.65	1.5e-10	-1.34	1.2e-07	-0.26	0.47
AT1G17880	-0.12	0.85	-0.65	0.044	-0.26	0.48	-0.64	0.043	-0.72	0.018	-1	0.00041	-0.11	0.81
AT1G17890	0.24	0.38	0.77	3.9e-05	1.28	1.1e-13	1.2	2.5e-12	0.85	1e-06	1.21	7.5e-13	0.6	0.004
AT1G17970	0.48	0.12	0.34	0.23	0.97	4.3e-05	1.53	1.1e-11	0.77	0.0012	-0.04	0.89	0.19	0.59
AT1G17990	2.02	0.00036	1.25	0.033	0.35	0.62	0.19	0.79	-0.08	0.91	0.18	0.79	0.16	0.85
AT1G18020	2.15	0.0003	1.27	0.042	0.55	0.43	0.61	0.36	0.23	0.75	0.44	0.48	0.48	0.54
AT1G18060	-0.12	0.87	-0.65	0.076	-0.54	0.15	-0.65	0.07	-1.73	3.4e-08	-2.28	8.5e-14	-0.54	0.19
AT1G18080	0.04	0.96	-0.29	0.37	-0.09	0.83	0	1	-1.02	0.00018	-0.67	0.014	-0.05	0.9
AT1G18150	0.6	0.00045	0.48	0.0051	0.73	4.8e-06	1.1	5.4e-13	1	2.6e-11	0.58	0.00016	0.57	0.0017
AT1G18200	1.38	0.043	1.02	0.11	0.33	0.66	0.05	0.96	0.6	0.36	1.04	0.068	0.68	0.36
AT1G18210	0.52	0.34	0.27	0.55	0.66	0.11	0.24	0.6	0.62	0.12	1.38	0.0001	0.25	0.63
AT1G18250	-0.34	0.72	-1.36	0.015	-1.12	0.045	-1.43	0.0081	-1.06	0.048	-1.99	5.7e-05	-1.75	0.0029
AT1G18260	-0.1	0.88	0.73	0.028	0.58	0.091	0.93	0.003	0.62	0.055	1.17	5.6e-05	0.56	0.13
AT1G18265	-0.3	0.75	-1.84	0.00057	-0.39	0.54	0.67	0.24	0.99	0.055	-0.93	0.063	-1.58	0.0069
AT1G18300	1.17	0.0022	0.4	0.33	0.21	0.65	-0.47	0.25	-0.36	0.37	0.62	0.078	0	1
AT1G18330	-0.85	0.011	-0.03	0.94	0.95	0.0012	1.22	1.4e-05	-1.26	8.8e-06	-2.84	5.1e-24	0.23	0.56
AT1G18360	0.76	0.12	0.24	0.61	0.86	0.036	0.85	0.036	-0.4	0.36	-1.07	0.0039	0.01	0.99
AT1G18390	1.95	0.00019	1.99	0.00011	2.38	1e-06	1.83	0.00024	1.76	0.00033	2.39	3.6e-07	1.58	0.0055
AT1G18400	1.83	0.0098	0.36	0.65	-0.91	0.21	-1.23	0.073	-1.56	0.016	-2.23	0.00023	0.64	0.44
AT1G18440	-0.1	0.88	-0.6	0.094	-0.48	0.19	-0.87	0.01	-0.73	0.028	-1.17	0.00014	-0.64	0.097
AT1G18460	-0.49	0.098	-0.43	0.1	-0.74	0.0023	-0.5	0.047	-1.21	7e-08	-1.51	4.2e-12	-0.26	0.4
AT1G18550	0.26	0.64	-0.67	0.059	-0.68	0.05	-1.05	0.0023	-0.16	0.68	-0.59	0.062	-1.08	0.0044
AT1G18570	2.46	1.4e-09	1.04	0.022	1.05	0.018	1.12	0.0098	2.14	6.5e-08	2.78	4.9e-13	0.85	0.089
AT1G18590	-0.16	0.84	-0.67	0.13	-1.19	0.0035	-0.7	0.11	-0.49	0.27	-0.82	0.036	-0.24	0.67
AT1G18610	-0.19	0.73	-0.46	0.18	-1.03	0.00086	-1.32	1.7e-05	-0.77	0.013	-0.92	0.0017	-0.56	0.13
AT1G18620	0.7	0.07	0.27	0.48	-0.14	0.74	0.15	0.7	-0.5	0.15	-1.3	1.3e-05	0.3	0.48
AT1G18630	-0.32	0.45	-0.46	0.12	-0.41	0.17	-0.5	0.092	-1.01	0.00014	-0.8	0.0019	-0.78	0.012
AT1G18650	-0.46	0.43	-1.48	0.00015	-2.12	7e-09	-2.14	4.9e-09	-1.97	4.3e-08	-2.54	7.2e-13	-0.9	0.043
AT1G18670	1.79	1.2e-09	0.59	0.082	0.05	0.92	-0.13	0.75	-0.27	0.45	-0.05	0.89	0.39	0.32
AT1G18710	-1.03	0.17	-2.49	4.3e-05	-2.72	4.1e-06	-1.02	0.099	0.89	0.13	0.13	0.85	-1.49	0.025
AT1G18720	0.01	0.99	-0.08	0.85	-0.24	0.57	0.73	0.035	1.2	0.00015	0.92	0.0035	0.25	0.58
AT1G18730	-0.45	0.58	-1.17	0.028	-0.95	0.076	-1.18	0.021	-0.83	0.11	-1.4	0.003	-1.32	0.02
AT1G18740	1.64	1.9e-07	0.44	0.23	-0.07	0.89	0.09	0.84	0.06	0.9	0.55	0.085	0.57	0.14
AT1G18750	0.11	0.89	-1.29	0.00056	-1.6	6.8e-06	-2.29	2e-10	-1.25	0.00039	-1.59	3e-06	-0.57	0.2
AT1G18773	-0.6	0.38	-0.69	0.17	-1.11	0.02	-1.03	0.034	-0.97	0.037	-1.02	0.021	-0.6	0.29
AT1G18810	-2.41	1.3e-08	-0.85	0.071	-1.11	0.014	-0.4	0.43	-1.38	0.0011	-1.81	7.2e-06	-0.22	0.73
AT1G18850	0.01	0.99	0.58	0.039	1.08	1.7e-05	0.31	0.31	-0.14	0.67	0.27	0.33	0.85	0.0032
AT1G18870	-0.27	0.82	-0.38	0.6	-0.74	0.29	-1.07	0.11	0.08	0.92	-1.47	0.014	-0.47	0.57
AT1G18890	0.85	0.018	1.02	0.002	0.76	0.022	0.64	0.061	0.62	0.06	1.75	1.7e-09	0.92	0.011
AT1G18910	0.22	0.81	1.45	0.0021	1.07	0.025	1.05	0.028	1.06	0.022	1.54	0.00032	1.2	0.021
AT1G18940	-0.07	0.96	1.12	0.031	1.11	0.029	1.07	0.035	0.81	0.11	1.26	0.0063	1.08	0.056
AT1G19000	-0.88	0.034	-0.64	0.1	-1.07	0.003	-0.39	0.35	-0.52	0.17	-0.66	0.062	-0.17	0.75
AT1G19020	0.73	0.44	-0.23	0.77	-0.59	0.43	-1.06	0.12	-0.24	0.76	1.24	0.042	-0.61	0.46
AT1G19050	-1.13	0.02	-0.75	0.11	-0.84	0.07	-1.19	0.0063	-1.15	0.007	-1.73	1.5e-05	-0.39	0.49
AT1G19140	-0.32	0.47	-0.96	0.00091	-1.04	0.00017	-1.54	7.3e-09	-2.15	7.4e-17	-2.01	4.4e-15	-0.73	0.024
AT1G19150	-0.41	0.4	-1.44	9.5e-06	-1.38	9.4e-06	-1.31	3.1e-05	-1.6	1.2e-07	-2.13	4.9e-13	-1.28	0.00023
AT1G19180	1.6	0.016	0.97	0.13	0.37	0.63	-0.16	0.83	0.67	0.3	1.54	0.0061	0.65	0.39
AT1G19250	0.16	0.92	1.5	0.047	0	1	0.71	0.38	1.38	0.056	4.09	1.5e-10	1.56	0.055
AT1G19270	0.85	0.0041	1.16	2.2e-05	1.31	4.7e-07	1.08	4.4e-05	1.2	3e-06	1.77	7.6e-13	0.69	0.029
AT1G19300	0.08	0.94	0.49	0.29	0.49	0.3	0.92	0.032	1.42	0.00033	2.18	6e-09	0.32	0.56
AT1G19310	1.13	0.0026	1.53	1.1e-05	1.75	1.1e-07	2.45	1.3e-14	2.34	1.1e-13	2.26	6.5e-13	1.26	0.00097
AT1G19330	0.26	0.64	0.36	0.33	0.39	0.29	0.44	0.22	0.98	0.0016	1.08	0.0003	0.05	0.92
AT1G19360	0.37	0.33	0.86	0.0016	1.24	9.2e-07	0.68	0.012	0.58	0.032	1.13	3.5e-06	0.71	0.019
AT1G19370	0.16	0.86	0.49	0.31	1.39	0.00087	2.81	2.6e-13	2.85	4.6e-14	2.61	6.2e-12	0.45	0.41
AT1G19380	2.74	0.0039	2.22	0.017	1.91	0.041	-0.71	0.49	-0.88	0.38	-0.02	0.99	1.63	0.12
AT1G19440	1.53	0.00026	0.55	0.24	0.14	0.8	-0.01	0.98	-0.42	0.37	-0.4	0.35	0.38	0.48
AT1G19450	0.62	0.2	0	1	-0.89	0.019	-1.33	0.00019	-3.92	1.8e-33	-3.42	1e-25	0.04	0.95
AT1G19490	-0.84	0.053	-1.35	0.00028	-2.04	4.4e-09	-2.39	5.9e-12	-2.94	6.9e-18	-2.25	2.2e-11	-0.71	0.097
AT1G19510	-0.45	0.67	-0.42	0.57	-1.19	0.074	-1.4	0.033	0.35	0.63	-0.08	0.91	-0.26	0.77
AT1G19570	-0.33	0.69	-0.28	0.63	-1.06	0.03	-0.59	0.26	0.33	0.55	-0.69	0.14	-0.15	0.83
AT1G19640	-0.18	0.83	-0.85	0.067	-1.49	0.00043	-1.79	1.7e-05	-1.56	0.00016	-2.39	1.7e-09	-0.69	0.18
AT1G19670	-2.11	2.5e-07	-1.8	1.7e-05	-1.7	3e-05	-0.98	0.024	-0.9	0.034	-2.14	2.4e-08	-1.53	0.00082
AT1G19690	-0.46	0.26	-0.75	0.016	-0.9	0.0023	-0.73	0.017	-0.01	0.98	-0.42	0.15	-1.01	0.0018
AT1G19700	-1.1	0.001	-0.6	0.087	-0.76	0.023	-1.04	0.0011	-1.31	1.4e-05	-1.22	4.3e-05	-0.32	0.44
AT1G19715	0.4	0.67	-0.17	0.8	-0.43	0.51	-0.91	0.11	-0.8	0.16	-1.04	0.046	-0.62	0.36
AT1G19770	2.53	1.1e-09	1.05	0.024	0.49	0.34	0.33	0.52	0.56	0.24	0.51	0.25	0.71	0.18
AT1G19780	2.62	2.5e-07	1.23	0.027	0.51	0.42	0.54	0.37	0.4	0.51	0.47	0.4	0.92	0.14
AT1G19835	1.47	1.7e-05	0.75	0.042	-0.48	0.22	-0.33	0.41	0.14	0.74	-0.07	0.86	0.69	0.088
AT1G19840	-1.03	0.026	-1.27	0.0019	-0.45	0.3	-0.19	0.7	-1.32	0.00067	-0.39	0.32	-0.44	0.37
AT1G19920	-0.23	0.55	-0.82	0.00098	-1.1	2e-06	-1.36	2e-09	-0.87	0.00018	-0.91	6e-05	-0.58	0.038
AT1G19950	-0.42	0.32	-1.27	2.3e-05	-0.72	0.019	-0.41	0.22	-0.38	0.23	-0.56	0.05	-0.86	0.011
AT1G19960	0.05	0.96	0.4	0.43	2.08	5e-07	2.56	2.4e-10	2.22	4.1e-08	1.32	0.0014	0.35	0.56
AT1G19970	0.37	0.4	-0.68	0.031	-1.43	8.6e-07	-1.66	2.3e-08	-1.41	7.2e-07	-1.44	2.2e-07	-0.89	0.0082
AT1G20010	0.5	0.53	0.6	0.28	1.38	0.006	2.4	2.7e-07	2.1	6.4e-06	0.78	0.12	0.61	0.33
AT1G20020	-0.31	0.66	-0.79	0.079	-0.47	0.32	0.18	0.74	0.75	0.078	-0.25	0.59	-1.19	0.01
AT1G20030	0.05	0.96	0.13	0.8	0.6	0.16	4.65	9.3e-51	2.23	9.7e-12	-0.43	0.32	-0.04	0.95
AT1G20065	-1.45	0.2	-1.23	0.18	0	1	0.06	0.96	-0.46	0.64	-1.67	0.04	-0.99	0.34
AT1G20070	-1.77	0.005	-1.06	0.093	0.61	0.37	0.83	0.19	-0.18	0.8	-1.04	0.067	-0.6	0.42
AT1G20090	1.18	0.0029	0.44	0.29	-0.63	0.13	-0.73	0.063	-0.47	0.25	-0.56	0.13	0.59	0.18
AT1G20100	0.78	0.035	0.7	0.038	0.34	0.36	0.17	0.67	1.01	0.001	1.44	7e-07	0.8	0.027
AT1G20120	-0.11	0.95	-0.46	0.57	-1.16	0.13	-1.73	0.024	-0.77	0.3	-1.25	0.064	0.35	0.71
AT1G20190	-0.45	0.61	-1.5	0.0057	-1.25	0.021	-0.07	0.92	-0.81	0.14	-1.9	9.3e-05	-0.58	0.38
AT1G20220	0.14	0.82	-0.29	0.41	-0.26	0.48	-0.35	0.3	-1.11	0.00012	-0.9	0.0017	-0.11	0.82
AT1G20230	0.36	0.55	-0.09	0.85	0.3	0.49	1.27	0.00014	0.94	0.0056	0.75	0.023	0.22	0.67
AT1G20310	1.8	0.017	-0.05	0.95	0.19	0.84	-0.43	0.62	-0.24	0.78	1.47	0.023	-0.55	0.56
AT1G20330	0.87	0.021	0.38	0.32	-0.2	0.64	-0.56	0.12	-1.43	4.5e-06	-0.61	0.061	0.54	0.18
AT1G20350	0.04	0.98	0.94	0.22	0.48	0.58	1.26	0.082	0.52	0.52	1.75	0.0065	1.38	0.082
AT1G20440	0.55	0.55	1.34	0.025	0.8	0.21	1.16	0.051	0.88	0.14	0.34	0.58	1.19	0.07
AT1G20470	-2.2	2.2e-06	-2.9	2.1e-10	-2.81	2.2e-10	-2.34	1.6e-07	-4.19	1.8e-20	-3.9	7.5e-19	-1.95	7.7e-05
AT1G20480	-0.18	0.86	-0.55	0.33	-0.27	0.68	-0.87	0.11	-1.66	0.0013	-1.86	0.00017	-0.77	0.21
AT1G20490	-0.33	0.53	0.17	0.66	0.44	0.23	1.05	0.00083	0.56	0.092	0.59	0.058	-0.03	0.95
AT1G20510	1.41	2.4e-09	1.02	4.3e-05	0.63	0.015	0.88	0.00028	0.96	4.5e-05	1.14	6.2e-07	0.72	0.01
AT1G20610	0.05	0.97	-0.77	0.23	-0.75	0.25	-1.22	0.047	-0.52	0.42	-1.24	0.026	-1.93	0.0037
AT1G20620	0.73	0.44	1.4	0.036	1.48	0.023	3.14	8.7e-08	4.04	1.1e-12	3.03	1.2e-07	1.51	0.037
AT1G20630	0.37	0.6	0.99	0.026	1.25	0.0029	2.72	9.3e-13	2.18	1.4e-08	1.68	1.3e-05	0.88	0.071
AT1G20650	-0.52	0.094	-0.74	0.0044	-1.1	4.9e-06	-0.69	0.007	-1.37	3.6e-09	-1.88	1.4e-16	-0.38	0.21
AT1G20693	0.53	0.18	0.6	0.063	1.47	2.1e-07	2.72	2.7e-24	2.73	6.8e-25	2.29	1.2e-17	0.75	0.029
AT1G20696	-0.01	0.98	0.17	0.53	0.57	0.015	1.63	1.8e-15	1.73	8.6e-18	1.31	1.3e-10	0.25	0.39
AT1G20780	1.73	3e-05	1.73	3.1e-05	1.39	0.0007	0.5	0.28	0.29	0.56	0.89	0.026	1.11	0.018
AT1G20810	-0.31	0.61	-0.86	0.024	-0.76	0.047	-0.96	0.0087	-0.86	0.017	-1.47	1.1e-05	-0.9	0.031
AT1G20816	-0.26	0.63	-0.92	0.0054	-0.75	0.023	-1.14	0.00029	-1.54	2.6e-07	-2.05	2.2e-12	-0.7	0.059
AT1G20823	1.03	0.032	-1.22	0.0052	-1.45	0.00043	-1.5	0.00024	-1.6	5.8e-05	-1.32	0.00075	-0.3	0.6
AT1G20840	0.8	0.19	1.24	0.0098	1.98	5.9e-06	2.69	1.8e-10	2.85	6.6e-12	2.75	3.3e-11	0.99	0.063
AT1G20870	-1.01	0.089	-1.65	0.00086	-1.94	4.6e-05	-1.96	5e-05	-1.83	8.6e-05	-2.24	8.3e-07	-0.94	0.093
AT1G20930	0.13	0.9	-0.59	0.28	-0.53	0.36	-0.53	0.34	-0.38	0.5	-1	0.035	-1.01	0.08
AT1G20970	1.37	0.0047	1.58	0.00056	0.62	0.22	0.14	0.81	-0.01	0.99	0.34	0.48	1.24	0.015
AT1G21000	-1.13	0.0074	0.27	0.57	0.2	0.7	0.33	0.46	-0.02	0.96	0.21	0.62	0.29	0.58
AT1G21050	-1.28	2e-08	-0.01	0.98	-0.16	0.57	-0.35	0.16	-1.46	1e-11	-1.31	6.7e-10	0.03	0.94
AT1G21060	-1.29	1.1e-05	-0.79	0.0094	-0.96	0.00098	-1.12	8.9e-05	-1.23	9.3e-06	-1.06	0.0001	-0.83	0.011
AT1G21065	-0.09	0.85	-0.28	0.26	-0.18	0.52	-0.17	0.52	-0.96	4.9e-06	-1.25	6.4e-10	-0.34	0.2
AT1G21070	0.35	0.63	-0.23	0.65	-0.41	0.42	-1	0.025	-0.53	0.25	-0.49	0.26	-0.51	0.34
AT1G21090	0.17	0.88	-1.1	0.054	-0.71	0.23	-0.68	0.25	-0.22	0.73	-1.34	0.008	-0.7	0.28
AT1G21100	2.27	4.2e-05	1.45	0.013	1.79	0.0011	2.48	2.2e-06	2.75	7.2e-08	2.67	1.2e-07	0.8	0.24
AT1G21110	2.01	0.0012	0.97	0.14	1.69	0.0049	2.04	0.00044	2.7	9.5e-07	2.86	1.2e-07	1.2	0.083
AT1G21120	1.45	0.034	0.9	0.17	1.72	0.0038	1.42	0.02	2.18	0.00011	2.99	2.9e-08	0.96	0.18
AT1G21130	2.57	1.7e-06	1.59	0.0051	2.28	1.4e-05	2.78	6.3e-08	2.71	8.6e-08	2.54	4.2e-07	1.15	0.071
AT1G21140	0.32	0.81	-0.57	0.49	-0.39	0.67	0	1	-1.47	0.041	-1.28	0.063	0.32	0.75
AT1G21190	-1.12	0.00053	-0.51	0.13	-0.46	0.18	-0.04	0.92	-0.19	0.6	-0.15	0.67	-0.16	0.71
AT1G21240	0.15	0.9	1.56	0.0063	1.11	0.057	1.15	0.046	1.5	0.0057	3.11	4.3e-10	1.54	0.013
AT1G21245	-0.2	0.91	2.22	0.0043	1.59	0.047	1.61	0.041	1.46	0.059	3.81	2.3e-08	1.92	0.025
AT1G21250	0.9	0.014	1.79	1.8e-08	2.36	4.4e-15	2.05	9.8e-12	2.11	1.3e-12	2.79	1.3e-21	1.66	5.7e-07
AT1G21270	1.23	3.5e-06	1.7	3.9e-11	1.88	3.2e-14	1.49	2.3e-09	1.38	2.7e-08	1.72	1.4e-12	1.31	2e-06
AT1G21310	0.42	0.81	1.73	0.08	0.85	0.44	1.64	0.09	1.67	0.075	2.71	0.0015	2.1	0.045
AT1G21313	0.42	0.82	1.7	0.092	0.74	0.52	1.72	0.08	1.63	0.089	2.61	0.0029	2.13	0.047
AT1G21350	0	1	-0.46	0.3	-0.31	0.52	-0.44	0.32	-0.59	0.15	-1.2	0.001	-0.79	0.082
AT1G21370	0.23	0.6	0.88	0.0011	1.17	3.2e-06	0.72	0.0075	0.95	0.00018	1.58	4.2e-11	0.71	0.019
AT1G21380	0.43	0.049	0.71	0.00011	0.79	6.7e-06	0.59	0.0012	0.66	0.00016	1	1.8e-09	0.61	0.0026
AT1G21390	-0.4	0.67	1.74	0.0014	1.56	0.0037	1.31	0.016	1.14	0.034	2.25	4.2e-06	1.59	0.0074
AT1G21400	-0.12	0.91	1.14	0.027	0.29	0.65	0.64	0.23	0.67	0.2	1.34	0.0034	1.03	0.067
AT1G21410	-1.04	0.071	-0.4	0.48	-1.38	0.0042	-0.86	0.089	-1.24	0.0082	-1.25	0.0056	-0.12	0.87
AT1G21440	0.11	0.89	-0.12	0.78	-1.01	0.0049	-0.75	0.044	-0.61	0.097	-1	0.0028	0.13	0.8
AT1G21460	-1.92	1.2e-06	-1.57	0.00012	-1.15	0.0049	-0.83	0.051	-1.11	0.0054	-1.62	1.5e-05	-1.09	0.017
AT1G21500	-0.01	0.99	-0.66	0.047	-0.37	0.31	-0.03	0.95	-0.67	0.032	-1.62	9.8e-09	-0.44	0.24
AT1G21520	-0.07	0.97	0.59	0.47	0.26	0.78	0.48	0.56	0.43	0.6	1.48	0.026	1.32	0.1
AT1G21540	0.78	0.12	1.14	0.0052	1.25	0.0015	1.22	0.0019	0.93	0.019	0.88	0.021	0.75	0.11
AT1G21550	-0.24	0.78	0.55	0.28	1.18	0.011	0.81	0.094	1.17	0.0087	1.41	0.00083	0.38	0.53
AT1G21651	-0.09	0.9	1.01	0.0056	0.91	0.012	0.64	0.09	0.62	0.091	1.2	0.00024	0.48	0.28
AT1G21670	0.37	0.46	0.81	0.019	1.42	5e-06	2.21	1.1e-13	1.75	5.6e-09	1.55	1.9e-07	0.52	0.18
AT1G21680	-0.27	0.52	-0.29	0.34	0.45	0.12	1.87	5.6e-15	1.74	2.9e-13	1.11	4.6e-06	-0.33	0.31
AT1G21740	0.13	0.91	0.65	0.26	-0.24	0.72	-0.72	0.23	0.14	0.83	2.19	1.8e-06	0.07	0.93
AT1G21750	0.51	0.5	1.87	0.00014	1.52	0.0017	2.19	1.9e-06	1.86	5.3e-05	2.65	2.2e-09	2.19	1.4e-05
AT1G21770	-0.13	0.85	0.22	0.61	0.16	0.72	0.73	0.041	1.07	0.0013	0.9	0.0055	0.53	0.2
AT1G21790	-0.32	0.34	-0.48	0.057	-0.76	0.0011	-0.27	0.3	-0.63	0.0064	-1.19	4.1e-08	-0.41	0.14
AT1G21910	4.95	3.3e-15	1.23	0.095	-0.95	0.22	-2.37	0.00043	-2.08	0.0017	-0.81	0.24	1.4	0.076
AT1G21980	1.35	0.005	0.5	0.32	-0.46	0.39	-0.66	0.18	-0.67	0.16	-0.83	0.058	0.04	0.96
AT1G22070	0.76	0.0027	1.26	5e-08	1.94	1.7e-19	2.01	2.8e-21	1.77	6.9e-17	2.08	3.5e-23	1.1	7.4e-06
AT1G22160	-1.02	0.049	-0.7	0.15	-1.68	8.6e-05	-0.8	0.089	-0.75	0.1	-0.85	0.047	-0.32	0.6
AT1G22170	0.17	0.81	-0.38	0.39	-0.53	0.21	-1.01	0.011	0.33	0.44	-0.5	0.19	-0.75	0.098
AT1G22180	0.25	0.66	0.26	0.51	0.31	0.43	0.35	0.36	1.24	6.9e-05	1.93	8e-11	0.51	0.2
AT1G22190	2.48	2.9e-15	0.11	0.8	-1.06	0.0019	-1.02	0.0027	-0.38	0.32	0	0.99	0.12	0.82
AT1G22230	0.56	0.38	-0.54	0.28	-1.13	0.017	-0.3	0.58	-0.44	0.37	-0.27	0.57	-0.22	0.73
AT1G22250	0.69	0.39	1.95	0.00032	2.64	1.6e-07	2.77	2.9e-08	2.95	1.5e-09	2.62	7.6e-08	1.64	0.0063
AT1G22260	0.84	0.36	2.2	0.00018	2.66	1.3e-06	2.94	6.5e-08	2.96	2.7e-08	2.64	6.2e-07	1.56	0.022
AT1G22280	0.84	0.01	1.17	9.2e-05	1.3	4.9e-06	1.03	0.00038	1	0.00049	1.7	2.6e-10	0.84	0.012
AT1G22330	1.41	0.012	0.33	0.6	-0.96	0.082	-1.02	0.06	-0.94	0.074	-1.46	0.0024	-0.13	0.87
AT1G22370	-0.54	0.34	-0.52	0.23	-0.47	0.3	1.01	0.0089	1.34	0.00024	0.17	0.7	-0.38	0.46
AT1G22380	-0.74	0.61	0.02	0.99	-0.64	0.55	-0.57	0.59	-0.83	0.39	-2.28	0.0072	-0.43	0.73
AT1G22400	0.78	0.35	0.92	0.15	-0.28	0.71	-0.82	0.2	-0.15	0.84	2.08	0.00011	0.42	0.6
AT1G22410	-0.01	0.98	0.41	0.18	0.21	0.55	0.07	0.84	-0.12	0.72	1.18	3.5e-06	0.51	0.11
AT1G22430	-0.2	0.72	-0.9	0.0058	-0.83	0.0095	-0.97	0.0019	-0.48	0.15	-1.07	0.00026	-0.78	0.03
AT1G22470	5.02	2.9e-07	1.05	0.38	-1.28	0.34	-0.57	0.68	-0.41	0.76	-0.38	0.76	-0.11	0.95
AT1G22490	-0.63	0.5	-0.04	0.95	-0.73	0.26	0.63	0.31	1.27	0.016	0.47	0.4	0.1	0.9
AT1G22500	0.19	0.83	0.89	0.077	1.17	0.015	2.62	1.1e-09	1.28	0.0049	0.83	0.068	0.96	0.076
AT1G22530	3.23	3.7e-07	1.84	0.007	0.18	0.84	0.16	0.85	0.04	0.96	0.45	0.52	1.95	0.0078
AT1G22540	0.41	0.19	0.51	0.04	0.87	0.0001	1.91	3.1e-20	1.65	1.4e-15	0.98	3.8e-06	0.32	0.28
AT1G22570	3.45	0.0004	3.38	0.00045	3.11	0.0009	4.33	1.3e-06	2.97	0.0012	0.77	0.45	2.65	0.013
AT1G22590	-0.22	0.84	-0.71	0.24	-0.91	0.12	-0.93	0.11	-0.68	0.24	-1.28	0.012	-0.99	0.12
AT1G22630	-0.84	0.017	-1.48	1.9e-06	-1.02	0.001	-0.64	0.052	-0.95	0.0019	-1.58	3.6e-08	-1.06	0.0023
AT1G22640	-1.02	0.041	0.1	0.86	-0.16	0.78	0.86	0.049	-0.06	0.91	-0.58	0.17	0.37	0.51
AT1G22650	0.66	0.019	0.71	0.0058	0.84	0.00054	0.26	0.36	0.24	0.38	1.03	5.8e-06	0.78	0.0045
AT1G22770	0.92	0.019	0.75	0.044	1.38	4.1e-05	3.07	4.4e-23	3.11	4.5e-24	0.06	0.89	0.67	0.1
AT1G22780	-0.37	0.4	-0.57	0.074	-0.25	0.48	-0.69	0.024	-1.14	5.7e-05	-1.04	0.00018	-0.31	0.42
AT1G22810	3.29	0.0001	1.5	0.1	0.7	0.49	-0.86	0.39	-0.86	0.38	-1	0.26	1.29	0.21
AT1G22850	0.02	0.97	-0.57	0.025	-0.63	0.01	-0.83	0.00043	-1.77	2.3e-16	-2.1	1.2e-22	-0.55	0.047
AT1G22882	2.44	6.1e-06	1.32	0.023	-0.04	0.96	0.06	0.94	-0.12	0.87	0.66	0.24	1.08	0.093
AT1G22890	0.65	0.32	0.48	0.36	0.66	0.2	0.87	0.075	1.35	0.0026	1.55	0.00029	0.58	0.32
AT1G22990	3.17	0.22	7.13	0.00015	4.85	0.012	6.11	0.00091	5.18	0.005	6.43	0.00022	6.71	0.00096
AT1G23000	0.26	0.82	0.17	0.82	0.51	0.45	0.35	0.61	1.08	0.05	0.74	0.18	-0.38	0.65
AT1G23030	2.48	1.3e-10	0.52	0.26	-1.62	4.4e-05	-1.56	8.4e-05	-1.59	4.2e-05	-0.97	0.013	0.68	0.16
AT1G23100	-0.57	0.31	-0.07	0.89	0.4	0.38	0.17	0.73	-0.81	0.043	-1.08	0.0038	-0.06	0.92
AT1G23170	-0.27	0.39	0.68	0.00058	1.58	7.5e-20	1.58	8.1e-20	1.31	4.5e-14	1.56	2.1e-20	0.47	0.039
AT1G23205	-1.19	0.095	-3.39	1.3e-09	-3.9	3.6e-13	-4.87	5.4e-20	-3.99	2.9e-14	-3.71	1.3e-12	-1.82	0.0046
AT1G23290	-0.58	0.095	-0.76	0.01	-0.4	0.21	-0.55	0.067	-1.2	6.1e-06	-1.03	8.3e-05	-0.32	0.37
AT1G23300	-0.58	0.095	-0.76	0.01	-0.4	0.21	-0.55	0.067	-1.2	6.1e-06	-1.03	8.3e-05	-0.32	0.37
AT1G23310	0.09	0.76	-0.1	0.6	-0.37	0.026	-0.31	0.066	-1.13	2.9e-15	-0.56	0.00014	-0.03	0.89
AT1G23340	-1.12	0.12	-0.96	0.12	-1.48	0.011	-1.43	0.016	-0.58	0.34	-1.17	0.029	-0.74	0.28
AT1G23360	-0.37	0.59	-0.9	0.042	-0.81	0.067	-1.07	0.012	-0.63	0.15	-1.06	0.007	-1.16	0.013
AT1G23390	0.05	0.96	1.25	0.0021	1.34	0.0006	2.03	4.4e-08	0.24	0.61	-0.11	0.81	1.13	0.011
AT1G23410	-0.1	0.95	0.03	0.97	-0.1	0.91	-0.7	0.33	-2.45	0.00027	-1.77	0.004	0.43	0.6
AT1G23480	0.85	0.23	0.3	0.64	-1.22	0.025	-1.74	0.00072	-1.19	0.024	-1.5	0.0024	0.21	0.78
AT1G23550	-1.04	0.0026	-0.56	0.11	-1.25	6.4e-05	-1.88	9.7e-10	-2.17	4.9e-13	-1.19	6.6e-05	-0.77	0.036
AT1G23560	-0.73	0.22	-0.28	0.59	-0.83	0.077	-2.32	8.9e-07	-1.27	0.0036	-0.83	0.048	-0.49	0.38
AT1G23710	1.08	0.034	0.63	0.2	0.36	0.51	0.42	0.41	0.68	0.14	1.59	0.0001	0.42	0.46
AT1G23730	-0.06	0.88	-0.83	1.3e-05	-1.14	1.5e-10	-1.42	2.9e-16	-3.02	5.7e-71	-2.52	1.2e-50	-0.49	0.025
AT1G23740	-0.09	0.86	-0.73	0.0032	-1.02	8.7e-06	-1.36	1e-09	-3.21	1.7e-52	-2.79	1.3e-39	-0.61	0.027
AT1G23830	0.27	0.65	0.54	0.15	1.11	0.001	0.51	0.17	0.91	0.0068	1.18	0.00019	0.81	0.038
AT1G23840	0.15	0.9	1.59	0.0035	2.36	2.5e-06	1.92	0.00017	1.82	0.0003	2.51	1.9e-07	1.89	0.001
AT1G23880	-0.11	0.81	-0.81	0.00068	-0.83	0.0003	-1.5	9.7e-11	-0.98	1e-05	-1.24	7.9e-09	-0.66	0.012
AT1G23900	0.17	0.75	0.71	0.016	0.69	0.018	0.36	0.25	0.67	0.016	1.03	7.1e-05	0.37	0.28
AT1G24020	-1.02	0.31	-0.5	0.56	-0.72	0.4	-1.86	0.01	-1.74	0.015	-2.33	0.00049	-0.85	0.34
AT1G24070	-0.58	0.71	-0.49	0.65	-2.17	0.018	-2.89	0.0016	-0.79	0.42	-1.38	0.11	-1.65	0.11
AT1G24090	-0.3	0.77	1	0.053	1.98	1.2e-05	0.86	0.11	-0.06	0.93	0.59	0.24	1.03	0.068
AT1G24140	2.05	4.1e-05	0.93	0.087	0.95	0.077	0.94	0.078	1.6	0.00091	2.88	1.7e-10	0.9	0.13
AT1G24145	0.31	0.68	0.88	0.051	1.01	0.02	0.95	0.03	1.65	3.3e-05	2.12	3.3e-08	1.18	0.013
AT1G24147	0.7	0.039	1.23	2.4e-05	1.6	4.3e-09	1.16	3.4e-05	1.98	4.9e-14	1.99	3.1e-14	1.34	8.1e-06
AT1G24150	1.26	0.00057	1.74	4.7e-07	1.89	9.6e-09	1.13	0.0011	1.28	0.00013	2.33	1.9e-13	1.5	5e-05
AT1G24170	2.08	6.1e-05	0.51	0.39	-1.01	0.069	-1.08	0.047	-0.44	0.46	-0.34	0.54	0.47	0.49
AT1G24240	-0.31	0.33	-0.51	0.025	-0.06	0.83	0.46	0.035	1.2	4.8e-11	0.54	0.0054	-0.28	0.28
AT1G24330	-0.4	0.23	-0.36	0.19	-1.04	1.5e-05	-0.6	0.019	-0.61	0.013	-1.64	2.3e-12	-0.62	0.029
AT1G24340	0.07	0.83	-0.04	0.87	-0.18	0.38	-0.34	0.058	-0.91	6.8e-09	-1.24	9.4e-16	-0.15	0.5
AT1G24400	0.1	0.88	0.29	0.39	0.72	0.015	0.99	0.00045	1.03	0.00015	0.83	0.002	0.2	0.62
AT1G24440	-0.49	0.077	0.71	0.0016	1.01	1.2e-06	1.16	1.4e-08	0.79	0.00016	0.62	0.0026	0.46	0.074
AT1G24530	2.9	9.6e-09	1.88	0.00049	0.72	0.23	0.16	0.82	-0.22	0.74	1.25	0.014	1.83	0.0016
AT1G24577	-0.6	0.4	-1.16	0.024	-0.91	0.08	-0.51	0.35	-0.18	0.77	-0.27	0.61	-1.01	0.076
AT1G24580	-2.29	0.0052	-1.74	0.03	-2.37	0.0017	-2.6	0.00048	-4.88	1.5e-11	-4	1.2e-08	-2.08	0.015
AT1G24600	-0.25	0.74	-0.2	0.69	-0.77	0.093	-1.15	0.011	-0.13	0.8	-0.34	0.44	-0.39	0.48
AT1G24807	-1.31	0.19	-0.86	0.31	-0.23	0.82	-1.76	0.027	-0.88	0.27	0.11	0.9	-1.58	0.072
AT1G25155	-1.96	0.017	-0.79	0.32	-1.55	0.038	-0.61	0.45	-0.62	0.43	-0.92	0.19	-1.79	0.03
AT1G25220	-0.22	0.67	0.25	0.48	0.22	0.56	0.03	0.94	0.47	0.13	1.02	0.00022	0.11	0.81
AT1G25250	0.1	0.89	-0.05	0.91	0.55	0.11	1.52	1.7e-07	1.98	5.1e-13	1.23	1.4e-05	0.03	0.96
AT1G25275	0.03	0.98	0.19	0.71	0.61	0.19	0.59	0.19	1.06	0.0091	0.42	0.32	-0.15	0.81
AT1G25277	-0.86	0.033	-1.15	0.0011	-0.68	0.059	-1.1	0.0016	0.17	0.67	-0.32	0.35	-1.13	0.0033
AT1G25290	-0.32	0.55	-0.66	0.066	-0.7	0.046	-0.6	0.093	-0.61	0.074	-1.02	0.001	-0.91	0.015
AT1G25320	-0.03	0.98	0.7	0.24	1.71	0.001	2.19	1.2e-05	2.15	1.2e-05	1.28	0.01	0.17	0.83
AT1G25360	0.24	0.82	-0.23	0.74	0.01	1	1.48	0.0031	0.76	0.15	0.71	0.16	0.13	0.88
AT1G25370	0.58	0.41	1.13	0.024	0.72	0.17	0.79	0.12	0.94	0.052	2.03	2.4e-06	1.29	0.016
AT1G25400	3.12	7e-09	1.75	0.0027	1.1	0.069	0.87	0.16	0.99	0.09	2.06	9e-05	1.16	0.079
AT1G25440	-1.32	6.6e-07	-0.32	0.3	-0.23	0.5	0.61	0.032	0.21	0.5	0.01	0.97	-0.18	0.63
AT1G25500	0.08	0.92	0.55	0.18	0.65	0.11	0.87	0.022	1.26	0.00031	0.95	0.0059	0.35	0.47
AT1G25510	0.53	0.6	0.21	0.78	-0.39	0.62	-1.27	0.053	-1.74	0.0049	-1.9	0.0013	-0.64	0.42
AT1G25520	-0.12	0.72	-0.07	0.75	-0.02	0.95	-0.43	0.024	-1.18	1.9e-12	-1.7	4.4e-25	-0.29	0.19
AT1G25550	1	8.4e-05	0.56	0.038	0.42	0.13	0.36	0.2	0.65	0.009	1.18	2.7e-07	0.57	0.053
AT1G25560	2.14	2.4e-06	1.9	4e-05	1.22	0.01	0.52	0.32	0.95	0.043	1.51	0.00047	1.57	0.002
AT1G25580	-0.03	0.95	1.3	1.4e-12	1.68	2.6e-22	1.47	3.1e-17	1.57	3.2e-20	2.01	2.4e-33	0.95	1.6e-06
AT1G26130	0.4	0.46	1.34	0.00013	1.61	9.8e-07	1.03	0.0031	0.99	0.0036	1.43	7.3e-06	0.61	0.14
AT1G26200	1.77	4.3e-09	2.56	6.7e-19	2.35	1.2e-16	2.59	1.9e-20	2.79	1.7e-24	3.03	6.3e-29	2.47	2.4e-17
AT1G26210	1.46	0.023	0.1	0.89	-1.77	0.0018	-3.04	1.5e-08	-2.99	1.5e-08	-2.61	5.7e-07	0.09	0.92
AT1G26220	-0.32	0.38	-0.87	0.00046	-1.16	6.7e-07	-1.17	4.7e-07	-1.73	7.2e-15	-1.69	3e-14	-0.69	0.013
AT1G26225	-0.4	0.69	-1.92	0.0012	-1.71	0.003	-2.14	0.00022	-1.29	0.024	-2.35	1.4e-05	-1.59	0.014
AT1G26230	-0.12	0.92	-0.92	0.095	-0.91	0.096	-1.49	0.0032	-0.73	0.18	-1.43	0.0028	-1.15	0.05
AT1G26260	-0.06	0.95	0.66	0.12	1.17	0.0027	1.08	0.0062	1.46	7.5e-05	1.39	0.00012	0.14	0.82
AT1G26270	1.77	0.0087	1.99	0.0016	0.79	0.27	0.12	0.88	0.73	0.28	1.61	0.0059	1.55	0.028
AT1G26330	-0.23	0.8	-0.19	0.74	-0.64	0.22	0.11	0.85	1.08	0.012	0.33	0.49	-0.44	0.47
AT1G26380	-1.47	0.05	-0.29	0.71	-0.87	0.22	-0.53	0.48	-0.25	0.75	1.79	0.0026	-0.08	0.94
AT1G26410	-0.62	0.72	1.66	0.086	0.69	0.54	1.15	0.25	0.52	0.64	2.87	0.00053	2.02	0.051
AT1G26420	-0.86	0.31	0.49	0.49	0.71	0.3	0.2	0.79	0.82	0.19	2.42	9.6e-06	0.9	0.21
AT1G26440	0.4	0.6	0.95	0.053	1.23	0.0082	1.02	0.032	1.29	0.0038	1.1	0.011	0.26	0.68
AT1G26500	-0.86	0.078	-1.18	0.0045	-1.41	0.00039	-0.9	0.031	-1.45	0.00021	-2.07	9.6e-08	-0.33	0.52
AT1G26560	-0.42	0.27	-0.93	0.00081	-1.46	1e-08	-1.66	4.2e-11	-1.94	2.7e-15	-2.12	4.1e-18	-0.59	0.061
AT1G26620	-0.07	0.92	0.72	0.015	1.01	0.00019	1.07	7e-05	0.63	0.024	0.85	0.0011	0.65	0.045
AT1G26665	-1.15	0.00044	-0.54	0.11	-0.37	0.3	0.81	0.0084	2.1	5.9e-15	2.09	6.5e-15	-0.55	0.13
AT1G26690	-0.47	0.3	0.56	0.11	0.85	0.0085	0.87	0.0071	0.96	0.0019	1.28	1.4e-05	0.56	0.14
AT1G26730	2.04	0.00076	1.23	0.049	-0.28	0.72	-0.59	0.38	-0.19	0.79	0.38	0.55	1.02	0.14
AT1G26761	0.2	0.77	-0.52	0.2	-0.36	0.41	0.01	0.98	-2	2.8e-09	-2.34	1.8e-12	-0.28	0.57
AT1G26770	-1.22	0.024	-1.86	0.00011	-1.76	0.00014	-2.16	1.8e-06	-1.97	1.1e-05	-2.13	1.1e-06	-1.42	0.0075
AT1G26790	-2.83	0.00023	-4.23	1.1e-08	-6.37	2.3e-16	-10.89	2.7e-14	-11.24	1.6e-15	-10.51	1.1e-13	-2.04	0.015
AT1G26800	-0.9	0.2	0.19	0.77	0.75	0.2	1.42	0.0071	0.53	0.36	1.05	0.038	0.14	0.86
AT1G26840	-0.33	0.69	-0.36	0.51	-0.6	0.25	-0.04	0.95	1.08	0.014	0.88	0.041	-0.24	0.71
AT1G26880	-0.43	0.13	-0.66	0.0044	-0.34	0.17	-0.6	0.0078	-1.31	2e-10	-1.02	7.5e-07	-0.21	0.47
AT1G26910	-0.56	0.13	-0.72	0.018	-0.33	0.33	-0.58	0.06	-1.21	1.6e-05	-1.08	7.4e-05	-0.28	0.46
AT1G26930	0.33	0.72	1.32	0.011	1.15	0.025	0.93	0.08	0.31	0.6	1.22	0.0092	0.76	0.21
AT1G26945	-2.33	0.00016	-1.65	0.0089	-0.53	0.47	-0.22	0.78	-1.64	0.0058	-2.71	1.1e-06	-1.34	0.054
AT1G27020	-0.5	0.68	0.03	0.98	1.74	0.012	0.35	0.68	0.63	0.42	0.72	0.31	-0.52	0.58
AT1G27045	-0.66	0.46	-1.13	0.076	-2.08	0.0004	-4.15	2.5e-10	-2.67	3.4e-06	-2.56	4.5e-06	-1.18	0.085
AT1G27050	-0.33	0.38	-0.11	0.74	-0.22	0.47	-0.27	0.35	-1.14	3.4e-06	-1.25	1.8e-07	0.19	0.58
AT1G27100	1.6	1.5e-08	0.65	0.039	0.32	0.37	0.57	0.071	0.4	0.21	1.39	3e-07	0.62	0.074
AT1G27110	1.16	0.18	1.02	0.15	0.97	0.18	-0.08	0.93	0.82	0.24	1.54	0.012	0.99	0.21
AT1G27120	-0.25	0.67	-0.41	0.29	-0.84	0.016	-0.99	0.0035	-1.87	2.4e-09	-1.67	7.4e-08	-0.46	0.27
AT1G27170	0.48	0.27	1.26	2.1e-05	1.6	6.2e-09	1.83	1.8e-11	2.33	3e-19	2.03	9.8e-15	0.69	0.049
AT1G27180	0.35	0.41	1.26	7.2e-06	1.34	4.7e-07	0.82	0.0041	0.82	0.0031	1.05	5.8e-05	0.62	0.058
AT1G27200	1.59	1.2e-08	0.48	0.13	-0.23	0.53	-0.01	0.99	-0.18	0.61	0.06	0.86	0.37	0.31
AT1G27330	0	1	0.07	0.89	0.23	0.63	0.52	0.22	1.04	0.0054	1.41	6.1e-05	0.64	0.16
AT1G27350	-0.15	0.83	0.22	0.6	0.28	0.52	0.47	0.23	0.98	0.005	1.31	6.1e-05	0.64	0.13
AT1G27360	-1	0.23	-1.19	0.071	-1.33	0.039	-1.42	0.025	-0.8	0.22	-0.85	0.16	-1.1	0.13
AT1G27460	1.56	0.033	1.14	0.099	0.2	0.82	-0.57	0.44	-0.49	0.51	-1.26	0.041	0.64	0.44
AT1G27480	-0.17	0.76	-1.02	0.00077	-0.97	0.001	-0.53	0.097	-0.15	0.69	-0.63	0.028	-0.75	0.026
AT1G27630	-0.06	0.94	0.41	0.29	1.01	0.0032	2.32	3.3e-14	2.96	2.1e-23	2.46	2.5e-16	0.17	0.73
AT1G27640	-0.52	0.45	-1.11	0.023	-1.27	0.0067	-0.48	0.36	-0.85	0.07	-0.82	0.064	-0.68	0.22
AT1G27660	-0.41	0.62	-1.02	0.05	-1.1	0.031	-0.89	0.09	0.43	0.43	-0.22	0.69	-0.64	0.28
AT1G27695	-0.79	0.071	-1.64	7e-06	-1.34	0.00015	-0.72	0.059	-1.01	0.0047	-1.65	8.7e-07	-1.75	4e-06
AT1G27700	-0.64	0.024	-0.6	0.023	-1.14	1.4e-06	-0.78	0.0016	-0.67	0.0062	-0.92	5.9e-05	-0.64	0.024
AT1G27720	0.31	0.83	0.55	0.51	0.4	0.67	-0.32	0.73	0.4	0.64	1.34	0.049	0.35	0.74
AT1G27730	3.18	1.3e-06	0.89	0.24	0.68	0.39	0.58	0.46	1.74	0.0091	2.65	2.1e-05	0.77	0.37
AT1G27770	2.08	6.6e-08	1.17	0.0048	0.69	0.12	0.69	0.11	0.87	0.032	1.56	2.6e-05	0.88	0.058
AT1G27910	2.04	2e-05	1.1	0.032	0.03	0.97	0.14	0.83	-0.24	0.68	-0.42	0.41	0.99	0.079
AT1G27930	0.73	0.11	0.78	0.046	1.01	0.0067	0.99	0.0071	0.5	0.2	0.28	0.47	0.8	0.059
AT1G27940	-1.15	0.015	-1.99	2.8e-06	-2.13	1.7e-07	-2.37	8.8e-09	-2.47	6.7e-10	-2.87	5.5e-13	-1.25	0.0082
AT1G27950	0.1	0.92	-0.28	0.58	0.09	0.88	-0.79	0.078	-1.39	0.00066	-1.22	0.0021	-0.11	0.86
AT1G27960	0.9	0.25	0.72	0.27	-0.05	0.96	-1.27	0.037	-0.6	0.35	-1.03	0.07	0.02	0.98
AT1G27980	-0.06	0.94	1.05	0.0018	0.87	0.0097	0.68	0.049	0.29	0.43	0.88	0.0045	0.83	0.027
AT1G28010	0.3	0.72	1.08	0.03	0.87	0.083	-0.26	0.65	-1.53	0.00081	-1.49	0.00075	0.32	0.63
AT1G28050	-0.17	0.87	1.26	0.017	1.53	0.0022	3.35	1.5e-13	4.13	7e-21	3.95	4.8e-19	0.57	0.37
AT1G28060	0.56	0.25	0.88	0.02	0.87	0.018	1.07	0.0026	0.46	0.24	0.71	0.04	0.61	0.15
AT1G28070	0.23	0.81	1.01	0.053	1.21	0.015	2.24	8.3e-07	2.54	7.5e-09	2.03	4.1e-06	0.92	0.11
AT1G28190	-0.53	0.53	0.67	0.26	0.26	0.71	0.86	0.13	1.36	0.0083	2.53	1e-07	0.76	0.24
AT1G28230	0.87	0.047	0.32	0.46	0.74	0.061	2.64	1.4e-15	2.98	2.8e-20	1.62	1.3e-06	0.51	0.27
AT1G28260	-0.33	0.64	0.84	0.052	0.79	0.065	1.24	0.0019	1.25	0.0013	1.29	0.00061	0.74	0.12
AT1G28290	0.32	0.77	-1.31	0.034	-0.73	0.27	-0.37	0.6	-0.22	0.76	-1.49	0.0068	-1.23	0.068
AT1G28330	0.49	0.51	1.46	0.0017	1.49	0.00088	4.12	2.3e-25	5.8	2.4e-51	4.99	7.8e-38	1.12	0.033
AT1G28370	3.83	1e-13	1.01	0.099	1.23	0.036	0.6	0.35	1.54	0.005	2.65	1.7e-07	0.74	0.29
AT1G28380	1.36	8e-07	0.83	0.0045	0.54	0.079	0.34	0.28	0.33	0.29	0.85	0.0015	0.5	0.14
AT1G28400	-0.1	0.92	-1.1	0.019	-0.65	0.19	-0.65	0.18	0.3	0.57	-0.26	0.59	-0.98	0.056
AT1G28480	-0.18	0.88	1.13	0.054	2.03	0.00012	1.15	0.045	0.96	0.091	1.89	0.00019	0.11	0.9
AT1G28560	-0.62	0.32	-1.11	0.018	-1.15	0.012	-1.45	0.0011	-1.13	0.01	-1.18	0.0048	-0.91	0.08
AT1G28570	-0.43	0.26	-0.61	0.04	-1.1	4.8e-05	-0.82	0.0036	-0.4	0.17	-0.29	0.3	-0.07	0.86
AT1G28580	-0.37	0.42	0.16	0.67	0.26	0.48	0.62	0.054	0.82	0.0065	1.02	0.00036	0.2	0.64
AT1G28600	1	1.7e-05	-0.3	0.25	-0.08	0.81	-0.16	0.58	-0.39	0.11	-0.13	0.62	0	1
AT1G28610	0.01	0.99	-0.53	0.12	-0.19	0.64	0.22	0.54	-0.18	0.63	-1.08	0.00023	-0.39	0.32
AT1G28660	0.25	0.59	-0.82	0.0046	-1.19	1.1e-05	-1.65	4.8e-10	-1.23	2.9e-06	-1.08	2.9e-05	-0.42	0.22
AT1G28670	-0.01	0.99	-0.88	0.00021	-1.32	2e-09	-1.1	8.9e-07	-0.57	0.015	-1.01	3e-06	-0.53	0.053
AT1G29041	0.45	0.65	0.04	0.95	-0.41	0.57	-1.67	0.0098	-0.29	0.68	-0.48	0.43	-0.31	0.7
AT1G29070	-0.21	0.81	-0.83	0.095	-0.53	0.32	-0.41	0.44	-1.23	0.0061	-1.6	0.00016	-0.98	0.062
AT1G29160	-0.44	0.48	-0.72	0.094	-0.44	0.33	0.25	0.6	1.54	1.2e-05	1.36	8.8e-05	-0.77	0.1
AT1G29170	-0.33	0.65	-1.32	0.0023	-1.09	0.012	-1.52	0.00024	-1.27	0.002	-1.54	9e-05	-0.82	0.099
AT1G29195	-1.57	0.015	-0.04	0.95	0.21	0.76	-0.19	0.78	0.21	0.75	0.3	0.59	-0.17	0.83
AT1G29240	-0.06	0.95	1.18	0.018	1.46	0.002	1.22	0.012	2.06	3.3e-06	2.53	3.9e-09	1.24	0.021
AT1G29280	0.29	0.85	-0.26	0.78	-0.06	0.95	1.84	0.01	1.3	0.075	0.96	0.18	-0.23	0.84
AT1G29290	2.8	3.6e-05	0.78	0.32	0.36	0.69	0.46	0.58	1.72	0.011	3.31	7.2e-08	0.91	0.29
AT1G29310	0.04	0.95	0.85	0.0014	0.69	0.0096	0.85	0.00093	0.6	0.021	1.45	6.8e-10	0.94	0.00082
AT1G29320	0.2	0.67	0.56	0.04	1.12	4.2e-06	0.28	0.34	0.12	0.71	0.2	0.48	0.65	0.027
AT1G29340	1.19	0.0011	0.79	0.034	0.58	0.13	0.62	0.099	0.24	0.56	0.96	0.0036	0.44	0.32
AT1G29395	-0.04	0.96	-0.2	0.59	-0.02	0.97	1.61	6.4e-09	2.69	1.2e-24	1.44	1.1e-07	-0.15	0.72
AT1G29420	-1.87	0.0092	-1.28	0.051	-1.17	0.074	-1.21	0.066	-2.31	0.00022	-4.76	4.4e-09	-1.04	0.15
AT1G29430	-0.29	0.76	-0.88	0.12	-1.13	0.041	-1.31	0.014	-2.38	1.2e-06	-2.95	6.1e-10	-0.65	0.32
AT1G29435	-0.85	0.19	-1.25	0.016	-1.4	0.005	-1.24	0.014	-2.2	3e-06	-3.09	3.3e-11	-0.92	0.11
AT1G29440	-0.67	0.32	-1.45	0.0032	-1.5	0.0015	-1.3	0.0068	-2.39	7e-08	-3.18	3.1e-13	-0.91	0.11
AT1G29450	-1.15	0.033	-1.26	0.0098	-1.19	0.013	-0.87	0.079	-1.68	0.00017	-2.39	2.9e-08	-0.59	0.31
AT1G29460	-2.18	1e-05	-2.04	3.6e-05	-1.62	0.00085	-0.89	0.091	-1.38	0.0042	-2.78	7.8e-10	-0.9	0.12
AT1G29465	-0.6	0.18	-0.68	0.062	-0.28	0.5	-0.2	0.64	-1.01	0.0025	-1.3	4.1e-05	-0.07	0.89
AT1G29500	-1	0.11	-1.51	0.0035	-1.28	0.012	-0.93	0.081	-1.31	0.008	-2.33	5.5e-07	-0.84	0.16
AT1G29510	-0.92	0.16	-1.35	0.011	-1.27	0.016	-0.92	0.09	-1.49	0.0029	-2.43	2.7e-07	-1.18	0.044
AT1G29530	-0.43	0.22	-1.49	2.8e-09	-1.52	3.3e-10	-1.31	8.2e-08	-1.42	2.3e-09	-1.75	7.1e-14	-0.9	0.0016
AT1G29640	-0.75	0.24	-0.79	0.12	-2.03	1e-05	-1.75	0.00019	-1.17	0.013	0.12	0.82	-0.76	0.17
AT1G29660	-0.3	0.64	-1.55	4.9e-05	-2.58	2.3e-13	-1.55	2.2e-05	-1.4	0.00011	-1.73	7.7e-07	-0.56	0.23
AT1G29670	1.21	0.17	1.15	0.12	1.56	0.027	0.69	0.38	0.75	0.31	0.07	0.94	0.9	0.28
AT1G29690	2.45	2e-11	1.24	0.0019	0.77	0.065	0.35	0.45	0.46	0.28	1.48	3.9e-05	0.78	0.088
AT1G29700	0.09	0.85	-0.4	0.13	-0.64	0.01	-0.8	0.00084	-0.92	5.7e-05	-1.36	6.5e-10	-0.26	0.39
AT1G29720	-0.13	0.88	-0.2	0.69	-0.1	0.86	-1.37	0.00029	-1.13	0.0029	-0.68	0.075	-0.4	0.42
AT1G29910	0.3	0.66	-0.18	0.7	0.13	0.8	0.97	0.014	-0.74	0.059	-2.1	1.9e-09	-0.01	0.99
AT1G29920	0.04	0.97	-0.44	0.29	-0.36	0.42	0.38	0.37	-1.75	2.5e-07	-2.76	4.1e-17	-0.17	0.75
AT1G29950	-0.49	0.36	-0.71	0.076	-1.14	0.0021	-0.89	0.02	-0.23	0.6	-0.78	0.029	-0.77	0.074
AT1G30000	0.31	0.24	0.64	0.00093	0.85	2.9e-06	0.66	0.00044	0.83	3.4e-06	1.08	4.1e-10	0.59	0.0052
AT1G30040	2.6	2e-11	0.45	0.35	-0.64	0.18	0.32	0.52	1.35	0.00072	2.39	1.6e-10	0.26	0.66
AT1G30070	-1.03	0.00087	-0.87	0.0048	-1.05	0.00029	-1.58	1.4e-08	-1.92	1.4e-12	-0.99	0.00032	-0.63	0.066
AT1G30100	-0.59	0.73	0.73	0.49	0.84	0.43	1.83	0.047	1.75	0.052	3.26	5.5e-05	1.05	0.35
AT1G30110	-0.5	0.54	-1.05	0.055	-0.67	0.25	-1.74	0.00087	-1.4	0.0061	-1.43	0.0032	-0.87	0.15
AT1G30210	0.16	0.71	0.1	0.74	0.44	0.096	0.78	0.0011	1.31	3.6e-09	0.84	0.00017	0.27	0.38
AT1G30220	0.24	0.89	1.38	0.11	-0.04	0.97	0.65	0.49	0.8	0.37	1.45	0.06	1.93	0.034
AT1G30250	-1.95	8.4e-05	-0.95	0.071	0.37	0.54	1.95	2.8e-05	2.84	1.4e-10	2.08	3.2e-06	0.04	0.96
AT1G30260	-1.53	2e-05	-0.22	0.61	0.18	0.7	0.48	0.22	1.37	5.1e-05	0.71	0.042	-0.25	0.62
AT1G30270	-0.24	0.69	0.28	0.49	0.25	0.56	0.41	0.29	0.56	0.12	1.44	4e-06	0.09	0.87
AT1G30280	0.66	0.0092	-0.28	0.28	0.04	0.9	0.62	0.0078	1.51	3.3e-13	1.76	7e-18	-0.11	0.74
AT1G30320	-1.4	2.4e-10	-0.38	0.12	-0.11	0.72	-0.85	0.00013	-0.36	0.12	0.4	0.067	-0.49	0.064
AT1G30330	0.59	0.25	0.94	0.018	0.52	0.22	0.63	0.12	1.04	0.005	0.6	0.11	0.75	0.091
AT1G30360	0.43	0.12	-0.01	0.97	0.06	0.84	1.08	1.4e-07	1.06	1.9e-07	0.6	0.0039	0.2	0.5
AT1G30370	1.78	0.089	0.58	0.58	0.59	0.59	0.4	0.71	1.56	0.077	3.07	8.2e-05	0.71	0.54
AT1G30380	-0.26	0.59	-0.68	0.025	-0.4	0.21	-0.16	0.65	-0.62	0.03	-1.18	6.6e-06	-0.65	0.047
AT1G30410	0.6	0.49	1.23	0.037	0.82	0.19	0.33	0.63	0.76	0.2	1.4	0.0079	0.36	0.64
AT1G30420	1.15	0.26	0.82	0.34	0.83	0.34	-0.03	0.97	1.63	0.03	2.28	0.0011	-0.16	0.89
AT1G30520	-0.36	0.68	-1.25	0.017	-1.41	0.005	-1.51	0.0024	-1.67	0.00052	-2.21	1.5e-06	-1.38	0.014
AT1G30530	-1.62	0.00035	-2.37	3.5e-08	-2.45	3.2e-09	-2.5	1.1e-09	-2.45	1.4e-09	-2.41	2e-09	-1.74	0.00024
AT1G30600	-0.09	0.93	-0.97	0.061	-0.7	0.19	-1.4	0.0046	-0.3	0.61	-1.1	0.017	-0.93	0.1
AT1G30620	-0.12	0.89	0.14	0.78	-0.16	0.77	-0.23	0.63	0.3	0.52	1.84	3.5e-07	0	1
AT1G30640	0.68	0.015	1.38	7e-09	0.98	4.1e-05	0.75	0.0025	0.88	0.00018	1.42	2e-10	1.14	8.3e-06
AT1G30690	1.04	0.026	0.25	0.61	-0.99	0.021	-0.89	0.038	-1.49	0.00015	-1.27	0.001	0.55	0.28
AT1G30720	2.73	0.001	2.63	0.0012	2.9	0.00019	2.09	0.0099	0.36	0.72	1.29	0.1	2.01	0.027
AT1G30730	3.34	0.00029	2.69	0.004	3.42	9e-05	2.64	0.0035	1.11	0.27	1.88	0.032	2.31	0.026
AT1G30755	0.8	0.013	0.88	0.003	1.21	1.3e-05	0.48	0.13	1.08	7.7e-05	1.96	3.1e-14	0.58	0.09
AT1G30757	0.52	0.34	0.81	0.04	1.47	3e-05	0.74	0.06	1.29	0.00025	1.58	2.6e-06	0.56	0.22
AT1G30800	0.92	0.048	0.48	0.29	0.29	0.57	0.94	0.02	1.22	0.00091	1.15	0.0013	0.84	0.065
AT1G30860	-0.78	0.077	0.12	0.79	-0.23	0.61	0.22	0.6	0.66	0.063	1.1	0.00065	0.11	0.83
AT1G30900	0.21	0.85	1.76	0.0011	1.69	0.0013	1.24	0.023	1.43	0.006	2.54	1.5e-07	1.73	0.0031
AT1G31010	-0.23	0.62	0.39	0.18	0.79	0.0021	0.63	0.021	0.57	0.031	1.2	3.2e-07	0.39	0.22
AT1G31180	-0.22	0.48	-0.43	0.046	-0.45	0.029	-0.71	0.00027	-0.96	2.1e-07	-1.06	7.2e-09	-0.47	0.041
AT1G31190	-0.03	0.97	-0.62	0.062	-0.55	0.1	-0.62	0.054	-1.13	0.00012	-1.17	4.1e-05	-0.86	0.013
AT1G31280	-0.3	0.68	0.08	0.88	-0.12	0.84	0.31	0.52	0.01	0.98	1.12	0.0034	-0.15	0.81
AT1G31320	-1.61	0.045	-1.36	0.056	-1.56	0.025	-0.75	0.31	-0.88	0.21	-0.89	0.17	-0.99	0.22
AT1G31335	-0.62	0.24	-1.16	0.0041	-0.72	0.087	-0.23	0.63	-1.33	0.00039	-1.44	6.8e-05	-0.49	0.31
AT1G31340	-0.41	0.31	-0.65	0.031	-0.29	0.38	-0.46	0.13	-0.62	0.03	-1.02	0.00011	-0.55	0.097
AT1G31460	-0.06	0.92	0.12	0.74	0.77	0.0058	0.63	0.03	1.07	3.7e-05	0.99	0.00011	0.17	0.67
AT1G31480	1.16	0.0015	0.32	0.44	-0.36	0.39	-0.41	0.3	0.09	0.84	0.21	0.57	0.05	0.92
AT1G31540	1.75	6.1e-09	1.32	3e-05	0.97	0.0021	0.14	0.73	0.44	0.2	0.99	0.00078	0.7	0.057
AT1G31550	-0.09	0.91	0.85	0.029	0.8	0.038	1.32	0.0002	1.55	6.1e-06	1.35	7e-05	0.8	0.059
AT1G31580	-0.06	0.95	0.19	0.67	0.58	0.16	1.15	0.0015	1.09	0.0023	0.94	0.0071	0.51	0.26
AT1G31690	-0.49	0.66	-1.44	0.035	-0.76	0.3	1.09	0.11	2.59	1.3e-05	1.88	0.0016	-1.16	0.13
AT1G31710	-0.09	0.94	-0.5	0.4	-0.36	0.57	-0.19	0.76	0.06	0.93	-1.1	0.026	-0.32	0.65
AT1G31750	-0.03	0.98	-1.14	0.049	-1.01	0.08	-1.17	0.044	-0.34	0.58	-0.45	0.41	-0.6	0.37
AT1G31800	-0.12	0.86	-0.67	0.064	-0.73	0.04	-1.05	0.0017	-0.56	0.11	-0.85	0.0078	-0.84	0.03
AT1G31830	-0.47	0.21	0.27	0.39	0.39	0.2	0.91	0.00066	1.12	1.1e-05	1.12	6.5e-06	0.32	0.35
AT1G31835	-0.45	0.58	-1.03	0.053	-0.07	0.92	-2.07	3e-05	-1.47	0.0027	-1.17	0.014	-0.27	0.7
AT1G31850	-0.08	0.89	-0.56	0.041	-0.22	0.48	0.69	0.0081	1.65	1.3e-12	1.24	1.2e-07	-0.39	0.22
AT1G31860	-0.52	0.23	-0.63	0.071	-0.44	0.23	-0.97	0.0028	-0.67	0.04	-1.09	0.00028	-0.36	0.38
AT1G31920	-0.38	0.32	-0.51	0.083	-0.2	0.56	-0.33	0.27	-1.16	4.6e-06	-1.38	2.3e-08	-0.37	0.26
AT1G32080	-0.04	0.97	-0.7	0.16	-0.79	0.11	-0.99	0.035	-1.19	0.0074	-1.48	0.00041	-1.12	0.03
AT1G32120	-0.22	0.8	-1.28	0.005	-1.82	2.1e-05	-2.29	1.2e-07	-1.46	0.00061	-2.02	7.5e-07	-1.3	0.0083
AT1G32127	-0.06	0.93	0.79	0.011	1.15	5.2e-05	0.76	0.013	1.18	2.1e-05	1.98	3.1e-14	0.85	0.01
AT1G32170	2.06	9.7e-07	0.75	0.11	-0.2	0.73	-0.57	0.25	-0.25	0.63	0.2	0.68	0.85	0.094
AT1G32190	0.76	0.049	1.38	1.1e-05	1.75	1.6e-09	1.18	0.00015	0.57	0.092	0.86	0.0044	1	0.0052
AT1G32200	0.02	0.98	-0.56	0.074	-0.72	0.016	-1.01	0.00036	-1.08	8.5e-05	-1.67	2e-10	-0.58	0.085
AT1G32220	0.18	0.78	-0.16	0.7	-0.09	0.85	-0.18	0.67	-1.2	0.00018	-1.86	8.8e-10	-0.38	0.37
AT1G32230	0.22	0.73	0.94	0.011	0.62	0.11	0.35	0.4	0.66	0.073	1.33	5.4e-05	0.53	0.22
AT1G32330	-0.11	0.72	0.64	6.7e-05	0.86	9.3e-09	0.4	0.017	1.01	1.9e-12	1.35	5.1e-22	0.61	0.00042
AT1G32340	0.37	0.4	1.02	0.0006	0.58	0.067	0.98	0.00072	1.1	8.6e-05	1.7	1.4e-10	0.85	0.01
AT1G32350	-1.78	0.025	0.17	0.85	-1.23	0.1	-1.16	0.12	-0.7	0.36	1.66	0.012	-0.19	0.86
AT1G32440	0.03	0.95	-0.45	0.027	-0.62	0.0011	-1.01	2e-08	-1.46	2.3e-17	-1.41	3.2e-16	-0.21	0.39
AT1G32450	0.1	0.94	-0.19	0.78	-0.71	0.26	-0.47	0.46	-1.19	0.033	-1.33	0.011	0.4	0.59
AT1G32470	-0.3	0.75	-1.04	0.062	-0.77	0.18	-1.09	0.044	-1.1	0.036	-1.41	0.0039	-1.07	0.075
AT1G32520	-0.88	0.0038	-1.29	5.3e-06	-1.4	1.9e-07	-1.64	5.9e-10	-2.57	1.1e-23	-2.29	3.7e-19	-0.96	0.0021
AT1G32550	-0.44	0.3	-0.96	0.002	-0.89	0.0035	-0.89	0.0032	-0.72	0.017	-1.26	6e-06	-0.97	0.0037
AT1G32700	-0.86	0.022	1.21	0.00027	1.11	0.00058	0.74	0.029	0.99	0.0019	1.35	7.7e-06	1.02	0.0053
AT1G32780	-1.3	0.15	-1.71	0.023	-1.08	0.17	-1.45	0.052	-3.52	2.3e-07	-4.6	2.2e-11	-1.68	0.04
AT1G32900	-0.65	0.23	-1.6	9e-05	-3.34	1.7e-19	-4.48	4.3e-35	-7.89	6.4e-100	-7.8	1.7e-99	-0.87	0.063
AT1G32920	2.58	8.8e-05	0.59	0.44	-0.39	0.65	-0.1	0.91	1.6	0.013	2.3	0.00015	0.53	0.55
AT1G32928	1.27	0.038	0.44	0.48	-0.4	0.55	-0.52	0.41	0.71	0.21	1.35	0.0065	0.4	0.58
AT1G32940	-0.75	0.33	0.51	0.41	-0.18	0.8	-0.49	0.43	-1.47	0.0053	0.42	0.46	0.3	0.69
AT1G32990	-0.04	0.98	-0.77	0.12	-0.46	0.4	-0.55	0.28	-0.7	0.15	-1.37	0.0013	-0.93	0.078
AT1G33030	-1.15	0.21	0.38	0.65	-0.06	0.95	-0.5	0.53	0.13	0.88	1.82	0.0038	0.71	0.41
AT1G33040	0.13	0.85	-0.08	0.85	-0.01	0.98	-0.11	0.79	-1.02	0.0011	-0.81	0.0083	0.06	0.9
AT1G33102	-1.53	0.022	-0.93	0.13	-0.98	0.11	-0.51	0.43	-2.26	7.3e-05	-0.91	0.1	-0.53	0.47
AT1G33110	-0.46	0.3	-0.56	0.1	-0.74	0.023	-1.34	7.7e-06	-2.33	1.3e-16	-1.16	6e-05	-0.54	0.15
AT1G33170	-0.19	0.87	-0.93	0.12	-1.03	0.078	-1.24	0.028	-2.32	6e-06	-2.72	4.9e-08	-1.3	0.038
AT1G33240	1.17	4.8e-07	0.16	0.58	-0.67	0.0057	-0.33	0.22	-0.7	0.0029	-0.98	1.1e-05	0.38	0.19
AT1G33260	-0.23	0.76	0.6	0.18	-0.93	0.029	-0.62	0.16	-1.44	0.00023	-0.97	0.013	0.78	0.1
AT1G33390	0.11	0.86	0.39	0.27	0.54	0.12	0.05	0.9	0.55	0.093	1.04	0.0004	0.17	0.7
AT1G33420	0.46	0.36	1.47	1.3e-05	1.32	5.4e-05	1.14	0.00063	1.37	1.8e-05	1.96	1.5e-10	1.29	0.00041
AT1G33470	0.05	0.94	-0.3	0.3	-0.56	0.034	-0.39	0.16	1.02	1.5e-05	0.71	0.0027	-0.09	0.82
AT1G33480	-0.6	0.29	-1.21	0.0041	-1.1	0.0079	-1.37	0.00074	-0.75	0.073	-1.17	0.0023	-0.77	0.11
AT1G33560	0.57	0.2	0.86	0.015	1.05	0.0017	0.55	0.13	0.36	0.33	1.38	9e-06	0.67	0.092
AT1G33590	1.34	0.012	0.66	0.22	0.95	0.062	0.48	0.38	0.64	0.21	0.19	0.72	0.15	0.84
AT1G33610	2.75	1.9e-09	1.85	0.00014	2.49	3.6e-08	1.13	0.024	1	0.042	1.32	0.0039	1.3	0.017
AT1G33612	1.49	0.02	1.76	0.0018	3.12	2.1e-10	2.43	2.3e-06	1.91	0.00025	2.02	5.3e-05	1.19	0.072
AT1G33720	1.59	0.082	1.08	0.19	0.13	0.9	0.52	0.56	1.1	0.16	2.32	0.00095	0.67	0.5
AT1G33730	0.8	0.59	2.15	0.02	0.11	0.94	1.76	0.059	3.12	0.00017	5.02	1.8e-10	1.95	0.056
AT1G33760	6.58	9.6e-19	1.89	0.029	0.57	0.58	-0.39	0.71	-0.03	0.98	0.83	0.33	1.72	0.072
AT1G33790	1.53	0.018	1.17	0.057	0.68	0.31	-0.23	0.77	0.75	0.23	0.48	0.43	0.93	0.18
AT1G33800	0.4	0.57	0.12	0.83	0.16	0.78	0.28	0.59	0.58	0.21	1.25	0.0016	0.19	0.76
AT1G33810	-0.37	0.46	-0.74	0.037	-0.42	0.27	-0.67	0.057	-0.83	0.013	-1.27	3.9e-05	-0.66	0.093
AT1G33840	0.06	0.98	1.96	0.02	2.04	0.012	1.63	0.052	2.03	0.01	3.31	5e-06	2.65	0.0023
AT1G33950	0.95	0.57	2.38	0.028	1.15	0.33	0.95	0.42	1.7	0.11	3.07	0.0013	1.56	0.21
AT1G33960	0.59	0.6	2.12	0.0023	1.11	0.14	1.03	0.16	0.99	0.17	3.37	4.4e-08	2.01	0.0078
AT1G33970	1.37	3.6e-05	1.65	3.1e-07	2.44	5.7e-16	3.33	3e-30	2.76	2.5e-21	2.59	9.4e-19	1.31	0.00019
AT1G34000	-0.16	0.76	-0.47	0.12	-0.29	0.37	-0.42	0.16	-0.74	0.0073	-1.14	8.2e-06	-0.39	0.26
AT1G34010	-0.37	0.5	-0.85	0.02	-0.92	0.0095	-1.22	0.00037	-1.62	7.3e-07	-1.82	1.2e-08	-0.79	0.05
AT1G34060	-0.1	0.95	0.03	0.97	0.65	0.41	0.93	0.2	-1.38	0.04	-0.85	0.2	0.33	0.73
AT1G34130	0.23	0.24	0.9	3.9e-11	1.26	9.9e-23	1.04	8.8e-16	1.02	1.3e-15	1.05	1.5e-16	0.6	5.9e-05
AT1G34160	0.51	0.59	0.2	0.78	0.57	0.39	1.12	0.058	1.12	0.049	0.93	0.089	0.07	0.94
AT1G34180	0.59	0.66	2.14	0.0068	1.38	0.096	1.55	0.054	1.71	0.026	2.91	3.6e-05	2.1	0.014
AT1G34210	0.4	0.6	-0.32	0.56	-0.71	0.16	-1.32	0.0042	-1.3	0.0039	-1.25	0.0041	-0.81	0.14
AT1G34245	-1.43	0.32	-1.31	0.24	-0.52	0.69	-1.81	0.095	-2.05	0.046	-2.34	0.016	-1.24	0.32
AT1G34260	1.19	0.0018	1.24	0.00071	0.78	0.039	0.85	0.022	0.69	0.063	0.97	0.0047	1.11	0.0058
AT1G34300	0.41	0.17	1.25	1.4e-08	1.57	6.7e-14	1.46	2.7e-12	1.24	3.1e-09	1.49	3.7e-13	0.91	0.00018
AT1G34340	0.55	0.51	0.44	0.49	0.46	0.47	0.45	0.47	1.28	0.015	0.36	0.52	0.12	0.88
AT1G34380	-0.18	0.74	0.46	0.15	1.19	1.1e-05	1.67	1.6e-10	1.77	4.3e-12	1.65	1.2e-10	0.44	0.21
AT1G34420	0.38	0.53	1.66	5.2e-06	1.88	5e-08	1.72	6.8e-07	2.19	6e-11	2.71	1.4e-16	1.59	3.5e-05
AT1G34580	-0.24	0.87	-1.15	0.15	-1.78	0.02	-1.62	0.038	-1.73	0.02	-2.59	0.00028	-1.98	0.021
AT1G34640	-1.62	7.8e-06	-1.34	0.00021	-1.25	0.00037	-0.83	0.025	-0.78	0.03	-1.12	0.00083	-0.85	0.038
AT1G34750	0.6	0.19	1.1	0.0018	1.66	3.6e-07	0.65	0.076	0.63	0.076	1.58	5.4e-07	0.79	0.048
AT1G34760	-0.38	0.55	0.49	0.27	0.7	0.098	1.14	0.0034	0.95	0.013	0.95	0.01	0.83	0.065
AT1G35160	-0.11	0.84	0.21	0.5	0.59	0.03	0.74	0.0039	0.96	9.5e-05	1.04	1.2e-05	0.22	0.53
AT1G35180	-1.01	0.081	-0.89	0.08	-0.43	0.45	-0.33	0.55	-0.54	0.3	-1.01	0.027	-0.45	0.46
AT1G35210	1.63	0.02	0.2	0.81	0.39	0.62	0.92	0.18	1.79	0.003	2.89	3.2e-07	0.72	0.36
AT1G35220	0.33	0.43	0.8	0.0052	0.78	0.0053	0.49	0.1	1.11	1.9e-05	1.23	1.1e-06	0.27	0.45
AT1G35230	0.97	0.3	1.78	0.011	1.71	0.013	1.65	0.016	1.38	0.042	3.22	1.4e-07	2.43	0.00081
AT1G35290	-1.05	0.23	-3.8	4.2e-08	-3.16	1e-06	-5.23	2.8e-10	-4.29	3.7e-10	-4.72	8.6e-12	-3.09	1.4e-05
AT1G35350	2.15	2e-06	1.41	0.0032	0.31	0.6	-0.36	0.51	-0.18	0.76	0.23	0.65	0.93	0.087
AT1G35420	-0.34	0.37	-0.88	0.00079	-0.75	0.0039	-0.02	0.97	-0.84	0.00074	-1.36	7.2e-09	-0.96	0.00058
AT1G35460	-0.24	0.28	-0.62	0.00016	-1.23	3.9e-16	-0.86	2e-08	-0.91	1e-09	-0.93	3.3e-10	-0.49	0.0076
AT1G35560	-0.5	0.19	-0.9	0.0023	-1.11	6.9e-05	-0.9	0.0017	-1.68	2.6e-10	-1.38	2e-07	-0.41	0.24
AT1G35580	0.1	0.9	1.03	0.0067	0.99	0.0079	1.22	0.00063	0.62	0.1	1.42	2.4e-05	0.94	0.023
AT1G35670	0.16	0.61	0	1	-0.72	0.00015	-1.14	3.5e-10	-1.33	4.6e-14	-1.03	4.6e-09	0.04	0.89
AT1G35680	-0.01	0.99	-0.65	0.14	-0.43	0.37	-0.5	0.27	-0.67	0.11	-1.29	0.00065	-0.77	0.11
AT1G35710	1.38	0.071	2.13	0.001	2.29	0.00023	1.08	0.12	2.22	0.00027	2.92	5.3e-07	1.44	0.05
AT1G35720	-0.21	0.76	-0.42	0.32	-0.18	0.71	0.43	0.3	1.49	1.9e-05	0.92	0.0087	-0.14	0.8
AT1G35730	-0.26	0.71	0.08	0.87	0.35	0.44	0.76	0.052	1.15	0.0014	1.03	0.0036	0.06	0.91
AT1G35910	-0.38	0.72	-0.17	0.82	-1.11	0.094	-0.12	0.88	0.89	0.13	1.38	0.0091	-0.34	0.68
AT1G36160	0.21	0.71	-0.41	0.24	-0.83	0.0093	-1.1	0.00028	-1.03	0.00063	-1.05	0.00029	-0.45	0.23
AT1G36622	-1.07	0.22	-0.79	0.28	-0.36	0.67	-1.5	0.026	-1.53	0.018	-0.47	0.5	-0.37	0.68
AT1G36675	-2.62	0.0019	-0.91	0.22	-0.25	0.78	0.2	0.8	-0.11	0.89	-1.06	0.1	-0.27	0.77
AT1G36940	1.29	0.031	0.27	0.68	0.4	0.53	0.83	0.15	1.27	0.013	1.2	0.014	0.54	0.42
AT1G37130	0.52	0.51	-0.11	0.86	-0.07	0.93	0.03	0.96	-1.39	0.0045	0.06	0.92	0.58	0.36
AT1G41830	0.06	0.93	-0.67	0.033	-0.82	0.0062	-1.23	1.5e-05	-1.35	1.1e-06	-1.49	3.8e-08	-0.35	0.34
AT1G41880	-0.44	0.14	-0.81	0.00066	-0.6	0.013	-0.67	0.0043	-1.15	1.2e-07	-1.16	6e-08	-0.27	0.35
AT1G42430	0	1	-0.53	0.24	-0.63	0.16	-0.6	0.17	-1.13	0.0044	-1.03	0.0072	-0.69	0.15
AT1G42470	1.37	0.004	0.55	0.27	-0.13	0.84	0.04	0.95	0.05	0.93	-0.47	0.3	-0.01	0.99
AT1G42540	0.4	0.022	0.33	0.042	-0.19	0.29	0.02	0.93	-0.85	3.8e-09	-1.2	1.9e-17	0.05	0.83
AT1G42550	-0.11	0.91	-0.78	0.13	-0.97	0.054	-0.81	0.11	-1.82	5.1e-05	-1.45	0.0011	-0.7	0.22
AT1G42970	-0.03	0.97	-0.66	0.064	-0.65	0.063	-0.89	0.0074	-1.56	3e-07	-1.35	8.1e-06	-0.77	0.043
AT1G42980	0.84	0.54	0.95	0.32	-0.3	0.8	-1.16	0.26	0.1	0.93	1.77	0.027	0.27	0.84
AT1G42990	0.95	0.011	0.55	0.13	0.16	0.71	0.39	0.3	0.57	0.1	1.34	1.6e-05	0.76	0.049
AT1G43000	0.89	0.2	0.69	0.23	1.58	0.0012	0.19	0.79	1.55	0.0012	2.24	3.8e-07	0.88	0.15
AT1G43130	-0.16	0.75	0.58	0.053	0.87	0.0018	1.13	2.2e-05	1.24	2e-06	1.31	2.9e-07	0.62	0.056
AT1G43170	0.23	0.69	0.04	0.93	0.2	0.64	0.01	0.98	-1.03	0.0011	-0.44	0.18	0.29	0.49
AT1G43560	-0.25	0.73	-0.84	0.052	-0.57	0.21	-0.78	0.067	-0.79	0.054	-1.21	0.0014	-0.92	0.047
AT1G43605	-0.08	0.94	-1.39	0.0053	-1.46	0.0025	-2.74	2.3e-06	-1.38	0.0034	-1.23	0.0056	-1.01	0.065
AT1G43620	0.78	0.0074	0.78	0.0041	1.07	2.6e-05	1.85	7.9e-15	1.92	2.5e-16	1.59	1.9e-11	0.5	0.11
AT1G43910	0.77	0.12	0.8	0.064	0.03	0.96	-0.56	0.2	0.03	0.96	1.66	6.4e-06	0.77	0.1
AT1G44000	-0.61	0.03	-0.88	0.00034	-1.13	9.8e-07	-1.31	8.6e-09	-2.38	1.6e-28	-2.39	1.4e-28	-0.66	0.017
AT1G44100	1.76	2e-11	0.25	0.45	-0.19	0.59	-0.65	0.025	-0.55	0.057	-0.43	0.13	0.06	0.89
AT1G44110	-0.37	0.72	-0.64	0.32	-1.06	0.088	-1.03	0.094	-0.43	0.51	-1.26	0.022	-1.6	0.015
AT1G44120	0.59	0.32	0.85	0.06	0.5	0.31	0.12	0.82	0.86	0.045	1.59	3.8e-05	0.39	0.48
AT1G44130	0.31	0.79	1.24	0.059	0.52	0.48	0.97	0.14	1.38	0.023	3.27	2.7e-09	1.12	0.12
AT1G44350	-1.42	0.0072	-0.5	0.36	-1.7	0.00032	-1.03	0.04	-1.26	0.0083	-2.06	3.9e-06	-0.65	0.27
AT1G44446	-0.79	0.0036	-0.55	0.041	-0.7	0.0064	-0.55	0.039	-2.02	3.3e-19	-2.6	3.5e-31	-0.27	0.41
AT1G44575	0	1	-0.74	0.096	-0.63	0.17	-0.97	0.021	-1.68	1.2e-05	-1.89	4.5e-07	-0.81	0.091
AT1G44800	0.47	0.39	-0.53	0.21	-0.21	0.67	-0.77	0.05	-2.48	6e-13	-1.73	5.2e-07	-0.12	0.83
AT1G44830	3.07	0.0025	0.65	0.58	-1.16	0.33	-1.87	0.11	-0.86	0.46	0.34	0.76	1.21	0.32
AT1G44890	-1.04	0.035	-0.29	0.55	0.47	0.3	0.65	0.12	0.74	0.059	0.41	0.31	-0.32	0.56
AT1G44900	0.01	0.99	-0.11	0.78	-0.49	0.14	0.42	0.2	1.1	0.0001	0.65	0.023	0.14	0.74
AT1G44920	-0.27	0.43	-1.01	7.4e-06	-0.81	0.00028	-0.52	0.028	-0.57	0.012	-1.08	2.1e-07	-0.88	0.00032
AT1G45010	-0.96	0.046	-0.89	0.043	-0.64	0.15	-1.02	0.015	-0.76	0.072	-1.02	0.0085	-0.39	0.47
AT1G45110	-0.07	0.95	-0.37	0.49	-0.3	0.6	-0.96	0.047	-0.73	0.12	-1.5	0.00045	-0.6	0.28
AT1G45145	-0.56	0.52	1.07	0.072	0.42	0.54	0.94	0.11	1.41	0.01	1.92	0.00019	1.18	0.064
AT1G45163	0.4	0.6	0.14	0.82	0.66	0.2	1.84	2.2e-05	2.06	9.5e-07	1.39	0.00098	0.39	0.52
AT1G45165	0.4	0.6	0.13	0.83	0.67	0.19	1.84	2.1e-05	2.06	8.9e-07	1.4	0.00091	0.4	0.51
AT1G45170	-0.34	0.34	-0.56	0.031	-0.4	0.14	-0.52	0.041	-0.69	0.0037	-1.08	1.5e-06	-0.43	0.14
AT1G45180	1.92	1.2e-05	0.95	0.045	0.09	0.88	-0.22	0.7	-0.23	0.67	-0.14	0.79	0.55	0.32
AT1G45191	-0.03	0.98	-0.77	0.25	-1.6	0.0077	-2.49	1.3e-05	-2.27	5.9e-05	-2.83	2.2e-07	-0.91	0.2
AT1G45201	-0.27	0.72	-0.82	0.07	-1.37	0.00088	-1.2	0.0041	-0.12	0.82	-0.85	0.035	-0.44	0.41
AT1G45474	-0.24	0.61	-0.87	0.0023	-0.95	0.00045	-0.96	0.00035	-1.28	6.8e-07	-1.71	7.4e-12	-0.9	0.0031
AT1G45545	-0.52	0.22	-1.09	0.00067	-1.04	0.0008	-1.08	0.00044	-1.49	3.4e-07	-1.77	6.8e-10	-1.13	0.00096
AT1G45616	1.04	0.16	0.23	0.76	-0.03	0.97	-1.05	0.11	-2.11	0.0008	-2.71	1.5e-05	-0.09	0.92
AT1G46768	-0.88	0.02	-0.09	0.84	-0.35	0.35	-0.32	0.4	-1.13	0.0004	-1.14	0.00019	0.1	0.83
AT1G47210	-0.53	0.16	-1	0.00078	-1.15	5.4e-05	-0.58	0.06	0.43	0.16	0.01	0.98	-0.79	0.017
AT1G47370	-0.71	0.099	-1.91	3.1e-08	-1.69	3.8e-07	-0.38	0.32	-1.16	0.00054	-1.23	0.00013	-1.1	0.0043
AT1G47380	1.5	0.008	0.71	0.22	-0.59	0.33	-0.72	0.21	-0.51	0.38	-0.35	0.53	0.13	0.86
AT1G47480	-0.18	0.83	0.84	0.044	1.17	0.0026	1.09	0.0059	0.68	0.097	1.84	1.6e-07	0.82	0.075
AT1G47510	-1.93	0.032	-0.63	0.49	-0.66	0.48	-2.02	0.011	-1.51	0.058	-1.36	0.073	-1.21	0.19
AT1G47530	-0.07	0.91	-0.55	0.078	-0.3	0.38	-0.44	0.16	-1.22	7.1e-06	-0.85	0.0018	-0.37	0.31
AT1G47580	-1.04	0.0053	-1.23	0.00044	-0.94	0.007	-0.9	0.0098	-1.07	0.0014	-1.53	1.4e-06	-0.87	0.028
AT1G47655	-1.17	0.087	-1.31	0.024	-1.44	0.011	-0.83	0.16	-0.19	0.77	-0.92	0.078	-0.64	0.34
AT1G47710	-0.16	0.75	0.17	0.59	0.67	0.014	1.18	2.2e-06	1.18	1.6e-06	1.28	1.2e-07	0.32	0.34
AT1G47870	-0.18	0.77	0.3	0.42	0.09	0.84	0.17	0.66	0.86	0.006	1.1	0.0002	0.28	0.51
AT1G47890	-0.05	0.98	2.02	0.01	1.39	0.087	0.98	0.25	2.54	0.00041	4.26	3.2e-10	2.15	0.011
AT1G48100	-1.71	0.00012	-2.08	1.4e-06	-1.85	9.6e-06	-1.77	2.5e-05	-3.11	1.8e-14	-3.44	1.5e-17	-1.28	0.0083
AT1G48210	-0.23	0.66	0.89	0.0045	1.68	2e-09	2.67	3.2e-23	3.02	3.7e-30	3.41	3.3e-38	0.72	0.04
AT1G48240	-0.09	0.86	-0.64	0.015	-1.35	8.2e-09	-1.29	5.8e-08	-1.35	4.6e-09	-1.75	1.3e-14	-0.47	0.11
AT1G48260	-1.6	0.0027	-1.14	0.029	-1.75	0.00033	-1.7	0.00055	-2.43	2.5e-07	-2.65	1e-08	-1.17	0.04
AT1G48320	0.37	0.66	0.51	0.36	0.53	0.35	0.06	0.93	0.38	0.49	1.6	0.00041	0.72	0.22
AT1G48330	-3.54	2.8e-10	-2.54	2.4e-06	-1.49	0.0053	1.05	0.054	1.25	0.015	-1.03	0.043	-1.28	0.036
AT1G48350	-0.36	0.63	-0.81	0.083	-0.59	0.23	-0.51	0.29	-1.05	0.015	-1.47	0.00026	-0.84	0.1
AT1G48355	-0.47	0.5	-0.78	0.11	-0.54	0.3	-0.53	0.3	-1.2	0.007	-1.53	0.00028	-0.83	0.12
AT1G48360	0.07	0.95	0.65	0.23	0.67	0.22	0.74	0.17	1.49	0.0014	1.24	0.0067	-0.26	0.72
AT1G48370	-0.53	0.29	0.79	0.025	1.75	1.9e-08	2.14	1.6e-12	2.64	2.2e-19	2.79	1.6e-21	0.45	0.29
AT1G48430	0.26	0.74	0.61	0.21	0.84	0.075	1.4	0.0012	1.19	0.0061	1.3	0.0016	0.25	0.69
AT1G48490	-0.12	0.87	0.66	0.09	0.41	0.33	0.64	0.093	0.76	0.037	1.15	0.0006	0.27	0.58
AT1G48520	-0.02	0.99	-0.51	0.27	-0.52	0.26	-0.66	0.13	-0.57	0.19	-1.06	0.0055	-0.9	0.053
AT1G48540	0.43	0.19	0.26	0.37	0.07	0.85	0.58	0.025	1.05	7.1e-06	0.19	0.47	0.15	0.68
AT1G48560	0.14	0.71	0.78	0.00017	1.29	6.7e-12	0.94	1.8e-06	0.38	0.081	0.38	0.061	0.82	0.00021
AT1G48570	0.27	0.29	0.85	1.9e-06	1.5	2.7e-20	0.95	2.2e-08	0.22	0.28	0.08	0.7	0.89	1.3e-06
AT1G48600	0.01	0.99	-0.85	0.04	-0.87	0.032	-0.85	0.035	-1.18	0.0017	-1.56	1.3e-05	-0.86	0.055
AT1G48605	-0.44	0.69	1.02	0.13	0.63	0.39	1.14	0.08	1.49	0.014	2.52	6.4e-06	1.4	0.048
AT1G48745	-0.49	0.35	-0.87	0.022	-1.1	0.0024	-1.28	0.0003	-2.7	4.1e-16	-1.81	5e-08	-0.33	0.48
AT1G48750	-0.6	0.37	-1.89	5e-05	-1.76	0.0001	-1.25	0.0075	-1.42	0.0016	-1.48	0.00067	-0.79	0.15
AT1G48870	-1.36	0.0078	-0.27	0.56	-0.75	0.087	-0.28	0.56	-0.09	0.86	0.07	0.88	-0.72	0.14
AT1G48920	0.51	0.063	0.81	0.00046	1.29	1.4e-09	1.13	1.4e-07	0.55	0.016	0.64	0.003	0.87	0.00044
AT1G49000	-0.48	0.65	0.94	0.16	2.14	0.00027	-0.07	0.93	-0.19	0.81	1.21	0.039	0.56	0.48
AT1G49010	-1.14	0.0002	-1.25	3.3e-05	-1.03	0.00049	-1.38	1.5e-06	-1.17	3.8e-05	-1.45	1.4e-07	-0.59	0.092
AT1G49032	-0.21	0.79	0.42	0.36	0.44	0.34	0.99	0.015	1.27	0.00098	0.87	0.024	0.57	0.25
AT1G49040	0.39	0.4	0.63	0.065	0.48	0.17	0.33	0.36	0.51	0.12	1.02	0.00053	0.19	0.68
AT1G49050	0.46	0.16	1.12	8e-06	1.09	5.7e-06	0.9	0.00024	1.22	1.8e-07	1.62	9e-13	0.82	0.0031
AT1G49130	-2.04	1.7e-05	-0.42	0.44	0.61	0.25	1.68	0.00019	2.12	8.4e-07	1.72	6.2e-05	-0.46	0.45
AT1G49200	-1.16	0.015	-1.45	0.00081	-2.79	3.3e-12	-3.32	1.5e-16	-2.7	6.3e-12	-2.19	2.3e-08	-0.79	0.11
AT1G49205	-1.31	0.0052	-1.62	0.00021	-2.78	9.5e-12	-3.59	5.1e-18	-2.77	4.8e-12	-2.35	3.3e-09	-0.91	0.069
AT1G49225	0.57	0.74	0.54	0.63	1.39	0.14	3.64	3e-06	4.37	4.8e-09	3.05	6.4e-05	1.01	0.37
AT1G49230	1.41	0.067	1.04	0.14	2.08	0.00082	3.71	1.2e-10	4.62	1.1e-16	3.56	2.9e-10	1.12	0.14
AT1G49310	-0.47	0.7	-0.37	0.66	-0.93	0.23	0.18	0.84	1.35	0.039	0.94	0.15	0.15	0.89
AT1G49380	-0.08	0.92	-0.86	0.023	-0.91	0.013	-1.04	0.0034	-0.71	0.05	-1.65	4.5e-07	-0.83	0.043
AT1G49405	-0.58	0.4	-0.85	0.089	-1.01	0.041	-2.41	4.6e-06	-2.25	3.4e-06	-2.37	4.7e-07	-0.5	0.4
AT1G49430	-0.6	0.21	-0.94	0.013	-0.81	0.032	-1.44	3.3e-05	-1.65	9.1e-07	-1.85	1.9e-08	-0.73	0.08
AT1G49490	0.69	0.33	-0.65	0.26	-0.39	0.52	0.02	0.98	-0.52	0.35	-1.03	0.037	-0.52	0.43
AT1G49500	0.47	0.66	0.39	0.6	0.23	0.78	0.98	0.14	1.25	0.044	0.72	0.24	0.73	0.34
AT1G49510	-0.36	0.21	-0.76	0.00048	-0.71	0.00079	-0.84	5.1e-05	-0.66	0.0015	-1	3.8e-07	-0.36	0.16
AT1G49560	-0.61	0.11	-0.85	0.0067	0.2	0.6	1.39	2.8e-07	1.71	5.2e-11	0.93	0.00056	-0.8	0.021
AT1G49580	-0.3	0.5	-0.91	0.002	-1.05	0.00016	-1.06	0.00014	-0.81	0.004	-1.34	3.4e-07	-0.71	0.03
AT1G49620	-1.71	0.0019	-1.7	0.00097	-1.15	0.026	-1.78	0.00044	-0.53	0.33	-0.86	0.074	-0.65	0.29
AT1G49650	-0.02	0.99	-0.34	0.52	0.33	0.54	1.14	0.01	0.94	0.034	0.47	0.3	-0.15	0.83
AT1G49660	0.61	0.3	-1.15	0.0089	-1.31	0.0017	-1.39	0.00079	-1.69	2e-05	-1.64	2.4e-05	-0.64	0.21
AT1G49700	-0.91	0.15	-1.53	0.0025	-0.93	0.064	-0.65	0.22	-0.37	0.49	-0.35	0.47	-0.98	0.078
AT1G49720	0.46	0.17	0.59	0.027	1.4	1.4e-09	2.87	4e-40	2.55	1.9e-32	1.95	5.5e-19	0.25	0.45
AT1G49740	-0.42	0.31	-0.82	0.0067	-1.29	3.3e-06	-1.29	3.3e-06	-0.64	0.029	-1.1	4.1e-05	-0.75	0.022
AT1G49750	0.41	0.28	0.38	0.22	1.17	8.1e-06	1.24	1.8e-06	1.4	3.2e-08	0.86	0.00086	0.24	0.5
AT1G49780	0.87	0.0018	-0.52	0.07	-0.99	0.00014	-0.67	0.014	-0.78	0.0029	-1.04	2.7e-05	-0.06	0.88
AT1G49840	1.49	3.5e-05	0.02	0.96	0.01	0.99	0.05	0.92	-0.54	0.17	-0.13	0.75	0.11	0.85
AT1G49960	-0.3	0.22	-0.68	0.00026	-0.67	0.00019	-0.42	0.027	-0.73	2.5e-05	-1.01	1.7e-09	-0.72	0.00025
AT1G49975	-0.52	0.4	-1.04	0.018	-0.77	0.086	-0.66	0.14	-0.49	0.28	-1.36	0.00045	-0.82	0.093
AT1G49980	-0.7	0.029	-1.08	0.00012	-1.24	3.3e-06	-1.16	1.7e-05	-0.96	0.00035	-1.3	3.8e-07	-1.25	1.9e-05
AT1G50020	-0.2	0.55	-0.51	0.019	-0.68	0.00071	-0.9	3.3e-06	-1.23	4.3e-11	-1.43	6.1e-15	-0.25	0.32
AT1G50040	5.19	3.5e-12	2.68	0.001	-0.41	0.7	-0.49	0.62	-0.92	0.31	-0.29	0.76	2.12	0.019
AT1G50110	0.05	0.97	-0.88	0.097	-0.89	0.093	-1.38	0.0074	-1.11	0.025	-1.12	0.017	-0.93	0.11
AT1G50180	0.04	0.98	0.92	0.16	1.02	0.12	-0.59	0.4	-1.26	0.041	-0.04	0.96	-0.09	0.92
AT1G50240	0.28	0.4	-0.13	0.65	-0.26	0.32	-0.53	0.026	-1.31	4.5e-10	-1.2	1e-08	-0.13	0.69
AT1G50250	0.36	0.42	0.04	0.92	-0.25	0.48	-0.29	0.4	-1.32	1.9e-06	-1.03	0.00018	-0.07	0.88
AT1G50360	0.13	0.85	0.52	0.16	0.28	0.5	0.26	0.52	0.87	0.0098	1.07	0.00067	-0.05	0.92
AT1G50410	0.22	0.74	0.75	0.053	1.04	0.0044	0.66	0.089	0.8	0.028	0.94	0.0063	0.28	0.57
AT1G50420	-1.06	0.0028	0.08	0.86	0.02	0.96	-0.75	0.03	-0.74	0.026	0.26	0.45	0.14	0.78
AT1G50450	0.32	0.76	-0.31	0.65	-0.09	0.91	-0.46	0.47	-1.44	0.0081	-1.76	0.00063	-0.94	0.15
AT1G50460	0.88	0.26	0.39	0.58	-1.25	0.039	-1.9	0.00074	-1.79	0.0013	-1.71	0.0015	-0.31	0.71
AT1G50520	0.13	0.92	1.13	0.06	1.17	0.047	1.96	0.00029	1.65	0.0023	2.12	3.3e-05	1.22	0.059
AT1G50560	0.87	0.082	0.86	0.042	1.21	0.0019	1.45	0.00014	1.32	0.00041	1.69	1.5e-06	1.31	0.0024
AT1G50590	0.17	0.84	-0.91	0.057	-1.61	0.0004	-1.77	0.00016	-0.51	0.28	-0.69	0.11	-0.4	0.48
AT1G50732	-0.28	0.73	-1.39	0.0021	-1.39	0.0015	-1.16	0.0093	-1	0.024	-1.83	6.6e-06	-1.04	0.04
AT1G50740	1.45	1.3e-07	0.86	0.0035	0.75	0.0095	0.62	0.039	0.99	0.00026	1.37	1.4e-07	0.75	0.02
AT1G50745	1.97	6.2e-15	0.53	0.079	0.33	0.31	0.31	0.34	0.9	0.00065	1.14	5.8e-06	0.42	0.21
AT1G50750	3.34	4.9e-05	1.27	0.17	0.64	0.54	-0.54	0.62	0.71	0.46	1.41	0.084	0.35	0.78
AT1G50840	0.06	0.94	-0.21	0.61	-0.49	0.19	-1.01	0.0024	-1.33	2.4e-05	-1.42	4e-06	-0.38	0.37
AT1G50900	-0.09	0.9	-0.65	0.071	-0.28	0.49	-0.25	0.53	-0.68	0.042	-1.22	6.8e-05	-0.56	0.15
AT1G50910	-0.06	0.94	-0.52	0.19	-0.13	0.79	-0.18	0.69	-0.7	0.054	-1.15	0.00048	-0.46	0.3
AT1G50950	-0.25	0.59	0.01	0.99	0.16	0.65	0.77	0.0046	1.04	3.4e-05	0.39	0.14	-0.01	0.98
AT1G51060	-0.73	0.025	-0.99	0.00062	-0.77	0.0076	-1.01	0.0003	-0.6	0.04	-0.7	0.0098	-0.61	0.066
AT1G51080	0.2	0.81	-0.56	0.25	-0.64	0.18	-0.65	0.17	-0.89	0.042	-1.8	6.1e-06	-0.46	0.4
AT1G51090	1.34	0.05	0.3	0.68	0.13	0.87	2.91	7.1e-08	2.19	6.3e-05	0.55	0.36	0.33	0.69
AT1G51100	-0.25	0.74	-0.7	0.12	-0.41	0.39	-0.45	0.33	-0.39	0.39	-1.28	0.00072	-0.41	0.44
AT1G51110	-0.18	0.85	-0.41	0.45	-0.46	0.41	-0.69	0.18	-0.25	0.66	-1.08	0.015	-0.91	0.094
AT1G51130	-0.5	0.33	-0.16	0.69	-0.24	0.56	0.65	0.051	1.18	3.8e-05	0.74	0.011	0.3	0.48
AT1G51140	-0.9	0.15	-0.81	0.13	-1.71	0.00044	-0.84	0.11	0.27	0.65	-0.17	0.77	-0.4	0.54
AT1G51170	-1.2	0.0035	-0.63	0.12	0.27	0.55	0.16	0.73	0.49	0.21	0.25	0.52	-0.16	0.76
AT1G51400	-0.34	0.53	-0.95	0.0078	-0.67	0.069	0.03	0.94	-0.38	0.31	-1.23	0.00012	-0.46	0.28
AT1G51402	-0.37	0.5	-0.99	0.0067	-0.72	0.056	0.03	0.95	-0.4	0.31	-1.26	0.00011	-0.48	0.27
AT1G51440	-2.12	7.7e-07	-1.01	0.027	-0.4	0.44	-0.24	0.64	-1.01	0.02	-1.46	0.00031	-0.35	0.55
AT1G51520	0.21	0.82	0.45	0.39	0.11	0.87	0.35	0.52	1.24	0.0049	0.54	0.24	0.25	0.71
AT1G51610	0.48	0.18	0.66	0.02	1.3	3.2e-07	2.6	9e-28	2.58	5.3e-28	1.38	1.7e-08	0.54	0.089
AT1G51620	0.94	0.048	1.46	0.00028	1.91	3.4e-07	1.01	0.014	0.83	0.041	1.93	9.7e-08	1.13	0.012
AT1G51640	0.11	0.83	1.06	4.3e-06	1.41	6.1e-11	1.14	2e-07	1.25	4.8e-09	1.6	1.2e-14	0.82	0.0015
AT1G51660	0.95	0.0015	0.49	0.12	0.86	0.0026	0.22	0.52	0.85	0.0021	1.81	1.7e-12	0.54	0.11
AT1G51670	0.14	0.87	-0.32	0.51	-0.29	0.58	-1.03	0.018	-0.53	0.24	-0.01	0.98	-0.13	0.83
AT1G51680	-0.74	0.0067	-1.11	8.8e-06	-1.03	1.6e-05	-1.29	3.3e-08	-1.31	1.4e-08	-0.93	5.9e-05	-0.61	0.034
AT1G51760	-1.29	0.0046	-0.05	0.93	-0.94	0.033	-0.85	0.055	-0.26	0.6	0.5	0.24	-0.44	0.42
AT1G51790	1.71	0.0012	2.91	2.1e-09	3.61	5.3e-15	1.82	0.00021	1.39	0.0051	1.97	2.5e-05	2.11	7.2e-05
AT1G51800	1.55	0.025	2.5	3.8e-05	3.6	1.5e-10	0.66	0.34	0	1	1.56	0.0065	1.84	0.0064
AT1G51805	1.42	0.0019	0.94	0.043	0.44	0.39	-0.29	0.57	-0.1	0.85	-0.7	0.1	0.49	0.38
AT1G51820	3.25	0.014	3.04	0.015	2.07	0.11	-0.86	0.54	-2.47	0.043	-1.99	0.091	2.15	0.12
AT1G51850	1.34	0.08	2.39	0.00015	3.5	1.9e-09	1.1	0.1	0.86	0.2	1.93	0.001	2	0.004
AT1G51860	0.66	0.57	2.64	0.00019	1.72	0.018	1	0.2	0.52	0.52	2.4	0.00025	2.75	0.00025
AT1G51890	-0.19	0.88	1.45	0.018	0.98	0.12	0.68	0.3	1.61	0.0049	3.34	2.1e-10	1.33	0.048
AT1G51920	-1.19	0.23	-0.63	0.44	0.67	0.39	0.14	0.88	1.27	0.059	2.82	2.1e-06	0.78	0.35
AT1G51940	1.91	0.0002	0.94	0.084	0.89	0.1	2.17	5.9e-06	2.58	2.8e-08	1.86	7.3e-05	0.95	0.11
AT1G52000	-0.57	0.38	-1.83	4.1e-05	-2.82	1.2e-11	-2.05	1.3e-06	-1.27	0.0035	-1.36	0.0012	-1.1	0.032
AT1G52160	0.05	0.93	0.98	0.00025	1.53	4.1e-10	0.75	0.005	0.75	0.0041	1.15	2.3e-06	0.87	0.0027
AT1G52200	-0.44	0.67	0.67	0.31	1.83	0.0016	0.61	0.36	0.68	0.29	1.73	0.0016	0.17	0.85
AT1G52230	-0.44	0.37	-0.92	0.0092	-0.7	0.05	-0.46	0.22	-0.6	0.085	-1.46	2.4e-06	-0.56	0.16
AT1G52240	-0.4	0.39	-0.86	0.0091	-0.62	0.064	-0.51	0.13	-0.57	0.082	-1.43	6.7e-07	-0.59	0.11
AT1G52245	-2.13	0.03	-2.31	0.0088	-1.77	0.045	-2.24	0.0098	-0.76	0.41	-1.55	0.055	-1.92	0.048
AT1G52290	1.45	1.7e-05	1.42	3e-05	1.45	8e-06	0.39	0.31	0.29	0.45	0.58	0.08	0.77	0.049
AT1G52300	-0.36	0.4	-0.72	0.017	-0.45	0.15	-0.51	0.094	-1.3	1.1e-06	-1.14	1.4e-05	-0.44	0.2
AT1G52315	-0.08	0.94	0.02	0.98	-0.29	0.6	-0.33	0.52	0.65	0.14	1.67	6.4e-06	0.33	0.56
AT1G52320	-0.02	0.98	0.5	0.14	0.27	0.47	0.58	0.077	0.52	0.1	1.14	6.1e-05	0.48	0.19
AT1G52340	-0.71	0.002	-0.49	0.031	-0.56	0.011	-0.39	0.087	-1.62	1.4e-16	-1.35	4.1e-12	-0.48	0.054
AT1G52342	-1.02	0.07	-1.55	0.0011	-1.78	8.3e-05	-1.42	0.0022	-2.37	3.9e-08	-2.02	2.6e-06	-0.83	0.13
AT1G52400	-0.07	0.95	-0.22	0.72	-0.74	0.17	-1.1	0.028	0	1	-0.57	0.25	-0.3	0.66
AT1G52420	0.03	0.97	0.98	0.0043	0.65	0.07	0.71	0.041	0.53	0.13	1.07	0.00055	0.79	0.04
AT1G52500	0.02	0.98	-0.41	0.39	-0.22	0.68	-0.4	0.4	-0.93	0.025	-1.38	0.00037	-0.84	0.081
AT1G52510	0.09	0.93	-0.54	0.3	-0.41	0.45	-0.52	0.31	-1.1	0.016	-2.04	1.2e-06	-1.1	0.035
AT1G52530	-0.43	0.67	0.5	0.4	-0.3	0.67	0.77	0.17	1.06	0.037	0.78	0.12	-0.26	0.75
AT1G52550	-0.96	0.0013	-1.07	0.00015	-0.9	0.0011	-1.05	0.00014	-1.48	1.4e-08	-1.34	2.1e-07	-0.61	0.059
AT1G52565	-0.82	0.29	-1.31	0.026	-2.04	0.00017	-2.21	4.5e-05	-2.67	3.6e-07	-0.95	0.078	-1.16	0.072
AT1G52618	-1.15	0.0092	-0.97	0.017	-0.57	0.18	0.22	0.63	0.7	0.063	0.13	0.75	-0.4	0.41
AT1G52710	-0.27	0.62	-0.31	0.41	-0.07	0.88	0.44	0.21	1.32	4.6e-06	0.93	0.0014	-0.12	0.8
AT1G52720	-0.11	0.88	0.07	0.87	0.36	0.36	0.77	0.026	1.49	1.9e-06	1.25	5.9e-05	-0.22	0.64
AT1G52770	-0.84	0.23	0.35	0.57	1.56	0.0018	2.3	1.2e-06	2.84	6e-10	2.6	1.2e-08	0.8	0.19
AT1G52780	0.41	0.23	1.3	9.4e-08	1.85	8.5e-16	1.29	3.2e-08	1.48	9e-11	1.81	7.6e-16	1.18	4.3e-06
AT1G52800	-0.18	0.88	0.89	0.16	1.26	0.035	1.67	0.0034	1.12	0.056	1.4	0.0099	1.33	0.043
AT1G52827	-0.25	0.78	-0.39	0.49	-0.43	0.46	-0.71	0.18	-1.04	0.033	-1.42	0.0019	0	1
AT1G52830	3.27	8.3e-09	1.11	0.089	0.21	0.8	0.21	0.79	-1.02	0.13	-1.35	0.03	1.1	0.12
AT1G52990	-0.13	0.91	-0.96	0.091	-1.49	0.006	-1.56	0.0046	-1.38	0.009	-2.49	1.4e-06	-1.04	0.093
AT1G53035	-0.68	0.42	-0.75	0.22	1.66	0.0009	3.75	6.5e-17	4.35	3e-23	2.84	3.1e-10	-0.53	0.46
AT1G53090	-0.67	0.063	-0.63	0.049	-0.94	0.0016	-1.28	8.3e-06	-1.48	1.1e-07	-1.23	9.9e-06	-0.49	0.17
AT1G53100	0.44	0.79	2.46	0.0056	1.53	0.1	3.57	1.1e-05	3.93	6.9e-07	4.4	1.3e-08	2.37	0.014
AT1G53110	-0.19	0.75	1.46	1.5e-06	1.68	4.3e-09	2.08	9.9e-14	1.97	1.2e-12	2.17	2.2e-15	1.13	0.00074
AT1G53120	0.02	0.97	-0.36	0.11	-0.54	0.012	-0.72	0.00051	-0.7	0.0005	-1.03	6.6e-08	-0.26	0.32
AT1G53140	0.02	0.99	-0.47	0.43	-0.62	0.3	-0.3	0.63	-0.55	0.33	-1.21	0.016	-1.12	0.068
AT1G53160	0.76	0.039	0.78	0.019	0.33	0.38	1.1	0.00038	1.31	1e-05	0.74	0.015	0.81	0.026
AT1G53230	0.58	0.12	0.43	0.19	0.42	0.21	1.01	0.0005	1.94	5.4e-13	1.4	2.9e-07	0.56	0.11
AT1G53250	-0.44	0.65	-0.66	0.3	-0.56	0.39	-0.73	0.24	-0.77	0.2	-1.48	0.0054	-0.43	0.57
AT1G53270	0.37	0.79	0.5	0.56	0.4	0.66	0.64	0.44	1.29	0.07	2.05	0.0012	0.96	0.27
AT1G53310	0.14	0.79	0.76	0.011	0.81	0.005	1.17	1.6e-05	1.18	9.3e-06	1.51	4.7e-09	0.74	0.022
AT1G53320	0.2	0.72	0.84	0.0073	1.03	0.00046	1.54	3.9e-08	1.66	1.5e-09	1.56	1.2e-08	0.88	0.0092
AT1G53330	0.47	0.56	0.79	0.13	1.36	0.0041	2.23	4e-07	1.62	0.00031	1.55	0.0004	0.29	0.67
AT1G53345	2.11	0.00027	0.77	0.24	1.42	0.016	0.64	0.34	0.65	0.31	0.45	0.47	0.46	0.57
AT1G53430	2.63	6e-08	0.98	0.072	0.1	0.89	-0.19	0.77	0.27	0.66	0.36	0.51	0.6	0.35
AT1G53440	1.46	0.00085	1	0.024	0.97	0.028	0.38	0.43	1.11	0.0073	0.87	0.031	0.3	0.61
AT1G53520	-0.36	0.73	-0.96	0.13	-0.99	0.12	-1.29	0.033	-1.86	0.00097	-2.68	5.9e-07	-1.35	0.046
AT1G53540	-1.22	0.51	1.23	0.33	-0.69	0.64	-0.25	0.87	-2.98	0.016	-0.09	0.95	0.35	0.83
AT1G53542	-0.32	0.78	-1.18	0.072	-0.65	0.35	-1.68	0.0077	-0.65	0.33	-0.91	0.13	-0.07	0.95
AT1G53560	-0.18	0.68	-0.27	0.35	-0.58	0.03	-0.34	0.23	-0.55	0.031	-1.01	1.8e-05	-0.24	0.47
AT1G53600	0.23	0.85	0.03	0.97	0.52	0.45	1.31	0.024	1.74	0.0011	1.1	0.042	0.2	0.82
AT1G53620	0.31	0.89	0.76	0.53	0.57	0.66	1.25	0.27	1.8	0.081	3.05	0.001	0.8	0.56
AT1G53670	0	1	-0.34	0.24	-0.05	0.88	-0.2	0.5	-0.64	0.013	-1.25	1.1e-07	-0.21	0.53
AT1G53680	-0.15	0.93	-1.06	0.2	-1.25	0.13	-0.99	0.24	-2.25	0.0036	-1.49	0.041	-1.09	0.24
AT1G53690	-0.12	0.93	-0.84	0.22	-0.78	0.26	-1.41	0.035	-1.21	0.055	-2.46	6.6e-05	-0.45	0.58
AT1G53710	0.37	0.24	1.27	9e-09	1.67	1.5e-15	1.42	1.4e-11	1.46	2e-12	1.58	1.2e-14	0.76	0.0029
AT1G53730	1.35	0.0021	0.97	0.028	-0.19	0.73	-0.48	0.31	-0.57	0.2	-0.6	0.15	0.87	0.072
AT1G53875	-2.65	6.4e-07	-1.92	0.00036	-1.07	0.057	-0.53	0.38	-2.18	1.5e-05	-2.9	3.4e-09	-1.25	0.039
AT1G53885	-1.35	0.23	-0.44	0.65	-0.51	0.61	3.04	3.1e-05	3.72	1.3e-07	0.04	0.97	-0.5	0.66
AT1G53890	-0.41	0.69	-0.56	0.41	0.49	0.48	1.68	0.0034	0.45	0.5	-0.7	0.24	-0.3	0.72
AT1G53903	-0.37	0.83	0.41	0.69	0.14	0.91	3.22	3.8e-05	4.73	1.5e-10	0.63	0.48	0.44	0.71
AT1G53910	-0.01	0.99	0.44	0.32	0.71	0.091	1.03	0.0088	0.85	0.03	0.92	0.013	0.52	0.27
AT1G53920	0.33	0.5	0.67	0.037	1.83	2e-11	1.36	1.4e-06	0.88	0.0026	0.93	0.00092	0.69	0.048
AT1G54040	-0.11	0.92	-0.61	0.24	-0.86	0.085	-0.56	0.28	-0.75	0.12	-1.24	0.0048	-0.55	0.34
AT1G54050	-2.63	5.6e-07	-2.86	4.6e-08	-3.24	1.1e-10	-2.53	5.9e-07	-2.6	1.5e-07	-3.16	8.7e-11	-2.16	0.00013
AT1G54090	0.61	0.067	0.69	0.017	0.43	0.17	0.55	0.059	0.57	0.044	1.24	1.1e-06	0.71	0.025
AT1G54100	0.33	0.68	1.43	0.0029	0.58	0.28	1.13	0.017	0.62	0.21	0.81	0.075	1.13	0.034
AT1G54110	-0.22	0.66	-0.8	0.0086	-0.9	0.0019	-1.12	8.4e-05	-0.83	0.0035	-1.49	2.5e-08	-0.5	0.14
AT1G54120	-1.68	0.047	-1.25	0.099	-0.82	0.31	-0.05	0.96	-0.73	0.34	-0.7	0.33	-0.5	0.6
AT1G54130	0.14	0.79	0.96	0.00085	0.88	0.0018	1.06	0.00011	0.69	0.014	1.04	7.2e-05	0.74	0.022
AT1G54160	-0.16	0.8	0.53	0.12	0.53	0.12	0.5	0.14	1.31	4.3e-06	1.1	0.0001	0.52	0.16
AT1G54200	-0.6	0.29	-1.31	0.0017	-1.32	0.0011	-1.19	0.004	-0.9	0.027	-1.14	0.0028	-0.67	0.16
AT1G54217	-0.06	0.97	0	1	1.08	0.064	2.78	1.1e-08	3.35	6.6e-13	1.67	0.00073	-0.52	0.53
AT1G54220	0.11	0.86	-0.77	0.017	-0.71	0.025	-0.93	0.0023	-1.17	5.6e-05	-1.37	9.7e-07	-0.98	0.0039
AT1G54320	0.08	0.84	0.45	0.036	0.79	6.7e-05	0.87	7.2e-06	0.81	2.3e-05	1.05	1.7e-08	0.36	0.13
AT1G54385	-0.07	0.94	-0.91	0.05	-0.94	0.038	-0.69	0.14	-0.62	0.17	-1.32	0.0012	-0.78	0.13
AT1G54580	-0.13	0.85	-0.71	0.068	-0.39	0.36	-0.3	0.47	-0.4	0.31	-1.03	0.0022	-0.48	0.28
AT1G54740	1.09	0.089	0.3	0.64	-1.2	0.028	-1.46	0.0059	-2	6.9e-05	-1.96	6.5e-05	-0.33	0.66
AT1G54780	-0.13	0.76	-0.58	0.013	-0.45	0.059	-0.19	0.47	-0.37	0.12	-1.21	2.5e-09	-0.52	0.044
AT1G54790	-0.28	0.43	-0.7	0.0046	-0.54	0.028	-0.28	0.3	-0.63	0.0067	-1.24	9.7e-09	-0.55	0.044
AT1G54960	0.01	0.99	-0.19	0.74	-0.11	0.87	-0.6	0.25	0.32	0.55	1.28	0.0022	-0.57	0.33
AT1G55140	-0.43	0.5	-1	0.022	-0.85	0.053	-0.91	0.033	-0.53	0.23	-1.32	0.00063	-1.03	0.03
AT1G55210	-0.1	0.91	-0.59	0.17	-0.32	0.51	0.24	0.61	1.02	0.0087	1.68	3.1e-06	0.1	0.87
AT1G55260	-0.75	0.22	-1.45	0.0021	-1.7	0.00014	-1.13	0.016	-0.83	0.08	-1.5	0.00045	-1.08	0.041
AT1G55265	-0.08	0.96	0.36	0.64	0.18	0.83	1.13	0.087	1	0.12	1.26	0.035	1.21	0.093
AT1G55320	-0.78	0.0062	-1.04	7.6e-05	-1.12	7.3e-06	-1.39	1.8e-08	-1.23	4.1e-07	-1.16	1.2e-06	-1.12	4.7e-05
AT1G55330	1.13	0.18	-0.51	0.51	-2.54	3.9e-05	-2.3	0.00022	-0.87	0.2	-1.5	0.014	0.01	1
AT1G55335	1.13	0.18	-0.51	0.51	-2.54	3.9e-05	-2.3	0.00022	-0.87	0.2	-1.5	0.014	0.01	1
AT1G55360	-0.38	0.52	-0.64	0.11	-0.97	0.011	-1.44	5.7e-05	-1	0.0061	-1.18	0.00064	-0.69	0.11
AT1G55365	0.92	0.21	1.44	0.0079	1.69	0.00083	1.28	0.019	1.47	0.0037	2.11	4.8e-06	0.87	0.18
AT1G55370	0.01	0.99	-0.6	0.13	-0.77	0.04	-0.69	0.065	-1.11	0.0013	-1.59	1.3e-06	-0.45	0.31
AT1G55390	4.34	2.1e-06	3.56	0.00016	2.51	0.0093	0.46	0.72	0.21	0.87	0.2	0.87	2.86	0.0066
AT1G55450	1.75	6.2e-07	1.17	0.0016	1.42	4.3e-05	0.83	0.025	1.2	0.00054	1.69	3.2e-07	0.98	0.017
AT1G55480	-0.18	0.8	-0.66	0.099	-0.69	0.084	-1.04	0.0051	-1.56	7.3e-06	-1.9	1.8e-08	-0.73	0.093
AT1G55490	0.15	0.9	-0.63	0.32	-0.69	0.28	-1.34	0.018	-1.86	0.00052	-2.04	7.9e-05	-1.15	0.075
AT1G55610	0.58	0.38	1.12	0.017	0.76	0.12	0.98	0.036	1.2	0.0062	2	9.2e-07	0.93	0.076
AT1G55675	-0.64	0.15	-1.08	0.0025	-1.21	0.00041	-0.55	0.14	0.32	0.42	0.01	0.98	-0.55	0.19
AT1G55755	0.3	0.71	0.03	0.95	0.59	0.24	0.75	0.11	1.18	0.0055	0.64	0.14	-0.07	0.92
AT1G55760	0.28	0.6	0.23	0.53	0.5	0.15	0.74	0.021	1.28	9.7e-06	0.66	0.029	0.09	0.84
AT1G55775	-1.18	0.31	1.48	0.07	-0.39	0.71	0.64	0.48	1.18	0.14	2.74	8.6e-05	0.95	0.32
AT1G55805	-0.28	0.49	-0.49	0.08	-0.41	0.14	-0.4	0.16	-1.11	4.5e-06	-1.17	6.6e-07	-0.35	0.27
AT1G55810	-0.27	0.62	-0.43	0.24	-0.51	0.15	-1.45	3.6e-06	-0.71	0.03	-0.96	0.0017	-0.34	0.42
AT1G55915	-0.16	0.69	-0.68	0.003	-0.46	0.049	-0.73	0.0013	-1.18	3.2e-08	-0.95	3.8e-06	-0.53	0.038
AT1G55920	-0.95	0.028	-0.34	0.45	0.34	0.46	-0.47	0.26	-1.9	5.9e-08	-1.22	0.00056	-0.14	0.8
AT1G55960	-0.99	0.015	-1.8	4.3e-07	-2.48	1.1e-13	-2.9	5.8e-19	-4.67	6.6e-49	-4.56	9.7e-47	-0.82	0.051
AT1G55970	0.23	0.83	-0.26	0.7	-1	0.092	-1.23	0.032	-0.56	0.35	-0.83	0.13	-0.61	0.39
AT1G56010	0.18	0.83	1.04	0.022	0.48	0.34	1.27	0.0029	1.06	0.013	1.34	0.00084	1.35	0.0044
AT1G56020	1.47	0.00031	2.15	1.3e-08	2.44	1.1e-11	2.07	1.7e-08	1.55	3.1e-05	1.77	7.7e-07	1.88	2.7e-06
AT1G56045	-0.28	0.63	-1.08	0.0018	-0.93	0.0067	-0.8	0.02	-0.57	0.1	-0.82	0.011	-0.31	0.48
AT1G56050	-0.08	0.93	-0.74	0.071	-0.84	0.034	-1.3	0.00046	-1.61	5.9e-06	-1.95	1.8e-08	-0.79	0.074
AT1G56060	-0.38	0.74	0.27	0.74	-0.73	0.31	-0.59	0.41	-0.35	0.64	2.13	0.00021	-0.46	0.59
AT1G56080	-0.09	0.93	0.53	0.25	0.47	0.32	0.7	0.12	1.68	4.1e-06	2.49	3.3e-13	0.38	0.49
AT1G56105	0.52	0.52	0.99	0.055	1	0.05	0.63	0.26	0.07	0.92	0.52	0.31	1.15	0.038
AT1G56120	0.79	0.61	1.16	0.27	2.05	0.038	1.27	0.22	1.63	0.094	2.05	0.023	0.92	0.45
AT1G56130	-0.34	0.71	0.09	0.88	0.6	0.26	0.77	0.13	1.46	0.00075	1.23	0.0038	-1.14	0.074
AT1G56140	1.33	0.017	0.93	0.085	0.57	0.32	0.01	0.99	0.18	0.78	0.46	0.37	-0.08	0.92
AT1G56145	0.16	0.87	1.03	0.039	0.4	0.48	0.53	0.31	1.06	0.024	1.8	3.2e-05	0.59	0.32
AT1G56150	-0.22	0.78	0.85	0.056	0.84	0.057	0.57	0.22	0.87	0.037	2.17	6.2e-09	1.11	0.017
AT1G56170	-0.81	0.12	-0.75	0.096	-1.66	3.7e-05	-1.79	7.4e-06	-2.16	2.7e-08	-1.12	0.0043	-0.27	0.63
AT1G56180	-0.48	0.22	-0.44	0.17	-0.84	0.0041	-0.8	0.0064	-1.35	6.3e-07	-0.78	0.0043	-0.21	0.59
AT1G56210	-0.91	0.014	-1.16	0.00056	-0.6	0.09	-0.55	0.12	-0.14	0.72	-0.34	0.3	-0.69	0.067
AT1G56220	-0.93	0.021	0.2	0.65	0.72	0.057	1.82	4.7e-08	2.02	6.4e-10	1.58	1.4e-06	0.41	0.37
AT1G56240	4.98	4.3e-11	1.79	0.039	0.7	0.48	0.07	0.95	1.48	0.077	1.82	0.019	1.16	0.25
AT1G56250	3.79	9e-05	0.8	0.49	-0.67	0.61	0.21	0.87	0.81	0.48	1.07	0.29	0.19	0.9
AT1G56260	0.07	0.94	-0.72	0.097	-0.67	0.13	-0.49	0.28	-0.73	0.08	-1.06	0.0057	-0.38	0.47
AT1G56300	-0.14	0.72	0.27	0.23	1.46	3e-16	4.15	4.1e-141	4.19	1.5e-144	2.91	3.4e-69	0.22	0.4
AT1G56340	0.3	0.61	1.04	0.0038	1.01	0.0038	1.53	3.4e-06	0.6	0.093	1.48	3.7e-06	1.12	0.0033
AT1G56460	-0.14	0.78	0.97	0.00025	1.06	3e-05	0.93	0.00029	0.57	0.031	1.07	1e-05	0.57	0.063
AT1G56510	2.23	3.2e-10	0.89	0.026	-0.21	0.66	-0.43	0.31	0.1	0.85	0.81	0.025	0.47	0.32
AT1G56520	0.7	0.032	0.07	0.84	-0.01	0.98	0.12	0.74	0.66	0.019	1.22	2.4e-06	-0.06	0.9
AT1G56540	1.99	2.1e-13	0.85	0.0054	0.6	0.056	0.22	0.54	0.95	0.00079	1.77	1.1e-11	0.69	0.042
AT1G56550	1.01	0.15	2.37	9.6e-06	1.87	0.00041	2.51	8.1e-07	2.67	8e-08	3.34	5.2e-12	2.58	2.9e-06
AT1G56570	-0.87	0.029	-1.17	0.00092	-1.08	0.0019	-0.87	0.015	-1.5	4e-06	-1.57	8.4e-07	-0.68	0.093
AT1G56580	-0.88	0.032	-1.19	0.0012	-1.09	0.0023	-0.91	0.013	-1.56	3.2e-06	-1.6	1.1e-06	-0.69	0.099
AT1G56650	-1.07	0.26	-1.61	0.028	-2.86	1.9e-05	-1.29	0.077	-1.56	0.025	-2.15	0.00088	-0.78	0.38
AT1G56670	-0.24	0.78	-0.85	0.082	-0.94	0.05	-2.09	2e-06	-2.11	9.2e-07	-2.43	7.9e-09	-0.82	0.12
AT1G56690	-0.18	0.87	-0.22	0.72	-0.62	0.28	1.03	0.037	0.61	0.23	0.53	0.28	-0.18	0.8
AT1G56720	0.12	0.92	-0.04	0.95	-1.82	0.00022	-1.65	0.0009	-1.87	9.6e-05	-2.3	7e-07	-0.36	0.6
AT1G57560	0.73	0.35	1.19	0.039	0.42	0.53	-0.15	0.83	1.07	0.052	3.05	4.2e-10	1.35	0.028
AT1G57590	1.6	0.00026	0.68	0.15	1.88	2.9e-06	3.43	9.6e-20	2.62	6.3e-12	1.52	0.00012	1.19	0.014
AT1G57630	-0.41	0.67	0.45	0.49	0.1	0.9	0.04	0.96	0.56	0.35	2.32	3.5e-06	0.43	0.56
AT1G57650	0.9	0.35	1.06	0.14	0.09	0.93	0.29	0.73	1.3	0.053	3.25	3.5e-08	0.82	0.32
AT1G57660	-0.25	0.65	-0.49	0.17	-0.08	0.85	-0.31	0.4	-1.43	1.9e-06	-1.01	0.00075	-0.22	0.62
AT1G57680	1.78	4.5e-05	0.6	0.22	-0.7	0.15	-0.38	0.46	-0.34	0.5	-0.1	0.85	0.49	0.38
AT1G57770	0.4	0.58	-0.2	0.72	-0.16	0.79	-0.21	0.7	-1.21	0.0052	-1.99	9.2e-07	-0.69	0.19
AT1G57850	0.09	0.97	-0.57	0.62	0.13	0.92	1.81	0.028	4.62	8e-12	4.14	9.9e-10	0.4	0.75
AT1G57860	-0.3	0.53	-0.57	0.079	-0.21	0.58	-0.36	0.28	-1.4	6.8e-07	-1.07	0.00013	-0.26	0.52
AT1G57906	0.46	0.42	-0.47	0.3	-0.88	0.044	-0.45	0.34	1.05	0.0032	0.03	0.96	-0.53	0.29
AT1G57980	1.48	0.0019	0.48	0.35	-1.21	0.012	-0.49	0.35	-0.3	0.58	-0.96	0.032	0.23	0.72
AT1G57990	4.18	4.4e-06	2.42	0.013	0.14	0.92	-0.21	0.87	0.36	0.75	1.13	0.23	1.73	0.11
AT1G58080	0.23	0.53	-0.51	0.038	-0.45	0.067	-0.78	0.00048	-1	3.2e-06	-0.92	1.2e-05	-0.48	0.074
AT1G58150	-0.79	0.22	-1.36	0.0059	-0.85	0.092	-0.86	0.088	-0.19	0.74	-0.41	0.4	-0.69	0.22
AT1G58170	-0.58	0.47	-1.2	0.032	-1.3	0.017	-2.14	6.7e-05	-1.43	0.0062	-1.09	0.031	-0.88	0.16
AT1G58190	0.05	0.97	1.64	0.00027	1.8	2.8e-05	1.72	7e-05	1.78	2.2e-05	2.2	4.9e-08	1.63	0.00082
AT1G58225	-0.22	0.92	1	0.38	0.35	0.8	0.42	0.73	1.93	0.055	2.8	0.0025	1.66	0.16
AT1G58270	-0.1	0.93	-1.07	0.026	-2.1	1.5e-06	-1.58	0.00041	0.29	0.58	-0.74	0.098	-0.9	0.09
AT1G58280	-0.09	0.93	-0.54	0.32	-0.55	0.31	-1.05	0.035	-2.38	8.2e-08	-3.19	1.9e-13	-0.65	0.27
AT1G58290	-0.16	0.9	-0.47	0.5	-1.08	0.088	-0.62	0.35	-2.51	4.5e-06	-2.41	7.5e-06	-0.07	0.94
AT1G58300	0.59	0.63	1.81	0.016	1.76	0.018	1.62	0.03	0.74	0.36	2.24	0.00081	1.86	0.022
AT1G58390	0.96	0.32	1.73	0.01	1.81	0.0055	2.26	0.00031	2.05	0.00098	2.9	5.4e-07	1.55	0.039
AT1G58420	1.65	0.018	0.36	0.64	0.34	0.68	0.4	0.6	1.64	0.0074	3.02	8e-08	0.98	0.19
AT1G58520	-1.35	0.024	-2.38	5.1e-06	-2.86	6.5e-09	-2.56	2.2e-07	-3.06	1.9e-10	-3.21	1.5e-11	-1.47	0.013
AT1G59359	-0.04	0.97	-0.12	0.83	0.42	0.41	0.17	0.75	-1.21	0.004	-0.36	0.43	-0.04	0.95
AT1G59580	-0.01	0.99	0.82	0.0012	1.19	3.5e-07	1.24	1e-07	1.21	1.1e-07	1.42	2.3e-10	0.7	0.013
AT1G59590	0.41	0.62	1.1	0.037	0.89	0.099	0.79	0.14	1.36	0.0052	2.08	4.7e-06	0.94	0.11
AT1G59700	-0.76	0.014	-0.49	0.1	-0.21	0.53	-0.48	0.11	-1.24	1.4e-06	-0.98	0.00012	-0.24	0.5
AT1G59710	1.17	3.4e-08	1.22	1.2e-08	0.97	3.9e-06	0.6	0.0077	0.83	8.4e-05	1.37	6.7e-12	1.12	6e-07
AT1G59840	-0.26	0.73	-0.91	0.042	-0.83	0.062	-0.99	0.021	-0.64	0.14	-1.58	4.6e-05	-0.88	0.071
AT1G59860	-2.12	0.001	-1.66	0.0088	-1.48	0.017	-2.18	0.00029	-1.31	0.031	0.25	0.71	-2.15	0.0013
AT1G59865	0.43	0.69	0.85	0.19	1.32	0.025	0.15	0.85	1.91	0.00038	2.91	5.9e-09	0.46	0.57
AT1G59870	1.69	9.6e-05	1.79	3.2e-05	2.06	4e-07	1.93	2e-06	2.17	4.8e-08	2.5	1.4e-10	1.3	0.0066
AT1G59910	1.84	4.3e-11	0.7	0.025	0.31	0.37	0.18	0.63	0.18	0.62	0.71	0.012	0.59	0.09
AT1G59960	-0.36	0.32	-0.15	0.62	-0.01	0.99	0.36	0.19	0.51	0.045	1.07	3.2e-06	0.22	0.51
AT1G60000	-0.75	0.005	-1.13	4.3e-06	-0.87	0.00031	-0.65	0.01	-1.11	1.4e-06	-1.24	3.9e-08	-0.6	0.033
AT1G60010	-1.07	0.0028	-1.05	0.0023	-1.03	0.0022	-0.62	0.085	-0.21	0.6	-0.83	0.0095	-0.61	0.13
AT1G60030	-0.45	0.67	-0.7	0.31	-1.29	0.052	-1.33	0.047	-0.95	0.14	-0.92	0.13	-1.05	0.16
AT1G60110	0.37	0.62	-0.01	0.99	0.73	0.13	-0.06	0.93	-2.37	3.4e-07	-2.42	7.6e-08	-0.26	0.68
AT1G60140	-0.11	0.87	1.4	5e-05	1.36	4.1e-05	1.77	3.7e-08	0.87	0.011	0.94	0.0038	1.16	0.0022
AT1G60190	-1.85	0.048	-0.72	0.43	-0.88	0.34	-1.32	0.12	-1.15	0.17	-1.66	0.029	-0.75	0.47
AT1G60260	-0.83	0.35	-0.97	0.15	-1.9	0.0019	-1.51	0.016	0.14	0.86	-0.58	0.36	-1.08	0.14
AT1G60270	-1.35	0.2	-1.01	0.26	-2.66	0.00082	-3.47	8.1e-06	-2.91	0.00015	-2.75	0.00024	-1.07	0.28
AT1G60390	-0.08	0.94	-1.77	0.00024	-1.04	0.032	-1	0.042	-0.62	0.2	-0.89	0.044	-0.96	0.075
AT1G60420	0.12	0.88	0.77	0.053	0.54	0.19	0.84	0.027	0.6	0.12	1.24	0.00032	0.68	0.12
AT1G60460	-0.71	0.35	-1.15	0.043	-0.98	0.086	-0.33	0.6	-0.37	0.54	-0.95	0.062	-1.15	0.064
AT1G60490	0.24	0.66	0.89	0.0061	0.58	0.087	0.72	0.025	1.01	0.00072	1.15	6.8e-05	0.63	0.085
AT1G60550	-0.43	0.2	-1.23	8.7e-07	-1.16	1.7e-06	-0.9	0.00028	-1.42	1.3e-09	-1.76	1.5e-14	-0.96	0.00048
AT1G60590	-2.44	0.0037	-4.27	2.5e-08	-4.53	7.4e-10	-4.38	2.5e-09	-3.81	1.8e-07	-3.79	1.4e-07	-1.9	0.035
AT1G60600	-0.42	0.43	-1.04	0.0053	-1.2	0.00073	-1.1	0.0022	-0.5	0.19	-1.31	9.6e-05	-0.78	0.062
AT1G60690	-0.2	0.67	-1.05	0.00019	-1.58	1.5e-09	-1.29	1.3e-06	-1.1	2.7e-05	-1.5	3.5e-09	-0.64	0.047
AT1G60800	-0.43	0.24	-0.67	0.018	-0.66	0.017	-0.52	0.064	-0.61	0.023	-1.3	1.3e-07	-0.74	0.014
AT1G60890	0.21	0.8	1	0.025	0.66	0.16	0.41	0.4	0.78	0.072	1.64	2.7e-05	0.74	0.14
AT1G60950	-0.02	0.99	-1	0.072	-0.71	0.22	-0.86	0.12	-1.11	0.032	-1.37	0.0049	-0.43	0.53
AT1G60960	-0.62	0.13	-0.95	0.0044	-0.4	0.28	-0.57	0.094	-0.78	0.015	-1	0.00084	-1.03	0.0041
AT1G61080	-0.37	0.84	2.03	0.03	-0.41	0.74	-1.17	0.28	-0.16	0.89	1.29	0.15	0.52	0.68
AT1G61100	2.63	1.8e-10	1.38	0.002	0.14	0.82	-0.27	0.61	0	0.99	0.39	0.39	1.03	0.041
AT1G61120	-2.3	0.018	-0.23	0.84	-1.05	0.29	-1.55	0.09	-1.61	0.067	-0.33	0.73	-0.24	0.85
AT1G61140	1.01	0.011	0.87	0.021	0.58	0.14	0.14	0.76	0.49	0.2	1.25	0.00017	0.4	0.38
AT1G61180	0.28	0.34	1.1	8.9e-09	1.01	6.1e-08	0.56	0.0051	0.79	2.6e-05	1.25	1.5e-12	0.74	0.00062
AT1G61210	-0.15	0.85	-0.1	0.86	-0.33	0.51	-0.91	0.03	-1	0.013	-0.49	0.24	-0.24	0.67
AT1G61215	-0.77	0.16	-0.68	0.14	-0.4	0.42	-1.38	0.0013	-1.38	0.0008	-0.09	0.85	-0.46	0.39
AT1G61250	0.16	0.76	0.88	0.0015	1.08	3.6e-05	1.3	3.5e-07	1.25	8.2e-07	1.92	2.7e-15	0.9	0.0025
AT1G61260	3.23	2.5e-16	1.39	0.0015	0.88	0.055	1.03	0.02	1.37	0.0009	3.01	3.7e-15	1.29	0.0069
AT1G61360	1.85	5.2e-06	1.16	0.0065	1.74	9.6e-06	0.94	0.028	1.32	0.00092	2.17	6.2e-09	0.47	0.37
AT1G61370	0.46	0.44	0.64	0.13	0.71	0.085	0.09	0.86	0.27	0.56	1.23	0.00057	0.09	0.88
AT1G61380	1.22	0.011	1.36	0.0024	2.28	2.4e-08	0.66	0.16	0.15	0.78	1.45	0.00036	0.8	0.12
AT1G61415	0.29	0.78	1.61	0.0024	1.79	0.00041	1.44	0.0065	2.29	1.6e-06	3.24	1.5e-12	1.52	0.0092
AT1G61420	0.35	0.66	1.81	9.9e-05	1.86	3.1e-05	1.39	0.0028	2.3	7.7e-08	3.16	2.3e-14	1.35	0.0092
AT1G61460	2.3	4.1e-05	1.08	0.079	0.87	0.17	0.3	0.68	1.65	0.0026	1.67	0.0015	0.46	0.56
AT1G61470	2.08	6.4e-05	0.87	0.13	0.31	0.66	0.51	0.41	1.06	0.045	1.8	0.00017	0.85	0.18
AT1G61490	0.4	0.71	0.1	0.9	-0.39	0.62	0.08	0.93	0.94	0.13	1.54	0.0061	0.35	0.68
AT1G61520	0.08	0.88	-0.14	0.64	0.11	0.73	0.62	0.017	-0.25	0.38	-1.1	2e-06	0	1
AT1G61560	-0.14	0.88	0.4	0.42	0.5	0.32	-0.03	0.96	0.83	0.056	1.62	3.2e-05	0.19	0.76
AT1G61562	-0.12	0.92	0.01	0.99	0.37	0.55	-0.3	0.64	0.86	0.088	1.47	0.001	0.06	0.94
AT1G61580	-0.33	0.56	-0.19	0.66	0.05	0.92	-0.61	0.1	-1.31	7.7e-05	-0.97	0.0033	-0.3	0.51
AT1G61610	-0.51	0.49	-0.19	0.74	-0.67	0.2	-1.09	0.029	-0.45	0.39	-0.55	0.25	-0.2	0.77
AT1G61640	-0.06	0.93	0.45	0.15	0.62	0.037	-0.15	0.67	0.27	0.4	1.09	2.9e-05	0.1	0.82
AT1G61667	2.3	6.1e-06	0.95	0.089	0.23	0.73	-0.74	0.21	0.2	0.76	0.78	0.13	0.93	0.13
AT1G61690	0.35	0.35	0.92	0.00046	0.77	0.0033	1.03	3.7e-05	0.81	0.0014	1.1	3.9e-06	0.71	0.015
AT1G61740	-0.36	0.46	-0.79	0.021	-1.43	3.1e-06	-1.79	2.2e-09	-0.62	0.058	-1.07	0.00033	-0.73	0.048
AT1G61760	-0.59	0.5	-1.45	0.016	-1.4	0.018	-1.66	0.0062	-0.85	0.15	-1.74	0.0014	-0.96	0.16
AT1G61795	0.6	0.42	-1.1	0.04	-1.26	0.015	-0.29	0.64	-0.69	0.19	-1.42	0.0026	-0.51	0.43
AT1G61800	1.39	0.13	0.79	0.34	0.11	0.92	0.04	0.97	0.28	0.75	2.08	0.0022	1.06	0.23
AT1G61810	-1.1	0.36	1.8	0.024	0.07	0.95	0.18	0.86	-0.03	0.98	1.99	0.0052	1.61	0.067
AT1G61820	-0.2	0.94	2.29	0.037	0.67	0.62	2.03	0.065	2.32	0.025	3.32	0.00051	1.7	0.17
AT1G61890	1.11	3.6e-05	-0.82	0.0032	-2.02	1.1e-15	-1.77	2.5e-12	-0.52	0.059	-0.98	9.1e-05	-0.48	0.14
AT1G61930	-0.63	0.35	-1.76	0.00049	-1.01	0.037	-0.3	0.57	-0.67	0.16	-0.7	0.11	-0.97	0.075
AT1G62030	-1.74	3.4e-06	-0.68	0.085	-0.4	0.34	-0.44	0.28	-0.26	0.53	-0.69	0.05	-0.25	0.62
AT1G62170	0.56	0.12	-0.27	0.42	-0.67	0.022	-1.64	6.7e-10	-2.6	2.3e-24	-1.99	1e-14	0.08	0.86
AT1G62180	0.19	0.68	-0.65	0.016	-1.18	1.4e-06	-1.73	2e-13	-2.95	1.1e-38	-2.44	1.8e-26	-0.23	0.49
AT1G62240	-0.05	0.95	-0.45	0.29	-0.59	0.16	-1.13	0.0036	-1.72	2.4e-06	-1.88	1.4e-07	-0.44	0.35
AT1G62250	-0.36	0.37	-0.93	0.00082	-1.22	2.8e-06	-1.57	6.1e-10	-2.18	5.3e-19	-2.31	2.8e-21	-0.8	0.0089
AT1G62300	0.65	0.21	0.84	0.043	0.97	0.015	0.43	0.33	0.88	0.023	1.86	1.3e-07	0.6	0.2
AT1G62305	-0.14	0.78	1.02	0.00013	1.13	9.2e-06	0.15	0.65	0.75	0.0043	1.24	3.2e-07	0.7	0.022
AT1G62310	0.58	0.34	0.83	0.07	0.72	0.12	1.01	0.02	1.86	2.3e-06	1.64	2.5e-05	0.25	0.67
AT1G62350	-0.09	0.93	0.44	0.36	1.06	0.011	0.5	0.3	0.26	0.6	0.15	0.75	0.64	0.2
AT1G62380	-0.14	0.82	0.26	0.5	0.33	0.38	-0.32	0.39	-1.25	3.8e-05	-1.5	3.1e-07	0.09	0.85
AT1G62420	-1.11	0.36	-0.48	0.63	-1.42	0.12	-0.98	0.3	-1.74	0.043	-0.23	0.81	-0.92	0.39
AT1G62422	-0.11	0.85	-0.11	0.76	0.04	0.93	0.22	0.53	0.23	0.49	1	0.0002	0.12	0.78
AT1G62430	0.59	0.24	0.26	0.55	0.19	0.7	1.45	3.7e-05	1.81	8.8e-08	0.78	0.028	0.38	0.42
AT1G62440	4.12	0.005	3.34	0.02	0.72	0.69	-1.72	0.3	-0.29	0.88	-0.38	0.82	3.2	0.041
AT1G62480	-0.25	0.76	-0.01	0.99	0.34	0.52	-0.53	0.28	-1.08	0.013	-0.7	0.11	0.02	0.98
AT1G62510	1.39	0.096	0.38	0.65	-0.15	0.88	-1.89	0.0062	-3.65	1.1e-08	-3.41	6.3e-08	0.18	0.86
AT1G62515	1.35	0.12	0.2	0.82	-0.31	0.73	-1.96	0.0049	-3.66	1.7e-08	-3.61	1.6e-08	0.1	0.92
AT1G62520	-0.7	0.13	-0.98	0.0093	-1.14	0.0016	-0.71	0.061	-1.06	0.0025	-1.04	0.002	-0.8	0.054
AT1G62540	-0.37	0.66	-0.21	0.73	-1.13	0.024	-0.56	0.3	-0.24	0.67	-0.69	0.14	0.11	0.87
AT1G62560	-0.23	0.83	-0.99	0.092	-1.68	0.0018	-1.15	0.042	-0.76	0.19	-1.43	0.0051	-0.41	0.58
AT1G62570	-0.23	0.74	-0.37	0.41	-1.24	0.0012	-0.48	0.27	-0.14	0.78	-0.26	0.52	-0.45	0.35
AT1G62620	-0.07	0.92	0.12	0.76	-0.11	0.8	0.62	0.065	1.04	0.00054	0.82	0.0056	-0.02	0.97
AT1G62710	0.27	0.69	-0.17	0.73	0.23	0.65	1.37	0.00025	-0.67	0.1	-2	4.8e-08	-0.05	0.93
AT1G62720	0.01	0.99	1.3	0.011	1.73	0.00027	0.98	0.064	1.02	0.043	1.01	0.033	1.13	0.048
AT1G62730	-0.18	0.78	0.82	0.019	1.44	4.3e-06	1.15	0.00039	0.95	0.0033	1.28	2.6e-05	0.8	0.036
AT1G62750	0.29	0.6	-0.41	0.27	-0.53	0.14	-0.74	0.03	-1.56	3.5e-07	-1.31	1.6e-05	-0.4	0.34
AT1G62780	-0.14	0.9	-0.87	0.12	-0.76	0.18	-1.4	0.0066	-1.08	0.036	-1.37	0.0046	-1.11	0.06
AT1G62790	0	1	0.57	0.16	1.16	0.0015	0.56	0.16	0.45	0.26	0.77	0.03	0.83	0.05
AT1G62800	0.25	0.75	-0.73	0.13	-1.26	0.0046	-1.63	0.00017	-0.81	0.072	-1.32	0.0014	-0.18	0.78
AT1G62810	0.3	0.68	0.74	0.1	0.69	0.13	1.16	0.0048	0.83	0.048	0.92	0.02	0.91	0.057
AT1G62840	0.06	0.92	0.63	0.017	0.69	0.0063	0.95	8.7e-05	0.72	0.0032	1.05	4.5e-06	0.5	0.091
AT1G62870	-0.53	0.23	-1.15	0.00062	-0.51	0.14	-0.58	0.098	0.54	0.085	0.31	0.32	-0.36	0.37
AT1G62950	-0.39	0.31	-0.59	0.036	-1.07	4.9e-05	-0.73	0.0081	-0.65	0.014	-1.1	1.1e-05	-0.62	0.046
AT1G62960	-0.4	0.13	-0.5	0.023	-0.79	9.3e-05	-1.11	1.4e-08	-2.53	2e-42	-2.13	1.8e-30	-0.37	0.14
AT1G63090	0.47	0.1	0.24	0.37	-0.42	0.1	-0.01	0.97	-1.53	8.5e-13	-1.11	2.6e-07	0.45	0.1
AT1G63245	0.21	0.91	0.93	0.29	0.64	0.51	0.31	0.76	1.87	0.014	3.11	7.5e-06	1.58	0.079
AT1G63250	-0.08	0.92	0.92	0.0098	1.17	0.00045	0.7	0.055	0.51	0.16	0.52	0.13	0.61	0.13
AT1G63260	1	0.036	0.71	0.11	0.03	0.96	-1.35	0.00095	-0.81	0.057	-0.64	0.12	0.49	0.34
AT1G63295	0.1	0.94	-0.47	0.49	-0.44	0.54	-0.47	0.49	1.12	0.046	0.29	0.65	0.17	0.84
AT1G63350	0.47	0.26	1.25	2.7e-05	1.07	0.00024	0.6	0.061	0.92	0.0016	1.5	3e-08	0.48	0.18
AT1G63380	-0.05	0.95	0.48	0.2	0.62	0.092	1.04	0.002	0.93	0.0048	1.19	0.00011	0.26	0.59
AT1G63390	-0.39	0.64	-0.02	0.98	-0.09	0.88	1.02	0.023	0.95	0.028	1.19	0.003	-0.1	0.88
AT1G63420	-0.14	0.85	-0.3	0.5	-0.4	0.35	-1.36	0.00021	-0.56	0.15	-0.85	0.016	-0.48	0.29
AT1G63460	-0.21	0.71	0.23	0.56	0.39	0.3	0.87	0.0076	1.19	9.9e-05	1.25	2.6e-05	0.43	0.27
AT1G63480	0.09	0.92	-0.33	0.48	0.26	0.59	0.62	0.13	1.92	2.1e-08	1.29	0.00021	-0.38	0.46
AT1G63500	1.34	0.00037	1.29	0.00057	1	0.0077	0.38	0.36	0.46	0.25	0.76	0.032	1	0.016
AT1G63680	0.05	0.94	-0.03	0.94	-0.22	0.55	-0.35	0.29	-0.54	0.083	-1	0.00038	-0.19	0.65
AT1G63720	0.32	0.72	1.21	0.016	1.37	0.0045	0.89	0.082	1.92	2e-05	3.24	4e-14	1.14	0.04
AT1G63730	0.25	0.66	1.08	0.00037	1.76	1e-10	1.73	3.1e-10	2.41	8e-21	2.31	3.7e-19	0.54	0.14
AT1G63740	0.9	0.0025	1.39	4.1e-07	1.52	5.2e-09	1.04	0.00012	1.49	5.7e-09	1.64	7.1e-11	0.92	0.0029
AT1G63750	2.56	5.2e-19	0.85	0.0098	0.27	0.49	-0.01	0.99	0.5	0.13	1.25	1.5e-05	0.58	0.12
AT1G63830	1.2	0.012	0.77	0.1	0.92	0.046	1.18	0.007	1.34	0.0014	1.45	0.00031	0.4	0.49
AT1G63860	3.79	6.2e-23	2.2	8.8e-08	1.95	1.1e-06	1	0.022	1.09	0.009	1.51	0.00011	1.43	0.002
AT1G63880	1.81	1.5e-08	1.47	9.1e-06	1.24	0.00014	1.16	0.00039	1.28	5.2e-05	1.26	4.5e-05	1.07	0.0037
AT1G63900	1	8.2e-06	1.05	2.7e-06	0.37	0.13	0.07	0.81	-0.2	0.44	0.36	0.11	0.72	0.0044
AT1G64060	0.97	0.031	0.69	0.11	-0.14	0.8	-0.65	0.13	0.32	0.48	1.01	0.0064	0.89	0.05
AT1G64065	0.58	0.28	0.61	0.16	-0.03	0.96	0.3	0.51	0.99	0.01	2.55	1.3e-13	0.66	0.16
AT1G64080	-1.12	0.0012	-0.48	0.16	-0.4	0.26	-0.49	0.15	0.09	0.82	0.44	0.15	-0.02	0.97
AT1G64150	-0.17	0.85	-0.89	0.061	-0.87	0.067	-0.89	0.055	-1.22	0.0052	-1.73	2.3e-05	-1.47	0.0026
AT1G64170	0.72	0.48	2.54	2.3e-05	5.48	9.5e-25	5.88	3e-29	4.83	4.1e-20	3.35	5.4e-10	2.08	0.0018
AT1G64200	-1.22	0.002	-0.63	0.12	-2.03	7e-09	-2.24	1.6e-10	-1.85	1e-07	-2.71	1.4e-15	-0.75	0.085
AT1G64280	0.47	0.044	1.26	2.8e-11	1.46	9.3e-16	1.32	3.9e-13	1	4.2e-08	1.41	1.8e-15	0.87	2.5e-05
AT1G64355	-0.32	0.59	-1.05	0.0043	-1.07	0.0027	-1.19	0.00061	-0.49	0.2	-1.32	6.2e-05	-0.92	0.022
AT1G64360	0.45	0.66	0.83	0.21	0.28	0.72	1.16	0.063	1.66	0.0041	1.56	0.0053	1.44	0.034
AT1G64390	-1.48	0.00075	-1.82	1.5e-05	-1.3	0.0021	-1.04	0.016	-0.42	0.37	-1.36	0.00055	-0.81	0.1
AT1G64405	-2.25	0.021	-0.43	0.6	0.83	0.24	1.06	0.11	1.29	0.041	1.39	0.018	0.4	0.65
AT1G64455	-0.07	0.94	-0.64	0.11	-0.83	0.034	-0.83	0.039	-0.6	0.12	-1.12	0.0015	-0.99	0.023
AT1G64460	0.28	0.71	1.49	0.00032	0.79	0.075	1.54	0.0001	1.39	0.00044	1.93	2.7e-07	1.18	0.01
AT1G64490	-1.16	0.00096	-0.29	0.45	-0.13	0.76	-0.68	0.05	-1.01	0.0018	-0.35	0.3	-0.04	0.94
AT1G64500	-1.21	0.014	-1.1	0.018	-1.46	0.00084	-1.99	2.1e-06	-5.67	1.4e-46	-3.23	4.3e-16	-0.74	0.16
AT1G64510	-0.12	0.9	-0.89	0.058	-0.56	0.27	-0.54	0.27	-0.75	0.095	-1.47	0.00032	-0.93	0.067
AT1G64530	0.17	0.6	-0.07	0.78	-0.71	0.00031	-1.1	9.2e-09	-1.99	1.2e-26	-1.5	2.7e-16	-0.06	0.85
AT1G64583	-0.36	0.66	0.13	0.82	-0.15	0.81	-0.65	0.22	-1.29	0.0076	-0.49	0.3	-0.34	0.59
AT1G64600	0.13	0.88	0.44	0.33	1	0.014	0.24	0.62	0.19	0.71	0.67	0.086	0.34	0.53
AT1G64610	0.66	0.29	1.11	0.016	1	0.029	0.68	0.15	1.22	0.0047	2.52	2e-10	0.91	0.074
AT1G64620	-0.07	0.95	-0.61	0.24	-0.59	0.27	-0.62	0.23	-0.82	0.089	-1.01	0.024	-0.12	0.86
AT1G64670	-0.2	0.69	-0.75	0.012	-0.49	0.11	-0.94	0.00079	-1.6	1e-09	-1.36	1.6e-07	-0.32	0.37
AT1G64680	0.08	0.94	-0.61	0.27	-0.39	0.51	-0.52	0.35	-1.48	0.0017	-1.39	0.0023	-0.74	0.21
AT1G64710	0.6	0.32	0.59	0.21	0.42	0.41	0.83	0.062	1.24	0.0027	1.84	2.4e-06	0.84	0.091
AT1G64720	-0.29	0.67	-0.4	0.37	-0.5	0.27	0.2	0.68	-1.18	0.0018	-1.08	0.0032	-0.53	0.27
AT1G64760	1.97	0.011	0.7	0.39	0.13	0.9	0.72	0.37	0.86	0.26	0.36	0.64	0.43	0.66
AT1G64770	0.03	0.98	-0.84	0.017	-0.99	0.0033	-1.64	1.9e-07	-1.91	4e-10	-2.03	2.2e-11	-0.87	0.023
AT1G64780	-1.29	0.035	-2.7	1.9e-07	-3.83	4.6e-15	-4.25	9.9e-19	-6.09	1.9e-37	-4.48	3.6e-21	-1.3	0.032
AT1G64860	-0.5	0.2	-0.73	0.018	-0.94	0.0013	-0.88	0.0026	-1.89	9.7e-13	-1.87	1.8e-12	-0.49	0.16
AT1G64890	0.15	0.86	1.14	0.0047	2.6	9.2e-14	3.85	1.6e-30	3.94	1.2e-32	3.13	1.3e-20	0.88	0.054
AT1G64900	-0.23	0.55	-0.2	0.46	0.22	0.42	0.6	0.011	-1.26	4.6e-09	-1.68	1.5e-15	-0.07	0.84
AT1G64940	-0.73	0.047	-0.38	0.26	-0.26	0.47	-0.04	0.93	-1.11	0.00017	-0.49	0.092	-0.27	0.49
AT1G64970	-0.09	0.91	-0.37	0.37	-1.33	0.00013	-0.86	0.02	-2.56	1.9e-15	-1.94	2.2e-09	0.06	0.91
AT1G65010	0.93	0.12	1.1	0.03	0.36	0.54	-0.12	0.84	0.68	0.18	0.42	0.4	0.84	0.14
AT1G65040	0.06	0.96	1.02	0.034	0.73	0.14	0.98	0.036	1.08	0.017	1.73	3.2e-05	0.8	0.13
AT1G65060	-1.13	0.035	-3.13	1.8e-12	-3.07	1e-12	-4.32	1.8e-24	-3.53	3.7e-17	-3.2	2.4e-14	-1.85	0.0002
AT1G65070	-0.11	0.92	-0.63	0.22	-0.71	0.17	-1.02	0.035	-0.54	0.29	-1.07	0.017	-0.87	0.11
AT1G65230	-0.31	0.58	-0.83	0.019	-0.54	0.14	-0.56	0.12	-0.52	0.14	-1.02	0.0012	-0.92	0.015
AT1G65250	0.47	0.36	0.59	0.12	0.85	0.021	0.5	0.2	0.73	0.043	1.62	4.8e-07	0.67	0.11
AT1G65295	-0.4	0.51	-0.83	0.044	-0.63	0.14	-1.14	0.0031	-0.63	0.11	-0.76	0.043	-0.25	0.65
AT1G65310	3.65	0.2	2.63	0.28	0.24	0.94	-5.95	0.024	-7.26	0.0036	-6.53	0.007	1.36	0.65
AT1G65360	1.09	0.34	1.77	0.027	2.7	0.00017	2.96	2.9e-05	3.28	1.5e-06	3.09	4.5e-06	2.03	0.017
AT1G65390	4.27	0.0035	3.7	0.0098	2.54	0.085	-1.73	0.26	-2.38	0.096	-2.82	0.035	2.37	0.15
AT1G65450	0.16	0.93	-0.44	0.67	-1.53	0.094	-3.41	0.00022	-2.17	0.011	-1.91	0.019	-0.37	0.76
AT1G65480	0.18	0.92	-0.03	0.97	-0.42	0.67	-1.33	0.11	-2.93	0.00018	-0.07	0.94	-1.07	0.25
AT1G65483	-0.22	0.91	1.34	0.16	-0.34	0.78	0.6	0.57	1.41	0.12	2.77	0.00065	1.6	0.12
AT1G65484	0.53	0.54	-0.38	0.56	0.99	0.079	0.66	0.26	1.4	0.0061	1.47	0.0026	0.31	0.68
AT1G65486	1.07	0.031	0.15	0.79	0.92	0.044	-0.24	0.65	-0.51	0.28	0.17	0.74	0.07	0.92
AT1G65490	0.39	0.4	-0.54	0.11	-0.69	0.035	-1.91	1.9e-11	-2.23	1.2e-15	-1.28	6.8e-06	-0.06	0.89
AT1G65510	1.76	0.033	2.88	2.2e-05	1.52	0.041	1.61	0.031	3.05	1.4e-06	3.93	9.1e-11	3.45	4.6e-07
AT1G65540	0.16	0.76	0.62	0.032	0.36	0.25	0.53	0.066	0.71	0.0081	1.03	3.5e-05	0.36	0.28
AT1G65560	-0.92	0.016	-2.09	3.8e-10	-2.44	3.9e-14	-1.77	5.4e-08	-1.72	6.7e-08	-1.95	4.3e-10	-1.38	0.00016
AT1G65580	0.47	0.27	0.71	0.028	0.58	0.078	1.15	0.0001	0.67	0.029	0.7	0.016	0.25	0.54
AT1G65590	-0.33	0.36	-0.89	0.0004	-1.52	5.8e-11	-1.32	1.5e-08	-1.66	2.1e-13	-2.33	1.2e-25	-0.86	0.0015
AT1G65610	0.52	0.49	2.26	1.8e-06	2.26	6.9e-07	0.97	0.056	-0.07	0.91	1.79	5.9e-05	2.02	6.5e-05
AT1G65620	-1.2	0.096	-0.42	0.53	-0.64	0.33	-2.16	0.00036	-3.08	4e-07	-2.41	1.6e-05	-0.6	0.4
AT1G65690	-0.35	0.76	1.51	0.017	1.31	0.039	1.18	0.064	1.31	0.032	2.47	8.1e-06	1.44	0.037
AT1G65790	0.61	0.28	1.78	9e-06	2.63	1.4e-12	2.18	5.7e-09	2.45	2e-11	2.72	5e-14	1.62	0.00015
AT1G65800	0.25	0.63	1.39	3.1e-06	2.02	3.8e-13	1.63	6.3e-09	1.63	4.3e-09	1.67	1e-09	0.78	0.023
AT1G65845	1.03	0.0007	1.37	2e-06	2.13	1.7e-15	1.42	2.3e-07	0.87	0.0023	1.67	2.4e-10	1.88	2.3e-11
AT1G65860	-0.26	0.79	-0.99	0.071	-1.51	0.0029	-1.12	0.033	-0.94	0.072	-1.69	0.00037	-0.52	0.42
AT1G65870	-0.82	0.052	-1.96	1.4e-08	-1.67	6.9e-07	-3.07	1.9e-20	-4.29	1.2e-37	-3.42	5.1e-26	-1	0.012
AT1G65900	-0.15	0.88	-0.89	0.069	-1.38	0.0026	-0.47	0.36	1	0.023	-0.13	0.8	-0.46	0.42
AT1G65960	0.01	0.99	-0.32	0.22	-0.03	0.92	0.07	0.82	-0.82	0.00024	-1	3.2e-06	-0.3	0.29
AT1G65970	0	1	-0.16	0.64	-0.02	0.96	-0.02	0.96	-1.01	8.5e-05	-1.05	3.1e-05	-0.19	0.6
AT1G66080	-0.61	0.076	-1.13	8.5e-05	-0.81	0.0047	-1.11	7.3e-05	-0.65	0.022	-0.18	0.55	-1.14	0.0002
AT1G66090	2.09	1.1e-06	0.47	0.35	-0.12	0.84	-0.22	0.69	0.95	0.032	2.86	5.7e-13	0.04	0.95
AT1G66100	-1.16	0.049	-0.49	0.4	-1.43	0.0047	-1.65	0.00078	-1.79	0.00018	-4.51	5.4e-24	-0.73	0.23
AT1G66130	-0.37	0.24	-0.84	0.00033	-0.88	8.8e-05	-0.49	0.042	-1.82	2.6e-18	-2.4	4.8e-31	-0.61	0.021
AT1G66140	-1.16	0.0079	-0.79	0.065	-0.38	0.42	-0.53	0.23	-0.57	0.18	-0.84	0.027	-0.74	0.11
AT1G66150	1.67	8.6e-06	0.3	0.51	-0.51	0.24	-0.02	0.98	-0.32	0.47	-0.63	0.096	0.37	0.45
AT1G66160	3.88	3.6e-08	2.25	0.003	0.3	0.76	-0.66	0.44	-1.2	0.12	0	1	1.79	0.034
AT1G66180	2.68	3.3e-08	0.77	0.17	-0.1	0.9	-0.51	0.38	-1.11	0.03	-0.98	0.047	0.85	0.16
AT1G66190	-0.31	0.5	-1.33	8e-06	-1.26	9.6e-06	-1.13	0.00011	-1.41	4.4e-07	-1.36	5.8e-07	-1.13	0.00045
AT1G66200	-0.3	0.46	-0.59	0.035	-0.63	0.021	-0.44	0.12	-1.13	4e-06	-0.92	0.00015	-0.14	0.71
AT1G66230	-0.46	0.47	-0.46	0.32	-0.69	0.13	-1.7	2.3e-05	-1.86	1.9e-06	-1.84	1.5e-06	-0.48	0.36
AT1G66260	1.26	0.0039	0.74	0.095	0.03	0.96	-0.12	0.81	-0.35	0.45	0.13	0.78	0.17	0.78
AT1G66330	-0.68	0.013	-0.22	0.45	-0.61	0.017	-0.8	0.0011	-2.53	1.5e-30	-2.22	1e-23	-0.26	0.41
AT1G66350	0.08	0.91	-1.23	7.3e-05	-1.45	7e-07	-0.22	0.54	0.2	0.58	-0.28	0.39	-0.76	0.03
AT1G66390	-0.64	0.66	-1.81	0.042	-1.9	0.03	-3.06	0.00027	-4.02	1.1e-06	-2.95	0.00018	-1.83	0.059
AT1G66400	1.25	0.014	-0.86	0.094	-0.8	0.12	-0.61	0.25	-0.23	0.69	-0.19	0.72	-0.34	0.6
AT1G66410	-0.13	0.77	0.42	0.11	0.83	0.0004	1.47	1.9e-11	1.29	3.6e-09	1.24	9.1e-09	0.52	0.06
AT1G66430	-0.01	0.99	-0.69	0.16	-0.71	0.15	-0.89	0.061	-0.76	0.1	-1.16	0.0066	-1.01	0.052
AT1G66460	0.64	0.32	1.36	0.003	2.34	1.4e-08	1.35	0.0023	1.88	5.7e-06	3.42	2.4e-18	1.94	2.5e-05
AT1G66465	0.53	0.49	1.22	0.019	2.13	5.5e-06	1.44	0.0033	2.18	2e-06	3.65	8.5e-17	2.05	7.4e-05
AT1G66500	1.26	0.00054	0.21	0.63	-0.09	0.85	-0.66	0.088	0.35	0.38	0.44	0.21	0.17	0.74
AT1G66540	-0.46	0.25	-0.5	0.11	-0.19	0.61	-0.44	0.16	-1.83	1.5e-11	-2.22	1.5e-16	-0.43	0.22
AT1G66590	-0.3	0.64	-0.18	0.7	0.44	0.3	0.11	0.82	0.71	0.058	1.15	0.00086	-0.08	0.88
AT1G66600	-1.61	0.022	-0.7	0.31	-0.27	0.74	-2.01	0.001	-1.65	0.0065	0.72	0.24	-0.91	0.22
AT1G66760	-0.96	0.4	0.23	0.82	-1.6	0.048	-1.53	0.06	-1.64	0.035	-2.62	0.00029	-0.06	0.96
AT1G66810	-0.38	0.64	-0.89	0.087	-0.88	0.09	-1.17	0.023	-0.16	0.79	-0.36	0.48	-0.85	0.14
AT1G66820	-0.73	0.096	-1.87	7.3e-08	-1.24	0.00038	-0.64	0.092	-0.76	0.035	-1	0.0029	-1.09	0.0057
AT1G66830	-0.69	0.1	-1.81	5.9e-08	-1.21	0.00029	-0.62	0.091	-0.65	0.064	-0.94	0.0037	-1.05	0.0057
AT1G66840	-0.68	0.14	-1.04	0.0056	-1.26	0.00035	-1.38	7.7e-05	-1.89	1.4e-08	-1.59	1.7e-06	-0.83	0.046
AT1G66880	0.4	0.52	1.3	0.0014	1.59	3.6e-05	1.1	0.0058	1.67	7.9e-06	2.6	3.6e-13	1.3	0.0031
AT1G66920	0.14	0.81	0.87	0.0052	1.67	2e-09	0.54	0.091	0.55	0.077	0.96	0.00063	0.86	0.011
AT1G66960	0.64	0.78	2.22	0.089	1.36	0.34	2.58	0.04	3.14	0.0083	3.94	0.00046	2.34	0.097
AT1G66970	0.28	0.39	0.72	0.0016	1.48	5.5e-13	1.37	2.5e-11	1.21	3.9e-09	1.16	1.1e-08	0.59	0.019
AT1G66980	0.74	0.039	1.26	4.1e-05	1.76	8.3e-10	1.58	4.2e-08	1.69	2.1e-09	1.51	8.1e-08	0.87	0.012
AT1G67000	0.09	0.94	0.93	0.1	1.04	0.062	1.33	0.012	1.72	0.00058	2.08	1.4e-05	0.61	0.36
AT1G67040	0.16	0.85	-0.72	0.12	-1.85	1.1e-05	-1.54	0.00033	-1.08	0.011	-1.69	2.3e-05	-0.77	0.12
AT1G67060	0.67	0.066	0.38	0.27	-0.24	0.52	-0.41	0.24	0.13	0.73	1.16	3.6e-05	0.25	0.54
AT1G67070	-0.51	0.34	-0.72	0.074	-1.44	8.1e-05	-1.84	3.4e-07	-1.49	2.8e-05	-0.66	0.071	-0.93	0.031
AT1G67090	-0.45	0.43	-1.29	0.00071	-0.84	0.032	-0.82	0.035	-1.61	4.4e-06	-1.85	6.6e-08	-1.24	0.0028
AT1G67120	0.9	0.21	1.22	0.034	0.91	0.13	0.78	0.19	0.97	0.085	1.02	0.054	0.68	0.32
AT1G67230	1.15	0.0049	0.6	0.15	-0.09	0.86	-0.35	0.43	-0.52	0.2	-0.04	0.93	0.37	0.46
AT1G67260	-0.92	0.33	-2.65	0.0002	-1.03	0.16	-1.63	0.019	-1.9	0.0042	-2.5	9.6e-05	-1.32	0.088
AT1G67300	0.11	0.9	0.5	0.27	-0.09	0.87	0.24	0.62	1.09	0.0058	0.94	0.015	0.16	0.78
AT1G67330	0.14	0.88	0.47	0.36	1.33	0.0032	1.53	0.00051	0.18	0.74	0.65	0.15	0.94	0.072
AT1G67370	-1.78	0.084	0.05	0.95	0.07	0.94	0.78	0.25	2.76	1e-07	1.68	0.0017	0.18	0.85
AT1G67400	-0.88	0.21	-1.2	0.031	-0.78	0.17	-1.69	0.002	-0.59	0.29	-1.72	0.00059	-1.18	0.054
AT1G67470	1.36	0.0003	0.34	0.43	-0.01	0.99	-0.42	0.32	0.33	0.44	0.89	0.011	0.25	0.62
AT1G67510	1.33	3.3e-09	0.44	0.089	1.5	2.3e-12	1.86	4.9e-19	2.14	3.3e-26	1.84	1.9e-19	0.42	0.14
AT1G67520	0.63	0.43	1.4	0.011	1.54	0.0036	0.99	0.076	1.51	0.0034	2.58	6.7e-08	1.53	0.0096
AT1G67550	0.5	0.2	0.94	0.0018	1.23	1e-05	1.04	0.00028	0.69	0.019	1.04	0.00013	0.37	0.31
AT1G67590	0.08	0.96	-0.05	0.95	-0.91	0.21	0	1	-1.25	0.056	-1.7	0.0053	-0.78	0.33
AT1G67620	-0.06	0.9	0.46	0.055	1.13	5e-08	0.75	0.00059	0.69	0.0013	0.83	4.6e-05	0.62	0.014
AT1G67650	-0.41	0.6	1.07	0.021	0.62	0.22	1.12	0.013	0.81	0.075	1.48	0.00026	0.82	0.11
AT1G67660	0.25	0.7	-0.56	0.17	0.25	0.58	1.96	4.3e-09	1.69	4e-07	0.65	0.067	-0.55	0.22
AT1G67700	-0.21	0.7	-0.75	0.024	-0.65	0.05	-0.56	0.092	-0.89	0.0037	-1.29	7.1e-06	-0.7	0.052
AT1G67710	0.41	0.62	-0.59	0.29	-1.22	0.019	-0.61	0.27	0.08	0.9	-0.03	0.96	-0.09	0.9
AT1G67750	-0.83	0.21	-1.42	0.0065	-1.55	0.002	-1.05	0.046	-0.53	0.34	-1.3	0.0063	-0.87	0.15
AT1G67800	0.05	0.94	0.44	0.19	0.82	0.0079	0.83	0.0067	1.16	5.6e-05	2.17	1.5e-15	0.4	0.28
AT1G67810	-0.33	0.68	-0.34	0.53	1.17	0.011	1.27	0.0048	1.89	6.3e-06	3.22	8e-16	0.1	0.89
AT1G67820	-0.33	0.59	-1.01	0.011	-0.26	0.57	-0.37	0.38	-0.61	0.11	-0.43	0.25	-0.45	0.34
AT1G67830	-0.75	0.15	-1.38	0.00079	-0.82	0.055	-0.88	0.037	-0.91	0.024	-1.2	0.0016	-1.06	0.021
AT1G67850	0.2	0.75	0.74	0.043	0.65	0.076	0.22	0.6	0.47	0.2	1.43	5.1e-06	0.59	0.15
AT1G67855	0.24	0.86	-0.29	0.71	-1.24	0.076	-1.07	0.13	-1.5	0.023	-1.37	0.03	0.11	0.91
AT1G67856	0.31	0.75	0.06	0.93	-0.83	0.16	-0.79	0.19	-1.24	0.023	-0.94	0.074	0.4	0.57
AT1G67900	0.08	0.86	-0.19	0.45	-0.93	4e-06	-0.49	0.024	-1.26	9.5e-11	-1.81	1.6e-21	0.01	0.97
AT1G67920	-0.35	0.76	0.88	0.19	0.68	0.34	1.04	0.11	1.64	0.0062	2.66	1.8e-06	1.47	0.035
AT1G67970	0.24	0.82	1.19	0.035	1.35	0.013	2.52	4.3e-07	2.71	2.7e-08	2.98	5e-10	1.37	0.022
AT1G67980	-1.73	0.17	0.94	0.37	-0.52	0.67	0.02	0.99	0.96	0.35	1.97	0.025	0.82	0.5
AT1G68010	-0.01	0.99	-0.71	0.033	-0.94	0.0027	-1.02	0.00085	-1.73	1.6e-09	-1.47	2.5e-07	-0.62	0.087
AT1G68050	-1.62	0.57	0.72	0.67	2.81	0.015	9.51	2.7e-24	10.6	1.2e-30	8.97	5.4e-22	0.47	0.83
AT1G68080	-0.54	0.38	-0.84	0.063	-0.82	0.067	-1.53	0.00027	-0.59	0.18	-1.37	0.00052	-0.77	0.12
AT1G68100	0.29	0.25	0.8	9.3e-06	1.17	3.8e-12	1.08	1.5e-10	1.01	1.6e-09	1.17	7.2e-13	0.58	0.004
AT1G68110	-1.88	2e-05	-0.76	0.09	-0.33	0.51	0.26	0.59	0.8	0.052	0.81	0.038	-0.52	0.31
AT1G68190	-1.08	0.006	-0.79	0.04	-0.8	0.035	0.07	0.88	0.24	0.57	-0.99	0.0038	-0.49	0.27
AT1G68200	0.29	0.82	1.35	0.044	0.01	0.99	0.85	0.23	1.52	0.015	2.87	3.8e-07	1.4	0.054
AT1G68220	-0.69	0.079	-1.48	4.5e-06	-0.95	0.0034	0.14	0.73	0.58	0.073	-0.07	0.86	-1.25	0.00035
AT1G68238	-1.43	0.022	-3.33	5e-10	-2.48	2.5e-06	-2.71	2.1e-07	-3.4	2.1e-11	-3.25	1.2e-10	-1.77	0.0037
AT1G68260	-0.34	0.62	-0.87	0.047	-0.57	0.21	-0.5	0.27	-0.84	0.041	-1.21	0.0016	-1.1	0.017
AT1G68330	2.5	0.0013	0.94	0.26	0.55	0.55	0.02	0.98	1.08	0.17	0.5	0.54	0.73	0.45
AT1G68390	-0.24	0.83	0.25	0.7	-0.33	0.64	-0.1	0.89	0.55	0.35	2.34	5.8e-07	-0.43	0.56
AT1G68400	-0.16	0.81	-0.75	0.034	-1.14	0.00049	-1.13	0.00051	-1.22	0.00012	-1.38	6.8e-06	-0.73	0.056
AT1G68410	1.54	0.0011	0.64	0.2	-0.69	0.17	-1.37	0.0025	-0.89	0.053	-0.04	0.94	0.38	0.53
AT1G68440	-0.03	0.96	-0.68	0.022	-2.02	4.4e-15	-2.86	5.8e-30	-4.02	4.2e-59	-1.9	5.7e-14	-0.6	0.064
AT1G68460	2.27	0.006	0.18	0.86	-1.93	0.024	-2.68	0.0024	-1.96	0.017	-1.23	0.12	-0.12	0.92
AT1G68500	0.68	0.53	1.1	0.13	1.13	0.12	2.19	0.00065	2.16	0.00059	1.5	0.017	0.3	0.76
AT1G68530	-1	0.011	-0.45	0.26	-0.21	0.64	-0.24	0.58	-0.37	0.36	-0.41	0.27	-0.3	0.52
AT1G68540	-0.58	0.34	-1.25	0.0038	-1.6	8.7e-05	-1.5	0.00027	-0.79	0.065	-1.52	9.1e-05	-0.99	0.039
AT1G68570	-1.52	0.0045	-0.94	0.08	-1.71	0.00049	-0.95	0.071	-0.93	0.069	-0.76	0.12	-0.4	0.55
AT1G68580	1.55	1.6e-06	0.61	0.089	-0.39	0.3	-0.31	0.42	-0.14	0.74	-0.01	0.97	0.24	0.61
AT1G68600	0.5	0.3	-0.48	0.2	-0.59	0.11	0.88	0.01	1.89	8.9e-10	1.07	0.00067	-0.3	0.5
AT1G68660	-0.51	0.074	-0.95	5.8e-05	-1.06	2.1e-06	-1.05	2.6e-06	-1.02	3.6e-06	-1.29	1.5e-09	-0.66	0.013
AT1G68690	1.42	0.003	0.82	0.094	-0.08	0.91	-0.17	0.78	0.61	0.21	1.46	0.00052	0.47	0.42
AT1G68710	-0.08	0.94	1.27	0.006	1.11	0.015	1.11	0.015	1.69	5.8e-05	2.05	4.7e-07	0.92	0.075
AT1G68760	0.07	0.95	0.28	0.62	0.24	0.69	-1.01	0.036	-0.79	0.098	-0.9	0.044	0.12	0.86
AT1G68780	-1.13	0.021	-1.96	5.8e-06	-2.13	2.2e-07	-1.09	0.014	-1.35	0.0012	-2.05	2.5e-07	-1.15	0.019
AT1G68810	-0.08	0.94	-0.29	0.63	-0.7	0.21	-1.32	0.011	-0.2	0.75	-0.73	0.15	-0.76	0.21
AT1G68820	-0.41	0.25	0.23	0.45	0.31	0.29	0.61	0.023	1.02	2.4e-05	0.74	0.0021	0.17	0.64
AT1G68830	-0.02	0.97	0.08	0.74	-0.25	0.21	-0.2	0.32	-0.94	8.2e-09	-1.14	1.3e-12	-0.08	0.75
AT1G68840	1.87	2.1e-05	1.18	0.011	0.73	0.13	-0.45	0.37	-1.02	0.022	0.09	0.86	0.67	0.21
AT1G68862	0.16	0.9	-0.27	0.71	-1.36	0.028	-2.15	0.00039	-0.62	0.34	-1.19	0.036	-0.96	0.17
AT1G68870	0	1	-0.95	0.095	-2.64	2.4e-07	-3.17	1.4e-09	-1.52	0.0033	-1.84	0.00018	-0.98	0.11
AT1G68890	0.31	0.81	-0.49	0.54	-0.89	0.24	-1.4	0.044	-0.51	0.5	-0.98	0.14	-1.06	0.19
AT1G68930	-0.16	0.88	0.24	0.69	0.25	0.69	1.42	0.0016	1.63	0.00011	1.23	0.0035	-0.05	0.95
AT1G69040	0.72	0.076	0.96	0.0057	1.34	2.5e-05	1.67	7.6e-08	1.3	3.6e-05	0.6	0.065	1.03	0.0053
AT1G69070	0.34	0.2	0.8	5.6e-05	1.08	4.2e-09	0.28	0.2	0.18	0.44	0.45	0.017	0.73	0.00069
AT1G69160	-1.05	0.017	-0.42	0.35	-0.86	0.036	-1.15	0.0034	-3.71	4.6e-25	-3.97	1.7e-28	-0.27	0.61
AT1G69200	0.17	0.8	-0.28	0.51	0	1	-0.42	0.29	-1.01	0.0036	-1.85	1.5e-08	-0.24	0.63
AT1G69270	0.15	0.76	0.94	0.00061	1.07	4.3e-05	0.86	0.0013	1.11	1.3e-05	1.82	5.6e-14	0.85	0.0046
AT1G69350	0.86	0.17	0.73	0.16	1.37	0.0026	1.93	7.6e-06	1.84	1.2e-05	1.93	2.3e-06	0.8	0.16
AT1G69420	-0.16	0.63	-0.73	0.00022	-1.07	4.7e-09	-1.13	6.3e-10	-0.59	0.0019	-1.05	4e-09	-0.4	0.075
AT1G69430	1.94	0.0026	0.63	0.37	-0.79	0.29	-0.82	0.26	-1.34	0.046	-0.1	0.89	0.43	0.62
AT1G69440	-0.38	0.64	0.03	0.96	0.92	0.073	1	0.046	0.84	0.087	0.68	0.15	0.3	0.66
AT1G69480	-0.12	0.95	0.43	0.66	-0.6	0.54	-1.47	0.082	-1.46	0.074	-2.37	0.0016	-0.03	0.98
AT1G69520	0.21	0.78	0.94	0.024	1.33	0.00056	-0.33	0.48	0.27	0.57	1.11	0.0027	0.42	0.41
AT1G69523	-0.23	0.81	-0.59	0.27	-0.57	0.3	-1.61	0.00057	-0.8	0.1	-1.31	0.0034	-0.84	0.13
AT1G69526	0.06	0.98	-0.55	0.64	-1.1	0.32	-2.53	0.012	-1.69	0.092	-1.49	0.12	-1.48	0.21
AT1G69530	-2.94	1.9e-09	-1.37	0.011	-0.49	0.43	-0.01	0.99	-1.36	0.0074	-2.09	1.1e-05	-0.5	0.45
AT1G69620	-0.43	0.21	-0.75	0.0051	-0.54	0.046	-0.55	0.041	-1.11	4.1e-06	-1.02	1.6e-05	-0.47	0.12
AT1G69680	-0.48	0.21	-0.66	0.029	-0.73	0.012	-1.27	4.7e-06	-0.99	0.00028	-1.05	7.3e-05	-0.66	0.046
AT1G69690	-0.31	0.55	-0.58	0.086	-1.08	0.00046	-0.16	0.67	0.03	0.95	-0.35	0.28	-0.12	0.79
AT1G69700	0.01	0.99	-0.65	0.13	-0.82	0.05	-1.42	0.00022	-1.32	0.00052	-1.76	1.2e-06	-0.41	0.42
AT1G69720	0.27	0.57	0.98	0.0011	1.3	2.6e-06	1.52	2.3e-08	1	0.00036	1.34	5.5e-07	0.97	0.0027
AT1G69730	0.12	0.73	0.76	6.8e-05	1.05	2.9e-09	0.43	0.029	-0.09	0.7	0.11	0.58	0.37	0.098
AT1G69760	1.38	0.015	0.25	0.7	-0.46	0.45	-1.26	0.016	-1.09	0.034	-1.11	0.024	0.28	0.7
AT1G69800	-0.33	0.23	-0.87	2.3e-05	-1.2	5.5e-10	-1.06	5.6e-08	-0.64	0.0012	-0.93	7.4e-07	-0.74	0.00094
AT1G69810	0.1	0.95	1.15	0.11	1.27	0.075	1.15	0.11	1.31	0.055	2.39	8.6e-05	1.44	0.063
AT1G69830	1.25	0.025	0.97	0.065	1.68	0.00048	2.5	4.3e-08	3.19	5e-13	1.87	3.5e-05	0.32	0.64
AT1G69840	2.01	1.3e-05	1.79	0.00012	0.99	0.042	0.71	0.16	0.56	0.27	1.64	0.00014	1.27	0.015
AT1G69850	1.15	0.00027	0.46	0.18	0.14	0.74	0.15	0.69	-0.36	0.3	-0.16	0.64	0.23	0.58
AT1G69870	0.52	0.32	0.33	0.45	0.59	0.15	0.86	0.024	1.16	0.0011	0.74	0.039	0.18	0.73
AT1G69890	3.11	1e-06	1.39	0.047	0.51	0.53	2.31	0.00029	2.67	1.3e-05	2.47	4.3e-05	0.85	0.3
AT1G69900	3.89	8e-13	1.96	0.00098	1.04	0.1	0.54	0.43	0.26	0.72	1.3	0.02	1.27	0.06
AT1G69930	-0.5	0.77	1.53	0.11	-0.34	0.78	0.42	0.7	0.86	0.38	2.64	0.0011	1.38	0.19
AT1G69970	0.11	0.91	0.06	0.92	-0.56	0.27	-0.34	0.52	1.35	0.0012	0.54	0.22	-0.24	0.7
AT1G70000	-0.21	0.77	-1	0.013	-1.51	4.3e-05	-1.56	2.4e-05	-2.68	1.3e-14	-1.55	1.2e-05	-0.44	0.37
AT1G70090	2.12	1.7e-08	0.31	0.5	-0.68	0.11	-0.75	0.072	-0.64	0.12	-0.37	0.37	0.27	0.63
AT1G70140	0.21	0.85	1.21	0.038	1.6	0.0035	0.1	0.9	-0.41	0.52	0.26	0.68	0.85	0.2
AT1G70160	-0.09	0.92	0.46	0.29	0.51	0.24	1.23	0.0011	0.93	0.015	1.15	0.0013	0.57	0.21
AT1G70170	-0.97	0.56	0.55	0.64	0.18	0.9	0.19	0.88	0.49	0.67	3.15	0.00028	0.78	0.54
AT1G70200	0	0.99	-0.2	0.55	-0.42	0.19	-0.61	0.039	-0.68	0.016	-1.06	5.8e-05	-0.25	0.51
AT1G70210	-0.43	0.56	-1.44	0.0021	-1.4	0.0023	-0.98	0.039	0.09	0.87	-1.08	0.013	-0.79	0.15
AT1G70230	0.94	0.0039	-0.48	0.16	-0.89	0.0039	-0.92	0.0026	-1.8	1.7e-10	-1.55	2.9e-08	0.01	0.98
AT1G70250	0.18	0.82	0.22	0.66	0.22	0.68	-0.77	0.07	-1.25	0.0015	-0.26	0.54	-0.07	0.91
AT1G70260	0.11	0.95	-1.94	0.014	-0.19	0.85	-0.77	0.37	-3.07	2e-05	-3.96	1.6e-08	-1.21	0.18
AT1G70270	-0.97	0.52	-1.16	0.27	-2.93	0.0027	-3.73	0.00024	-4.28	1.9e-05	-4.87	1.4e-06	-1.98	0.074
AT1G70280	0.34	0.45	-0.67	0.034	-1.28	6.5e-06	-1.18	3.5e-05	-0.88	0.0023	-1.3	1.8e-06	-0.42	0.24
AT1G70290	1.67	5.7e-08	1.12	0.00055	0.01	0.98	0.73	0.028	-0.28	0.45	-0.48	0.13	0.79	0.031
AT1G70300	-0.28	0.65	1.1	0.0021	1.82	2e-08	1.48	8e-06	0.65	0.073	0.42	0.24	0.47	0.28
AT1G70410	0.1	0.88	-0.64	0.065	-0.59	0.085	-1.04	0.001	-1.15	0.00017	-1.22	3.7e-05	-0.51	0.18
AT1G70420	-0.53	0.42	0.65	0.17	1.73	3e-05	3.31	8.2e-18	2.42	5.9e-10	1.72	1.5e-05	0.64	0.23
AT1G70505	-0.2	0.77	-0.45	0.27	-0.5	0.22	-0.69	0.076	-0.67	0.074	-1.06	0.0021	-0.34	0.48
AT1G70520	1.22	0.00011	1.1	0.00049	1.33	8.2e-06	0.86	0.0061	0.87	0.0044	1.04	0.00035	0.69	0.055
AT1G70530	0.73	0.015	1.08	5.2e-05	1.19	2.5e-06	1.1	1.4e-05	1	7.7e-05	1.52	2.6e-10	0.64	0.036
AT1G70550	-0.51	0.31	-0.94	0.011	-0.88	0.016	-1.2	0.00061	-0.73	0.04	-1.31	6.8e-05	-0.53	0.21
AT1G70580	-0.04	0.93	-0.61	0.001	-1.07	3.8e-10	-0.71	5e-05	-1.24	6.8e-14	-1.58	2.9e-22	-0.34	0.11
AT1G70600	-0.39	0.43	-0.74	0.035	-0.28	0.49	-0.51	0.16	-1.68	3.8e-08	-1.26	3.8e-05	-0.4	0.33
AT1G70610	-0.03	0.97	-0.36	0.38	-1.02	0.0046	-1.48	1.5e-05	-2.34	5.3e-13	-2.3	1e-12	-0.57	0.19
AT1G70640	-0.54	0.77	1.34	0.2	0.06	0.97	2.62	0.0049	3.1	0.00049	0.86	0.38	0.45	0.75
AT1G70660	-0.61	0.03	-0.59	0.022	-0.72	0.0029	-0.85	0.00038	-1	1.3e-05	-0.87	0.00011	-0.35	0.25
AT1G70690	0.03	0.98	1.44	0.015	1.38	0.017	1.49	0.0091	1.49	0.0071	2.71	1.2e-07	1.47	0.022
AT1G70700	-0.95	0.0084	-0.77	0.027	-1.62	1.7e-07	-0.95	0.0041	-1.28	3.9e-05	-2.03	7.6e-12	-0.61	0.11
AT1G70740	2.47	4.8e-10	1.31	0.0024	0.82	0.071	0.43	0.37	0.56	0.21	1.11	0.0054	0.84	0.088
AT1G70760	-0.41	0.56	-0.99	0.031	-0.84	0.069	-1.01	0.023	-0.58	0.21	-1.1	0.0072	-1.05	0.034
AT1G70810	-0.16	0.78	0.31	0.36	0.53	0.099	1.07	0.00019	0.52	0.09	0.41	0.17	0.35	0.34
AT1G70820	1.14	0.00099	1.14	0.00068	2.03	3.1e-11	3.27	5.6e-29	2.98	1.2e-24	1.46	1.4e-06	0.33	0.44
AT1G70890	-0.48	0.57	-1.41	0.0084	-0.95	0.085	-0.5	0.4	0.4	0.5	-0.25	0.67	-0.85	0.17
AT1G70940	-0.21	0.74	-0.65	0.079	-1.33	6.5e-05	-1.09	0.0013	-1.63	3.3e-07	-1.69	8.6e-08	-0.2	0.67
AT1G70985	1.86	0.036	-0.26	0.79	-1.68	0.039	-2.47	0.0013	-4.99	1.8e-11	-5.18	1.9e-12	-0.48	0.65
AT1G70990	3.98	0.00091	2.85	0.02	2.47	0.044	0.98	0.49	0.95	0.49	2.19	0.053	2.3	0.093
AT1G71030	0	1	1.57	0.00012	2.16	1.3e-08	2.59	2.8e-12	-0.74	0.077	-2.53	1.4e-11	1.69	7.3e-05
AT1G71040	0.7	0.016	1.13	1.1e-05	1.29	1.1e-07	1.28	1.3e-07	0.33	0.24	0.98	4.2e-05	1.2	5.9e-06
AT1G71060	0.05	0.95	0.31	0.39	0.85	0.0067	1.49	2e-07	1.49	8.9e-08	0.96	0.00075	0.32	0.44
AT1G71100	0.18	0.8	0.86	0.031	0.81	0.039	0.7	0.077	0.35	0.4	1.81	1.1e-07	0.8	0.065
AT1G71110	-0.28	0.57	0.28	0.41	0.35	0.3	-0.17	0.64	0.79	0.0049	1.33	3.8e-07	0.13	0.77
AT1G71130	-1.23	1.8e-06	-0.36	0.19	-0.17	0.6	0.47	0.076	-0.08	0.8	-0.23	0.38	-0.11	0.77
AT1G71140	-0.65	0.23	-0.15	0.76	-0.7	0.1	-0.88	0.034	-1.55	4.5e-05	-0.99	0.0088	-0.36	0.49
AT1G71170	0.26	0.78	0.4	0.49	0.57	0.32	0.99	0.054	0.45	0.42	1.03	0.028	0.11	0.88
AT1G71210	0.16	0.75	1.07	9.6e-05	1.32	3.5e-07	0.89	0.0011	0.69	0.012	1.21	1.5e-06	0.86	0.0046
AT1G71220	0.43	0.48	1.22	0.0031	0.92	0.026	1.27	0.0013	1.44	0.00015	1.65	6.5e-06	0.85	0.067
AT1G71340	-0.48	0.47	-0.61	0.21	-1.43	0.00084	-1.6	0.00015	-1.19	0.0051	-1.29	0.0015	-0.64	0.22
AT1G71390	0.76	0.73	1.93	0.15	1.2	0.41	1.5	0.27	2.62	0.032	4.7	2.5e-05	2.63	0.06
AT1G71400	1.51	0.00028	1.32	0.0013	1.85	1e-06	0.56	0.23	1.03	0.011	1.28	0.00066	0.68	0.17
AT1G71430	0.3	0.59	0.72	0.041	1.03	0.0017	0.46	0.2	0.34	0.36	0.43	0.2	1.03	0.0048
AT1G71480	-0.2	0.42	-0.57	0.00078	-0.52	0.0015	-0.45	0.0066	-1.27	1.3e-17	-1.46	5.3e-23	-0.44	0.021
AT1G71490	-0.23	0.32	-0.61	0.00017	-0.51	0.0013	-0.54	0.00073	-1.33	4.2e-20	-1.44	1.5e-23	-0.43	0.017
AT1G71697	0.45	0.47	0.95	0.025	0.76	0.079	0.33	0.48	0.39	0.38	1.19	0.0014	0.81	0.082
AT1G71720	0.27	0.78	-0.41	0.5	-0.43	0.49	-0.84	0.13	-1.06	0.04	-1.4	0.0036	-0.65	0.31
AT1G71800	0.45	0.087	0.64	0.003	1.34	3e-12	1.14	5.7e-09	1.25	4e-11	1.46	3.8e-15	0.71	0.002
AT1G71810	-0.18	0.82	-0.7	0.11	-0.95	0.023	-1.2	0.0027	-1.09	0.0057	-1.32	0.00045	-0.9	0.052
AT1G71880	1.39	4.9e-07	0.93	0.0013	1.21	8.3e-06	0.35	0.27	0.14	0.68	0.59	0.03	0.67	0.042
AT1G71890	0.78	0.13	0.69	0.11	1.25	0.0013	0.35	0.46	-2.54	1.8e-07	-1.39	0.00076	0.67	0.16
AT1G71910	-0.76	0.28	1.06	0.041	1.12	0.027	1.21	0.015	1.28	0.0077	2.18	8.9e-07	1.19	0.033
AT1G71960	1.69	0.00019	0.81	0.095	-0.05	0.94	-0.5	0.32	0.1	0.87	0.24	0.62	0.59	0.28
AT1G72000	-0.08	0.96	1.09	0.049	2.24	1.6e-06	2.18	4.3e-06	2.43	8.5e-08	2.8	1.5e-10	1.4	0.016
AT1G72030	-1.19	4.4e-05	-1.84	4.4e-11	-1.14	4.9e-05	-0.7	0.019	-1.91	4e-13	-2.07	2.9e-15	-1.47	6.3e-07
AT1G72060	0.05	0.97	0.96	0.13	1.42	0.019	1.7	0.0036	1.69	0.003	2.06	0.00015	1.38	0.04
AT1G72070	0.1	0.94	0.97	0.11	1.4	0.014	1.68	0.0024	1.66	0.0022	2.02	9e-05	1.35	0.035
AT1G72120	-0.19	0.81	1.08	0.0081	0.92	0.023	1.06	0.0071	0.84	0.034	1.23	0.00075	1.08	0.014
AT1G72130	0.01	0.99	-0.55	0.26	-0.94	0.039	-1.89	4.6e-06	-2.95	5.4e-14	-3.19	2.8e-16	-0.78	0.13
AT1G72150	1.8	5.4e-06	1.49	0.00024	0.87	0.041	1.87	8.9e-07	1.14	0.004	1.04	0.0065	1.5	0.00054
AT1G72160	0.52	0.3	0.99	0.0076	0.72	0.058	1.75	1.4e-07	1.21	0.0004	0.76	0.026	1.15	0.0032
AT1G72180	1.19	0.00061	0.96	0.0059	-0.13	0.77	0.63	0.076	1.07	0.001	0.47	0.16	0.94	0.013
AT1G72210	1.19	0.047	-0.05	0.94	-0.71	0.25	-0.74	0.24	0.35	0.57	-0.5	0.37	0.11	0.89
AT1G72220	-0.46	0.72	0.15	0.87	0.39	0.65	0.56	0.47	0.84	0.23	1.69	0.0049	0.36	0.7
AT1G72230	0.11	0.91	-1	0.052	-1.39	0.0046	-0.56	0.3	-0.61	0.23	-0.67	0.16	-0.47	0.45
AT1G72240	2.37	0.00026	-0.36	0.65	-0.68	0.37	-0.14	0.87	1.14	0.082	2.19	0.00021	0.51	0.56
AT1G72275	-0.76	0.094	-1.6	1.7e-05	-1.48	4.1e-05	-1.43	8e-05	-1.44	4.3e-05	-1.8	1.3e-07	-1.32	0.0011
AT1G72280	0.7	0.2	1.06	0.014	1.05	0.013	0.77	0.077	1.46	0.0002	2.45	3.7e-11	1.21	0.0082
AT1G72300	1.24	0.00033	0.47	0.21	0.03	0.96	-0.44	0.25	-0.59	0.095	-0.45	0.19	0.2	0.67
AT1G72330	-0.63	0.14	0.21	0.61	0.58	0.11	1.3	4.3e-05	1.88	3.8e-10	2.22	4.6e-14	0.18	0.7
AT1G72340	0.17	0.69	0.82	0.00086	0.87	0.00022	1.15	4.5e-07	0.81	0.00051	0.95	2e-05	0.66	0.016
AT1G72416	4.82	0.00038	3.81	0.0055	1.04	0.52	0.43	0.8	1.37	0.35	0.7	0.63	3.27	0.031
AT1G72430	1.14	0.0022	-0.33	0.42	-1.7	3.4e-07	-1.82	3.7e-08	-1.68	2.9e-07	-1.4	1.6e-05	0.04	0.94
AT1G72450	1.31	2.8e-05	-0.45	0.2	-1.31	1.4e-05	-1.45	1.3e-06	-1.37	3.3e-06	-1.56	6.9e-08	-0.14	0.76
AT1G72500	-0.52	0.19	-0.02	0.97	-0.22	0.55	-0.46	0.15	-1.22	1.5e-05	-1.7	3.8e-10	-0.19	0.66
AT1G72510	0.27	0.56	-0.63	0.043	-1.42	2.4e-07	-0.84	0.0041	0.08	0.84	-0.44	0.13	-0.14	0.75
AT1G72520	2.64	5.8e-07	0.46	0.47	-0.29	0.69	-0.25	0.71	0.51	0.4	2.18	1.4e-05	0.32	0.68
AT1G72540	0.05	0.97	0.8	0.24	0.48	0.52	0.61	0.38	0.79	0.23	2.38	1.7e-05	0.76	0.31
AT1G72545	0.18	0.9	0.68	0.34	0.71	0.33	0.91	0.19	0.77	0.25	2.31	3.3e-05	0.28	0.76
AT1G72640	-0.41	0.54	-0.63	0.17	-0.67	0.14	-0.74	0.093	-0.89	0.035	-1.09	0.0056	-1.05	0.027
AT1G72645	-0.64	0.59	-0.91	0.26	-1.13	0.16	-1.84	0.012	-0.06	0.95	-0.89	0.22	-1.07	0.22
AT1G72670	-0.08	0.95	-0.79	0.2	-0.65	0.31	-1.15	0.058	-0.84	0.15	-1.3	0.016	-0.91	0.17
AT1G72680	-0.15	0.88	1.52	0.0015	1.13	0.02	1.53	0.00089	0.99	0.036	2.05	1.8e-06	1.41	0.0069
AT1G72690	-1.4	0.0071	-0.36	0.46	0.5	0.27	0.97	0.016	1.32	0.00036	1.16	0.0013	-0.01	0.98
AT1G72700	0.72	0.27	1.31	0.0083	0.79	0.13	1.18	0.015	1.92	1.6e-05	2.64	8.1e-10	1.12	0.04
AT1G72770	-0.45	0.53	0.04	0.94	-0.79	0.1	-1.48	0.00081	-1.6	0.00019	-0.12	0.81	-0.19	0.77
AT1G72790	3.79	4.1e-10	2	0.0025	0.64	0.41	0.63	0.39	0.59	0.41	0.95	0.14	2.23	0.0015
AT1G72830	0.05	0.96	0.31	0.49	0.3	0.51	0.32	0.46	1.05	0.0036	0.78	0.029	0.62	0.17
AT1G72870	0.74	0.31	1.41	0.0038	2.41	1.2e-08	2.39	2.3e-08	2.13	5.3e-07	2.24	6.1e-08	1.13	0.044
AT1G72890	0.4	0.38	0.81	0.013	0.85	0.007	0.75	0.019	0.5	0.12	1.2	2.7e-05	0.4	0.3
AT1G72900	1.12	0.0071	0.36	0.41	1.18	0.002	0.3	0.5	1.4	0.00011	2.71	2e-15	-0.07	0.91
AT1G72910	1.27	6.1e-05	0.5	0.15	1.2	8.6e-05	0.55	0.1	1.2	6e-05	1.72	1.7e-09	0.52	0.17
AT1G72920	1.57	0.0074	-0.61	0.32	-0.61	0.33	-0.56	0.37	0.84	0.14	1.21	0.019	-0.63	0.36
AT1G72930	0.59	0.019	0.38	0.12	0.93	1.3e-05	0.67	0.0025	0.7	0.0012	1.17	8.4e-09	0.62	0.013
AT1G72940	1.43	0.0058	-0.71	0.18	-0.54	0.34	-0.98	0.055	0.44	0.42	0.61	0.21	-0.87	0.13
AT1G72950	0.77	0.29	0.9	0.11	0.89	0.11	0.55	0.35	0.78	0.15	2.14	3.6e-06	0.86	0.16
AT1G72970	-0.23	0.78	-1.03	0.029	-2.08	7.6e-07	-2.15	2.9e-07	-2.37	7e-09	-2.27	2e-08	-0.58	0.29
AT1G73020	0.44	0.26	0.36	0.25	-0.02	0.96	-0.32	0.32	0.39	0.19	1.27	5.2e-07	0.27	0.45
AT1G73030	0.11	0.84	0.56	0.051	0.73	0.0067	1.05	4.1e-05	1	7e-05	1.22	5.2e-07	0.65	0.034
AT1G73060	-0.12	0.88	-0.77	0.063	-0.75	0.069	-0.74	0.067	-0.97	0.011	-1.35	0.00015	-1.1	0.01
AT1G73080	1.68	1e-05	0.47	0.28	-0.34	0.47	-0.56	0.19	0.09	0.86	0.09	0.85	-0.15	0.79
AT1G73090	0.1	0.9	-0.91	0.027	-0.66	0.12	-0.57	0.18	-0.56	0.18	-1.18	0.0012	-0.84	0.061
AT1G73110	-0.1	0.9	-0.58	0.15	-0.74	0.055	-1.36	0.00012	-1.21	0.00053	-1.54	4.2e-06	-0.77	0.068
AT1G73177	-0.42	0.37	-1.09	0.00083	-0.89	0.0059	-0.76	0.023	-0.56	0.087	-1.33	7.1e-06	-0.48	0.21
AT1G73190	1.07	0.025	0.69	0.13	0.2	0.72	-0.19	0.74	-0.36	0.48	0.27	0.56	0.46	0.4
AT1G73200	1.3	1e-05	0.94	0.002	0.34	0.33	0.42	0.2	0.34	0.3	0.7	0.014	0.66	0.055
AT1G73210	-0.45	0.46	-0.6	0.16	-0.67	0.12	-0.83	0.048	-0.53	0.21	-1.47	8.9e-05	-0.75	0.11
AT1G73220	-0.65	0.39	-0.98	0.077	-0.37	0.56	-0.57	0.33	-0.93	0.076	-1.16	0.017	-0.41	0.55
AT1G73260	-2.7	0.17	3.25	0.039	0.67	0.73	2.11	0.19	2.63	0.084	1.81	0.23	3.71	0.027
AT1G73325	-1.37	0.24	-2.25	0.013	-4.53	5.7e-08	-3.17	0.00018	-1.95	0.025	-4.55	1.7e-08	-1.72	0.089
AT1G73360	-0.51	0.48	-0.55	0.28	-0.54	0.3	-0.81	0.1	-0.8	0.09	-1.31	0.0028	-0.39	0.52
AT1G73480	-1.13	0.16	0.01	0.99	-0.56	0.46	0.61	0.39	-1.2	0.059	-1.92	0.00097	0.01	0.99
AT1G73500	1.5	0.0028	0.84	0.1	0.63	0.24	0.73	0.16	1.11	0.019	1.36	0.0022	0.57	0.34
AT1G73530	-0.22	0.67	-0.58	0.064	-0.36	0.27	-0.19	0.59	-0.52	0.084	-1.04	0.00011	-0.6	0.073
AT1G73540	1.39	0.00013	-0.14	0.76	-1.01	0.006	-0.76	0.046	0.16	0.72	0.5	0.16	-0.12	0.83
AT1G73570	-0.09	0.95	-0.48	0.48	-1.07	0.09	-1.14	0.066	-0.82	0.19	-1.36	0.015	-0.99	0.16
AT1G73590	-0.02	0.99	-0.86	0.18	-1.1	0.084	-1.28	0.039	-1.15	0.057	-1.68	0.0026	-0.64	0.4
AT1G73600	0.77	0.11	-1.07	0.008	-0.26	0.6	0.26	0.57	-1.31	0.00044	-2.24	1.9e-10	-0.34	0.51
AT1G73655	-0.51	0.3	-0.91	0.013	-0.47	0.24	-0.09	0.85	-0.33	0.4	-0.57	0.1	-1.25	0.0011
AT1G73660	0.2	0.64	-0.05	0.87	-0.22	0.48	-0.8	0.0015	-1.42	1.2e-09	-1.52	3.9e-11	-0.26	0.42
AT1G73750	0.38	0.51	1.11	0.0031	1.06	0.0039	1.53	1.1e-05	0.29	0.49	-0.59	0.11	0.54	0.22
AT1G73790	0.32	0.49	0.29	0.4	0.18	0.63	0.15	0.69	0.86	0.0028	1.17	1.6e-05	0.3	0.44
AT1G73805	1.58	2.3e-09	1.39	3.2e-07	1.62	3.4e-10	1.23	3.4e-06	1.91	2.3e-14	2.95	1.3e-33	1.15	8.4e-05
AT1G73810	0.68	0.41	0.94	0.12	1.35	0.019	2.11	8.7e-05	2.15	4.4e-05	3.2	1.9e-10	0.89	0.18
AT1G73830	1.66	0.022	-0.43	0.58	-1.51	0.024	-2.14	0.00084	-2.4	0.0001	-2.12	0.00046	0.34	0.71
AT1G73870	-1.72	0.0022	-0.88	0.13	-1.53	0.0042	-1.56	0.0033	-5.14	2.9e-27	-5.45	2.3e-30	-0.57	0.4
AT1G73885	-0.52	0.14	-1.08	0.00011	-0.95	0.00053	-0.64	0.026	-0.73	0.0079	-1.16	5.8e-06	-0.7	0.028
AT1G73980	0.25	0.63	0.61	0.063	0.73	0.02	1.03	0.00056	1.32	3.4e-06	1.16	3.7e-05	0.41	0.28
AT1G74030	0	1	-0.7	0.15	-0.41	0.44	-0.79	0.092	-1.81	1.4e-05	-2.08	2.8e-07	-0.89	0.081
AT1G74035	-0.07	0.95	-0.87	0.074	-0.66	0.18	-0.97	0.044	-2.37	4e-07	-2.2	7.5e-07	-0.81	0.13
AT1G74070	-0.65	0.19	-1.44	0.00014	-1.28	0.00055	-0.96	0.012	-1.64	3.1e-06	-2.05	2.1e-09	-1.19	0.0043
AT1G74080	-0.78	0.75	1.41	0.29	0.67	0.67	2.01	0.11	2.66	0.022	4.16	9e-05	1.28	0.4
AT1G74088	-0.34	0.48	0.36	0.28	1	0.00049	1.02	0.00035	1.32	1e-06	1.07	6.4e-05	0.41	0.26
AT1G74090	-0.65	0.38	-1.01	0.065	-1.22	0.019	-0.5	0.39	-0.45	0.44	-1.13	0.02	-0.43	0.53
AT1G74170	0.14	0.91	0.52	0.41	0.96	0.1	-0.03	0.97	1.29	0.017	1.38	0.0073	0.19	0.81
AT1G74200	-0.11	0.89	0.72	0.069	1.67	8.1e-07	0.79	0.041	1.04	0.0036	1.12	0.00096	0.75	0.08
AT1G74210	0.06	0.93	0.3	0.38	0.52	0.1	0.92	0.0017	1.21	1.3e-05	1.19	1.2e-05	0.55	0.11
AT1G74270	-0.8	0.0056	-1.26	1.5e-06	-0.97	0.00017	-0.73	0.0063	-0.94	0.0002	-1.02	3.1e-05	-0.72	0.017
AT1G74280	0.06	0.9	1.2	2.9e-09	1.45	2.9e-14	1.38	5.5e-13	0.77	0.00013	1.19	2.9e-10	0.83	0.00024
AT1G74310	-0.88	0.15	-0.86	0.094	-0.64	0.23	-1.29	0.0068	-0.58	0.25	1.17	0.0086	-1.19	0.028
AT1G74330	2.86	3.4e-09	1.17	0.031	-0.03	0.97	-0.53	0.37	-0.35	0.56	0.85	0.091	0.55	0.4
AT1G74350	0.48	0.49	1.39	0.0013	1.06	0.015	0.81	0.079	0.95	0.027	1.87	9.9e-07	0.82	0.11
AT1G74360	0.38	0.57	0.95	0.027	0.96	0.022	0.68	0.12	1.04	0.0096	2.36	1.1e-10	0.72	0.13
AT1G74370	-0.25	0.59	-0.42	0.17	-0.66	0.02	-0.21	0.52	-0.7	0.01	-1.14	7.5e-06	-0.29	0.42
AT1G74380	1.69	0.0062	1.36	0.024	0.42	0.55	0.08	0.92	0.07	0.93	0.4	0.52	1.11	0.099
AT1G74385	1.63	0.014	1.28	0.046	0.3	0.7	0.04	0.96	0.07	0.93	0.32	0.63	1.1	0.12
AT1G74430	1.13	2.8e-05	0.1	0.78	0.04	0.93	0.61	0.03	0.84	0.0014	0.69	0.0065	0.38	0.26
AT1G74440	1.15	2e-11	1.12	1.1e-10	1.6	1.1e-22	1.43	1.8e-18	1.58	3e-23	1.63	1.6e-24	0.94	2.9e-07
AT1G74450	1.56	2.2e-09	0.5	0.097	-0.13	0.72	-0.4	0.19	-0.55	0.052	-0.28	0.33	0.09	0.83
AT1G74470	0.32	0.59	-0.12	0.79	-0.03	0.96	0.32	0.44	-1.48	1.3e-05	-1.29	0.00011	-0.13	0.81
AT1G74590	-0.36	0.71	0.92	0.12	0.44	0.5	0.94	0.1	1	0.072	2.41	1e-06	0.92	0.16
AT1G74600	0.24	0.56	1.22	1e-07	1.95	1.8e-20	1.67	4.2e-15	1.23	1.4e-08	1.3	8.2e-10	0.84	0.0014
AT1G74640	0.5	0.00012	0.62	6.1e-07	0.85	4.5e-13	1.06	2.1e-20	0.39	0.0019	0.45	0.00015	0.6	4.4e-06
AT1G74650	1.28	0.025	-0.23	0.72	0.1	0.89	-0.07	0.92	0.49	0.39	0.08	0.9	0.02	0.98
AT1G74680	-0.02	0.97	0.61	0.022	1.39	3.1e-09	1.39	2.1e-09	1.36	2.9e-09	0.97	3.1e-05	0.46	0.12
AT1G74710	0.14	0.9	0.36	0.56	-0.29	0.67	0.79	0.16	1.22	0.018	2.93	4.2e-10	0.56	0.4
AT1G74730	-0.07	0.92	-0.63	0.049	-0.46	0.17	-0.44	0.18	-1.21	1.9e-05	-1.62	2.9e-09	-0.57	0.11
AT1G74750	0.47	0.36	0.37	0.37	0.65	0.088	-0.36	0.38	0.33	0.4	1.1	0.00079	0.15	0.77
AT1G74810	0.52	0.61	0.27	0.73	-0.27	0.75	-1.11	0.096	-1.55	0.013	-1.47	0.013	-0.42	0.62
AT1G74870	-1.54	0.078	-0.73	0.35	-1.07	0.16	-2.18	0.0035	-1.64	0.021	-2.22	0.0011	-1.3	0.12
AT1G74875	-0.44	0.66	-1.09	0.088	-1.27	0.04	-0.69	0.29	-0.47	0.48	-0.9	0.12	-0.33	0.69
AT1G74880	-0.26	0.64	-0.96	0.0047	-0.91	0.0066	-1.11	0.00062	-0.77	0.019	-1.07	0.00049	-0.83	0.027
AT1G74890	-1.9	0.0054	-1.91	0.0032	-1.9	0.0025	-2.67	1.2e-05	-3.29	3.2e-08	-4.14	3.3e-12	-1.1	0.14
AT1G74900	-0.24	0.57	-0.2	0.51	-0.44	0.11	-0.54	0.046	-0.51	0.051	-1.06	8.3e-06	-0.29	0.37
AT1G74930	-0.5	0.66	-0.13	0.88	-0.43	0.59	1.18	0.069	2.22	0.00011	0.21	0.77	-0.41	0.65
AT1G74940	-0.81	0.12	0.71	0.11	0.65	0.16	1.87	1.4e-06	1.79	2.9e-06	0.99	0.011	0.68	0.17
AT1G74960	0.11	0.74	-0.13	0.54	-0.43	0.021	-0.79	5.2e-06	-1.16	1.6e-12	-1.46	2.9e-19	-0.37	0.079
AT1G74970	-0.07	0.95	-0.66	0.15	-0.32	0.52	-0.39	0.41	-0.99	0.016	-1.29	0.00088	-0.92	0.054
AT1G75020	1.07	2e-06	0.21	0.43	0	0.99	-0.24	0.37	0.35	0.15	0.82	0.00014	0.27	0.35
AT1G75030	0.59	0.39	0.1	0.87	1.08	0.023	0.6	0.24	-0.37	0.5	0.22	0.67	0.25	0.71
AT1G75040	-0.01	1	1.45	0.2	0.95	0.44	1.57	0.16	0.88	0.45	2.36	0.016	2	0.096
AT1G75060	0.3	0.63	-0.35	0.42	-0.39	0.38	0.2	0.66	1.72	1.9e-08	1.66	3.6e-08	-0.23	0.67
AT1G75090	-0.34	0.73	-0.08	0.9	0.16	0.84	0.49	0.43	1.63	0.0013	0.76	0.15	-0.45	0.54
AT1G75100	-0.32	0.36	-0.19	0.5	-0.32	0.24	-0.79	0.00071	-2.74	8.2e-39	-2.17	8.5e-25	-0.19	0.55
AT1G75110	-0.06	0.95	-0.42	0.34	0.09	0.86	-0.64	0.15	-0.84	0.038	-1.23	0.0011	-0.69	0.15
AT1G75125	-0.42	0.56	-1.04	0.029	-1.04	0.027	-0.06	0.91	-0.12	0.82	-0.66	0.13	-0.9	0.088
AT1G75130	0.06	0.91	0.69	0.0025	1.08	2e-07	1.08	1.9e-07	0.35	0.13	0.94	3.3e-06	0.5	0.05
AT1G75140	0.18	0.73	1.1	6.8e-05	1.88	9.2e-14	2.31	6.5e-21	2.35	3e-22	2.04	7.9e-17	1.16	6.3e-05
AT1G75150	0.2	0.78	0.14	0.78	-0.48	0.28	0.26	0.56	1	0.0057	0.84	0.017	0	1
AT1G75170	-0.62	0.45	0.49	0.43	-0.34	0.62	-0.24	0.72	-0.1	0.88	1.13	0.028	0.67	0.31
AT1G75180	-0.68	0.00071	-0.3	0.16	-0.55	0.0045	-0.74	8.7e-05	-2.03	1.7e-31	-1.97	7.5e-30	-0.2	0.42
AT1G75190	-0.36	0.64	0.01	0.99	0.69	0.15	2.3	1.1e-08	0.87	0.051	0.11	0.84	0.23	0.72
AT1G75200	0.21	0.71	1	0.0018	1.02	0.0011	0.74	0.023	0.18	0.63	0.65	0.032	0.8	0.026
AT1G75250	0.49	0.69	0.36	0.67	0.17	0.86	0.67	0.38	1.46	0.028	0.61	0.39	0.85	0.31
AT1G75280	0.13	0.81	-0.4	0.21	-0.45	0.16	-0.77	0.0082	-1.4	1.5e-07	-1.77	1.2e-11	-0.14	0.75
AT1G75290	-0.58	0.49	-0.59	0.34	-0.51	0.43	-1.44	0.01	-1.23	0.024	-1.21	0.019	-0.81	0.21
AT1G75310	2.9	7.2e-05	2.05	0.0067	0.23	0.82	0.27	0.77	0.62	0.45	0.19	0.83	1.56	0.064
AT1G75350	-0.59	0.36	-0.93	0.051	-0.69	0.16	-0.57	0.25	-1.14	0.0091	-1.62	7.8e-05	-1.12	0.026
AT1G75360	-0.09	0.84	-0.5	0.036	-0.9	4.2e-05	-0.2	0.45	-0.15	0.57	-1.12	6.9e-08	-0.22	0.46
AT1G75380	-0.65	0.066	0.54	0.091	0.51	0.11	1.45	1.3e-07	1.42	1.8e-07	0.8	0.0039	0.12	0.79
AT1G75490	-0.68	0.55	-0.11	0.91	-0.95	0.24	-1.33	0.084	-1.84	0.011	-2.02	0.0032	0.15	0.89
AT1G75510	0.14	0.68	0.85	5.9e-06	1.2	7.8e-12	0.84	3.6e-06	0.5	0.0081	1.05	1.1e-09	0.62	0.0029
AT1G75550	-0.18	0.87	-0.96	0.093	-0.75	0.2	-0.62	0.3	-1.22	0.023	-1.1	0.032	-1.15	0.064
AT1G75580	-3.25	9.5e-06	-1.15	0.12	-0.48	0.57	0.3	0.72	-0.8	0.28	-0.99	0.14	0.1	0.92
AT1G75690	-0.31	0.64	-0.85	0.037	-0.68	0.097	-0.67	0.099	-1.47	4.1e-05	-2.42	1.6e-12	-0.84	0.056
AT1G75750	-0.17	0.87	-0.34	0.56	-0.71	0.19	-1.93	3.3e-05	-1.42	0.0027	-0.04	0.95	0.05	0.95
AT1G75800	0.53	0.19	0.13	0.75	0.12	0.77	1.52	1.4e-07	1.85	3.1e-11	1.27	7.1e-06	0.34	0.38
AT1G75810	-0.75	0.005	-0.73	0.0038	-0.65	0.0094	-0.56	0.029	-1.48	9.8e-11	-0.9	6.5e-05	-0.53	0.061
AT1G75860	1.75	0.007	1.66	0.0073	0.66	0.35	0.27	0.72	0.82	0.2	0.85	0.15	1.35	0.05
AT1G75880	0.48	0.5	0.47	0.36	0.94	0.049	1.32	0.0031	1.54	0.0003	0.61	0.18	0.15	0.83
AT1G75990	0.14	0.78	0.91	0.00036	1.03	1.9e-05	0.81	0.0011	0.59	0.019	1.29	1.6e-08	0.93	0.00066
AT1G76040	0.35	0.62	0.76	0.096	0.51	0.29	0.59	0.2	1.47	0.00022	2.72	4.3e-13	0.92	0.057
AT1G76080	0.1	0.86	-0.13	0.69	-0.05	0.89	-0.35	0.23	-1.14	4.8e-06	-1.3	1e-07	-0.29	0.4
AT1G76090	2.68	3.4e-06	2.08	0.00048	0.42	0.57	-0.35	0.63	-0.98	0.11	-0.97	0.098	2.03	0.0016
AT1G76110	-0.75	0.067	-1.09	0.0019	-1.27	0.00014	-0.71	0.049	-1.43	8.3e-06	-1.81	7.2e-09	-0.46	0.27
AT1G76130	-0.16	0.79	-0.67	0.051	-0.78	0.018	-1.21	7.6e-05	-1.57	9e-08	-1.16	8.3e-05	-0.54	0.15
AT1G76160	1.88	0.025	1.58	0.045	0.2	0.85	-1.14	0.16	-0.7	0.4	-0.67	0.38	1.34	0.12
AT1G76190	-0.29	0.8	-0.5	0.47	0.06	0.94	0.11	0.89	-0.87	0.17	-1.57	0.0076	-0.29	0.73
AT1G76200	-0.69	0.0054	-1.06	3.3e-06	-0.87	9.9e-05	-0.51	0.033	-1.06	7.9e-07	-1.14	5.6e-08	-0.96	6.9e-05
AT1G76240	-0.15	0.84	0.82	0.041	0.76	0.058	0.58	0.16	-2.52	1.6e-12	-3.84	1.6e-25	1.04	0.014
AT1G76340	1.19	0.0019	0.45	0.27	-0.15	0.76	-0.17	0.71	-0.16	0.72	-0.02	0.96	0.44	0.34
AT1G76350	1.38	3.5e-07	0.76	0.0097	-0.03	0.95	-0.25	0.45	-0.2	0.55	-0.38	0.17	0.32	0.37
AT1G76360	1.63	3.8e-08	1.13	0.00027	1.26	2e-05	1.1	0.00024	0.73	0.019	1.26	9.3e-06	0.78	0.027
AT1G76410	-0.06	0.96	0.06	0.94	0.67	0.26	1.38	0.0095	1.23	0.018	0.81	0.12	0.36	0.63
AT1G76450	-0.43	0.48	-0.91	0.028	-0.79	0.06	-1.1	0.0053	-0.83	0.035	-1.34	0.00024	-0.94	0.037
AT1G76470	-1.99	0.055	-0.28	0.8	-1.57	0.091	-2.67	0.0027	-2.37	0.0059	0.23	0.81	-0.81	0.47
AT1G76530	-0.63	0.59	-1.54	0.044	-1.94	0.0082	-2.52	0.00056	-1.27	0.084	-1.6	0.02	-1.42	0.089
AT1G76540	0.07	0.96	-0.71	0.24	-0.46	0.47	-0.59	0.33	-0.65	0.26	-1.09	0.035	-1	0.11
AT1G76570	-0.35	0.34	-0.63	0.018	-1.06	1.2e-05	-1.34	2.1e-08	-2.05	4.2e-19	-2.24	9.5e-23	-0.56	0.057
AT1G76580	1.12	0.014	1.15	0.0064	0.35	0.48	0.42	0.36	1.09	0.0062	1.19	0.0018	0.76	0.11
AT1G76590	-0.64	0.34	1.2	0.0084	1.71	4.8e-05	3.94	1e-24	4.09	3.1e-27	3.07	2e-15	1.06	0.036
AT1G76600	2.94	3.8e-12	0.87	0.075	0.46	0.39	0.26	0.64	1.19	0.008	1.85	9.4e-06	0.29	0.65
AT1G76620	-0.17	0.8	-0.28	0.49	-0.96	0.0055	-0.42	0.26	1.16	0.0003	1.44	2.9e-06	0.08	0.87
AT1G76700	0.89	0.00029	0.92	0.00012	0.72	0.0024	0.65	0.0074	0.91	5.4e-05	1.7	1.7e-15	0.78	0.0029
AT1G76760	-0.15	0.88	0.28	0.62	0.81	0.1	0.47	0.37	0.78	0.099	1.23	0.004	0.68	0.22
AT1G76790	-1.12	0.14	-0.85	0.17	-2.2	0.00033	1.52	0.0042	3.36	9e-13	0.28	0.64	-1.13	0.094
AT1G76810	1.01	0.021	0.61	0.15	0.41	0.37	0.21	0.66	-0.03	0.96	0.32	0.42	0.45	0.35
AT1G76880	0.12	0.7	-0.44	0.021	-0.53	0.0037	-0.35	0.063	-0.74	1.2e-05	-1.1	1.8e-11	-0.16	0.49
AT1G76900	1.1	3.3e-08	0.46	0.04	0.5	0.022	0.45	0.039	-0.04	0.88	0.26	0.23	0.51	0.033
AT1G76930	0.62	0.59	0.67	0.4	1.2	0.11	1.75	0.012	0.42	0.61	0.96	0.16	1.19	0.14
AT1G76955	0.41	0.55	-0.01	0.99	0.22	0.69	2.16	2.7e-08	1.95	4.5e-07	1.26	0.0013	0.5	0.34
AT1G76960	0.41	0.73	1.27	0.07	0.55	0.49	1.89	0.0036	2.4	0.0001	2.48	3.6e-05	2.13	0.0029
AT1G76970	0.57	0.06	1.06	3e-05	1.17	1.2e-06	0.69	0.0076	1.42	9.6e-10	2.4	6.6e-27	0.92	0.00088
AT1G76980	-0.12	0.9	1.15	0.012	1.24	0.0047	0.56	0.25	1.27	0.0028	2.61	3.2e-11	1.19	0.016
AT1G76990	0.22	0.72	0.17	0.69	-0.05	0.93	-1.12	0.00079	-1.73	3.1e-08	-1.4	6.9e-06	-0.26	0.58
AT1G77000	-0.67	0.42	0.58	0.36	0.62	0.32	2.02	0.00012	2.05	6.5e-05	1.99	6.9e-05	0.55	0.44
AT1G77030	0.31	0.56	0.39	0.28	1.07	0.00066	0.3	0.42	0.17	0.67	0.46	0.15	0.35	0.4
AT1G77060	0.22	0.79	-0.33	0.53	-0.5	0.32	-1.04	0.021	-1.11	0.011	-1.89	2.8e-06	-0.62	0.25
AT1G77090	-0.14	0.83	-0.44	0.23	-0.52	0.15	-0.63	0.068	-1.46	1.7e-06	-1.86	4e-10	-0.65	0.09
AT1G77145	0.4	0.77	1.57	0.03	0.45	0.61	1.02	0.18	0.8	0.29	2.19	0.00051	1.44	0.069
AT1G77210	0	1	0.39	0.19	0.62	0.024	1.85	7.5e-15	1.36	1.4e-08	0.76	0.002	0.05	0.9
AT1G77380	0.37	0.74	0.45	0.53	1.07	0.095	1.23	0.048	0.64	0.34	1.3	0.021	0.42	0.61
AT1G77390	1.91	0.00063	0.62	0.32	0.2	0.8	0.53	0.41	0.8	0.17	1.15	0.027	0.38	0.63
AT1G77400	-1.48	0.0038	-1.27	0.0084	-0.16	0.8	-0.17	0.76	0.78	0.088	0.23	0.64	-0.41	0.49
AT1G77420	-0.02	0.98	0.96	8.6e-05	0.84	0.00047	1.32	6.3e-09	1.16	2.5e-07	1.42	9.5e-11	0.83	0.0019
AT1G77500	0.27	0.68	0.91	0.019	1.05	0.0046	0.33	0.44	0.45	0.26	1.77	1.3e-07	0.47	0.3
AT1G77510	0.47	0.5	1.69	0.00014	1.52	0.00048	1.93	4.4e-06	1.44	0.00072	2.45	9.4e-10	1.99	1.4e-05
AT1G77580	-0.48	0.52	-1.51	0.0019	-1.53	0.0012	-1.41	0.0029	-1.43	0.0019	-1.67	0.00014	-0.97	0.079
AT1G77640	6.49	3.4e-20	1.94	0.018	-0.76	0.44	-0.94	0.32	-1.54	0.079	0.75	0.35	2.74	0.0012
AT1G77660	0.21	0.76	0.79	0.049	0.17	0.73	0.31	0.48	0.55	0.17	1.36	8.4e-05	0.81	0.061
AT1G77765	-0.1	0.86	0.48	0.07	1.16	2.1e-07	1.64	2.5e-14	0.66	0.006	0.87	8.7e-05	0.51	0.074
AT1G77810	-0.29	0.66	0.51	0.22	0.65	0.1	0.86	0.024	1.63	1.9e-06	3.09	2.5e-21	0.55	0.22
AT1G77840	-0.16	0.7	0.17	0.56	0.31	0.25	0.32	0.24	0.13	0.65	1.01	4.5e-06	0.26	0.41
AT1G77870	-1.46	0.037	-1.5	0.016	-1.3	0.036	-1.11	0.078	-0.9	0.15	-1.28	0.024	-1	0.15
AT1G77885	-0.67	0.3	-1.09	0.025	-0.73	0.14	-0.49	0.34	-0.28	0.61	-0.5	0.28	-0.58	0.3
AT1G77890	1.09	0.044	0.42	0.44	-0.29	0.63	-0.52	0.33	0.54	0.29	1.27	0.0036	0.02	0.98
AT1G77920	-0.41	0.36	0.06	0.88	0.29	0.43	0.76	0.015	1.1	0.00014	0.71	0.015	0.32	0.42
AT1G78000	0.45	0.57	0.82	0.12	0.9	0.08	0.58	0.28	0.62	0.23	1.05	0.022	0.98	0.08
AT1G78020	-1.01	0.0055	-1.6	1.4e-06	-1.74	3.5e-08	-1.29	7.5e-05	0.29	0.44	-0.05	0.9	-1.03	0.0062
AT1G78030	-0.06	0.96	-1.66	0.0022	-1.02	0.067	-0.68	0.24	0.37	0.53	-0.59	0.26	-0.99	0.11
AT1G78050	0.33	0.57	-0.34	0.41	-0.27	0.54	-0.78	0.046	-1.05	0.0038	-1.35	9.7e-05	-0.04	0.94
AT1G78070	-0.12	0.85	-0.58	0.086	-1.52	2.2e-07	-0.64	0.047	-1.45	5.4e-07	-1.96	3.1e-12	-0.22	0.61
AT1G78100	0.45	0.44	-0.35	0.43	-0.83	0.04	-0.61	0.15	-1.65	5.1e-06	-1.6	6.1e-06	-0.2	0.72
AT1G78170	-1.94	0.0008	-0.23	0.74	-0.1	0.9	0.35	0.59	0.55	0.36	-0.35	0.55	-0.36	0.63
AT1G78172	-1.14	0.17	0.1	0.88	-0.13	0.87	1.05	0.058	1.05	0.046	0.71	0.17	-0.05	0.96
AT1G78180	-0.61	0.097	-1.07	0.00034	-0.95	0.0012	-0.67	0.029	-0.99	0.00047	-1.41	1.9e-07	-0.92	0.005
AT1G78190	-0.46	0.49	0.76	0.091	0.95	0.028	0.93	0.031	0.17	0.74	0.94	0.018	1.14	0.015
AT1G78210	-0.25	0.71	0.83	0.035	1.65	2.1e-06	1.69	1e-06	1.39	6.4e-05	1.22	0.00035	0.92	0.028
AT1G78230	-0.15	0.79	-0.97	0.0013	-1.53	5e-08	-0.97	0.00093	-2.17	5.8e-16	-1.83	1.2e-11	-0.39	0.28
AT1G78290	-0.77	0.27	-0.27	0.66	-1.46	0.0041	-1.46	0.0038	-2.52	7.5e-08	-1.54	0.0011	-0.17	0.82
AT1G78310	0.21	0.7	0.84	0.0077	1.12	0.00013	0.96	0.0014	0.54	0.084	1.11	6.4e-05	0.75	0.03
AT1G78320	-0.95	0.03	-1.24	0.0015	-1.67	5.8e-06	-1.29	0.00067	-2.15	2.8e-09	-2.37	3.1e-11	-1.28	0.0023
AT1G78370	0.01	0.99	-0.61	0.11	-0.98	0.0065	-1.09	0.002	-1.07	0.0019	-1.62	5.7e-07	-0.38	0.41
AT1G78410	0.67	0.45	0.86	0.18	1.84	0.0015	0.56	0.4	1.98	0.0004	3.2	1.4e-09	0.8	0.26
AT1G78450	-0.54	0.66	-1.37	0.077	-2	0.0057	-1.78	0.015	-1.14	0.13	-2.49	0.00018	-2.06	0.01
AT1G78460	0.5	0.59	0.33	0.63	1.27	0.028	1.71	0.0018	1	0.082	0.13	0.84	-0.07	0.94
AT1G78476	-0.48	0.54	-1.21	0.022	-0.75	0.17	-0.09	0.89	0.42	0.43	-0.34	0.5	-0.46	0.46
AT1G78480	-0.39	0.62	-1.44	0.0042	-0.93	0.064	-0.18	0.76	0.31	0.56	-0.32	0.51	-0.76	0.17
AT1G78510	-0.33	0.56	-0.35	0.4	-0.63	0.1	-1.13	0.0012	-2.8	7.7e-19	-2.35	1.3e-13	-0.58	0.17
AT1G78550	-0.03	0.94	0.79	4.9e-05	1.09	1.3e-09	0.72	0.00013	0.74	5e-05	1.04	2.4e-09	0.62	0.0043
AT1G78570	-0.57	0.2	-0.28	0.48	-0.48	0.2	-0.83	0.015	-1.09	0.00071	-0.15	0.69	-0.08	0.87
AT1G78580	0.14	0.85	-0.37	0.37	-0.54	0.18	-1.08	0.0028	-0.75	0.04	-1.01	0.0032	-0.61	0.16
AT1G78590	0.33	0.36	0.59	0.022	0.58	0.022	1.05	6e-06	0.4	0.11	0.22	0.4	0.58	0.039
AT1G78600	1.39	0.0013	1.71	2.9e-05	2.3	1.9e-09	2.81	5.6e-14	1.61	3.3e-05	1.19	0.0021	1.57	0.00038
AT1G78610	1.24	3.7e-05	0.35	0.31	-0.43	0.21	-0.36	0.29	-0.1	0.79	-0.38	0.22	0.25	0.54
AT1G78630	0.04	0.97	-0.42	0.39	-0.14	0.8	-0.2	0.7	-0.86	0.047	-1.29	0.0012	-0.79	0.11
AT1G78670	0.02	0.97	0.04	0.89	-0.14	0.65	0.19	0.5	1.04	2.4e-06	0.31	0.19	0.12	0.73
AT1G78680	-0.47	0.34	-0.46	0.23	-0.41	0.3	0.45	0.23	1.46	4e-06	0.13	0.73	-0.21	0.67
AT1G78770	0.25	0.64	-0.15	0.69	-0.41	0.25	0.04	0.92	1	0.00047	0.37	0.22	-0.26	0.53
AT1G78780	0.14	0.92	0.83	0.24	0.26	0.76	0.87	0.21	1.82	0.0025	2.09	0.00028	0.38	0.67
AT1G78820	0.14	0.87	-1.19	0.0081	-0.88	0.054	-0.91	0.044	-1.36	0.0012	-2.04	2.5e-07	-0.76	0.14
AT1G78830	1.37	0.02	0.83	0.15	0.56	0.36	0.53	0.38	0.11	0.88	-0.16	0.8	0.76	0.23
AT1G78850	1.92	0.0041	1.2	0.075	0.67	0.36	-0.5	0.49	-0.68	0.32	-0.61	0.34	0.48	0.57
AT1G78860	2.2	0.0075	0.92	0.28	0.66	0.47	-0.22	0.83	-1.02	0.23	-1.12	0.16	-0.24	0.84
AT1G78915	-0.12	0.89	-0.54	0.2	-0.51	0.24	-0.67	0.099	-0.53	0.19	-1.29	0.0003	-1.01	0.02
AT1G78930	-0.23	0.73	0.84	0.021	1.45	7.4e-06	0.3	0.48	0.21	0.63	-0.17	0.68	0.82	0.04
AT1G78970	0.13	0.9	-0.66	0.23	-0.66	0.23	-1.21	0.016	-0.37	0.51	-0.6	0.22	-1.01	0.077
AT1G78980	0.5	0.59	-0.53	0.43	-0.53	0.44	-1.22	0.049	-0.07	0.92	-0.7	0.23	-0.87	0.21
AT1G78995	-1.13	0.0002	-1.96	7e-12	-0.86	0.0039	0.43	0.18	0.29	0.38	-0.62	0.028	-1.51	5.7e-07
AT1G79060	-0.69	0.15	-0.68	0.083	-1.52	2.7e-05	-1.75	2.7e-06	-1.83	3.2e-07	-1.79	2.4e-07	-0.25	0.61
AT1G79110	-1.55	7.6e-06	-0.16	0.71	-0.31	0.46	0.26	0.52	0.87	0.012	0.73	0.03	0.16	0.75
AT1G79150	0.32	0.23	0.6	0.002	1.06	1.7e-09	0.17	0.45	0.17	0.44	0.13	0.53	0.83	3.1e-05
AT1G79160	-2.86	7.4e-28	-0.56	0.055	-0.77	0.0047	-1.3	4.5e-07	-1.75	2.3e-12	-1.8	2.8e-13	-0.53	0.098
AT1G79260	-0.87	0.0017	-0.73	0.0071	-0.65	0.016	-0.83	0.0014	-1.11	7.3e-06	-1.25	1.9e-07	-0.6	0.047
AT1G79270	-0.47	0.33	-0.56	0.13	-0.93	0.0064	-1.1	0.0009	-1.87	1.2e-09	-1.47	2e-06	-0.39	0.35
AT1G79340	0.39	0.4	0.68	0.043	0.72	0.027	0.81	0.011	0.32	0.36	1	0.00064	0.58	0.12
AT1G79380	0.73	0.034	1.02	0.00065	0.96	0.00098	0.91	0.002	0.75	0.01	1.05	0.00014	0.75	0.027
AT1G79400	0.27	0.87	1.57	0.042	2.38	0.00072	1.32	0.091	0.65	0.44	1.6	0.021	0.62	0.53
AT1G79440	-0.5	0.27	-0.89	0.0087	-1.24	8.3e-05	0.62	0.065	2.34	2.6e-16	1.68	7.1e-09	-0.69	0.064
AT1G79450	-0.46	0.64	1.8	0.0014	1.84	0.00067	2.78	5.9e-08	2.91	7.2e-09	3.65	9.9e-14	1.79	0.0032
AT1G79460	0.48	0.27	0.22	0.56	0.93	0.0022	1.97	8.3e-13	1.98	2.3e-13	1.16	3.1e-05	-0.17	0.71
AT1G79470	0.37	0.47	0.55	0.12	1.4	4.8e-06	1.07	0.00083	0.03	0.95	0.73	0.018	0.86	0.019
AT1G79520	-0.6	0.35	-0.37	0.49	-0.83	0.089	-0.82	0.087	-1.56	0.00028	-1.56	0.00019	-0.18	0.78
AT1G79560	0.34	0.59	-0.46	0.28	-0.41	0.36	-0.52	0.21	-0.77	0.045	-1.16	0.0011	-0.92	0.035
AT1G79600	0.52	0.12	-0.07	0.85	-0.23	0.48	-0.16	0.63	-1.14	5.6e-06	-1.63	1.2e-11	-0.17	0.65
AT1G79630	-0.14	0.8	-0.2	0.58	-0.89	0.0031	-1.29	1.3e-05	-1.08	0.00019	-1.19	1.8e-05	-0.47	0.19
AT1G79670	0.54	0.083	1.06	2.6e-05	1.03	1.9e-05	0.65	0.012	0.48	0.063	0.82	0.00047	0.64	0.028
AT1G79680	0.12	0.93	0.49	0.52	0.43	0.59	0.85	0.23	1.92	0.0017	3	1.8e-07	0.67	0.41
AT1G79770	-0.01	0.99	-0.48	0.48	-0.69	0.3	-1.52	0.012	-3.19	2.9e-08	-3.47	9.7e-10	-0.77	0.29
AT1G79790	0.02	0.99	-0.3	0.49	-0.24	0.61	0	0.99	-0.63	0.096	-1.08	0.0016	-0.75	0.078
AT1G79840	-0.02	0.99	-0.64	0.19	-0.29	0.61	-0.21	0.7	-0.97	0.028	-1.18	0.0046	-0.79	0.13
AT1G79850	-0.02	0.98	-0.71	0.15	-0.32	0.57	-0.18	0.75	-0.95	0.034	-1.22	0.0039	-0.8	0.13
AT1G80030	0.34	0.47	-0.47	0.17	-0.44	0.2	-0.68	0.036	-1.29	8.1e-06	-1.36	1.8e-06	-0.62	0.083
AT1G80050	-0.39	0.5	-1.42	0.00018	-1.26	0.00071	-0.95	0.013	-0.87	0.02	-1.39	7.4e-05	-0.84	0.053
AT1G80080	-0.81	0.23	-0.91	0.09	-0.59	0.3	-0.48	0.39	-1.01	0.045	-1.18	0.012	-0.6	0.33
AT1G80110	-0.35	0.74	1.12	0.062	0.73	0.26	1.83	0.00085	1.36	0.014	2.32	5.6e-06	1.24	0.054
AT1G80120	-0.02	0.99	0.26	0.7	-0.51	0.45	-0.27	0.7	0.25	0.71	1.3	0.014	0.64	0.36
AT1G80130	0.11	0.93	-0.54	0.41	0.07	0.94	-0.44	0.5	-2.54	1.2e-06	-1.37	0.01	0.3	0.71
AT1G80270	0.32	0.21	0.54	0.0053	1.13	2.9e-11	0.27	0.2	-0.16	0.48	-0.07	0.74	0.78	6.8e-05
AT1G80280	0.1	0.9	-1.34	0.00022	-1.09	0.0022	-1.18	0.0009	0.74	0.036	0.8	0.016	-1.55	4.8e-05
AT1G80290	-0.02	0.99	1.18	0.00048	1.4	1.2e-05	1.08	0.001	0.77	0.021	1.27	3.9e-05	0.74	0.057
AT1G80310	0.46	0.4	0.26	0.56	0.7	0.081	1.6	5.6e-06	1.05	0.0037	1.1	0.0016	0.36	0.45
AT1G80315	0.54	0.36	0.3	0.53	0.72	0.098	1.61	3e-05	1.16	0.0032	1.18	0.0017	0.46	0.37
AT1G80340	-0.94	0.31	-3.1	1.3e-05	-2.35	0.00046	-2.13	0.0018	-1.28	0.057	-1.17	0.066	-3.04	5.7e-05
AT1G80380	0.11	0.86	-0.41	0.21	-0.44	0.19	-0.74	0.014	-0.92	0.0013	-1.12	3.6e-05	-0.68	0.043
AT1G80440	0.72	0.47	1.58	0.023	1.14	0.11	2.56	5e-05	1	0.15	1.21	0.06	1.18	0.13
[truncated: 5,596 more rows]

## Sheet: Table S23
Table S23. log2FC and FDR values of tDEGs in Arabidopsis after JA treatmenta
	0.5 h		1 h		2 h		4 h		8 h		12 h		24 h
Gene	log2FC	FDR	log2FC	FDR	log2FC	FDR	log2FC	FDR	log2FC	FDR	log2FC	FDR	log2FC	FDR
AT1G01060	-1.74	0.24	-2.89	0.029	-4.21	0.00045	-3.41	0.0061	-9.52	1.3e-17	-6.95	6.2e-10	-0.8	0.66
AT1G01070	-0.61	0.43	-0.72	0.32	-1.22	0.053	-1.61	0.0082	-1.76	0.0025	-1.11	0.071	0.78	0.3
AT1G01100	-0.8	5.8e-05	-0.85	2.6e-05	-0.78	9.7e-05	-0.94	1.5e-06	-1.71	9.7e-21	-1.61	1.7e-18	-1.22	2.6e-10
AT1G01130	0.28	0.67	-0.71	0.2	-1.69	0.00068	-1.41	0.0046	-1.99	5.5e-05	-1.06	0.026	-0.99	0.069
AT1G01190	0.13	0.91	-0.63	0.5	-1.05	0.19	-0.96	0.24	-0.34	0.69	-1.51	0.04	-0.23	0.84
AT1G01240	-0.28	0.7	1.03	0.059	1.04	0.046	1.2	0.019	0.95	0.061	0.62	0.26	0.84	0.16
AT1G01250	-0.89	0.085	-1.37	0.0052	-0.86	0.085	-1.15	0.016	-1.31	0.0041	-1.25	0.006	-0.17	0.82
AT1G01260	2.1	1.1e-05	0.91	0.11	0.68	0.24	0.75	0.18	0.34	0.57	0.18	0.79	0.31	0.68
AT1G01300	0.84	0.13	1.43	0.0045	1.38	0.0048	0.72	0.18	0.76	0.14	0.54	0.32	0	1
AT1G01370	-0.42	0.41	-0.79	0.082	-1.03	0.013	-1	0.017	-0.97	0.017	-0.73	0.071	-0.06	0.94
AT1G01390	-0.74	0.02	-1.36	4.7e-06	-1.98	3e-12	-1.37	2.2e-06	-0.91	0.0018	-0.59	0.055	-0.36	0.35
AT1G01420	-1.5	4e-08	-0.65	0.038	-0.27	0.44	-0.46	0.15	-1.33	8.1e-07	-1.27	2.7e-06	-0.42	0.23
AT1G01430	-1.16	0.00027	-0.34	0.41	-0.22	0.61	-0.57	0.11	-0.53	0.12	-0.62	0.066	-0.14	0.8
AT1G01470	0.04	0.96	0.62	0.16	0.67	0.11	0.43	0.34	1.12	0.0025	0.86	0.026	0.17	0.78
AT1G01480	1.23	0.4	0.32	0.86	0.93	0.52	0.74	0.61	0.01	1	1.22	0.34	2.7	0.032
AT1G01490	-0.27	0.55	-0.33	0.44	-0.18	0.68	-0.29	0.48	-1.04	0.0013	-0.78	0.021	-0.11	0.85
AT1G01500	0.98	7e-06	1.73	3.6e-17	1.84	9.4e-20	1.8	6.8e-19	1.62	9.8e-16	0.89	3.1e-05	1.06	1.7e-06
AT1G01520	-3.04	1.2e-09	-3.8	5.6e-14	-4.4	1.9e-18	-3.84	2.1e-14	-8.01	1.1e-29	-5.8	4.8e-30	-1.12	0.068
AT1G01560	0.48	0.65	0.17	0.89	-1.61	0.039	-1.32	0.1	-0.25	0.79	-0.37	0.69	-1.15	0.2
AT1G01580	-0.21	0.77	-0.16	0.83	0.66	0.22	-0.28	0.65	-1.23	0.011	-1	0.042	0.38	0.57
AT1G01620	-0.13	0.83	-0.23	0.69	-1.53	5.6e-05	-1.05	0.0096	-0.62	0.13	-0.72	0.084	0.12	0.86
AT1G01640	-0.32	0.73	0.31	0.74	-0.4	0.63	0.31	0.71	1.6	0.0072	1.79	0.0024	0.75	0.34
AT1G01650	0.82	0.00018	0.75	0.00087	1.3	2.2e-10	0.83	0.00012	0.72	0.00078	0.61	0.0051	0.52	0.039
AT1G01700	1.25	0.0093	0.33	0.62	0.2	0.76	0.91	0.068	1.15	0.013	0.78	0.11	-0.01	0.99
AT1G01740	-0.09	0.9	-0.75	0.11	0.46	0.34	0.12	0.84	-0.73	0.093	-1.02	0.013	-0.02	0.98
AT1G01790	-0.38	0.52	-0.81	0.1	-0.88	0.059	-0.24	0.67	-1.14	0.0086	-0.96	0.033	-0.76	0.14
AT1G01830	-1.5	6.2e-10	-0.59	0.035	-0.45	0.11	-0.59	0.031	-0.63	0.015	-0.57	0.03	-0.25	0.48
AT1G01940	-0.19	0.72	-0.46	0.3	-0.06	0.91	-0.3	0.5	-0.98	0.0072	-0.77	0.041	-1.06	0.0073
AT1G02160	-0.57	0.088	0.1	0.83	-0.11	0.79	0.3	0.39	-0.12	0.75	-0.45	0.15	-1.17	0.00011
AT1G02230	-2.25	0.039	0.22	0.89	-2.79	0.0067	-2.12	0.046	-2.16	0.033	-2.02	0.05	-2.41	0.032
AT1G02260	0.23	0.57	0.45	0.2	0.37	0.29	0.87	0.0033	1.38	4.7e-07	1.31	2.1e-06	0.31	0.43
AT1G02270	1.21	3.5e-08	0.78	0.0012	0.26	0.35	0.58	0.017	0.19	0.48	-0.05	0.89	0	0.99
AT1G02280	-0.43	0.1	-0.62	0.011	-0.59	0.013	-0.93	3.1e-05	-0.86	7e-05	-1.08	4.8e-07	-0.83	0.00042
AT1G02300	-0.12	0.92	1.08	0.18	1.51	0.035	2.56	0.00012	1.71	0.012	1.69	0.014	0.6	0.54
AT1G02310	1.49	0.24	1.01	0.46	0.83	0.53	1.06	0.4	1.65	0.14	3.14	0.002	3.58	0.00084
AT1G02340	-1.85	0.018	-0.4	0.68	-0.64	0.45	-0.39	0.66	-0.33	0.7	-1.09	0.13	1.11	0.16
AT1G02350	-0.17	0.81	-0.3	0.64	-0.49	0.36	-0.68	0.19	-0.51	0.31	-1.31	0.0044	-0.39	0.54
AT1G02370	-0.07	0.87	0.19	0.63	1.2	2.5e-06	0.02	0.97	0.4	0.18	0.17	0.63	0.39	0.26
AT1G02380	1.63	0.00028	0.63	0.25	-1.7	0.00039	-0.92	0.072	-1.16	0.015	-0.69	0.18	-0.19	0.8
AT1G02390	-0.12	0.9	-1.13	0.086	-1.67	0.005	-1.01	0.11	-1.14	0.056	0.11	0.9	0.84	0.25
AT1G02400	1.01	0.35	0.82	0.46	0.13	0.92	0.48	0.67	-2.04	0.021	-0.83	0.41	-0.35	0.81
AT1G02460	-0.74	0.38	1.13	0.12	2.32	0.00014	1.6	0.013	0.57	0.44	-0.17	0.84	0.07	0.95
AT1G02470	0.47	0.57	0.93	0.18	-0.26	0.75	0.85	0.2	1.12	0.067	2.14	0.00014	1.77	0.005
AT1G02520	-0.82	0.61	-1.22	0.39	-2.45	0.047	-1.04	0.45	-1.23	0.33	-1.87	0.12	-1.59	0.27
AT1G02610	2.17	7.2e-06	1.79	0.00047	1.08	0.044	0.98	0.072	-0.07	0.92	-0.27	0.68	1.49	0.0061
AT1G02650	2.48	0.00022	1.75	0.017	-0.55	0.55	0.37	0.69	-1.17	0.14	-1.41	0.065	-0.45	0.68
AT1G02660	3.76	7.6e-11	2.65	1.8e-05	1.48	0.025	2.11	0.00072	0.34	0.66	0.64	0.38	1.44	0.044
AT1G02700	0.91	0.036	-0.43	0.42	-2.03	3.6e-06	-0.94	0.037	-0.31	0.53	-0.17	0.75	-0.66	0.2
AT1G02705	0.65	0.21	-0.32	0.59	-2.12	8.4e-07	-1.17	0.0098	-0.69	0.14	-0.42	0.41	-0.96	0.056
AT1G02710	0.73	0.14	-0.27	0.65	-2.02	2e-06	-1.12	0.012	-0.62	0.18	-0.35	0.49	-0.87	0.084
AT1G02780	-0.19	0.63	-0.3	0.39	-0.14	0.7	-0.43	0.16	-0.79	0.0027	-1	0.00011	-0.44	0.18
AT1G02816	-0.3	0.22	-0.64	0.0018	-0.86	7.3e-06	-1.04	4e-08	-1.08	5.9e-09	-0.71	0.00021	-0.74	0.00032
AT1G02820	-1.31	0.037	-2.12	0.00029	-3.2	3.5e-09	-3.23	3e-09	-7.02	2.9e-39	-6.67	4.4e-37	-0.21	0.83
AT1G02860	0.56	0.27	1.11	0.012	-0.09	0.89	0.48	0.33	-0.06	0.92	0.01	0.99	0.36	0.55
AT1G02900	0.97	0.25	1.52	0.046	1.42	0.054	1.09	0.16	-0.73	0.39	0.21	0.83	0.7	0.46
AT1G02920	-0.21	0.8	-0.19	0.82	-0.59	0.37	-1	0.088	-1.43	0.0072	-1.4	0.0098	-1.95	0.00043
AT1G02930	-0.07	0.94	0.07	0.94	-0.05	0.95	-0.7	0.26	-1.62	0.0022	-1	0.08	-2.12	0.00012
AT1G02970	-1.53	0.00095	-1.24	0.0096	-1.69	0.00021	-1.18	0.0098	-0.5	0.29	-0.63	0.16	-0.16	0.82
AT1G03050	0.22	0.73	-0.56	0.29	-0.94	0.042	-0.57	0.25	-1.17	0.0078	-0.69	0.13	0.16	0.82
AT1G03055	-0.1	0.76	-0.86	9.6e-05	-1.06	4.7e-07	-0.87	5.5e-05	-1.73	2.6e-17	-1	1e-06	-0.24	0.42
AT1G03080	0.87	0.0014	0.64	0.028	0.93	0.0005	1.04	7.6e-05	0.83	0.0015	0.79	0.0028	0.52	0.1
AT1G03200	0.41	0.59	0.44	0.56	0.65	0.32	0.58	0.38	1.03	0.066	1.37	0.01	1.03	0.1
AT1G03300	0.92	0.0069	-0.91	0.015	-1.06	0.0026	-0.87	0.016	-0.92	0.0079	-0.16	0.72	-0.07	0.91
AT1G03457	2.05	0.00066	0.94	0.19	-1.42	0.032	-0.46	0.56	-0.89	0.18	-0.86	0.21	0.02	0.99
AT1G03550	0.25	0.57	0.45	0.24	0.43	0.25	0.97	0.0021	1.24	2.6e-05	1.2	5.2e-05	0.57	0.13
AT1G03600	-0.12	0.76	-0.29	0.39	-0.5	0.082	-0.49	0.085	-0.58	0.03	-1.17	2.3e-06	-0.08	0.87
AT1G03730	1.14	1.6e-05	1.09	7.1e-05	0.74	0.009	0.79	0.005	0.7	0.011	0.6	0.032	0.04	0.94
AT1G03740	1.75	2.6e-05	1.45	0.00098	1.31	0.0025	1.67	7.5e-05	0.6	0.2	0.18	0.76	0.28	0.67
AT1G03820	-0.27	0.73	-0.46	0.53	-0.94	0.12	-0.45	0.5	0.68	0.25	1.21	0.026	0.8	0.23
AT1G03830	0.31	0.49	0.23	0.62	1.17	0.00026	0.75	0.032	0.62	0.07	0.35	0.35	0.17	0.76
AT1G03870	1.61	0.15	1.14	0.34	-2.54	0.01	-0.35	0.8	-2.89	0.0021	-2.36	0.016	-1.77	0.12
AT1G03960	0.56	0.11	0.54	0.13	0.8	0.011	1.16	8.7e-05	1.2	2.7e-05	0.68	0.03	0.54	0.14
AT1G03970	1.26	1.6e-07	0.75	0.0053	0.55	0.043	0.55	0.043	0.74	0.0031	0.79	0.0016	0.59	0.041
AT1G04020	-0.76	0.0045	-1.16	1e-05	-1.15	5.7e-06	-1.28	4.6e-07	-0.57	0.03	-0.59	0.023	0	0.99
AT1G04030	-0.73	0.074	-0.47	0.29	-1.71	8.7e-07	-1.64	3.6e-06	-1.32	0.00016	-1.65	1.6e-06	-2.14	8.2e-10
AT1G04040	-0.57	0.31	-0.4	0.49	-1.7	8.7e-05	-1.65	0.00017	-1.29	0.0031	-1.67	8.6e-05	-2.04	3.2e-06
AT1G04050	-0.57	0.34	-1.02	0.061	-1.23	0.015	-0.61	0.26	-0.35	0.52	0.25	0.65	-0.23	0.75
AT1G04070	-0.62	0.11	-0.1	0.86	-0.63	0.09	-0.49	0.2	-0.84	0.014	-1.09	0.00096	-0.81	0.034
AT1G04130	-0.29	0.18	-0.82	6.7e-06	-0.83	2.3e-06	-0.77	1.9e-05	-1.09	2.8e-10	-0.7	4.8e-05	-0.47	0.021
AT1G04220	-2.03	0.0029	-0.95	0.23	-0.96	0.21	-1.08	0.14	-1.51	0.024	-1.28	0.067	0.13	0.92
AT1G04230	-0.2	0.27	-0.74	6.1e-07	-0.9	2.6e-10	-0.77	1e-07	-1.28	3e-20	-1.1	9.6e-16	-0.77	2e-07
AT1G04240	-0.61	0.0027	-1.21	1.3e-10	-1.34	3.1e-13	-1.43	9.9e-15	-2.16	2.6e-33	-1.9	1.2e-26	-1.17	4.9e-10
AT1G04250	-0.28	0.37	-1.02	1.9e-05	-1.03	8.8e-06	-1.2	1.8e-07	-2.27	1.1e-25	-2.14	8.1e-23	-0.46	0.11
AT1G04270	-0.36	0.19	-0.52	0.042	-0.18	0.54	-0.94	3.4e-05	-0.92	2.9e-05	-1.04	1.9e-06	-0.32	0.28
AT1G04280	-0.3	0.48	-0.42	0.28	-1.14	0.0003	-0.59	0.091	-0.59	0.073	-0.6	0.074	-0.23	0.63
AT1G04310	-0.97	0.05	-1.19	0.014	-0.55	0.3	-1.39	0.0025	-0.81	0.081	-0.44	0.39	0.63	0.25
AT1G04400	-0.01	0.98	0.95	0.006	0.92	0.0061	0.89	0.0081	1.43	3.3e-06	1.25	6.5e-05	0.57	0.15
AT1G04420	-0.14	0.65	-0.12	0.71	-0.08	0.78	0.03	0.93	-0.56	0.009	-0.7	0.00082	-1.21	2.9e-09
AT1G04430	1.23	0.031	1.55	0.0051	0.35	0.61	0.42	0.53	-0.17	0.8	-0.03	0.97	-0.19	0.83
AT1G04480	-0.67	0.041	-0.64	0.054	-0.34	0.35	-0.82	0.0076	-1.02	0.00043	-1.02	0.0005	-0.62	0.075
AT1G04520	-1.11	0.00011	-1.56	3.3e-08	-2.32	1.3e-17	-2.25	1.9e-16	-2.4	4.6e-19	-1.89	1.7e-12	-0.58	0.086
AT1G04530	-0.65	0.053	-0.91	0.0043	-1.35	3.4e-06	-1.05	0.00052	-2.18	3.3e-15	-1.82	1e-10	-0.51	0.17
AT1G04540	-1.39	0.021	-0.17	0.85	-1.68	0.0033	-1.09	0.07	-1.89	0.00059	-1.34	0.018	-0.14	0.89
AT1G04550	-1.07	4.8e-05	-1.16	1.3e-05	-1.33	1.8e-07	-1.19	5.3e-06	-1.36	6e-08	-0.97	0.00017	-0.16	0.71
AT1G04570	-0.77	0.22	-0.3	0.68	-0.22	0.75	-0.37	0.57	-1.49	0.0055	-0.22	0.74	0.15	0.86
AT1G04580	2.35	0.49	2.21	0.51	2.87	0.33	2.68	0.36	4.68	0.062	7.27	0.0023	7.64	0.0029
AT1G04620	-0.18	0.53	-0.24	0.36	-0.4	0.082	-0.11	0.71	0.8	6e-05	0.67	0.001	-1.45	2e-13
AT1G04635	-1.24	0.036	-0.29	0.69	0.13	0.86	-0.38	0.56	0.06	0.93	-0.3	0.64	0.3	0.7
AT1G04650	0.43	0.49	-0.12	0.87	-0.51	0.37	0.25	0.68	-0.22	0.71	-1.13	0.018	0.25	0.73
AT1G04680	-0.29	0.62	-0.26	0.66	-1.02	0.019	-1.43	0.00054	-0.85	0.047	-0.69	0.12	-0.07	0.93
AT1G04840	-0.24	0.81	-0.43	0.65	0.15	0.87	0.62	0.42	1.28	0.043	1.05	0.11	0	1
AT1G04920	0.09	0.92	0.15	0.86	0.58	0.36	0.69	0.25	1.05	0.05	0.97	0.074	0.63	0.36
AT1G04990	-0.14	0.87	0.54	0.4	0.77	0.19	0.96	0.079	1.93	6.4e-05	1.74	0.00038	-0.59	0.38
AT1G05000	1.29	0.037	1.44	0.019	-0.32	0.68	-0.11	0.9	-0.47	0.49	1.04	0.082	0.01	0.99
AT1G05010	0.97	0.056	0.92	0.072	1.23	0.0086	0.79	0.12	0.52	0.31	0.49	0.35	-0.37	0.57
AT1G05020	2.41	0.032	1.9	0.11	0.36	0.82	2.1	0.06	-1.46	0.24	0.01	1	-0.92	0.56
AT1G05065	-0.13	0.91	0.91	0.22	0.77	0.29	0.67	0.37	1.63	0.0071	1.09	0.093	1.18	0.1
AT1G05170	-1.28	1.5e-07	-1.66	6.7e-12	-1.34	2.9e-08	-1.52	2.8e-10	-1.5	2.3e-10	-1.24	2.7e-07	-0.33	0.32
AT1G05190	-0.51	0.022	-0.58	0.0078	-0.63	0.0025	-0.46	0.035	-0.94	1.1e-06	-1.08	1.8e-08	-1.55	6.5e-16
AT1G05300	0.19	0.78	1.32	0.0048	1.7	7.3e-05	1.32	0.0033	2.37	4.4e-09	1.84	9.1e-06	0.96	0.06
AT1G05310	0.47	0.41	-0.6	0.29	-0.63	0.23	-0.44	0.42	0.54	0.26	0.75	0.1	1.03	0.033
AT1G05370	-1.1	0.062	-0.94	0.12	-1.29	0.02	-1.01	0.075	0.03	0.97	-0.38	0.53	-0.02	0.99
AT1G05385	-0.26	0.45	-0.55	0.057	-0.45	0.11	-0.76	0.004	-1.11	5.5e-06	-1.21	5.8e-07	-1.11	1.9e-05
AT1G05470	-1.61	7.2e-07	-1.14	0.001	-1.12	0.00077	-0.95	0.005	-0.68	0.045	-0.65	0.058	-0.07	0.91
AT1G05540	-0.68	0.051	-1.59	3.5e-07	-1.32	1.5e-05	-1.48	1.5e-06	-1.18	9.7e-05	-0.48	0.15	-0.35	0.4
AT1G05575	4.06	2e-11	1.78	0.012	1.82	0.0075	1.24	0.089	0.3	0.73	0.2	0.83	-0.09	0.95
AT1G05620	0.75	0.016	0.44	0.21	1.14	6e-05	0.75	0.013	0.88	0.0021	1.08	9.9e-05	0.36	0.34
AT1G05630	0.36	0.59	0	1	-1.38	0.0044	-0.51	0.36	-0.53	0.31	-0.43	0.45	-0.08	0.93
AT1G05640	-0.57	0.24	-0.06	0.93	-0.36	0.46	-0.29	0.56	0.9	0.014	1.5	8.6e-06	0.05	0.95
AT1G05675	2.08	0.074	1.16	0.38	-0.98	0.45	0.25	0.87	-2.71	0.012	-4.1	0.00011	-2.61	0.03
AT1G05680	-2.77	0.075	-3.07	0.044	-2.27	0.14	-2.29	0.13	-4.26	0.0017	-3.01	0.035	-2	0.25
AT1G05690	-1.04	3.3e-08	-1.43	8.3e-14	-1.44	9.6e-15	-1.23	5.4e-11	-1.01	4.5e-08	-0.8	1.5e-05	-0.47	0.032
AT1G05710	-0.06	0.95	-0.22	0.76	-1.13	0.03	-0.93	0.082	-0.43	0.45	0.73	0.17	-0.66	0.29
AT1G05730	-0.97	0.0092	-0.26	0.59	-0.3	0.5	-0.28	0.53	-0.49	0.2	-0.32	0.43	-1	0.0094
AT1G05783	0.9	0.23	0.33	0.72	1.04	0.12	0.41	0.61	1.55	0.0091	1.17	0.06	0.55	0.53
AT1G05805	2.12	2.3e-41	2.41	1.3e-53	1.85	2.5e-31	2.32	7.4e-50	2.12	5.6e-42	1.69	1.2e-26	0.85	1.5e-06
AT1G05835	-0.21	0.69	-0.81	0.041	-1.24	0.00062	-0.76	0.046	-0.38	0.33	-0.32	0.44	0.08	0.89
AT1G05870	-1.86	1.7e-10	-1.66	3.4e-08	-1.78	1.1e-09	-1.27	3e-05	-1.7	4.2e-09	-1.2	5.9e-05	-0.63	0.084
AT1G05900	-0.19	0.41	-0.56	0.0032	-0.55	0.0024	-0.29	0.15	-1.02	1.4e-09	-0.83	1.1e-06	-0.4	0.054
AT1G06040	-0.15	0.59	-0.03	0.93	-0.08	0.77	-0.28	0.2	-0.89	1.2e-06	-2.05	1.8e-32	0.37	0.1
AT1G06045	-0.4	0.1	-0.06	0.85	-0.24	0.34	-0.37	0.12	-1.24	3.4e-10	-2.32	3.9e-34	0.05	0.89
AT1G06160	2.15	0.011	0.09	0.95	0.2	0.87	0.53	0.62	-1.61	0.057	-2.18	0.0079	-1.49	0.13
AT1G06180	-0.64	0.18	-1.42	0.001	-0.1	0.86	-0.4	0.4	-0.46	0.3	-0.03	0.96	0.33	0.55
AT1G06250	-0.3	0.73	-1.37	0.049	-1	0.14	-0.02	0.98	-0.51	0.45	-0.55	0.42	-0.76	0.32
AT1G06360	-0.83	0.29	-1.5	0.03	-5.38	2.7e-16	-1.45	0.03	-1.05	0.12	-1.66	0.0092	-0.61	0.48
AT1G06430	0.11	0.8	-0.04	0.94	-0.34	0.29	-0.16	0.65	-1.22	1.2e-06	-1.07	3.1e-05	0.28	0.45
AT1G06450	-0.02	0.99	1.47	0.03	0.98	0.17	2.08	0.00076	2.92	4.2e-07	1.85	0.0025	0.75	0.36
AT1G06460	0.16	0.89	1.63	0.024	1.06	0.16	2.19	0.001	3.15	4.2e-07	2.25	0.00052	0.66	0.48
AT1G06475	1	0.034	-0.28	0.67	-1.26	0.011	-0.87	0.086	-0.34	0.53	-0.07	0.91	-0.91	0.092
AT1G06550	-0.61	0.2	-1.46	0.00035	-1.05	0.011	-0.9	0.034	-1.26	0.0013	-0.98	0.016	-0.82	0.079
AT1G06570	-0.49	0.11	-0.73	0.011	-0.82	0.0023	-0.81	0.003	-2.81	7.4e-32	-2.8	7.8e-32	-0.18	0.66
AT1G06620	3.92	1.7e-08	2.74	0.00025	3.3	3.1e-06	3.36	2.4e-06	1.52	0.047	1.71	0.025	0.67	0.53
AT1G06640	2.33	3.4e-15	2.39	1.2e-15	2.82	6.9e-22	2.74	1.5e-20	2.61	3e-19	2.7	1.6e-20	1.43	9.9e-06
AT1G06660	0.45	0.35	1.05	0.0073	0.32	0.5	0.87	0.026	0.35	0.42	-0.24	0.61	0.59	0.2
AT1G06690	-0.06	0.9	-0.32	0.42	-0.23	0.57	-0.18	0.66	-1.35	4e-06	-1.76	9.1e-10	-0.55	0.14
AT1G06710	-0.04	0.96	0.1	0.88	1	0.017	0.98	0.02	0.57	0.2	0.59	0.18	0.5	0.34
AT1G06720	0.07	0.86	0.1	0.79	1.24	6.3e-08	0.33	0.25	0.29	0.3	0.23	0.43	0.5	0.082
AT1G06830	-0.84	0.15	-0.89	0.12	-1.17	0.026	-1.27	0.015	-2.84	9.3e-10	-2.22	2.8e-06	-1.43	0.0086
AT1G06980	-5.68	2.5e-10	-1.71	0.01	-3.16	5.9e-07	-1.16	0.079	-1.24	0.049	-2.18	0.00029	-1.46	0.035
AT1G07000	1.6	0.0052	1.09	0.083	-0.1	0.9	0.42	0.55	0.14	0.86	0.26	0.72	-0.14	0.89
AT1G07010	-0.57	0.033	-1.06	1.3e-05	-1.01	2.3e-05	-0.97	5.8e-05	-2.13	1e-21	-1.5	5e-11	-0.39	0.2
AT1G07040	0.13	0.88	0.99	0.075	0.74	0.19	1.33	0.0085	1.86	7.2e-05	1.39	0.0046	0.5	0.45
AT1G07050	-2.59	0.17	3.96	0.018	1.08	0.6	4.8	0.0022	7.08	1.1e-06	6.58	8.3e-06	-0.81	0.75
AT1G07070	-0.84	0.0038	-0.55	0.085	-0.84	0.0034	-0.78	0.0068	-1.13	2.8e-05	-1.28	1.4e-06	-1.03	0.00039
AT1G07130	0.89	0.098	1.14	0.026	0.49	0.4	0.81	0.12	0	1	0.15	0.81	0.1	0.91
AT1G07135	1.69	0.0033	0.74	0.28	-0.76	0.25	0.09	0.91	-0.86	0.16	-1.69	0.0025	-3.29	2.8e-09
AT1G07150	2.26	1.6e-07	-0.08	0.92	-0.84	0.13	0	1	-0.67	0.21	-1.02	0.042	-0.19	0.81
AT1G07180	-0.2	0.84	-1.07	0.13	-1.11	0.099	-1.2	0.07	-7.14	3.3e-38	-5.39	1.1e-22	-0.32	0.74
AT1G07200	-1.42	2e-11	-0.68	0.0045	-0.26	0.34	-0.77	0.0007	-0.15	0.57	0.17	0.53	-0.26	0.38
AT1G07230	-0.07	0.91	0.64	0.11	0.63	0.1	0.52	0.19	1.35	5.5e-05	1.17	0.00068	0.93	0.018
AT1G07260	0.74	0.39	1.05	0.17	1.41	0.042	1.54	0.024	0.75	0.31	0	1	0.13	0.92
AT1G07280	-0.86	0.018	0.53	0.19	0.65	0.079	0.79	0.029	1.42	9.8e-06	1.05	0.0018	0.41	0.36
AT1G07310	0.75	0.0047	1.17	2.9e-06	0.73	0.0052	0.9	0.00041	0.85	0.00059	0.77	0.0023	0.79	0.0041
AT1G07320	-0.34	0.22	-0.34	0.2	-0.47	0.053	-0.35	0.17	-0.84	8.7e-05	-1.06	5.3e-07	-0.98	1.2e-05
AT1G07350	-0.81	0.095	-1.1	0.017	-0.61	0.22	-0.63	0.19	-1.13	0.0076	-0.71	0.12	-0.52	0.35
AT1G07390	-0.01	0.98	-0.44	0.34	-0.98	0.01	-0.78	0.048	-0.92	0.013	-1.29	0.0003	0.26	0.62
AT1G07400	-2.86	0.00071	-3.49	3.2e-05	-2.73	0.0012	-3.57	1.4e-05	-4.33	4.1e-08	-3.37	2.9e-05	-4.1	7.6e-07
AT1G07420	0.84	0.012	1.84	6.2e-10	1.31	1.7e-05	1.91	8e-11	2.2	9.3e-15	1.75	2e-09	-0.19	0.7
AT1G07430	0.21	0.88	1.05	0.31	1.66	0.068	2.04	0.02	1.92	0.024	2.53	0.0022	2.2	0.018
AT1G07450	-0.59	0.42	-1.79	0.0025	-1.9	0.00079	-1.53	0.0085	-5.34	2.9e-16	-4.91	4.1e-17	-2.23	0.00013
AT1G07485	-2.15	3e-05	-2.2	3.4e-05	-1.41	0.008	-1.82	0.00046	-1.04	0.051	-0.32	0.62	-0.13	0.89
AT1G07490	-2.23	1.3e-05	-2.14	5.5e-05	-1.31	0.014	-1.79	0.00054	-1	0.058	-0.27	0.67	-0.03	0.98
AT1G07570	-0.68	0.19	-0.5	0.37	-0.94	0.044	-1.14	0.012	-2.56	4.2e-10	-2.04	7.9e-07	-0.39	0.53
AT1G07610	-0.5	0.44	-0.4	0.54	-0.72	0.19	-0.64	0.25	-2.22	1.2e-06	-1.06	0.034	0.28	0.71
AT1G07620	0.27	0.79	-0.14	0.9	-1.74	0.012	-1.24	0.089	-2.05	0.0017	-1.28	0.068	-0.11	0.93
AT1G07640	-0.09	0.76	0.13	0.62	0.36	0.084	0.31	0.14	0.99	1.4e-08	1.09	4.7e-10	0.26	0.28
AT1G07700	-0.36	0.016	-0.43	0.0039	-0.61	6e-06	-0.59	1.9e-05	-1.5	4.3e-33	-1.5	3.9e-33	-0.58	4.2e-05
AT1G07710	-1.13	0.098	-0.07	0.94	-0.46	0.53	-0.65	0.34	-1.63	0.0078	-1.73	0.0036	-0.89	0.22
AT1G07750	0.4	0.2	0.39	0.22	1.2	1.6e-06	0.53	0.064	0.47	0.092	0.2	0.54	0.45	0.16
AT1G07870	1.45	1.7e-07	0.61	0.064	-0.04	0.92	-0.13	0.75	0.1	0.79	0.42	0.19	0.04	0.95
AT1G07900	-1.43	0.2	-0.04	0.98	-1.98	0.049	-0.28	0.83	0.56	0.61	1.01	0.33	0.63	0.65
AT1G08070	0.16	0.91	1.32	0.17	0.77	0.45	1.74	0.043	2.21	0.0054	1.77	0.033	0.4	0.77
AT1G08090	1.88	0.0089	3.46	3.8e-08	2.27	0.00069	3.22	3.2e-07	3.05	8e-07	2.68	2.1e-05	2.1	0.0036
AT1G08180	-1.69	0.0003	-0.74	0.17	-0.39	0.5	-0.61	0.25	-0.45	0.39	-0.04	0.96	0.24	0.74
AT1G08200	1.02	0.016	0.7	0.13	1.08	0.0083	0.49	0.29	0.2	0.69	0.11	0.84	0.09	0.91
AT1G08250	-1.69	7.2e-09	-1.2	0.00013	-0.61	0.07	-0.84	0.0082	-0.39	0.25	-0.31	0.38	0.3	0.48
AT1G08260	-1.15	2.8e-09	-0.97	1.5e-06	-0.56	0.0078	-0.65	0.0017	-0.28	0.22	-0.24	0.3	0.31	0.22
AT1G08310	1.55	0.00042	1.2	0.012	0.94	0.051	1.09	0.02	1.35	0.0019	0.97	0.033	0.65	0.26
AT1G08315	1.1	8.5e-05	1.21	1.9e-05	0.4	0.24	0.68	0.024	0.86	0.002	0.69	0.017	0.37	0.32
AT1G08360	-0.6	0.001	-0.58	0.0023	-0.47	0.013	-0.84	1.7e-06	-1.07	1.9e-10	-1.07	2.1e-10	-0.75	4.8e-05
AT1G08550	-0.07	0.93	0.56	0.31	0.44	0.43	1.07	0.023	0.97	0.034	0.66	0.18	-0.24	0.74
AT1G08570	-2.21	1.8e-22	-1.42	2.8e-09	-1.51	1.1e-10	-1.7	2.9e-13	-1.12	2.2e-06	-0.71	0.0046	-0.3	0.35
AT1G08580	-0.47	0.16	-0.3	0.41	-0.12	0.77	-0.61	0.047	-0.84	0.0027	-1.04	0.00015	-0.49	0.15
AT1G08610	0	0.99	0.34	0.43	1.09	0.00063	0.16	0.73	-0.02	0.96	-0.25	0.54	0.73	0.047
AT1G08660	0.59	0.029	0.67	0.012	1.03	1.7e-05	0.99	5.1e-05	0.81	0.0008	0.77	0.0015	-0.04	0.94
AT1G08800	0.08	0.88	0.57	0.096	1.1	0.00019	0.83	0.0069	0.14	0.7	-0.03	0.94	0.39	0.32
AT1G08880	-1.19	8.5e-20	-0.36	0.018	-0.43	0.0029	-0.66	1.9e-06	-0.32	0.027	-0.48	0.00055	-0.5	0.00087
AT1G08890	0.44	0.65	1.91	0.0074	1.25	0.091	2.21	0.0011	2.93	3.4e-06	2.16	0.001	0.48	0.64
AT1G08920	2.85	1.2e-09	1.62	0.0019	2.45	2.6e-07	1.84	0.00023	1.49	0.0026	2.11	1e-05	2.03	7.1e-05
AT1G08930	2.33	0.0021	1.67	0.041	0.17	0.88	0.7	0.44	-0.99	0.23	-0.82	0.34	-1.18	0.2
AT1G08980	0.45	0.59	1.45	0.023	1.34	0.032	1.66	0.0062	2.13	0.00017	1.94	0.00081	0.19	0.85
AT1G09070	1.02	0.0017	0.53	0.16	-0.36	0.35	-0.06	0.9	-0.52	0.13	-0.42	0.25	-0.17	0.74
AT1G09180	0.59	0.29	-0.2	0.78	0.8	0.11	0.33	0.56	-0.83	0.084	-0.64	0.2	1.11	0.027
AT1G09190	-0.01	0.99	0.53	0.42	0.18	0.82	1.15	0.031	1.18	0.02	0.88	0.1	-0.06	0.95
AT1G09200	-0.56	0.19	-0.46	0.29	-1.15	0.0011	-1.13	0.0016	-1.2	0.00044	-1.2	0.00047	-0.51	0.26
AT1G09240	-0.53	0.61	0.01	0.99	0.58	0.53	-1.4	0.075	-2.73	9.6e-05	-2.41	0.00069	0.14	0.92
AT1G09250	0.51	0.041	-0.33	0.23	-1.29	5.3e-09	-0.46	0.063	-0.77	0.00068	-0.85	0.00013	-0.23	0.46
AT1G09310	-0.75	0.022	-0.85	0.0091	-1.27	1.6e-05	-1.27	2e-05	-0.99	0.00085	-1.04	0.00049	-0.62	0.085
AT1G09340	-0.34	0.46	-0.77	0.039	-0.86	0.014	-0.86	0.014	-1.67	1e-07	-1.38	1.8e-05	-1.08	0.0027
AT1G09350	-1.37	0.17	0.31	0.81	0.48	0.66	0.26	0.82	-3.96	0.00018	-6.65	1.2e-05	-0.29	0.83
AT1G09390	0.09	0.83	0.12	0.77	-1.53	3.8e-09	-0.62	0.031	-1.18	5.3e-06	-1.38	6e-08	-0.43	0.2
AT1G09400	0.55	0.15	0.43	0.29	-1.14	0.002	0.07	0.88	-0.6	0.11	-0.66	0.065	0.3	0.51
AT1G09415	-0.08	0.89	-0.34	0.45	-1.05	0.0033	-0.32	0.46	0.13	0.76	0.48	0.21	-0.35	0.47
AT1G09480	-1.12	0.018	-0.91	0.067	-0.73	0.13	-1.07	0.021	-0.66	0.15	-1.11	0.01	-0.86	0.091
AT1G09500	1.14	0.5	1.21	0.46	1.12	0.48	2.56	0.057	1.13	0.44	3.15	0.013	3.78	0.005
AT1G09530	0.36	0.37	0.06	0.91	0.4	0.28	0.29	0.44	0.66	0.039	0.9	0.0035	1.29	3.3e-05
AT1G09610	0.98	0.05	0.8	0.13	1.04	0.028	0.14	0.83	1.31	0.0027	0.66	0.18	1.79	5.7e-05
AT1G09680	-0.32	0.6	0.31	0.59	0.42	0.42	0.58	0.22	0.97	0.02	1.06	0.0098	0.59	0.26
AT1G09690	-0.28	0.63	-0.58	0.24	-0.09	0.89	-0.4	0.42	-1.18	0.0037	-1.41	0.00041	-0.69	0.17
AT1G09795	-0.35	0.075	-0.22	0.31	-0.27	0.18	-0.04	0.86	0.1	0.66	-0.24	0.22	-1.14	9.1e-12
AT1G09800	-2.15	4e-08	-0.55	0.26	-1.84	2.6e-06	-0.95	0.024	-1.34	0.00063	-1.36	0.00052	-1.42	0.00075
AT1G09812	-1.33	0.056	-0.74	0.32	-1.27	0.055	-1.31	0.048	-0.16	0.83	-0.21	0.79	0.29	0.75
AT1G09850	0.32	0.46	0.65	0.077	1.13	0.00049	0.82	0.017	1.38	7.7e-06	1.28	4.4e-05	0.28	0.54
AT1G09932	0.21	0.84	0.18	0.86	-0.98	0.18	-1.15	0.1	-1.34	0.04	-1.1	0.11	-2.25	0.00072
AT1G09940	1.61	4.3e-07	0.39	0.35	-0.23	0.59	0.03	0.96	-0.05	0.91	-0.17	0.7	-0.24	0.64
AT1G09950	5.65	2.8e-13	2.25	0.014	0.71	0.53	0.95	0.36	0.37	0.74	0.05	0.97	0.68	0.6
AT1G09970	2.6	8.3e-05	1.98	0.0052	1.74	0.013	1.85	0.0076	0.28	0.75	0.24	0.79	-0.35	0.74
AT1G10000	0.02	0.98	-0.16	0.82	-1.82	0.00062	-0.33	0.57	-1.05	0.034	-0.87	0.068	-0.03	0.97
AT1G10020	0.9	0.04	-0.1	0.88	-1.88	9.9e-07	-0.7	0.12	-1.08	0.007	-0.8	0.056	-0.71	0.14
AT1G10040	-0.83	0.096	-0.85	0.087	-1.39	0.0021	-0.79	0.099	-0.79	0.085	-0.56	0.24	-1.24	0.01
AT1G10070	0.39	0.58	1.69	0.0011	2.47	1.9e-07	2.12	1.4e-05	2.08	1.2e-05	1.58	0.0014	0.79	0.22
AT1G10090	0.88	0.0094	1.55	5.9e-07	2.42	1.2e-16	1.9	2.3e-10	2.19	4.2e-14	1.65	3.5e-08	0.81	0.024
AT1G10140	0.66	0.22	1.04	0.029	1.45	0.00086	0.83	0.08	-0.28	0.61	-0.47	0.35	0.37	0.56
AT1G10200	-0.02	0.99	0.89	0.16	0.64	0.32	1.1	0.058	1.89	0.00027	1.61	0.0026	0.47	0.55
AT1G10210	-0.42	0.27	0.62	0.068	0.32	0.38	0.46	0.18	1.02	0.00044	0.87	0.0033	0.61	0.086
AT1G10270	0.22	0.66	0.47	0.28	1.26	0.00025	0.48	0.24	0.49	0.2	0.1	0.84	0.82	0.038
AT1G10370	-1.03	0.026	-1.76	4.3e-05	-1.56	0.00023	-2.14	2e-07	-5.44	5.6e-45	-4.58	9.4e-33	-0.55	0.32
AT1G10395	-0.57	0.34	-0.36	0.58	-0.54	0.34	-0.05	0.95	-0.82	0.1	-1.04	0.032	-0.95	0.092
AT1G10410	0.39	0.25	0.65	0.03	1.03	0.00014	0.85	0.0024	0.17	0.62	0.26	0.43	0.03	0.96
AT1G10460	-1.29	0.00027	-0.91	0.014	-0.55	0.13	-0.47	0.2	-0.79	0.02	-0.39	0.26	-0.34	0.43
AT1G10550	5.27	0.00026	3.97	0.01	-2.81	0.084	0.97	0.61	-3.24	0.034	-2.51	0.11	-2.36	0.2
AT1G10560	2.71	1.4e-10	1.42	0.0044	1.41	0.0031	0.43	0.49	1.17	0.015	1.13	0.018	1.08	0.045
AT1G10585	-1.4	0.045	-0.93	0.22	0.36	0.68	-1.07	0.13	-3.25	5.2e-08	-2.3	0.00019	-1.51	0.036
AT1G10640	-1.75	0.016	-3.03	1.1e-05	-4.01	2.3e-09	-3.16	2.7e-06	-1.86	0.0059	-1.31	0.067	0.24	0.84
AT1G10650	-0.8	0.00073	-1.15	4.1e-07	-1.09	1.2e-06	-1.33	1.9e-09	-1.1	6.4e-07	-0.63	0.0072	-0.13	0.73
AT1G10690	-0.45	0.38	1.56	3.5e-05	0.4	0.39	0.62	0.15	0.01	0.98	0.12	0.82	0.34	0.53
AT1G10700	1.02	9.7e-05	0.67	0.022	1.54	5.6e-10	0.85	0.0017	0.65	0.016	0.23	0.48	0.41	0.22
AT1G10740	-0.31	0.33	-0.72	0.007	-1.29	6.2e-08	-1.14	2.8e-06	-1.53	3.9e-11	-1.15	1.2e-06	-0.2	0.58
AT1G10750	-0.48	0.4	-0.06	0.94	-0.55	0.29	-0.01	0.99	1.06	0.0067	0.5	0.26	0.9	0.046
AT1G10760	0.34	0.72	1.73	0.0094	1.66	0.011	2.72	7.6e-06	3.21	3.6e-08	2.11	0.00054	0.34	0.74
AT1G10900	-0.2	0.5	-0.3	0.26	-0.29	0.24	-0.13	0.65	-1.31	6.7e-11	-1.39	2.6e-12	0.13	0.69
AT1G10960	-0.17	0.71	-0.96	0.0033	-1.1	0.00036	-1.27	3.4e-05	-1.13	0.00017	-0.77	0.015	-0.19	0.69
AT1G10990	0.65	0.39	0.42	0.61	-1.43	0.028	0.04	0.97	0.1	0.9	-0.42	0.57	-0.92	0.22
AT1G11000	2.08	1.5e-07	0.99	0.034	-1.11	0.018	-0.07	0.91	0.22	0.68	-0.12	0.83	-0.2	0.78
AT1G11050	1.89	1.5e-07	0.3	0.56	0.63	0.14	0.29	0.55	-0.37	0.4	-0.57	0.17	-0.19	0.76
AT1G11130	-0.43	0.36	-0.77	0.066	-1.45	8.5e-05	-0.89	0.024	-0.05	0.92	0.09	0.87	0.32	0.54
AT1G11170	0.5	0.61	1.37	0.072	1.36	0.062	2.14	0.0014	2.32	0.00028	2.25	0.00047	0.65	0.49
AT1G11190	0.18	0.83	-0.24	0.76	-0.8	0.19	-0.57	0.37	-0.02	0.97	1.16	0.023	1.14	0.045
AT1G11210	1.4	0.21	2.44	0.014	1.2	0.28	3.34	0.00028	4.33	5.5e-07	3.34	0.00018	0.85	0.52
AT1G11220	0.28	0.67	0.19	0.79	1.16	0.0075	0.76	0.11	1.07	0.013	0.93	0.031	0.04	0.97
AT1G11260	2.2	5.6e-15	2.74	1.3e-22	1.07	0.00049	1.46	7.8e-07	1.41	1.1e-06	1	0.00094	1.48	1e-06
AT1G11303	0.09	0.84	-0.35	0.33	-1.22	1.5e-05	-0.44	0.17	0.29	0.36	0.29	0.36	0.19	0.65
AT1G11380	1.65	3.8e-06	0.64	0.14	-0.94	0.02	-0.24	0.63	-0.49	0.24	-0.44	0.31	-0.75	0.097
AT1G11410	-0.74	0.092	-1.01	0.015	-1.22	0.0016	-0.72	0.087	-0.38	0.38	-0.51	0.24	-0.24	0.68
AT1G11580	1.6	0.002	0.91	0.12	1.71	0.0007	0.74	0.2	0.89	0.096	0.81	0.14	1.06	0.071
AT1G11591	0.26	0.56	0.51	0.18	0.87	0.0066	0.6	0.078	1.03	0.00066	1.12	0.00015	0.75	0.033
AT1G11670	3.38	3.3e-07	0.66	0.47	0.75	0.38	1.06	0.18	-0.35	0.69	-0.33	0.72	-0.46	0.68
AT1G11700	-3.27	5.5e-30	-2.26	8.6e-15	-2.34	3.7e-16	-1.87	1.6e-10	-1.55	8.2e-08	-0.88	0.0043	-0.79	0.023
AT1G11740	0.96	0.4	0.58	0.64	-1.27	0.23	0.02	0.99	-1.76	0.067	-2.27	0.016	-2.45	0.021
AT1G11750	-0.33	0.085	-0.27	0.17	-0.37	0.041	-0.29	0.12	-0.61	0.00015	-0.93	2.8e-09	-1.08	8.4e-12
AT1G11850	-1.54	5.5e-06	-1.29	0.00032	-2.07	3.5e-10	-1.27	0.00026	-2	8.1e-10	-1.85	1.7e-08	-0.59	0.17
AT1G11860	-0.32	0.48	-0.75	0.043	-0.96	0.005	-0.66	0.066	-1.13	0.00046	-1.07	0.0011	-1.12	0.0014
AT1G11950	-0.04	0.93	-0.03	0.95	0.23	0.5	-0.11	0.78	1.06	1.7e-05	0.89	0.00039	0.14	0.74
AT1G11960	1.01	7.3e-09	0.29	0.2	0.52	0.0074	0.65	0.00045	1.37	2.1e-16	1.38	1.3e-16	0.05	0.89
AT1G12060	-0.76	0.0013	-0.57	0.024	-0.56	0.021	-0.77	0.00097	-1.15	1.9e-07	-0.85	0.00014	-0.82	0.00069
AT1G12090	1.58	0.00013	2.09	2.3e-07	1.96	9.3e-07	1.76	1.7e-05	1.02	0.016	0.35	0.48	1.05	0.026
AT1G12120	0.49	0.061	1.06	4.4e-06	1.2	5.3e-08	1.09	1.4e-06	1.36	2.7e-10	1.14	2.4e-07	0.43	0.13
AT1G12150	0.61	0.3	0.72	0.2	0.67	0.22	1.04	0.035	0.38	0.5	0.47	0.39	0.52	0.41
AT1G12200	-1.1	0.00035	-0.59	0.09	-0.7	0.031	-1.1	0.00031	-0.21	0.56	0.5	0.12	-0.12	0.82
AT1G12210	-0.27	0.64	0.26	0.63	-0.31	0.55	0.33	0.5	0.62	0.14	1.09	0.0048	-0.04	0.96
AT1G12211	-0.24	0.7	0.37	0.5	-0.24	0.67	0.39	0.44	0.74	0.085	1.2	0.0029	0.05	0.95
AT1G12240	2.07	0.0029	1.38	0.07	1.72	0.014	1.53	0.033	0.37	0.66	0.17	0.86	0.03	0.98
AT1G12244	-0.51	0.09	-0.94	0.00053	-1.71	9e-12	-1.08	3.6e-05	-1.11	1.1e-05	-1.22	1.1e-06	-0.94	0.00063
AT1G12330	-1.6	4.8e-11	-0.54	0.06	-0.54	0.048	-0.27	0.38	0.23	0.43	0.06	0.85	-0.3	0.38
AT1G12370	-1.29	0.0058	-1.56	0.00083	-1.94	1.1e-05	-1.7	0.00015	-2.19	4.3e-07	-2.24	1.4e-07	-0.52	0.38
AT1G12420	1.22	0.00069	0.41	0.37	-0.58	0.16	0	1	0.72	0.054	1.14	0.0012	0.26	0.63
AT1G12450	1.66	1.1e-16	0.85	0.00016	0.08	0.8	0.18	0.54	0.79	0.00022	0.68	0.0018	0.08	0.82
AT1G12500	0.17	0.78	0.12	0.85	-1.1	0.0073	-0.71	0.11	-1.21	0.002	-1.09	0.0064	-0.29	0.63
AT1G12570	-1.78	0.0017	-1.72	0.0033	-3.6	1.2e-10	-2.43	1e-05	-3.32	1.2e-09	-3.34	3.6e-10	-1.81	0.0021
AT1G12580	0.82	0.011	-0.16	0.73	-0.79	0.013	-0.57	0.089	-1.04	0.00051	-0.83	0.007	-0.13	0.8
AT1G12610	8.68	5.2e-06	5.59	0.008	2.34	0.34	4.33	0.042	0	1	-0.43	0.9	-0.99	0.81
AT1G12672	0.49	0.74	0.84	0.52	-2.48	0.026	-3.42	0.0031	-5.42	0.00029	-1.86	0.083	-0.79	0.59
AT1G12710	0.9	0.11	0.9	0.12	-0.33	0.62	1.15	0.028	1.81	0.00013	1.08	0.035	-0.32	0.67
AT1G12730	0.21	0.8	1.05	0.076	0.44	0.52	1.37	0.012	1.98	7.4e-05	1.15	0.034	0.03	0.98
AT1G12750	0.12	0.86	0.03	0.97	0.5	0.31	1.01	0.021	-0.06	0.91	-0.05	0.93	-0.37	0.53
AT1G12780	0.25	0.73	1.18	0.024	0.85	0.11	1.11	0.029	1.37	0.0039	1.26	0.0094	0.59	0.36
AT1G12845	0.73	0.48	2.06	0.011	1.89	0.017	2.55	0.00076	3.38	2e-06	2.88	7.8e-05	0.74	0.49
AT1G12900	-0.35	0.26	-0.68	0.011	-0.84	0.00078	-0.88	0.0004	-1.25	1.1e-07	-1.34	1.2e-08	-0.5	0.09
AT1G12990	1.34	2.7e-05	0.47	0.24	-0.63	0.08	-0.18	0.68	-0.15	0.72	-0.28	0.49	-0.02	0.98
AT1G13040	-0.61	0.44	0.35	0.67	0.56	0.41	1.43	0.011	1.24	0.024	0.84	0.15	-0.12	0.91
AT1G13050	-0.03	0.97	0.24	0.73	0.55	0.32	0.85	0.084	1	0.03	0.58	0.25	0.05	0.96
AT1G13080	-1.44	9.5e-07	-1.22	7.3e-05	-0.79	0.013	-1.45	9.3e-07	-2.7	1.4e-22	-1.84	8.1e-11	0.33	0.42
AT1G13100	-1	4.1e-05	-0.03	0.95	-0.65	0.01	-0.55	0.034	-0.26	0.34	-0.06	0.85	-0.14	0.7
AT1G13190	1.04	7.9e-05	0.87	0.0018	0.95	0.00033	0.91	0.00075	0.28	0.35	-0.11	0.75	0.15	0.72
AT1G13210	2.29	3e-11	2.02	1.2e-08	1.43	8.8e-05	1.92	5.5e-08	1.58	7.4e-06	1.12	0.0023	0.05	0.94
AT1G13245	-0.09	0.91	0.52	0.38	-0.09	0.9	0.11	0.88	-1.21	0.01	-1.51	0.0011	0.48	0.46
AT1G13250	0.87	0.06	1.3	0.0027	0.81	0.072	0.65	0.16	0.53	0.25	0.59	0.2	0.5	0.36
AT1G13260	2.84	2.2e-15	1.7	1.1e-05	1.19	0.0028	1.05	0.0098	0.11	0.83	0.03	0.96	0.57	0.25
AT1G13270	-0.55	0.12	-0.25	0.54	-0.4	0.26	-0.03	0.96	0.32	0.35	-0.38	0.27	-1.9	6.2e-11
AT1G13280	0.62	0.19	0.81	0.072	1.57	5.6e-05	1.08	0.0093	1.66	1.2e-05	1.44	0.0002	0.71	0.14
AT1G13390	1.26	8.7e-05	1.03	0.0027	1.43	4.8e-06	1.64	1.4e-07	0.68	0.045	0.6	0.087	-0.13	0.82
AT1G13410	-0.51	0.56	1.08	0.098	-0.32	0.7	1.2	0.049	1.51	0.0072	1.2	0.039	0.32	0.73
AT1G13520	-1.01	0.48	-1.36	0.3	-2.54	0.025	-1.65	0.17	-1.56	0.17	0.43	0.75	0.04	0.98
AT1G13609	-1.37	0.46	-3.09	0.043	-0.84	0.65	0.39	0.85	0.36	0.85	1.19	0.47	-0.35	0.89
AT1G13640	-0.64	0.16	-0.65	0.15	-1.19	0.0025	-0.79	0.057	-0.39	0.37	-0.18	0.73	-0.84	0.058
AT1G13650	-1.4	0.023	-1.47	0.017	-1.22	0.047	-0.86	0.19	-2.95	3.6e-08	-1.95	0.00047	0.5	0.54
AT1G13700	1.16	0.022	1.29	0.01	-0.35	0.58	0.25	0.7	0.21	0.72	0.06	0.94	0.75	0.2
AT1G13740	1.48	1.2e-05	1.08	0.0034	0.26	0.57	1.06	0.0028	0.86	0.015	0.62	0.1	0.51	0.25
AT1G13750	0.88	0.0021	0.96	0.00083	0.76	0.0084	0.96	0.0006	1.18	7.5e-06	1.06	7.2e-05	0.83	0.006
AT1G13820	-0.07	0.82	-0.22	0.37	-0.12	0.66	-0.05	0.85	-0.66	0.00039	-1.12	3.4e-10	-0.53	0.013
AT1G13880	1.2	8.2e-07	0.82	0.0019	0.13	0.7	0.23	0.47	0.25	0.38	0.33	0.25	0.23	0.53
AT1G13930	0.1	0.93	1.5	0.044	1.8	0.01	2.04	0.003	2.13	0.0012	1.07	0.15	0.68	0.47
AT1G13950	-0.19	0.66	-0.18	0.68	-0.22	0.57	-0.14	0.74	-0.6	0.057	-0.22	0.56	-1.1	0.0005
AT1G13990	0.59	0.33	1.31	0.0099	1.43	0.003	2.06	7.8e-06	1.84	5.1e-05	1.4	0.0031	0.73	0.22
AT1G14040	-0.65	0.29	0.29	0.67	-0.31	0.63	0.64	0.23	1.23	0.008	0.77	0.13	0.09	0.92
AT1G14120	-1.07	0.69	2.73	0.093	6.2	3.2e-06	5.2	0.00016	1.41	0.4	0.3	0.89	-2.23	0.4
AT1G14130	1.93	9e-09	0.78	0.053	2.23	2e-11	1.33	0.00019	1.44	2.4e-05	1.35	9.2e-05	0.5	0.28
AT1G14150	-0.65	0.02	-0.84	0.0018	-1.16	3.5e-06	-0.87	0.00088	-0.09	0.79	-0.29	0.33	-0.78	0.0054
AT1G14170	0.15	0.81	1.06	0.014	0.65	0.15	0.93	0.029	1.69	8e-06	1.36	0.00051	-0.38	0.51
AT1G14250	2.49	0.024	3.09	0.0041	4.58	3.1e-06	5.27	7e-08	5.15	7.1e-08	5.25	4.6e-08	4.36	2.4e-05
AT1G14270	-0.45	0.028	-0.64	0.0011	-0.61	0.0015	-0.51	0.01	-1.17	3.5e-11	-1.19	1.6e-11	-1.24	5.5e-12
AT1G14280	-0.71	0.0061	-0.77	0.0033	-0.91	0.00023	-1.2	5.7e-07	-1.91	3.8e-17	-1.83	9.5e-16	0.04	0.92
AT1G14320	-0.47	0.29	-0.61	0.14	-0.41	0.33	-0.81	0.032	-1.55	3.2e-06	-1.61	1.4e-06	-0.77	0.061
AT1G14330	2.58	1.1e-09	1.02	0.041	0.09	0.9	0.43	0.45	-0.5	0.33	-0.04	0.95	0.04	0.97
AT1G14345	-0.51	0.079	-0.81	0.0023	-1.13	4.6e-06	-1	6.9e-05	-0.67	0.0088	-0.7	0.0067	-0.39	0.22
AT1G14350	-1.18	1.7e-05	-1.24	1.1e-05	-1.76	3.8e-11	-1.88	2.6e-12	-1.16	1.5e-05	-0.75	0.0073	-0.72	0.021
AT1G14370	1.27	4.7e-06	0.77	0.012	0.25	0.5	0.35	0.3	0.22	0.53	0.35	0.28	-0.2	0.65
AT1G14430	-0.87	0.38	-0.31	0.79	-1.9	0.02	-0.81	0.38	-1.94	0.013	-1.93	0.014	-1.02	0.3
AT1G14480	1.52	0.00022	0.01	0.99	-0.94	0.057	-0.14	0.82	-0.01	0.99	-0.19	0.73	-0.41	0.51
AT1G14520	2.78	3.3e-10	1.66	0.00073	1.27	0.011	1.79	0.00016	0.5	0.37	1.48	0.0017	0.02	0.98
AT1G14540	-0.48	0.74	-0.83	0.52	-1.76	0.1	-1.31	0.24	-3.63	0.00034	-3.1	0.0017	-5.07	1.9e-05
AT1G14580	0.37	0.43	0.9	0.02	0.34	0.45	0.2	0.68	-0.23	0.6	-0.24	0.59	1.26	0.00067
AT1G14600	-0.99	0.042	-1.46	0.0016	-0.61	0.24	-1.62	0.00028	-1.16	0.0092	-0.79	0.092	0.55	0.33
AT1G14640	0.67	0.39	0.6	0.44	1.2	0.058	1.43	0.02	0.67	0.31	1.24	0.042	0.26	0.79
AT1G14700	-1.02	0.066	-1.12	0.04	-1.44	0.0045	-0.87	0.11	-0.74	0.17	-0.44	0.46	-0.06	0.95
AT1G14740	1.37	1.4e-09	0.98	5.6e-05	0.35	0.22	0.67	0.008	0.56	0.024	0.58	0.021	0.39	0.2
AT1G14790	0.19	0.74	0.44	0.35	-0.3	0.53	0.31	0.51	1.3	0.00029	1.19	0.0012	0.79	0.067
AT1G14800	0.94	0.05	0.61	0.25	1.14	0.0097	0.75	0.12	-0.14	0.81	-0.19	0.74	0.85	0.094
AT1G14840	-0.88	0.0045	-1.04	0.00076	-0.39	0.26	-0.52	0.12	-0.38	0.26	-0.3	0.39	0.11	0.83
AT1G14890	-0.65	0.21	0.41	0.45	0.47	0.36	-0.09	0.88	0.58	0.21	0.53	0.27	1.52	0.00048
AT1G14900	-0.33	0.54	-0.66	0.15	-0.41	0.39	-0.51	0.26	0.03	0.96	0.46	0.29	1.02	0.015
AT1G14980	-0.69	0.014	-0.81	0.0034	-0.62	0.025	-0.91	0.00051	-1.43	5.4e-09	-1.27	3.2e-07	-0.98	0.00033
AT1G15010	-0.67	0.54	-0.58	0.6	-1.05	0.26	-0.98	0.29	-0.35	0.73	-1.23	0.16	-1.96	0.031
AT1G15125	1.64	0.035	2.63	0.00029	2.97	1.8e-05	2.76	9e-05	0.76	0.35	-1	0.21	-0.72	0.47
AT1G15150	1.15	0.051	0.12	0.89	1.05	0.068	1.34	0.015	2.21	6.5e-06	2.28	2.9e-06	2.52	5.6e-07
AT1G15260	-2.26	3e-06	-1.01	0.074	-1.43	0.0055	-1.04	0.053	-0.46	0.43	-0.5	0.4	-0.56	0.4
AT1G15290	-0.57	0.073	-1	0.00055	-0.12	0.77	-0.36	0.27	-0.73	0.0098	-0.67	0.02	0.34	0.35
AT1G15380	1.53	0.74	3.04	0.41	3.85	0.24	5.12	0.095	6.26	0.027	9	0.00096	10.1	0.00045
AT1G15410	-0.5	0.39	-0.81	0.12	-1.13	0.015	-0.79	0.11	-2.06	9.9e-07	-2.06	1.1e-06	-1.19	0.016
AT1G15415	-0.57	0.27	-1.02	0.029	-1.23	0.0046	-0.83	0.069	-2.07	3.5e-07	-2.39	2.7e-09	-1.48	0.0009
AT1G15430	1.01	0.0031	0.4	0.34	0.08	0.87	0.06	0.9	-0.21	0.6	0.2	0.64	-0.09	0.88
AT1G15440	-0.02	0.97	0.27	0.56	1.02	0.0024	0.23	0.59	0.18	0.66	-0.03	0.95	0.19	0.71
AT1G15480	0.34	0.37	0.74	0.02	1.4	2.1e-07	0.59	0.063	0.65	0.029	0.47	0.13	0.37	0.33
AT1G15510	-0.12	0.83	0.08	0.89	1.19	0.00054	0.42	0.3	0.4	0.31	0.2	0.65	0.42	0.37
AT1G15530	0.62	0.11	1.38	3.2e-05	0.26	0.54	0.76	0.032	0.04	0.94	-0.29	0.47	0.12	0.83
AT1G15550	-1.76	1.1e-05	-0.79	0.089	-0.65	0.16	-0.61	0.19	-1.63	3.3e-05	-1.91	8.5e-07	-0.56	0.28
AT1G15580	-1.38	0.022	-0.19	0.82	0.39	0.56	-0.32	0.65	-0.38	0.55	-0.85	0.14	0.01	0.99
AT1G15670	1.02	0.099	1.94	0.00039	0.59	0.37	0.92	0.12	0.32	0.63	0.54	0.39	-0.05	0.97
AT1G15760	-1.74	0.023	-2.09	0.0077	-1.98	0.0074	-2.54	0.00082	-1.49	0.037	-0.46	0.57	0.63	0.49
AT1G15800	0.1	0.86	0.99	0.0055	0.81	0.021	0.84	0.018	1.1	0.00067	0.95	0.004	0.15	0.8
AT1G15810	0.19	0.6	0.33	0.29	0.24	0.46	0.29	0.34	-0.4	0.15	-1.02	3.3e-05	0.52	0.086
AT1G15825	-0.58	0.4	0.03	0.98	-0.28	0.7	0.36	0.58	-1.03	0.067	-1.37	0.011	0.71	0.27
AT1G15830	-1.03	0.026	-0.39	0.48	-0.59	0.23	0.28	0.62	-1.61	9.3e-05	-1.74	1.9e-05	0.37	0.54
AT1G15930	-0.77	0.0011	-0.61	0.015	-0.63	0.0095	-1.03	6e-06	-1.15	1.6e-07	-1.36	4.3e-10	-0.63	0.015
AT1G15950	-0.09	0.82	-0.18	0.6	-0.03	0.94	-0.35	0.21	-1	1.2e-05	-1.14	6.1e-07	0.22	0.52
AT1G16030	0.63	0.052	0.91	0.003	1.08	0.00017	1.18	3e-05	0.64	0.034	0.66	0.027	0.6	0.079
AT1G16090	-0.28	0.75	-0.96	0.15	-1.42	0.019	-0.14	0.87	-1.3	0.027	-0.91	0.14	-1.18	0.08
AT1G16110	1.85	7.1e-06	1.52	0.00049	0.96	0.034	1.41	0.001	1.65	4.9e-05	1.23	0.0038	0.84	0.096
AT1G16130	4.14	2e-12	2.44	0.00016	0.74	0.34	0.84	0.26	0.79	0.27	0.99	0.16	0.75	0.39
AT1G16170	-0.18	0.72	-0.43	0.31	-1.39	3e-05	-1.2	0.00046	-1.14	0.00059	-0.69	0.05	-0.07	0.92
AT1G16370	4.64	9.4e-12	2.93	8.3e-05	3.79	5.1e-08	2.83	0.00011	0.34	0.73	-0.51	0.61	-0.24	0.86
AT1G16390	0.85	0.18	-0.16	0.86	-1.57	0.0064	-1.01	0.094	-2.29	3.9e-05	-2.28	2.7e-05	-0.69	0.33
AT1G16400	1.24	0.0033	0.08	0.91	1.07	0.012	0.64	0.17	1.46	0.0002	1.45	0.00025	1.78	1.4e-05
AT1G16410	0.77	0.024	0.17	0.72	0.77	0.02	0.27	0.5	1.45	1.1e-06	1.28	2.4e-05	1.92	1.9e-10
AT1G16420	1.31	0.45	0.91	0.62	-1.04	0.53	0.1	0.96	-2.99	0.025	-2.44	0.079	-2.41	0.13
AT1G16445	-1.04	0.056	-0.91	0.11	-0.57	0.32	-0.85	0.11	-1.62	0.00088	-2.81	6.1e-09	-1	0.081
AT1G16500	-1.77	5.8e-08	0.41	0.3	0.07	0.89	0.39	0.3	0.58	0.086	0.74	0.024	-0.35	0.43
AT1G16515	-3.13	2.1e-06	-1.35	0.061	-2.17	0.00095	-1.61	0.018	-0.24	0.77	-0.11	0.91	0.77	0.35
AT1G16520	-0.51	0.085	-0.66	0.022	-0.82	0.0021	-1.15	1e-05	-0.1	0.76	0.36	0.21	-0.24	0.5
AT1G16530	-0.65	0.46	-0.31	0.76	-0.61	0.46	-1.53	0.037	-1.05	0.14	0.37	0.65	-0.32	0.76
AT1G16640	0.01	0.99	-0.69	0.46	-1.81	0.018	-1.42	0.07	-2.4	0.0011	-1.54	0.039	-1.08	0.23
AT1G16720	-0.34	0.24	-0.79	0.00093	-1.22	3.2e-08	-0.86	0.00019	-1.69	1.2e-15	-1.67	3.5e-15	-0.29	0.34
AT1G16730	-0.58	0.048	-1.29	8.5e-07	-1.16	7.6e-06	-1.36	1.2e-07	-3.07	3.7e-36	-2.88	1.2e-32	-0.18	0.66
AT1G16750	-1.08	4.3e-05	-0.61	0.038	-0.22	0.51	-0.16	0.64	0.28	0.35	0.35	0.22	-0.13	0.76
AT1G16770	-1.18	0.013	-0.63	0.21	-0.31	0.55	0.08	0.88	-0.18	0.72	-0.5	0.25	-0.28	0.63
AT1G16830	-0.48	0.49	0.37	0.58	1.09	0.025	0.59	0.29	0.17	0.79	0.57	0.28	0.44	0.51
AT1G16840	-0.21	0.48	0.6	0.012	0.62	0.0073	0.7	0.0022	1.04	7.8e-07	0.77	0.00043	0.2	0.53
AT1G17020	0.09	0.97	1.11	0.5	1.08	0.5	2.1	0.13	1.74	0.2	4.14	0.00066	4.16	0.0015
AT1G17050	-0.72	0.13	-1.45	0.00049	-1.6	5.8e-05	-1.65	3.4e-05	-3.2	4e-18	-2.35	4.7e-10	-0.98	0.033
AT1G17060	2.66	7.2e-11	0.81	0.11	-0.25	0.69	0.04	0.96	0.39	0.46	0.31	0.58	-0.44	0.5
AT1G17065	2.59	1.1e-10	0.78	0.13	-0.31	0.61	0.11	0.87	0.4	0.44	0.32	0.57	-0.45	0.49
AT1G17090	-1.56	0.0026	-1.24	0.023	-1.52	0.0029	-1.36	0.0087	0.32	0.59	0.57	0.3	-0.81	0.19
AT1G17100	-1.09	2.3e-05	-2.02	1.5e-16	-1.75	8.2e-13	-1.96	1.1e-15	-0.8	0.0019	-0.72	0.0062	-1.27	1.1e-06
AT1G17140	-0.23	0.66	-1.03	0.0069	-1.08	0.0031	-0.58	0.15	-0.27	0.52	-0.47	0.25	-0.15	0.8
AT1G17170	-1.48	0.13	-1.8	0.053	-2.31	0.0074	-1.65	0.068	-3.34	3.8e-05	-1.96	0.022	-2.48	0.0065
AT1G17180	-2.86	0.029	-3.27	0.013	-3.69	0.0032	-5.03	0.00011	-5.44	2.7e-05	-5.96	4.1e-06	-5.27	9.7e-05
AT1G17190	-1.22	0.009	-0.99	0.044	-1.9	1.8e-05	-0.9	0.057	-1.15	0.0097	-1.37	0.0016	-1.92	2.8e-05
AT1G17340	1.43	3.9e-08	0.59	0.056	0.65	0.025	0.72	0.012	0.19	0.56	-0.07	0.87	0.1	0.84
AT1G17380	5.1	2.1e-09	3.13	0.00082	3.69	3e-05	3.76	2.4e-05	1.76	0.064	1.61	0.1	0.47	0.75
AT1G17420	5.2	7.1e-09	2.94	0.0034	2.44	0.014	2.73	0.0055	0.11	0.94	-0.17	0.9	-0.28	0.87
AT1G17430	1.72	1.8e-07	1.16	0.0013	0.08	0.89	0.11	0.83	0.89	0.011	0.72	0.049	0.39	0.41
AT1G17450	0.66	0.0034	0.68	0.003	0.72	0.00099	1.02	1e-06	1.29	8.6e-11	1.01	7.6e-07	0.78	0.00055
AT1G17455	-0.15	0.84	1.33	0.0052	1.17	0.013	1.31	0.0044	2.17	2.1e-07	1.76	4.2e-05	0.57	0.33
AT1G17460	0.66	0.5	1.93	0.01	2.04	0.0046	2.87	2.9e-05	3.67	1.5e-08	3.43	1.8e-07	1.37	0.1
AT1G17480	0.27	0.57	0.37	0.39	0.17	0.71	0.62	0.084	1.69	5e-09	1.17	0.00011	0.59	0.13
AT1G17590	1.22	0.00056	0.13	0.82	-0.14	0.79	0.35	0.42	0.15	0.75	0.4	0.33	-0.24	0.67
AT1G17620	4.46	2.5e-12	2.61	0.00019	0.31	0.75	1.24	0.1	0.21	0.82	0.2	0.83	0.1	0.94
AT1G17650	-0.16	0.58	-0.46	0.053	-0.4	0.081	-0.43	0.061	-0.76	0.00019	-0.93	3.3e-06	-1.76	2.5e-19
AT1G17665	0.42	0.86	4.46	0.0023	3.42	0.021	5.17	0.0002	7.1	5.4e-08	6.65	4.9e-07	0.3	0.91
AT1G17744	0.23	0.63	0.26	0.56	0.59	0.11	0.72	0.042	0.44	0.23	1.02	0.0017	0.2	0.7
AT1G17745	0.27	0.53	0.35	0.38	0.72	0.032	0.87	0.0074	0.54	0.1	1.04	0.00075	0.27	0.55
AT1G17750	2.54	8.2e-07	0.81	0.21	1.79	0.00096	1.12	0.057	0.95	0.099	0.81	0.17	0.31	0.72
AT1G17830	-0.33	0.6	-1.1	0.034	-0.31	0.61	-0.43	0.44	-1.09	0.021	-0.24	0.68	-1.05	0.047
AT1G17870	0.21	0.65	-0.75	0.036	-1.15	0.00041	-1.16	0.00038	-2.02	7.9e-11	-1.72	2.2e-08	0.34	0.43
AT1G17880	-0.47	0.12	-0.32	0.33	-0.32	0.29	-0.81	0.0022	-1.02	4.4e-05	-1.13	4.6e-06	-0.33	0.33
AT1G17970	0.66	0.15	0.92	0.03	1.15	0.0038	1.13	0.0042	0.92	0.02	0.51	0.24	0.69	0.14
AT1G17990	1.02	0.054	0.31	0.65	-0.85	0.11	0.15	0.83	-1.54	0.0011	-1.67	0.00038	-0.15	0.85
AT1G18020	1.63	0.0017	0.62	0.33	-0.3	0.66	0.74	0.2	-0.99	0.063	-1.23	0.019	-0.04	0.97
AT1G18060	-0.25	0.37	-0.55	0.021	-0.56	0.014	-0.39	0.11	-1.56	4.9e-15	-1.53	2.5e-14	-0.8	0.00045
AT1G18080	-0.17	0.68	-0.34	0.34	-0.12	0.77	-0.61	0.041	-0.93	0.00069	-1.15	1.9e-05	-0.28	0.47
AT1G18330	-1.48	7.4e-06	0.77	0.035	1.37	1.8e-05	0.85	0.015	-1.33	4e-05	-1.97	4.4e-10	0.48	0.25
AT1G18390	1.51	0.0041	1.68	0.0015	0.16	0.83	0.81	0.16	0.25	0.69	0.33	0.61	-0.29	0.72
AT1G18400	0.36	0.6	0.78	0.18	-0.92	0.09	-0.51	0.39	-1.02	0.045	-1.46	0.003	0.32	0.67
AT1G18460	-0.27	0.29	-0.42	0.066	-0.37	0.1	-0.4	0.073	-1.17	6.5e-10	-1.04	4.6e-08	0.29	0.26
AT1G18500	0.19	0.56	0.61	0.015	1.28	5.1e-09	1.03	5.6e-06	0.08	0.79	-0.41	0.1	0.01	0.99
AT1G18540	-0.34	0.24	-0.41	0.14	-0.11	0.73	-0.67	0.006	-1.23	2.8e-08	-1.32	2.7e-09	-0.58	0.032
AT1G18570	1.16	0.011	0.43	0.45	-0.4	0.47	-0.33	0.55	-0.26	0.62	-0.24	0.66	-0.54	0.34
AT1G18590	1.13	0.00081	-0.05	0.94	0.24	0.58	0.25	0.57	0.71	0.04	0.79	0.023	1.11	0.0017
AT1G18630	-0.5	0.13	-0.44	0.19	-0.32	0.34	-0.16	0.67	-0.78	0.006	-0.87	0.0018	-1.29	6.7e-06
AT1G18650	-0.62	0.059	-0.97	0.0016	-1.95	2.1e-12	-1.19	4.6e-05	-1.11	8.6e-05	-0.96	0.00095	-0.34	0.38
AT1G18670	1.37	4.2e-12	0.67	0.0034	-0.18	0.53	0.19	0.48	0.35	0.14	0.45	0.047	0.33	0.24
AT1G18710	3.63	0.0021	1.43	0.32	2.17	0.087	1.78	0.17	0.72	0.61	-0.28	0.86	-0.87	0.62
AT1G18720	0.47	0.06	0.44	0.086	0.48	0.045	0.39	0.11	1.21	7.4e-09	1.02	1.8e-06	0.21	0.51
AT1G18730	-0.45	0.083	-0.65	0.0075	-0.66	0.005	-0.7	0.0028	-0.87	6.9e-05	-0.68	0.0031	-1.12	6.4e-07
AT1G18740	2.53	4.4e-15	0.41	0.36	-0.69	0.073	-0.17	0.73	-0.38	0.34	-0.15	0.76	-0.22	0.69
AT1G18750	0.51	0.086	-1.2	1.5e-05	-1.25	2.3e-06	-0.92	0.0008	-1.01	0.00012	-0.74	0.0056	-0.44	0.18
AT1G18773	-0.79	0.078	-1.13	0.0086	-0.57	0.2	-0.46	0.31	-0.5	0.25	-0.57	0.18	-0.02	0.97
AT1G18810	-2.87	1.2e-37	-0.67	0.0077	-0.72	0.0027	-0.55	0.029	-1.39	2.9e-10	-1.23	3e-08	-0.16	0.65
AT1G18870	0.93	0.11	0.46	0.5	0.99	0.069	1.2	0.023	0.32	0.61	0.09	0.9	0.02	0.99
AT1G18900	0.09	0.87	-0.43	0.3	-0.7	0.057	-0.53	0.17	-1.11	0.00087	-0.94	0.0059	-0.16	0.78
AT1G19020	0.57	0.67	-0.06	0.97	-1.71	0.091	-0.76	0.51	-2.92	0.0012	-2.18	0.021	-3.23	0.00081
AT1G19050	-1.57	0.00026	-0.1	0.89	-0.86	0.065	-0.84	0.074	-1.59	0.00012	-1.38	0.0011	-0.2	0.77
AT1G19140	-0.25	0.51	-0.95	0.00083	-0.9	0.001	-1.13	2.8e-05	-1.57	7.8e-10	-1.1	2.8e-05	-0.54	0.098
AT1G19150	-0.7	0.0065	-0.68	0.0092	-1.08	4.9e-06	-0.69	0.0059	-0.85	0.00034	-1.09	2.9e-06	-0.7	0.0093
AT1G19180	4.95	1.5e-16	2.74	2.8e-05	3.55	8.8e-09	2.84	9e-06	1.81	0.0057	1.73	0.009	1.14	0.16
AT1G19240	-0.89	0.01	-0.44	0.27	-0.66	0.061	-0.38	0.32	-0.95	0.0035	-0.87	0.0076	-1.05	0.0025
AT1G19300	2.47	3.6e-12	1.55	5.7e-05	2.47	3.8e-12	1.75	2.5e-06	2.11	3.4e-09	1.87	2.5e-07	0.43	0.41
AT1G19310	1.84	5.2e-19	2.32	5.5e-30	1.88	1.1e-19	2.33	2.7e-30	2.08	1e-24	1.62	4.8e-15	0.74	0.0029
AT1G19340	-0.07	0.94	-0.98	0.12	-1.34	0.02	-0.71	0.26	0.09	0.9	0.39	0.54	0.1	0.92
AT1G19370	0.29	0.68	1.89	9.7e-05	1.68	0.00043	2.1	6.9e-06	2.56	1e-08	2.51	2.1e-08	0.7	0.25
AT1G19380	3.08	0.0018	2.31	0.03	1.32	0.25	1.13	0.33	-1.51	0.15	-1.52	0.15	-1.36	0.27
AT1G19394	-1.48	0.00073	0.13	0.83	-0.58	0.22	0.67	0.12	0.04	0.95	0.46	0.3	0.01	0.99
AT1G19397	-0.41	0.32	0.45	0.24	0.6	0.078	1.01	0.0014	1.37	2.7e-06	1.38	2.2e-06	0.95	0.0046
AT1G19400	-1.08	2.2e-12	-0.83	2.4e-07	-1.1	8.5e-13	-0.81	3.8e-07	-1.37	6.3e-20	-1.01	3.6e-11	-0.22	0.29
AT1G19440	1.38	0.00091	0.81	0.087	-0.58	0.23	-0.05	0.94	-0.46	0.33	-0.33	0.51	-0.03	0.97
AT1G19450	0.43	0.47	0.14	0.84	-0.46	0.39	-0.45	0.4	-3.44	4.3e-18	-2.62	9.5e-11	-0.48	0.42
AT1G19490	-1.3	0.00011	-2.28	4.1e-12	-2.6	9.6e-16	-2.56	3.8e-15	-3.09	2.1e-21	-3.04	1.1e-21	-0.83	0.03
AT1G19540	2.08	9.5e-06	2.2	4.1e-06	3.24	4.6e-13	3.01	3e-11	3.03	9.1e-12	2.83	2.8e-10	0.85	0.15
AT1G19550	2.1	9.8e-06	2.24	3.1e-06	3.31	2.7e-13	3.08	1.8e-11	3.1	4.6e-12	2.91	1.5e-10	0.86	0.15
AT1G19570	1.87	7.8e-05	2.35	5e-07	3.26	2.7e-13	3.18	1.3e-12	3.01	1e-11	2.84	2.3e-10	0.83	0.16
AT1G19640	1	0.21	0.95	0.23	2.14	0.0012	0.88	0.25	-0.8	0.28	-0.37	0.67	0.25	0.82
AT1G19660	0.19	0.71	0.16	0.77	-0.01	0.99	0.35	0.4	1.15	0.00064	1.02	0.0031	0.23	0.66
AT1G19670	2.18	0.0022	1.72	0.023	3.64	3.3e-08	2.73	7e-05	2.35	0.00052	1.79	0.011	0.51	0.63
AT1G19680	0.52	0.22	0.16	0.76	1.07	0.0021	0.64	0.092	0.3	0.45	0.15	0.74	0.1	0.86
AT1G19700	-0.89	3.7e-10	-1.29	3.4e-20	-0.83	6.9e-09	-1.12	2.3e-15	-1.23	4.9e-19	-0.91	6.9e-11	-0.19	0.34
AT1G19770	2.2	3.5e-09	1.04	0.015	0.17	0.76	0.29	0.57	0.23	0.64	0.02	0.97	0.38	0.5
AT1G19780	2.33	2e-09	1.24	0.0047	0.32	0.56	0.5	0.31	0.31	0.53	0.03	0.96	0.74	0.14
AT1G19835	1.39	1e-08	0.78	0.0042	-0.08	0.84	-0.05	0.91	0.46	0.096	0.51	0.061	0.48	0.12
AT1G19840	-1.74	0.019	-0.5	0.59	-1.7	0.018	-1.67	0.021	-1.62	0.02	-1.26	0.078	-0.03	0.98
AT1G19850	0.32	0.41	0.23	0.56	0.19	0.62	0.17	0.68	1.09	9.3e-05	1.46	6.9e-08	1.63	4.3e-09
AT1G19920	-0.36	0.056	-0.95	3.2e-09	-0.91	8e-09	-1.12	9e-13	-0.63	9.7e-05	-0.38	0.028	-0.32	0.11
AT1G19970	-0.27	0.68	-1.06	0.029	-1	0.032	-1.11	0.016	-1.26	0.0038	-0.68	0.15	-0.24	0.72
AT1G20010	0.52	0.45	1.84	0.00054	1.44	0.0073	1.95	0.00015	2.46	4.5e-07	1.67	0.0011	0.06	0.96
AT1G20020	-0.3	0.53	-0.01	0.99	0.15	0.76	0.57	0.15	0.78	0.031	0.25	0.58	-1.28	0.0005
AT1G20030	2.72	0.0011	4.33	4e-08	3.97	3.8e-07	5.19	1.4e-11	2.81	0.00044	0.93	0.33	0.61	0.62
AT1G20090	1.16	0.012	0.7	0.17	-0.86	0.07	-0.18	0.77	-0.62	0.2	-0.4	0.45	-0.28	0.68
AT1G20120	-0.42	0.49	-0.23	0.73	-1.23	0.015	-0.73	0.16	0.4	0.41	0.63	0.15	1.1	0.012
AT1G20160	0.75	0.09	0.58	0.21	0.12	0.84	-0.2	0.71	0.99	0.011	0.88	0.029	1.5	0.00017
AT1G20190	-2.06	0.012	-0.57	0.59	-3.71	5.6e-07	-1.16	0.18	-0.8	0.36	-1.5	0.064	-0.51	0.66
AT1G20230	-0.34	0.66	0.67	0.29	0.27	0.7	1.21	0.022	1.37	0.0058	1.17	0.022	0.06	0.95
AT1G20310	2.03	0.0014	-0.23	0.82	0.05	0.96	-0.65	0.42	-1.45	0.041	-0.74	0.32	-1.19	0.14
AT1G20330	1.02	0.041	0.55	0.33	-0.52	0.34	-0.26	0.66	-1.1	0.017	-0.79	0.11	-0.12	0.89
AT1G20350	0.82	0.16	1	0.071	0.58	0.33	0.5	0.41	1.21	0.014	1.1	0.029	0.64	0.32
AT1G20440	0.7	0.19	1.62	0.00037	1.4	0.0019	1.46	0.0012	1.09	0.016	1.34	0.0024	0.89	0.09
AT1G20450	0.35	0.49	1.51	6.6e-05	0.76	0.061	0.78	0.056	-0.12	0.81	-0.03	0.96	-0.63	0.17
AT1G20470	-2.75	4e-23	-3.23	6e-28	-3.31	1.8e-30	-2.65	8.4e-22	-3.7	4e-35	-2.65	8.3e-24	-1.23	1.4e-05
AT1G20480	-0.89	0.16	-0.74	0.26	0.13	0.87	-0.35	0.6	-0.8	0.17	-1.14	0.039	0.03	0.98
AT1G20510	4.77	2.7e-17	2.49	5.8e-05	2.83	1.8e-06	2.63	1.3e-05	1.53	0.015	1.03	0.13	0.75	0.36
AT1G20520	3.52	4e-20	0.91	0.1	2.24	6.2e-08	1.82	3e-05	2.17	1.2e-07	1.95	2.1e-06	1.14	0.028
AT1G20620	0.82	0.43	2.77	0.00048	2.07	0.01	2.86	0.00022	4.17	7.4e-09	3.26	1.1e-05	2.63	0.0013
AT1G20630	0.72	0.45	1.97	0.0096	1.78	0.017	2.02	0.0062	2.03	0.0041	1.75	0.017	1.15	0.2
AT1G20693	0.32	0.67	1.47	0.0059	1.28	0.015	2	5.8e-05	2.35	7.4e-07	1.9	9.9e-05	0.2	0.82
AT1G20696	-0.01	0.99	0.7	0.1	0.8	0.049	1.07	0.0058	1.46	5.6e-05	1.31	0.00039	0.08	0.91
AT1G20810	-0.23	0.35	-0.48	0.019	-0.47	0.017	-0.4	0.055	-0.67	0.00031	-0.74	5.8e-05	-1.04	1.9e-08
AT1G20816	-0.24	0.49	-0.48	0.1	-0.71	0.0071	-0.59	0.031	-1.56	1.1e-10	-1.5	4.6e-10	-0.72	0.011
AT1G20823	1.9	3.7e-07	-0.52	0.28	-0.76	0.08	-1.36	0.00062	-1.02	0.01	-0.95	0.019	0.2	0.75
AT1G20840	0.33	0.35	1.82	1.2e-12	1.51	4.6e-09	1.69	3.8e-11	2.54	1.8e-25	2.11	1.3e-17	0.07	0.88
AT1G20850	0.69	0.052	0.35	0.39	0.53	0.14	0.02	0.97	1.11	0.0003	0.98	0.0019	0.81	0.024
AT1G20870	-1.43	0.00076	-1.72	7.3e-05	-1.43	0.00058	-1.16	0.0062	-0.52	0.24	-0.51	0.25	-0.36	0.53
AT1G20920	0.02	0.98	0.09	0.89	0.47	0.3	1.27	0.00092	0.44	0.3	0.37	0.41	0.28	0.62
AT1G20970	1.3	0.00079	1.34	0.00067	0.55	0.22	0.94	0.02	0.18	0.71	0.32	0.49	0.36	0.5
AT1G21010	0.55	0.31	0.41	0.47	0.29	0.61	0.01	0.99	0.01	0.98	-0.11	0.85	1.18	0.013
AT1G21050	-2.15	1.3e-09	-0.55	0.22	-0.66	0.11	-0.57	0.18	-2.01	9.8e-09	-1.89	6.9e-08	-0.31	0.56
AT1G21060	-1.91	8.2e-14	-0.54	0.075	-0.16	0.67	-0.35	0.25	-0.9	0.00062	-0.68	0.013	-0.81	0.0053
AT1G21065	0.01	0.99	-0.22	0.36	-0.16	0.51	-0.08	0.76	-1.02	5.1e-09	-1.01	7.7e-09	-0.58	0.004
AT1G21100	1.42	0.0004	1.96	4e-07	1.27	0.0017	2.12	2.1e-08	1.39	0.00032	0.44	0.34	-0.05	0.95
AT1G21110	0.77	0.19	1.57	0.0019	0.61	0.29	0.63	0.27	-0.18	0.77	-1.3	0.011	-0.93	0.12
AT1G21120	0.64	0.5	1.46	0.061	0.59	0.51	0.21	0.84	-1.03	0.18	-1.74	0.016	-1.6	0.05
AT1G21130	1.86	1.4e-08	1.86	2.5e-08	0.92	0.011	1.39	5.1e-05	0.87	0.014	0.4	0.32	0.01	0.99
AT1G21310	0.45	0.63	1.54	0.032	0.72	0.37	0.8	0.3	1.29	0.059	2.12	0.001	0.65	0.47
AT1G21313	0.44	0.64	1.55	0.03	0.57	0.49	0.8	0.29	1.12	0.1	2.09	0.0011	0.53	0.58
AT1G21430	1.07	0.14	1.25	0.071	0.9	0.21	1.35	0.036	2.1	0.00022	1.29	0.036	2.48	2.4e-05
AT1G21440	0.66	0.065	0.28	0.51	0.37	0.33	0.36	0.35	1.12	0.00027	1.11	0.00038	1.68	5.1e-08
AT1G21460	-2.46	1.4e-11	-1.54	9.2e-05	-0.44	0.35	-1.26	0.0014	-1.25	0.0011	-1.03	0.0094	-0.71	0.13
AT1G21540	0.86	0.048	1.07	0.011	0.99	0.017	0.75	0.085	0.6	0.16	0.45	0.32	0.39	0.48
AT1G21580	0.51	0.3	0.16	0.79	0.39	0.43	1.15	0.0045	0.36	0.43	0.2	0.7	0.28	0.65
AT1G21590	-1.05	6.1e-05	-0.4	0.2	0.06	0.88	0.06	0.87	0.05	0.9	-0.05	0.9	0.46	0.16
AT1G21670	0.01	1	1.43	0.032	0.98	0.15	1.61	0.011	2.31	7.6e-05	1.95	0.0011	0.99	0.19
AT1G21680	-0.23	0.76	0.93	0.098	0.94	0.08	1.36	0.0078	2.23	1.6e-06	1.46	0.003	0.25	0.75
AT1G21730	0.53	0.09	0.79	0.0066	0.93	0.00059	1.09	3.8e-05	1.08	2.9e-05	0.84	0.0016	0.59	0.061
AT1G21750	0.79	0.059	1.11	0.0051	0.8	0.048	0.72	0.076	0.83	0.03	0.61	0.13	0.11	0.87
AT1G21830	-0.31	0.57	0.83	0.054	1.06	0.0079	0.68	0.11	0.85	0.032	0.57	0.18	0.76	0.099
AT1G21910	3.99	0.00011	1.75	0.16	-0.97	0.47	0.07	0.97	-2.72	0.01	-1.79	0.11	-0.16	0.94
AT1G22030	-1.44	0.0014	-0.26	0.66	-0.65	0.18	-0.85	0.062	0.19	0.71	-0.23	0.65	0.42	0.45
AT1G22070	0.67	0.011	1.08	9.2e-06	0.69	0.0071	1.09	5.6e-06	1.04	9.1e-06	0.71	0.004	-0.11	0.78
AT1G22160	-0.88	0.091	-1.23	0.013	-1.89	2.5e-05	-0.78	0.13	-0.24	0.68	0.2	0.74	0.6	0.31
AT1G22170	0.04	0.95	0.14	0.8	0.16	0.74	0.37	0.39	1.12	0.00095	1.02	0.003	0.62	0.14
AT1G22190	1.8	0.00046	0.18	0.83	-0.95	0.095	-0.65	0.29	-0.13	0.86	-0.05	0.95	0.66	0.33
AT1G22250	-0.67	0.38	1.82	0.0013	1	0.1	1.67	0.0027	1.96	0.00019	1.59	0.0033	1.15	0.072
AT1G22260	0.55	0.58	2.04	0.0035	1.29	0.083	1.8	0.0093	2.46	0.0001	1.89	0.0042	1.8	0.015
AT1G22330	1.39	6.3e-06	0.56	0.13	-0.77	0.025	0.31	0.43	-0.03	0.94	-0.45	0.21	-0.42	0.32
AT1G22340	0.96	0.0094	0.16	0.78	1.18	0.00055	0.98	0.006	1.51	2.1e-06	1.38	1.3e-05	1.91	1.5e-09
AT1G22360	0.41	0.57	1.41	0.01	1.02	0.071	1.61	0.0022	0.42	0.49	-0.04	0.95	-0.37	0.63
AT1G22370	-0.98	0.14	0.61	0.4	-0.4	0.59	1.28	0.034	2	0.00023	1.67	0.0029	0.46	0.58
AT1G22380	-0.19	0.85	0.48	0.56	-0.72	0.33	0.7	0.31	1.14	0.065	1.3	0.033	-0.53	0.54
AT1G22490	-0.21	0.84	0.98	0.18	0.47	0.56	0.97	0.16	1.76	0.0035	1.39	0.026	1.09	0.14
AT1G22500	0.44	0.61	1.72	0.0068	1.52	0.015	2.05	0.00064	1.92	0.001	0.94	0.15	0.61	0.46
AT1G22510	1.21	6.2e-06	0.7	0.022	0.23	0.53	0.48	0.12	0	1	-0.15	0.69	-0.33	0.39
AT1G22530	3.02	1e-07	2.49	2.9e-05	0.19	0.83	1.5	0.017	0.73	0.28	0.67	0.33	-0.82	0.29
AT1G22540	0.52	0.27	1.27	0.0011	1.48	6.4e-05	1.46	8.7e-05	1.58	9.7e-06	1.22	0.001	0.61	0.2
AT1G22550	1.48	0.0014	1.31	0.0067	2.29	7.7e-08	2.04	3.2e-06	1.72	7.7e-05	1.33	0.0033	-0.43	0.52
AT1G22570	4.02	1.8e-14	4.48	1.4e-17	4.43	2.4e-17	4.84	1.5e-20	3.72	9.6e-13	2.27	3.5e-05	1.39	0.033
AT1G22630	-1.05	0.0087	-0.95	0.022	-1.1	0.0047	-0.76	0.066	-1.05	0.0054	-0.95	0.014	-0.71	0.12
AT1G22640	-1.55	0.0075	0.12	0.9	0.19	0.81	0.22	0.77	-0.09	0.91	-0.08	0.92	0.94	0.16
AT1G22650	0.37	0.53	0.09	0.89	-1.52	0.00039	-0.87	0.06	-0.98	0.025	-0.59	0.21	0.44	0.45
AT1G22690	-0.04	0.96	-0.07	0.91	0.02	0.98	-0.45	0.33	-1.04	0.0077	-0.85	0.035	-0.16	0.81
AT1G22740	-0.12	0.79	0.57	0.08	-0.44	0.19	-0.04	0.93	0.47	0.13	0.34	0.29	-1.13	0.00024
AT1G22770	0.44	0.62	2.08	0.0013	1.55	0.018	2.59	2.2e-05	3.16	5.8e-08	0.7	0.33	0.44	0.64
AT1G22780	-0.59	0.033	-0.61	0.026	-0.45	0.1	-0.95	0.00013	-1.36	7.2e-09	-1.28	5.8e-08	-0.87	0.0011
AT1G22810	2.07	0.00069	1.39	0.04	0.42	0.61	0.48	0.55	-0.17	0.85	-0.61	0.41	-0.04	0.97
AT1G22850	-0.1	0.8	-0.54	0.051	-0.61	0.019	-0.54	0.04	-1.45	2.4e-10	-1.61	1.4e-12	-0.28	0.4
AT1G22882	2.17	1.9e-06	1.14	0.027	-0.48	0.42	0.43	0.46	-0.31	0.6	-0.07	0.92	-0.32	0.66
AT1G22885	-0.34	0.45	0.07	0.9	-1.05	0.0026	-0.77	0.033	-0.39	0.3	-0.06	0.9	-0.28	0.56
AT1G22990	3.72	0.039	5.09	0.0027	3.2	0.076	5.19	0.0015	5.48	0.00047	5.78	0.00022	6.18	0.0002
AT1G23000	-0.53	0.42	0.19	0.79	-0.09	0.9	-0.06	0.93	1.09	0.011	1.16	0.0049	1.25	0.0055
AT1G23030	1.74	0.00055	0.57	0.37	-1.66	0.001	-0.96	0.08	-1.25	0.014	-0.93	0.084	-0.71	0.27
AT1G23100	-0.41	0.42	-0.5	0.3	0.27	0.58	-0.7	0.1	-1.1	0.0052	-1.27	0.00099	-1.04	0.018
AT1G23120	-0.3	0.76	-0.25	0.81	0.64	0.4	0.42	0.6	0.89	0.18	1.36	0.024	1.62	0.013
AT1G23205	-1.64	0.00062	-2.81	7.1e-10	-2.95	3.9e-11	-3.47	6.7e-15	-2.36	1.4e-07	-1.52	0.0012	-1.33	0.011
AT1G23290	-0.97	0.0003	-0.61	0.041	-0.57	0.048	-1.02	0.00014	-1.42	1.7e-08	-1.52	1.5e-09	-1.04	0.00019
AT1G23300	-0.97	0.0003	-0.61	0.041	-0.57	0.048	-1.02	0.00014	-1.42	1.6e-08	-1.52	1.5e-09	-1.04	0.00019
AT1G23340	-1.02	0.17	-0.9	0.23	-1.41	0.036	-0.83	0.24	0.71	0.29	0.67	0.32	0.97	0.19
AT1G23360	-0.43	0.3	-0.7	0.061	-0.43	0.27	-0.19	0.67	-0.75	0.026	-0.94	0.0044	-1.39	3.7e-05
AT1G23390	-0.84	0.15	1.21	0.025	0.43	0.49	0.79	0.16	0.06	0.93	-0.83	0.12	0.74	0.23
AT1G23410	-0.58	0.49	-0.42	0.63	-0.73	0.33	-0.38	0.64	-2.56	0.00027	-1.16	0.078	-0.24	0.82
AT1G23460	0.49	0.19	0.28	0.51	0.48	0.18	-0.13	0.78	1.06	0.00045	1.08	0.00035	0.65	0.075
AT1G23480	1.03	0.018	0.49	0.34	-0.77	0.088	-0.29	0.59	-0.79	0.064	-1.03	0.013	-0.39	0.5
AT1G23550	-0.86	0.04	-1.52	9.1e-05	-1.99	6.3e-08	-1.7	5.6e-06	-1.98	5.4e-08	-1.06	0.0055	-1.16	0.0049
AT1G23560	-0.68	0.28	-0.97	0.1	-1.35	0.012	-1.26	0.02	-1.4	0.0072	-0.27	0.67	-0.13	0.88
AT1G23730	-0.35	0.43	-0.72	0.051	-0.99	0.0033	-0.8	0.022	-2.21	3.6e-13	-1.67	8.2e-08	-0.11	0.84
AT1G23740	-0.22	0.65	-0.85	0.021	-0.95	0.0065	-0.89	0.012	-2.42	4.8e-15	-1.84	7.1e-09	-0.11	0.84
AT1G23800	0.18	0.84	0.44	0.55	0.58	0.39	0.57	0.39	0.91	0.12	1.84	0.00055	1.96	0.00057
AT1G23830	-0.01	0.99	-0.14	0.82	-0.64	0.17	-1.03	0.017	-0.47	0.3	-0.24	0.64	-0.11	0.87
AT1G23850	2.24	1.2e-06	1.46	0.0043	2.59	1e-08	2.11	7.3e-06	1.74	0.00018	1.44	0.0028	1.51	0.0038
AT1G24020	-1.56	0.00029	-0.52	0.33	1.05	0.02	0.55	0.28	0.45	0.36	0.54	0.26	-0.06	0.94
AT1G24070	1.76	0.0086	1.65	0.017	4.14	2e-12	3.94	3.4e-11	3.53	1.8e-09	3.62	8.6e-10	1.1	0.16
AT1G24090	0.21	0.8	0.18	0.83	1.98	3.2e-05	0.56	0.36	0.44	0.47	-0.34	0.61	-0.15	0.87
AT1G24095	-0.48	0.38	-0.82	0.095	-1.01	0.026	-0.88	0.056	-0.8	0.071	-0.48	0.32	-1.04	0.033
AT1G24100	1.32	0.00014	0.17	0.75	0.59	0.14	0.41	0.32	0.64	0.083	0.58	0.13	0.75	0.065
AT1G24140	1.3	0.0053	0.54	0.34	0.06	0.93	-0.25	0.68	0.49	0.34	0.62	0.22	0.53	0.38
AT1G24170	2.15	2.7e-06	0.87	0.11	-0.82	0.13	-0.21	0.76	-0.02	0.97	0.01	0.99	-0.73	0.22
AT1G24240	-0.27	0.68	0.2	0.75	0.25	0.67	0.65	0.18	1.14	0.0078	0.86	0.058	-0.11	0.89
AT1G24330	1.28	0.00011	0.49	0.23	1.34	4.5e-05	1	0.0037	0.81	0.018	0.46	0.22	0.45	0.3
AT1G24400	0.32	0.51	0.72	0.071	0.35	0.43	0.37	0.39	1.15	0.00067	1.07	0.0018	0.68	0.1
AT1G24530	1.25	0.11	1.67	0.024	-0.71	0.4	-0.01	0.99	-1.26	0.08	-1.22	0.095	-0.78	0.39
AT1G24575	0.13	0.83	0.56	0.22	1	0.011	0.91	0.022	1.2	0.0011	0.85	0.029	0.07	0.93
AT1G24577	-0.66	0.14	-0.49	0.3	-1.14	0.0048	-0.34	0.46	-0.5	0.23	-0.45	0.28	-0.55	0.25
AT1G24580	-1.78	0.0049	-3.16	1.8e-07	-2.39	7.3e-05	-2.62	1.4e-05	-4.49	5.4e-14	-3.01	2.3e-07	-1.19	0.098
AT1G24625	0.64	0.14	0.61	0.17	1.23	0.0011	1.11	0.0037	1.71	1.2e-06	1.23	0.00082	0.58	0.22
AT1G24764	0	1	0.22	0.54	0.52	0.08	0.56	0.054	0.85	0.0012	1.05	4.3e-05	0.29	0.42
AT1G24793	0.5	0.52	0.81	0.23	1.09	0.073	1.72	0.0024	1.45	0.0096	1.49	0.0082	0.87	0.22
AT1G24822	0.13	0.76	0.31	0.4	0.69	0.021	0.95	0.00082	0.7	0.015	1	0.00031	0.24	0.57
AT1G24909	1.55	0.042	0.36	0.73	1.01	0.21	1.2	0.12	0.15	0.88	-0.92	0.26	-0.2	0.88
AT1G25054	0.34	0.64	0.46	0.48	0.67	0.26	0.88	0.11	1.19	0.019	0.99	0.059	0.04	0.97
AT1G25083	1.77	0.074	0.63	0.61	2.1	0.022	0.68	0.55	-0.82	0.44	0.47	0.68	-0.25	0.87
AT1G25097	0.39	0.26	0.35	0.32	0.67	0.026	0.93	0.0012	0.72	0.012	1.05	0.00012	0.44	0.22
AT1G25155	-0.54	0.47	-0.31	0.71	-0.26	0.74	-0.76	0.24	-2.6	9.4e-06	-1.98	0.00045	-2.77	7.6e-06
AT1G25210	0.56	0.47	0.86	0.21	0.29	0.72	1.35	0.026	0.72	0.26	0.67	0.31	-0.06	0.96
AT1G25220	1.57	0.00033	0.91	0.065	1.69	8.5e-05	1.05	0.024	0.05	0.93	0.01	0.98	-0.32	0.63
AT1G25230	0.39	0.52	0.91	0.072	0.47	0.39	0.61	0.24	1.08	0.017	0.8	0.092	1.07	0.035
AT1G25250	-0.23	0.82	0.7	0.36	0.18	0.84	1.02	0.12	2.2	0.0001	1.89	0.0011	0.06	0.96
AT1G25277	-1.18	0.0091	-1.32	0.004	-1.03	0.022	-0.93	0.041	-0.31	0.54	-0.1	0.87	-1.31	0.0047
AT1G25320	0.13	0.89	1.69	0.0024	1.79	0.00077	1.56	0.0043	2.55	3e-07	2.21	1.3e-05	0.78	0.25
AT1G25360	-0.22	0.83	0.76	0.32	0.45	0.58	1.21	0.063	1.38	0.024	1.05	0.1	0.66	0.43
AT1G25370	1.28	0.022	1.43	0.0096	0.99	0.082	1.07	0.055	0.56	0.34	0.87	0.12	0.22	0.8
AT1G25400	3.78	1.9e-09	1.79	0.013	1.22	0.1	1.43	0.049	0.7	0.36	0.8	0.3	-0.43	0.68
AT1G25425	-0.16	0.8	0.51	0.31	0.39	0.44	0.25	0.64	1.1	0.0062	0.68	0.12	0.47	0.38
AT1G25440	-1.67	9.5e-07	0.03	0.96	0.37	0.4	0.34	0.44	0.75	0.04	0.66	0.081	0.28	0.59
AT1G25500	2.75	3.2e-09	1.48	0.0049	3.05	3.2e-11	2.53	8.9e-08	1.81	0.00015	1.42	0.0042	0.61	0.36
AT1G25520	-0.09	0.89	-0.3	0.54	-0.56	0.17	-0.25	0.59	-1.82	5.2e-08	-2	1.8e-09	-0.89	0.027
AT1G25530	-0.09	0.92	-0.18	0.83	-1.11	0.056	-1.21	0.036	0.63	0.28	1.35	0.01	1.24	0.037
AT1G25560	1.82	0.012	1.58	0.035	0.57	0.51	0.74	0.37	0.1	0.91	0.04	0.97	0.64	0.51
AT1G26150	0.83	0.022	0.37	0.38	0.21	0.64	1.37	2.8e-05	0.3	0.45	0.29	0.47	0.26	0.6
AT1G26210	1.34	0.063	0.29	0.76	-0.71	0.36	0.27	0.76	-1.53	0.019	-1.23	0.071	-1.21	0.11
AT1G26220	-0.4	0.29	-0.84	0.0094	-1.15	0.00011	-1.1	0.00026	-1.47	2.4e-07	-1.24	1.9e-05	-0.74	0.032
AT1G26225	-0.88	0.022	-0.92	0.018	-1.17	0.0013	-0.69	0.07	-0.73	0.047	-0.65	0.075	-1.67	7.5e-06
AT1G26230	-0.38	0.16	-0.66	0.0055	-0.46	0.055	-0.24	0.38	-0.04	0.91	0.03	0.93	-1.05	3.1e-06
AT1G26270	0.85	0.19	1.36	0.022	-0.43	0.54	0.37	0.61	-0.02	0.98	0.1	0.9	0	1
AT1G26380	-1.57	0.074	-0.32	0.79	-2.41	0.0025	-1.56	0.065	-2.69	0.00041	-1.56	0.057	-1.97	0.025
AT1G26390	-1.21	0.39	-0.05	0.98	-1.28	0.32	-1.48	0.23	-0.7	0.59	2.4	0.028	1.54	0.25
AT1G26420	-0.73	0.37	0.09	0.94	-1.37	0.045	-1.08	0.12	-0.93	0.17	-0.34	0.68	-0.95	0.23
AT1G26440	0.63	0.16	0.49	0.3	0.47	0.3	1.19	0.0021	1.25	0.0007	1.08	0.0043	0.41	0.43
AT1G26450	-0.27	0.83	1.13	0.23	1.08	0.24	0.96	0.3	1.63	0.044	1.51	0.068	0.19	0.9
AT1G26470	-1.04	0.0034	-0.49	0.24	-0.13	0.79	-0.63	0.097	-0.28	0.48	-0.39	0.32	-0.14	0.81
AT1G26500	-1.47	0.00078	-1.05	0.022	-1.46	0.00067	-0.98	0.025	-1.31	0.0016	-0.61	0.15	-0.08	0.91
AT1G26560	-0.8	0.018	-1.24	8.8e-05	-1.16	0.00017	-1.53	3.8e-07	-1.4	2.3e-06	-0.91	0.0038	-0.21	0.67
AT1G26580	0.49	0.27	0.78	0.048	1.14	0.0014	1.48	2.2e-05	1.32	0.00011	1.47	1.5e-05	0.47	0.31
AT1G26665	-1.19	0.16	0.49	0.62	0.26	0.8	0.96	0.24	2.48	0.0003	2.64	0.00012	0.3	0.8
AT1G26730	3.72	2.8e-09	2.04	0.0037	1.39	0.054	1.85	0.0074	0.64	0.41	0.71	0.36	0.1	0.94
AT1G26761	-0.2	0.63	-0.31	0.41	-0.11	0.79	0.17	0.66	-1.31	2.1e-06	-1.12	6.3e-05	0.15	0.75
AT1G26770	-1.41	0.0043	-0.51	0.41	0.77	0.15	-0.15	0.82	0.51	0.34	0.32	0.59	-0.75	0.21
AT1G26790	-4.37	1.7e-07	-6.66	1.2e-12	-6.1	2.8e-12	-6.78	2.5e-13	-9.17	1.4e-11	-7.67	5e-16	-2	0.04
AT1G26800	-1.43	0.01	-0.03	0.97	-0.07	0.93	-0.14	0.85	-0.26	0.68	-0.34	0.6	0.05	0.96
AT1G26840	-0.85	0.13	-0.46	0.46	-1.23	0.015	-0.72	0.19	-0.73	0.16	-0.72	0.16	-0.3	0.68
AT1G26880	-0.71	0.034	-0.73	0.028	-0.56	0.098	-0.97	0.0016	-1.46	3.8e-07	-1.37	2.4e-06	-1	0.0022
AT1G26910	-0.72	0.035	-0.81	0.018	-0.51	0.15	-0.91	0.005	-1.37	7.5e-06	-1.28	2.1e-05	-0.67	0.063
AT1G26930	0.48	0.51	1.16	0.05	1.32	0.017	1.46	0.0072	1.04	0.06	1.6	0.002	1.15	0.061
AT1G26945	-2.58	0.00028	-1.11	0.19	-0.34	0.73	-0.68	0.43	-1.05	0.17	-1.67	0.022	-0.15	0.91
AT1G26960	0.53	0.41	0.2	0.79	-0.68	0.23	-1.04	0.05	-0.57	0.3	-0.39	0.51	-0.15	0.86
AT1G27020	-1.29	0.036	0.52	0.48	1.71	0.0028	0.93	0.14	-0.88	0.15	-2.72	3.6e-07	-2.94	1.1e-07
AT1G27030	0.06	0.94	0.37	0.54	0.54	0.31	0.73	0.13	1.1	0.013	0.78	0.094	0.72	0.18
AT1G27045	-0.35	0.79	-0.97	0.39	-0.99	0.35	-1.33	0.18	-2.32	0.0098	-1.32	0.17	-0.49	0.72
AT1G27050	-0.6	0.2	-0.25	0.65	-0.32	0.52	-0.74	0.078	-1.37	0.00031	-0.91	0.021	-0.08	0.91
AT1G27100	1.25	2.8e-07	0.24	0.48	-0.71	0.007	-0.25	0.43	-0.19	0.54	-0.05	0.89	-0.14	0.74
AT1G27120	-0.63	0.055	-0.7	0.032	-1.26	1.3e-05	-1.12	0.00014	-1.47	1.9e-07	-0.85	0.0038	0.18	0.69
AT1G27130	1.31	4.5e-05	0.26	0.56	0.16	0.73	0.08	0.86	-0.17	0.68	-0.46	0.21	-0.38	0.39
AT1G27170	0.47	0.32	1.14	0.0036	1.03	0.0072	1.4	0.00012	2.07	8.1e-10	1.74	4.4e-07	1.05	0.0098
AT1G27200	1.56	2.2e-07	0.53	0.16	0.44	0.24	0.36	0.34	0.38	0.29	0.55	0.11	0.41	0.32
AT1G27360	-0.4	0.48	-1.51	0.00066	-0.15	0.82	-0.33	0.54	-0.59	0.2	-0.27	0.62	-0.63	0.24
AT1G27435	-0.79	0.00042	-0.62	0.0091	-0.44	0.066	-0.56	0.018	-0.91	2e-05	-1.08	3.1e-07	-0.92	5.5e-05
AT1G27460	1.42	0.00039	1.36	0.0011	0.39	0.45	0.69	0.12	-0.12	0.82	-0.25	0.62	-0.25	0.69
AT1G27630	0.09	0.93	1.6	0.016	1.61	0.012	2.58	1.9e-05	2.96	2.9e-07	2.74	2.7e-06	0.5	0.58
AT1G27640	-1.15	0.0023	-0.55	0.2	-0.85	0.024	-0.2	0.67	-0.77	0.035	-0.87	0.016	-0.82	0.045
AT1G27695	-1.47	1.2e-05	-0.42	0.31	-1.26	0.00021	-0.01	0.99	-1.54	2.3e-06	-1.72	8.6e-08	-1.87	2.7e-08
AT1G27700	-0.66	0.0022	-0.19	0.49	-0.74	0.00033	-0.19	0.45	-0.67	0.001	-0.64	0.0017	-1	1.6e-06
AT1G27730	3.56	5.2e-09	1.78	0.01	1.46	0.034	1.56	0.022	-0.13	0.88	-0.02	0.98	0.12	0.92
AT1G27770	1.9	3.9e-17	0.79	0.0022	0.06	0.88	0.16	0.62	0.14	0.64	0.13	0.69	0.03	0.94
AT1G27880	-0.86	0.12	-1.18	0.028	-1.32	0.0095	-1.15	0.026	-0.81	0.11	-1.09	0.025	-0.14	0.86
AT1G27910	2.12	1.3e-07	1.29	0.0037	0.39	0.47	0.75	0.11	-0.12	0.84	-0.14	0.81	0.16	0.82
AT1G27920	0.6	0.28	0.29	0.65	0.74	0.14	1.09	0.02	0.29	0.59	0.4	0.46	-0.04	0.97
AT1G27930	0.7	0.027	1.16	7e-05	0.43	0.2	0.58	0.063	0.15	0.68	-0.38	0.25	-0.02	0.98
AT1G27940	-1.58	1.2e-07	-1.91	5e-10	-1.01	0.001	-1.59	1.1e-07	-1.9	1.2e-10	-1.28	9.1e-06	-1.29	3.5e-05
AT1G27950	-0.26	0.52	-0.32	0.4	-0.55	0.095	-0.94	0.0017	-1.01	0.00041	-1.18	3.6e-05	-0.56	0.12
AT1G28010	0.82	0.21	0.92	0.15	0.8	0.2	0.79	0.2	-1.29	0.02	-1.68	0.0019	0.11	0.91
AT1G28050	2.77	6.2e-08	3.01	5e-09	3.21	1.8e-10	3.88	7.3e-15	4.75	6.9e-23	4.05	1.2e-16	0.53	0.49
AT1G28070	0.44	0.59	1.43	0.02	1.42	0.017	1.37	0.022	2.57	1.2e-06	2.14	8.1e-05	1.29	0.048
AT1G28130	-0.75	0.64	-0.69	0.67	-0.95	0.51	-0.06	0.97	-0.6	0.67	1.96	0.084	2.85	0.016
AT1G28190	0.57	0.38	1.53	0.0031	1.44	0.0044	1.49	0.0031	0.63	0.25	0.48	0.42	-0.23	0.78
AT1G28230	1.75	0.0051	1.89	0.0027	1.85	0.0024	2.78	1.7e-06	3.5	2.7e-10	2.9	3.2e-07	1.76	0.0071
AT1G28310	-1.58	1.1e-06	0.43	0.27	0.24	0.57	0.1	0.82	0.62	0.062	0.57	0.093	0.52	0.19
AT1G28330	0.1	0.95	3.42	3.1e-05	1.92	0.028	3.23	7e-05	5.95	1.4e-15	5.72	2.6e-14	2.66	0.0025
AT1G28370	4.84	4.1e-10	1.48	0.13	1.34	0.16	1.12	0.25	-0.4	0.71	-0.28	0.81	0.44	0.75
AT1G28380	1.79	3.1e-05	0.52	0.35	-0.48	0.37	0.21	0.73	-0.13	0.82	-0.23	0.68	0.04	0.97
AT1G28480	3.11	7.1e-05	0.6	0.59	0.96	0.32	1.43	0.11	0.2	0.86	0.4	0.7	-0.89	0.42
AT1G28560	-1.16	2.6e-05	-1.5	6.3e-08	-1.44	9.3e-08	-1.29	2.5e-06	-1.3	1e-06	-0.73	0.0079	-0.39	0.26
AT1G28580	0.02	0.98	0.41	0.34	0.69	0.067	0.76	0.04	1.43	1.2e-05	1.3	0.0001	0.15	0.79
AT1G28610	0.15	0.85	0.15	0.84	0.34	0.59	1.14	0.024	0.64	0.23	0.5	0.37	0.05	0.95
AT1G28660	-1.11	0.009	-1.14	0.0082	-2.8	3.2e-13	-1.89	1.6e-06	-1.46	0.00019	-1.06	0.0093	-1.55	0.0002
AT1G28670	-0.81	0.028	-0.84	0.023	-1.8	2.2e-08	-1.23	0.0003	-0.24	0.55	-0.28	0.51	-0.49	0.25
AT1G29041	-0.11	0.92	-0.16	0.87	-0.82	0.27	-0.52	0.51	-1.99	0.0033	-1.52	0.021	-1.46	0.051
AT1G29070	-0.23	0.41	-0.52	0.026	-0.45	0.053	-0.64	0.0037	-0.99	8.6e-07	-1.39	1.6e-12	-1.09	1.9e-07
AT1G29160	-0.53	0.18	0.38	0.34	0.97	0.0018	0.32	0.4	1.37	1.7e-06	1.55	3.4e-08	0.41	0.31
AT1G29170	-1.01	0.0018	-1.38	1.4e-05	-0.68	0.043	-0.95	0.0032	-0.78	0.013	-0.54	0.11	0.05	0.94
AT1G29240	-0.27	0.63	-0.21	0.72	-0.77	0.068	-0.34	0.48	0.88	0.025	1.18	0.0018	0.22	0.71
AT1G29280	0.43	0.61	1.06	0.11	0.69	0.31	1.09	0.078	1.46	0.0092	0.38	0.59	-1.63	0.041
AT1G29290	3.29	3.3e-08	1.11	0.14	-0.18	0.86	0.67	0.39	-0.5	0.54	0.51	0.52	0.06	0.97
AT1G29330	2.24	3.5e-06	1.11	0.046	1.39	0.0073	1.07	0.046	0.16	0.81	-0.14	0.84	-0.36	0.64
AT1G29340	1.28	4.9e-11	0.68	0.0018	0.19	0.48	0.43	0.056	0.22	0.36	0.16	0.55	0.08	0.82
AT1G29355	0.51	0.36	0.66	0.2	1.01	0.026	1.5	0.00052	1.03	0.019	1.15	0.0081	0.08	0.92
AT1G29395	0.12	0.94	2.55	0.0068	2.27	0.015	2.83	0.0016	3.3	0.00011	2.93	0.00079	0.97	0.42
AT1G29400	-1.09	3.1e-07	0.08	0.82	0.59	0.01	0.5	0.032	0.73	0.00062	0.68	0.0018	0.45	0.083
AT1G29420	-3.4	0.00015	-0.99	0.31	-0.84	0.37	-1.22	0.17	-1.86	0.023	-3.77	8.3e-06	0.63	0.56
AT1G29430	-1.52	0.00023	-0.49	0.34	-1.15	0.0069	-1.13	0.008	-1.81	4.1e-06	-1.97	4.9e-07	-0.15	0.83
AT1G29435	-2.08	0.00075	-0.81	0.27	-0.91	0.19	-1.41	0.028	-1.97	0.00094	-1.83	0.0023	0.12	0.91
AT1G29440	-2.2	4.9e-05	-0.64	0.35	-1	0.098	-1.2	0.041	-1.73	0.0013	-1.86	0.00054	0.04	0.97
AT1G29450	-2.26	0.00028	-0.56	0.49	-1.37	0.037	-0.99	0.15	-1.08	0.096	-0.99	0.14	0.21	0.84
AT1G29460	-3.59	6.2e-06	-0.61	0.59	-1.17	0.21	-0.96	0.31	-0.86	0.35	-1.37	0.12	0.4	0.76
AT1G29465	-0.33	0.65	-0.2	0.8	-0.27	0.7	-0.22	0.75	-0.66	0.24	-1.05	0.044	0.58	0.38
AT1G29470	0.34	0.19	0.64	0.0057	1	1.4e-06	0.47	0.043	0.19	0.46	0.21	0.42	0.11	0.75
AT1G29500	-2.47	0.0014	-0.7	0.48	-1.4	0.088	-1.31	0.11	-0.68	0.44	-0.9	0.29	0.4	0.73
AT1G29510	-2.37	0.0019	-0.6	0.55	-1.06	0.22	-1.16	0.17	-0.52	0.56	-1.08	0.18	0.51	0.65
AT1G29530	-0.65	0.0069	-1.12	6e-07	-1.14	2.3e-07	-1.06	2.3e-06	-0.9	4.8e-05	-0.87	9.1e-05	-0.83	0.00055
AT1G29600	0.01	1	-3.54	0.044	-0.81	0.7	0.27	0.91	-1.91	0.27	-1.47	0.42	-2.5	0.2
AT1G29640	0.65	0.43	-0.78	0.32	-2.25	0.0004	-1.32	0.051	-1.51	0.018	-0.63	0.39	-0.58	0.51
AT1G29660	-0.97	0.042	-1.23	0.008	-2.98	1.3e-13	-1.97	3e-06	-0.94	0.035	-0.88	0.053	-0.47	0.43
AT1G29670	1.19	0.00018	1.69	3.4e-08	1.34	1.5e-05	0.94	0.004	1.34	9.8e-06	0.91	0.0043	0.24	0.62
AT1G29680	0.63	0.12	1.66	8.7e-07	0.81	0.029	1.15	0.001	0.63	0.087	0.47	0.23	0.09	0.89
AT1G29690	2.29	2.8e-10	1.04	0.013	0.02	0.97	0.51	0.26	-0.27	0.57	-0.18	0.73	-0.03	0.97
AT1G29720	-0.73	0.3	-1.31	0.033	-1.16	0.054	-1.16	0.054	-2.7	2.6e-07	-2.12	8.6e-05	-0.73	0.32
AT1G29770	0.41	0.5	0.69	0.19	1.05	0.019	1.07	0.017	0.25	0.66	0.25	0.65	0.51	0.38
AT1G29850	-0.16	0.75	-0.31	0.48	-0.38	0.34	-0.19	0.66	-1.02	0.0017	-0.89	0.0078	-0.9	0.014
AT1G29910	0.15	0.71	0.45	0.14	0.36	0.25	0.58	0.04	-0.92	0.0003	-2.23	4.3e-21	0.44	0.18
AT1G29920	-0.34	0.26	-0.02	0.96	-0.22	0.46	-0.03	0.94	-1.84	5.6e-17	-2.82	2.1e-39	-0.01	0.98
AT1G29965	-0.3	0.47	-0.14	0.77	-0.23	0.58	-0.46	0.19	-1.08	0.00039	-0.88	0.0048	-0.7	0.05
AT1G29980	1.12	0.00064	1.14	0.00068	1.2	0.00019	0.83	0.016	1.02	0.0014	1	0.0019	0.16	0.76
AT1G30040	2.4	5.6e-20	0.93	0.0026	0.86	0.0047	0.71	0.022	1.32	1.8e-06	0.83	0.0048	-0.52	0.17
AT1G30070	-0.75	0.021	-1.43	1.8e-06	-1.44	7.8e-07	-1.81	3e-10	-2.55	6.6e-20	-1.73	9.7e-10	-1.26	4.1e-05
AT1G30110	-0.32	0.29	-1.35	3.6e-07	-1.14	4.3e-06	-0.93	0.0002	-1.22	7.4e-07	-0.43	0.079	-0.63	0.019
AT1G30190	-1.77	0.0048	-0.84	0.23	-1.07	0.098	-1.08	0.094	-0.87	0.17	-1.65	0.005	-1.41	0.035
AT1G30210	0.01	0.99	0.59	0.047	0.69	0.013	0.51	0.081	1.05	3.4e-05	0.86	0.00096	0.4	0.23
AT1G30220	0.29	0.79	0.73	0.42	0.16	0.88	1.09	0.17	1.33	0.066	1.6	0.023	1.96	0.0091
AT1G30250	-1.13	0.2	1.28	0.13	1.21	0.14	1.19	0.14	3.27	1.8e-06	2.92	3e-05	0.71	0.48
AT1G30260	-0.4	0.53	0.54	0.35	0.59	0.28	0.27	0.66	1.86	2.4e-05	1.6	0.00041	0.54	0.39
AT1G30280	0.18	0.74	-0.4	0.39	-0.55	0.19	-0.38	0.39	0.94	0.009	1.08	0.0023	-0.16	0.79
AT1G30320	-0.01	0.99	0.47	0.46	1.13	0.027	0.59	0.3	0.43	0.45	0.35	0.56	-0.7	0.26
AT1G30330	0.1	0.8	1.14	3.8e-06	1.03	2.4e-05	1.32	3e-08	0.9	0.0002	0.71	0.0047	0.56	0.053
AT1G30520	-0.57	0.1	-0.86	0.0077	-0.78	0.014	-0.47	0.17	-1.06	0.0003	-1.13	0.00013	-0.66	0.06
AT1G30530	-1.32	0.00056	-2.3	2.3e-10	-0.26	0.61	-1.3	0.00068	-0.96	0.012	-0.39	0.39	-1.02	0.017
AT1G30690	0.91	0.03	0.27	0.62	-1.12	0.0047	-0.68	0.11	-1.01	0.009	-1.02	0.0087	-0.11	0.88
AT1G30720	1.69	0.018	2.14	0.0019	1.37	0.056	1.34	0.063	0.35	0.68	-1.2	0.11	-0.07	0.95
AT1G30730	2.4	0.0013	2.63	0.00045	1.88	0.015	0.93	0.29	-1.5	0.1	-0.53	0.59	-0.46	0.71
AT1G30800	0.56	0.24	0.64	0.16	0.33	0.52	0.93	0.02	1.18	0.0012	0.99	0.0077	0.63	0.18
AT1G30820	-0.71	0.024	-0.09	0.85	0.87	0.002	0.11	0.79	0.51	0.08	0.25	0.45	1.25	6e-06
AT1G30840	0	1	0.28	0.76	0.13	0.88	-0.16	0.85	1.86	0.0009	1.55	0.0071	1.46	0.023
AT1G31120	0.39	0.29	0.15	0.73	1.01	0.00052	0.63	0.044	0.61	0.043	0.51	0.1	0.9	0.0041
AT1G31190	-0.19	0.58	-0.48	0.083	-0.59	0.02	-0.39	0.15	-0.98	2.2e-05	-1.12	9.3e-07	-0.77	0.0027
AT1G31230	0.67	0.055	-0.22	0.62	0.19	0.65	0.31	0.41	0.94	0.0023	0.86	0.0067	1.04	0.0018
AT1G31240	-0.04	0.97	0.22	0.8	0.35	0.63	0.82	0.17	0.79	0.17	0.83	0.15	1.4	0.017
AT1G31320	-2.7	5.6e-06	-1.31	0.025	-1.09	0.053	-1.59	0.0042	-0.45	0.44	-0.06	0.93	0.36	0.63
AT1G31335	-1	0.056	-0.54	0.36	-0.62	0.26	-0.97	0.056	-1.19	0.012	-1.04	0.03	-0.27	0.71
AT1G31350	-1.09	0.0016	-0.57	0.15	-0.68	0.065	-0.71	0.05	-0.02	0.96	0.1	0.84	-0.13	0.82
AT1G31540	1.24	0.00081	0.26	0.61	-0.2	0.69	0.18	0.71	-0.29	0.5	0.05	0.92	0.07	0.92
AT1G31550	1.97	1.1e-08	1.45	8e-05	2.8	5.9e-17	2.28	2.7e-11	2.53	2.7e-14	2.2	7.2e-11	0.77	0.07
AT1G31690	-1.03	0.47	0.07	0.97	0.32	0.84	1.83	0.12	3.7	0.00028	3.79	0.00021	0.15	0.94
AT1G31710	0.52	0.4	1	0.053	1.01	0.041	0.66	0.22	1.67	0.00017	1.06	0.025	1.49	0.0024
AT1G31760	-0.59	0.37	-0.85	0.17	-0.72	0.23	-1.24	0.03	-0.99	0.071	-0.31	0.61	0.33	0.65
AT1G31790	-0.19	0.76	0.47	0.36	0.08	0.89	0.82	0.06	1.14	0.0042	0.9	0.031	0.18	0.79
AT1G31820	-0.15	0.76	0.11	0.83	0.23	0.59	0.06	0.91	0.03	0.95	0.44	0.22	1.2	0.00031
AT1G31830	0.08	0.82	0.72	0.0011	1.39	8.2e-13	0.91	1.1e-05	1.43	6.8e-14	1.27	6.2e-11	0.57	0.016
AT1G31835	-0.69	0.29	-0.64	0.32	-0.17	0.83	-0.98	0.086	-1.29	0.015	-1	0.07	-0.77	0.24
AT1G31850	-0.06	0.94	0.76	0.17	0.78	0.15	0.71	0.19	1.95	1.3e-05	1.77	0.0001	0.17	0.83
AT1G31860	-0.87	6.6e-05	-0.74	0.0012	-0.38	0.12	-0.91	3.4e-05	-0.99	2.5e-06	-1.07	3.1e-07	-0.41	0.11
AT1G31950	0.07	0.94	-0.09	0.92	1.08	0.037	1.35	0.0065	1.31	0.0064	0.64	0.24	0.21	0.8
AT1G32080	-0.22	0.56	-0.59	0.058	-0.55	0.067	-0.56	0.062	-1.2	4.6e-06	-1.13	2.2e-05	-1.03	0.00035
AT1G32090	0.74	0.22	0.84	0.15	0.96	0.079	0.96	0.075	1.64	0.00069	1.6	0.0011	0.45	0.52
AT1G32100	0.67	0.089	0.23	0.65	0.11	0.83	-0.19	0.69	0.99	0.0033	0.99	0.0037	1.1	0.0026
AT1G32170	1.69	4e-07	0.83	0.034	-0.29	0.54	-0.46	0.29	-0.05	0.92	0.52	0.18	0.81	0.044
AT1G32220	0.3	0.2	-0.13	0.65	0.17	0.5	0.06	0.85	-1.01	3.2e-08	-1.14	3e-10	-0.04	0.92
AT1G32240	-1.41	6.8e-07	-0.73	0.019	-0.25	0.48	-0.38	0.25	0.01	0.99	0.25	0.44	0.35	0.33
AT1G32440	-0.29	0.39	-0.66	0.018	-0.76	0.0041	-0.9	0.00052	-1.43	2.9e-09	-1.39	7.8e-09	-0.35	0.29
AT1G32470	-0.3	0.38	-0.66	0.022	-0.65	0.019	-0.87	0.0012	-0.7	0.009	-0.61	0.025	-1.04	0.00014
AT1G32520	-1.02	1.8e-05	-1.47	2.1e-10	-1.55	1.1e-11	-1.4	1.2e-09	-1.72	1.6e-14	-1.17	3.4e-07	-0.39	0.19
AT1G32550	-0.5	0.0062	-0.64	0.00036	-0.81	1.4e-06	-0.66	0.00013	-0.82	7.4e-07	-0.92	1.8e-08	-1.12	1.4e-11
AT1G32630	3.31	1.6e-09	2.11	0.00043	3.41	4.7e-10	2.82	5.7e-07	3	4e-08	2.41	1.7e-05	1.01	0.16
AT1G32640	3.34	1.5e-09	2.13	0.0004	3.44	4.5e-10	2.84	5.3e-07	3.03	3.7e-08	2.44	1.6e-05	1.03	0.15
AT1G32690	1.02	0.051	0.79	0.15	1.14	0.02	0.67	0.22	0.41	0.47	-0.18	0.78	-0.04	0.97
AT1G32780	-1.31	0.019	-1.87	0.00057	-1.47	0.0062	-1.2	0.03	-2.79	3.3e-08	-2.61	1.7e-07	-1.16	0.053
AT1G32900	-0.57	0.68	-2	0.059	-1.99	0.051	-1.61	0.13	-7.51	3.6e-18	-6.06	4.4e-12	-0.23	0.89
AT1G32910	8.11	0.0014	7.2	0.0066	6.29	0.016	7.61	0.0028	-0.81	0.83	-2.3	0.51	-1.94	0.66
AT1G32920	3.51	8.4e-10	1.76	0.0066	1.05	0.12	1.12	0.097	1.64	0.0073	1.2	0.064	0.31	0.75
AT1G32928	1.68	0.0053	1.3	0.043	-0.24	0.77	0.28	0.72	0.29	0.7	0.13	0.87	0.29	0.76
AT1G32940	-0.53	0.43	-0.48	0.48	-1.29	0.017	-0.72	0.22	-1.89	0.00014	-0.95	0.082	-1.17	0.049
AT1G33102	-1.8	0.029	-1.42	0.098	-1.82	0.022	-1.46	0.073	-1.7	0.027	-1.12	0.16	-0.09	0.95
AT1G33110	-0.27	0.65	-0.93	0.038	0.12	0.84	-0.25	0.64	-1.48	0.00017	-0.63	0.16	-0.22	0.73
AT1G33170	-0.4	0.33	-1.25	0.00013	-1.25	7.7e-05	-1.14	0.00041	-1.68	2.7e-08	-1.21	0.0001	-0.37	0.4
AT1G33260	1	0.042	0.91	0.072	0.77	0.13	0.11	0.87	-0.82	0.082	-0.53	0.29	0.15	0.84
AT1G33340	0.66	0.088	0.43	0.31	0.3	0.49	0.09	0.86	0.01	0.99	0.06	0.89	1.14	0.0011
AT1G33350	-0.38	0.64	0.03	0.98	0.75	0.22	1.03	0.068	1.14	0.031	0.59	0.32	-0.27	0.76
AT1G33440	-0.08	0.91	-0.18	0.79	0.15	0.81	-1.15	0.016	0.22	0.68	-0.47	0.34	-0.09	0.91
AT1G33470	-0.19	0.58	0.04	0.93	-0.29	0.31	-0.14	0.65	1.05	3.6e-06	1.21	8e-08	0.5	0.075
AT1G33480	-1.21	4.9e-05	-1.46	1.5e-06	-1.46	6e-07	-1.34	6e-06	-0.46	0.15	-0.17	0.65	0.02	0.97
AT1G33590	1.34	1.2e-05	1.14	0.00039	1.28	3e-05	0.93	0.0039	0.67	0.04	0.04	0.93	-0.1	0.85
AT1G33610	3.12	8.2e-10	1.67	0.0035	0.74	0.25	0.66	0.3	-0.03	0.97	-0.27	0.7	0.2	0.83
AT1G33720	0.89	0.25	-0.51	0.55	-1.41	0.037	-0.11	0.9	-0.42	0.58	-0.62	0.41	-0.65	0.45
AT1G33760	5.31	6e-06	1.94	0.18	0.87	0.59	1.75	0.21	-2.39	0.087	-1.87	0.18	-0.9	0.63
AT1G33790	2.2	0.01	1.91	0.032	0.37	0.75	1.21	0.19	-0.13	0.91	-0.59	0.57	0.75	0.52
AT1G33970	1.43	0.0097	2.1	6.5e-05	2.13	2.7e-05	2.65	1.2e-07	2.4	1.1e-06	1.7	0.00097	0.97	0.12
AT1G34010	-0.69	0.034	-0.93	0.0031	-1.07	0.00031	-0.95	0.0017	-1.5	1.4e-07	-0.98	0.00082	-0.85	0.0094
AT1G34060	-0.77	0.12	-0.35	0.55	0.27	0.64	-0.08	0.9	-0.64	0.17	-0.18	0.75	1.73	5.3e-05
AT1G34160	-0.02	0.99	0.8	0.25	-0.07	0.94	1.33	0.024	1.72	0.0015	1.31	0.021	0.53	0.5
AT1G34180	0.21	0.81	0.95	0.15	0.62	0.38	0.44	0.55	0.86	0.16	1.24	0.033	0.89	0.21
AT1G34245	-2.34	0.0014	-1.38	0.07	-0.67	0.4	-0.63	0.43	-1.04	0.14	-0.7	0.35	-0.18	0.87
AT1G34300	0.43	0.05	0.96	3.7e-07	0.79	3.1e-05	0.77	6.7e-05	1.02	1.7e-08	0.73	9e-05	0.71	0.00048
AT1G34340	0.37	0.38	0.73	0.039	1.03	0.0015	1.44	3.5e-06	1.02	0.0011	0.73	0.028	0.46	0.27
AT1G34420	0.88	0.087	0.88	0.084	0.27	0.66	0.56	0.29	0.85	0.071	1.01	0.03	0.47	0.45
AT1G34460	0.87	0.23	0.69	0.36	1.21	0.056	1.33	0.032	0.91	0.16	1.25	0.038	0.57	0.49
AT1G34640	-2.04	0.00077	-1.14	0.093	-1.18	0.068	-0.77	0.26	-0.36	0.62	-0.45	0.53	-0.12	0.91
AT1G34750	0.41	0.61	0	1	-1.36	0.021	-0.46	0.51	-0.65	0.3	-0.44	0.52	-0.66	0.38
AT1G35140	7.25	1.1e-07	4.28	0.0049	-1.92	0.26	1.68	0.33	-2.7	0.078	-1.76	0.28	-1.23	0.55
AT1G35170	-0.86	0.29	-1.06	0.17	-1.78	0.011	-0.98	0.18	-0.37	0.63	-0.26	0.76	0.39	0.69
AT1G35210	0.43	0.56	0.01	0.99	-0.5	0.46	-0.53	0.42	-0.48	0.44	-0.89	0.12	-1.47	0.015
AT1G35220	0.36	0.092	0.45	0.029	0.46	0.019	0.8	1.1e-05	1.08	3.3e-10	1.08	2.4e-10	0.22	0.38
AT1G35290	-0.96	0.25	-2.73	0.00018	-2.9	3.2e-05	-3.26	4.7e-06	-5.55	3.7e-10	-3.08	4.9e-06	-2.04	0.0068
AT1G35350	2.07	0.00097	1.1	0.12	-0.06	0.95	0.73	0.32	-0.97	0.15	-0.88	0.2	-0.66	0.44
AT1G35460	-0.26	0.37	-0.48	0.058	-1.1	5.3e-07	-0.71	0.0021	-0.56	0.015	-0.45	0.06	-0.22	0.5
AT1G35560	-0.68	0.0028	-0.92	3.1e-05	-0.83	0.00015	-0.95	1e-05	-1.49	2.5e-13	-1.13	4.8e-08	-0.5	0.05
AT1G35670	0.2	0.75	0.09	0.89	-1.24	0.0028	-0.57	0.23	-1.54	8.9e-05	-1.55	8.3e-05	-0.25	0.7
AT1G35680	-0.15	0.54	-0.19	0.42	-0.29	0.17	-0.32	0.12	-0.69	8.3e-05	-1.08	1.5e-10	-1	1e-08
AT1G35720	-0.2	0.74	0.18	0.77	0.3	0.57	0.19	0.74	1.24	0.0019	0.95	0.023	-0.05	0.95
AT1G35730	-0.04	0.96	0.13	0.83	0.76	0.074	0.11	0.84	1.24	0.0011	1.12	0.0038	0.5	0.33
AT1G35910	0.41	0.5	0.07	0.92	0.27	0.65	-0.15	0.82	0.81	0.075	0.74	0.11	1.68	8.6e-05
AT1G36370	0.43	0.39	1.06	0.0095	0.76	0.069	0.35	0.46	0.36	0.42	0.23	0.64	0.14	0.82
AT1G36622	-1.16	0.37	-0.36	0.82	-1.99	0.07	-1.23	0.3	-3.05	0.0024	-1.32	0.24	-1.41	0.27
AT1G36940	1	0.16	1.06	0.13	0.05	0.96	0.42	0.59	1.25	0.042	0.74	0.27	1.42	0.035
AT1G37130	-0.19	0.78	-0.23	0.72	-0.25	0.68	-0.76	0.12	-1.17	0.0086	-0.02	0.98	0.63	0.27
AT1G38065	-0.76	0.051	-0.42	0.34	-1.2	0.00067	-0.7	0.068	-0.31	0.46	-0.15	0.74	0.02	0.98
AT1G38131	-0.67	0.04	-0.8	0.012	-1.13	0.00013	-0.92	0.0025	-0.23	0.51	-0.11	0.78	-0.09	0.86
AT1G41830	-0.27	0.5	-0.4	0.27	-0.87	0.0038	-1.14	9.3e-05	-1.37	8.1e-07	-1.08	0.00017	-0.16	0.74
AT1G41880	-0.92	0.011	-0.84	0.026	-0.77	0.035	-1.05	0.0026	-1.87	4.4e-09	-1.76	4.7e-08	-1.33	0.00016
AT1G42470	1.09	8.8e-17	0.88	9e-11	0.14	0.43	0.86	1.3e-10	0.21	0.18	-0.08	0.66	0.42	0.0086
AT1G42540	1.14	0.00011	0.72	0.03	1.06	0.00037	0.93	0.0024	-0.23	0.53	-0.34	0.33	0.38	0.33
AT1G42550	-0.87	0.015	-1.05	0.0025	-0.76	0.032	-0.48	0.2	-1.2	0.00019	-1.12	0.00059	-0.28	0.55
AT1G42970	-0.15	0.74	-0.62	0.06	-0.57	0.077	-0.68	0.028	-1.08	0.00012	-0.97	0.00076	-0.67	0.048
AT1G43160	1.7	0.29	2.15	0.16	3.91	0.0031	3.04	0.027	-2.31	0.094	-1.08	0.49	0.73	0.72
AT1G43605	-0.83	0.17	-1.54	0.008	-1.27	0.02	-1.24	0.024	-0.53	0.35	0.48	0.38	0.27	0.72
AT1G43620	0.74	0.037	1.23	0.00017	1.17	0.00026	1.75	1e-08	1.8	1.8e-09	1.39	5.6e-06	0.34	0.45
AT1G43650	1.69	0.003	1.33	0.028	0.78	0.23	0.8	0.2	0.56	0.38	0.3	0.67	0.53	0.5
AT1G44000	-0.74	3.9e-06	-1.16	6.3e-14	-1.11	5.5e-13	-1.11	5.5e-13	-2.22	8.3e-52	-1.66	3.1e-29	-0.58	0.00088
AT1G44100	1.19	2.4e-05	0	0.99	-0.41	0.23	-0.7	0.022	-0.86	0.0025	-0.76	0.0097	-0.09	0.86
AT1G44120	0.66	0.11	0.71	0.077	0.36	0.42	1.13	0.0016	0.44	0.27	0.73	0.05	0.04	0.96
AT1G44160	0.9	0.3	1.32	0.091	0.71	0.4	1.18	0.12	1.7	0.012	1.36	0.055	1.08	0.2
AT1G44350	3.66	3.2e-06	2.86	0.00065	3.54	6.8e-06	2.97	0.00026	1.1	0.22	0.57	0.57	0.34	0.8
AT1G44446	-0.85	1.5e-07	-0.64	0.00019	-0.36	0.045	-0.55	0.0014	-1.87	2.2e-35	-1.92	1.9e-37	0.15	0.53
AT1G44575	-0.21	0.62	-0.52	0.13	-0.62	0.048	-0.69	0.028	-1.3	2.4e-06	-1.23	1.1e-05	-0.75	0.023
AT1G44780	0.5	0.14	0.5	0.14	1.02	0.00031	1.16	3.3e-05	0.92	0.001	0.75	0.01	-0.05	0.92
AT1G44790	0.55	0.14	0.67	0.061	1.27	4.3e-05	1.3	3.1e-05	1.31	1.5e-05	1.12	0.00033	-0.17	0.73
AT1G44800	0.67	0.25	0.2	0.78	0.01	0.99	-0.65	0.24	-2.23	8.8e-07	-1.75	0.00017	0.4	0.57
AT1G45010	-1.09	0.0012	-0.49	0.22	-0.62	0.085	-0.67	0.062	0.07	0.88	-0.07	0.88	0.02	0.98
AT1G45145	0.89	0.083	0.78	0.14	1.13	0.017	0.97	0.045	1.25	0.0052	1.38	0.0021	0.57	0.33
AT1G45163	0.5	0.49	1.49	0.0076	1.12	0.048	1.36	0.013	2.3	3e-06	1.97	9.6e-05	0.7	0.31
AT1G45165	0.51	0.47	1.5	0.0072	1.13	0.046	1.36	0.013	2.32	2.7e-06	1.97	9.3e-05	0.71	0.3
AT1G45180	1.72	1.1e-05	0.9	0.046	0	1	0.43	0.38	0.04	0.94	0.07	0.91	0.08	0.91
AT1G45201	0.28	0.63	0.27	0.65	0.85	0.058	0.67	0.15	1.68	1.8e-05	1.67	2.5e-05	1.75	2.6e-05
AT1G45229	0.75	0.15	0.13	0.87	0.28	0.65	1.28	0.0041	0.32	0.56	0.79	0.089	0.61	0.29
AT1G45474	-0.42	0.025	-0.64	0.00028	-0.8	1.5e-06	-0.62	0.00031	-1.25	3.2e-15	-1.3	2.6e-16	-1.21	1.3e-13
AT1G45545	-0.69	3.7e-05	-0.85	3.6e-07	-1.05	6.7e-11	-0.78	2.3e-06	-1.36	6.3e-18	-1.46	6e-21	-1.34	1.1e-16
AT1G46264	-1.86	2.7e-06	-0.56	0.23	0.01	0.98	-0.48	0.29	0.33	0.46	0.27	0.57	0.32	0.56
AT1G46480	0.05	0.97	0.05	0.96	-1.31	0.041	-0.66	0.35	0.63	0.33	0.19	0.8	0.21	0.83
AT1G46768	-1.15	0.03	-0.37	0.57	-0.5	0.39	-0.7	0.21	-1.7	0.0004	-1.58	0.00096	-0.21	0.79
AT1G47210	-1.02	3.9e-05	-1.19	2.4e-06	-1.37	1.3e-08	-1.5	7e-10	-0.61	0.017	-0.71	0.0043	-0.14	0.72
AT1G47370	-1.32	0.0028	-1.11	0.016	-1.46	0.00066	-0.98	0.031	-1.31	0.0018	-1.32	0.0016	-1.14	0.016
AT1G47380	1.62	3.3e-06	0.89	0.024	-0.1	0.86	0.3	0.52	-0.18	0.69	-0.09	0.86	-0.2	0.73
AT1G47510	-1.35	0.18	-1.2	0.24	-0.48	0.68	-0.9	0.37	-2.32	0.0063	0.21	0.86	0.85	0.46
AT1G47530	-0.48	0.031	-0.71	0.00078	-0.83	2.7e-05	-0.66	0.0014	-1.39	1e-13	-1	1.8e-07	-0.3	0.24
AT1G47580	-1.1	0.0023	-1.21	0.00088	-0.97	0.0076	-0.99	0.0065	-0.98	0.0047	-0.89	0.013	-0.69	0.096
AT1G47655	-1.58	0.037	-0.9	0.27	-0.95	0.22	-1.22	0.1	0.43	0.59	-0.17	0.86	0.85	0.32
AT1G47670	0.19	0.77	-0.06	0.94	-0.21	0.72	-0.47	0.38	1.05	0.016	1	0.024	1.21	0.011
AT1G47710	-0.08	0.87	0.52	0.11	0.9	0.0014	0.56	0.061	1.05	8e-05	0.81	0.0034	0.15	0.74
AT1G47890	-0.02	0.99	1.26	0.25	-1.08	0.34	-0.19	0.89	0.69	0.52	2	0.031	0.63	0.65
AT1G47960	-0.2	0.81	0.12	0.89	0.19	0.81	-0.07	0.93	1.09	0.039	1.13	0.035	0.91	0.14
AT1G48100	-1.81	5.5e-06	-1.72	2.9e-05	-0.42	0.4	-1.52	0.00018	-2.77	7.3e-13	-2.8	1.9e-13	0.1	0.89
AT1G48210	0.02	0.98	0.47	0.42	0.24	0.71	1.06	0.03	2.28	8.9e-08	2.09	1.5e-06	0	1
AT1G48240	-0.12	0.67	-0.47	0.035	-1.11	6e-09	-1	3.3e-07	-0.67	0.00062	-0.85	8.8e-06	-0.34	0.17
AT1G48260	-2.38	3.2e-07	-1.58	0.0013	-0.92	0.069	-0.87	0.089	-1.51	0.0011	-1.35	0.0036	0.07	0.93
AT1G48330	-3.02	0.0069	0.47	0.77	-0.17	0.92	0.98	0.45	1.12	0.35	0.06	0.97	-0.02	0.99
AT1G48350	-0.33	0.16	-0.57	0.0074	-0.49	0.021	-0.62	0.0025	-0.76	8.2e-05	-1.16	4.7e-10	-1.21	2.6e-10
AT1G48355	-0.36	0.094	-0.68	0.00034	-0.5	0.01	-0.7	0.00014	-0.75	2.7e-05	-1.14	3.8e-11	-1.2	9e-12
AT1G48360	0.21	0.8	0.41	0.56	0.97	0.087	1.36	0.011	1.43	0.0052	1.12	0.036	0.07	0.94
AT1G48370	-0.09	0.92	0.78	0.22	0.87	0.15	1.18	0.036	1.67	0.0011	1.83	0.00035	0.19	0.83
AT1G48430	0.61	0.078	0.48	0.18	0.6	0.07	1.21	4.8e-05	1.13	9.7e-05	1	0.0007	0.49	0.19
AT1G48440	0.52	0.052	0.65	0.012	1.12	1.3e-06	0.65	0.0088	0.8	0.00066	0.41	0.12	0.05	0.91
AT1G48480	-0.61	0.074	-0.83	0.011	-1.69	3.4e-09	-1.26	2.2e-05	-0.46	0.16	-0.49	0.14	-0.16	0.74
AT1G48540	0.29	0.49	0.45	0.24	0.21	0.62	1.09	0.0005	1.08	0.00038	0.82	0.0098	0.76	0.032
AT1G48570	0.16	0.65	0.28	0.35	1.16	1.9e-07	0.32	0.24	0.12	0.68	-0.17	0.57	0.43	0.13
AT1G48630	-0.29	0.6	-0.47	0.34	-0.06	0.92	-0.95	0.021	-0.97	0.014	-1.1	0.0046	-0.2	0.75
AT1G48745	-0.25	0.71	-1.05	0.035	-1.45	0.0015	-1.56	0.00062	-2.81	3.8e-11	-1.81	3.2e-05	-0.25	0.73
AT1G48750	-1.05	0.018	-1.02	0.025	-1.01	0.022	-1.53	0.00023	-1.12	0.0072	-0.77	0.079	-0.68	0.19
AT1G48870	-1.26	0.024	-0.69	0.25	-0.89	0.099	-0.97	0.073	0.19	0.74	0.12	0.85	-0.12	0.88
AT1G48920	0.26	0.48	0.47	0.15	1.23	3.1e-06	0.47	0.13	0.41	0.16	-0.1	0.79	0.58	0.072
AT1G49000	-1.72	0.053	0.25	0.84	-1.06	0.26	-1.59	0.066	-1.92	0.018	-1.64	0.05	-1.54	0.11
AT1G49010	-1.48	5.9e-05	-1.12	0.0046	-1	0.01	-0.95	0.015	-0.81	0.033	-0.46	0.27	-0.55	0.25
AT1G49032	-0.21	0.78	0.85	0.13	0.5	0.4	0.64	0.25	1.15	0.019	0.99	0.052	1.4	0.0075
AT1G49130	-1.73	0.13	1.71	0.13	2.01	0.059	1.7	0.12	2.52	0.011	2.85	0.0036	0.51	0.74
AT1G49200	-2.35	0.00045	-1.35	0.073	-2.97	4.4e-06	-2.88	1.1e-05	-2.11	0.0012	-1.06	0.14	-0.6	0.52
AT1G49205	-2.36	0.00045	-1.54	0.036	-3.13	1.4e-06	-3.04	3.5e-06	-2.34	0.00031	-1.17	0.1	-0.66	0.47
AT1G49225	-0.43	0.79	2.81	0.0013	0.7	0.56	2.93	0.0005	3.99	2.8e-07	3.81	1.1e-06	1.96	0.046
AT1G49230	-0.05	0.97	3	5.1e-05	1.7	0.032	2.88	7.5e-05	4.39	9.1e-11	4.13	1.5e-09	1.81	0.032
AT1G49405	-0.69	0.32	-1.62	0.0093	-0.82	0.2	-0.61	0.35	-2.15	0.00021	-2.37	2.4e-05	-0.73	0.3
AT1G49430	-0.87	0.047	-1.25	0.0027	-1.5	0.00013	-1.28	0.0014	-0.93	0.022	-1.1	0.0059	-0.03	0.97
AT1G49450	1.88	0.0026	0.91	0.22	2.42	4.2e-05	1.35	0.039	1.39	0.026	1.99	0.00087	2.26	0.00032
AT1G49470	-1.12	0.027	-0.38	0.55	0.35	0.56	-0.51	0.36	0.32	0.57	-0.04	0.96	0.69	0.24
AT1G49500	1.69	0.0062	1.36	0.036	1.62	0.008	0.98	0.14	1.95	0.00067	1.55	0.0095	2.11	0.00063
AT1G49520	2.25	1.8e-05	0.65	0.34	1.32	0.021	0.99	0.096	0.1	0.89	0.09	0.91	-0.16	0.87
AT1G49530	3.66	1.1e-06	1.16	0.22	2.03	0.013	2.11	0.01	0.33	0.75	0.25	0.82	-0.13	0.93
AT1G49560	-0.93	0.24	0.34	0.71	0.55	0.49	1.02	0.15	1.41	0.03	1	0.15	-0.21	0.84
AT1G49620	-1.55	0.016	-0.8	0.27	0.4	0.6	-0.57	0.42	0.3	0.68	0.63	0.34	0.32	0.72
AT1G49650	0.47	0.3	1.2	0.0013	1.87	4e-08	1.57	7.3e-06	1.76	1.7e-07	1.42	4.1e-05	0.36	0.47
AT1G49660	-0.14	0.76	-1.06	0.0011	-0.68	0.042	-1.23	5.9e-05	-0.98	0.0013	-0.73	0.022	-0.26	0.55
AT1G49700	-1.36	0.053	-0.14	0.89	-1.3	0.055	-0.77	0.29	-0.87	0.2	-0.82	0.22	-1.57	0.028
AT1G49720	0.46	0.6	1.8	0.0055	1.65	0.0091	2.6	1.3e-05	2.38	4.7e-05	2.07	0.00054	0.75	0.35
AT1G49780	0.35	0.42	-0.11	0.82	-1.18	0.0003	-0.47	0.21	-0.43	0.23	-0.54	0.12	0.13	0.82
AT1G50020	-0.31	0.24	-0.36	0.16	-0.56	0.012	-0.62	0.0047	-1.22	8.1e-10	-1	7.8e-07	-0.22	0.44
AT1G50030	0.27	0.41	0.45	0.11	0.48	0.074	1	3.6e-05	0.58	0.021	0.48	0.067	0.56	0.048
AT1G50040	4.69	1.5e-12	2.84	8.4e-05	-0.34	0.75	1.33	0.093	-0.65	0.45	-0.3	0.76	-0.64	0.54
AT1G50110	-0.04	0.97	-0.48	0.46	-0.61	0.3	-1.36	0.011	-0.71	0.19	-1.2	0.018	0.02	0.99
AT1G50180	-0.35	0.71	-1.07	0.15	-1.22	0.08	-0.89	0.22	-1.46	0.024	-1.03	0.13	-0.53	0.56
AT1G50240	-0.08	0.87	-0.15	0.74	-0.33	0.36	-0.09	0.83	-0.99	0.00061	-1.11	0.00011	0.17	0.71
AT1G50420	-1.53	5.2e-10	-0.81	0.0031	-0.29	0.35	-1.02	7.9e-05	-0.85	0.00086	-0.47	0.087	-0.64	0.031
AT1G50450	0.48	0.33	-0.01	0.99	0.39	0.42	0.41	0.37	-0.75	0.065	-1.14	0.0032	-0.97	0.026
AT1G50460	2.4	0.011	1.27	0.24	0.03	0.98	1.3	0.2	-1.05	0.29	-0.62	0.58	-0.87	0.48
AT1G50560	0.62	0.21	0.79	0.087	1.15	0.004	0.92	0.027	1.33	0.00039	1.25	0.00082	1.44	0.00026
AT1G50590	0.28	0.55	-0.8	0.046	-1.96	3.5e-07	-1.05	0.0052	0.06	0.91	0.44	0.22	0.42	0.33
AT1G50732	-0.45	0.48	-0.49	0.42	-1.16	0.019	-0.85	0.1	-0.89	0.07	-0.8	0.12	-0.06	0.95
AT1G50745	0.74	0.1	0.72	0.11	-0.67	0.15	-0.11	0.85	-0.46	0.31	-0.32	0.5	-1	0.031
AT1G51060	-1.34	1.2e-17	-0.89	6.1e-08	-1.27	5e-16	-1.2	4.6e-14	-1.1	2.2e-12	-0.86	8.3e-08	-0.93	1.7e-08
AT1G51090	1.41	0.074	2.32	0.0013	2.34	0.0008	2.97	1.2e-05	2.82	2.1e-05	1.98	0.0045	-0.52	0.62
AT1G51140	-1.35	0.0012	-1.34	0.0017	-1.29	0.002	-0.94	0.031	0.87	0.039	0.93	0.028	0.26	0.68
AT1G51170	-1.23	0.00054	-0.85	0.027	-0.88	0.016	-0.63	0.095	0.46	0.22	0.44	0.24	0.3	0.54
AT1G51430	-0.23	0.72	0.39	0.51	0.87	0.067	1.23	0.0063	0.82	0.071	0.62	0.2	0.11	0.89
AT1G51440	-1.17	0.0029	-0.4	0.41	0.11	0.85	-0.32	0.51	-0.24	0.61	-0.37	0.41	0.51	0.3
AT1G51500	-1.18	0.00011	-0.46	0.22	-0.67	0.043	-0.66	0.048	-0.18	0.65	-0.36	0.31	0.1	0.86
AT1G51520	0.58	0.3	0.15	0.84	0.63	0.22	0.36	0.53	1.28	0.0028	1.17	0.0073	1.03	0.039
AT1G51610	0.54	0.4	1.82	0.00029	1.59	0.0014	2.47	1.6e-07	2.32	4.8e-07	1.62	0.00083	0.39	0.59
AT1G51680	-1.11	1.1e-06	-1.19	2.7e-07	-1.36	1.2e-09	-1.35	2.5e-09	-0.95	3.1e-05	-0.74	0.0017	-0.04	0.92
AT1G51700	-0.62	0.044	-0.81	0.0069	-1.44	7.2e-08	-1.06	0.00014	-1.24	3e-06	-1.03	0.00014	-0.25	0.53
AT1G51760	2.63	2e-05	1.66	0.015	2.53	4.2e-05	1.79	0.006	0.72	0.31	0.57	0.46	-0.7	0.42
AT1G51780	0.7	0.77	3.34	0.053	5.06	0.0011	5.93	0.0001	3.26	0.04	0.57	0.79	-1.36	0.56
AT1G51790	1.78	0.055	1.94	0.035	-0.08	0.95	1.08	0.27	-0.33	0.76	-0.34	0.76	-0.07	0.97
AT1G51800	1.6	0.15	1.71	0.12	0.02	0.99	0.34	0.8	-2.01	0.04	-1.06	0.33	-1.57	0.18
AT1G51805	1.67	0.0038	1.02	0.11	-0.51	0.47	0.74	0.25	-0.58	0.36	-0.85	0.16	-0.48	0.55
AT1G51820	3.51	0.0055	3.36	0.0095	1.75	0.21	2.67	0.04	-2.57	0.044	-1.55	0.26	-1.52	0.34
AT1G51940	2.07	9.7e-05	2.46	3.5e-06	1.81	0.00084	2.42	4e-06	2.74	5.3e-08	2.66	1.7e-07	0.37	0.66
AT1G51950	1.06	0.00019	-0.03	0.95	-0.22	0.56	-0.28	0.43	-0.46	0.13	-0.23	0.52	0.08	0.88
AT1G52000	0.75	0.33	1.16	0.09	3.54	2.9e-10	2.37	6.1e-05	1.59	0.008	1.35	0.03	1.33	0.057
AT1G52030	1.57	0.048	2.68	0.00023	4.13	5.6e-10	3.48	3.8e-07	3.65	4.3e-08	3.59	8.4e-08	2.67	0.00031
AT1G52040	1.51	0.077	2.08	0.0096	4.25	1.8e-09	4.02	2e-08	4.05	7.2e-09	4.37	4.1e-10	1.88	0.027
AT1G52140	1.09	0.016	1	0.033	1.07	0.017	0.46	0.37	1.35	0.0011	1	0.021	1.24	0.0071
AT1G52200	-0.69	0.36	0.35	0.68	-0.18	0.84	-0.15	0.86	-0.97	0.12	-1.02	0.11	-1.77	0.0061
AT1G52245	-1.99	0.0015	-0.98	0.16	-0.85	0.21	-1.46	0.021	-0.6	0.37	-0.14	0.86	-1.56	0.02
AT1G52290	1.4	0.013	0.9	0.15	-0.1	0.9	0.49	0.46	-0.54	0.38	-0.65	0.28	-0.05	0.96
AT1G52300	-0.62	0.019	-0.69	0.0089	-0.6	0.021	-0.92	0.00017	-1.39	1.1e-09	-1.43	3.8e-10	-0.83	0.0015
AT1G52340	-0.81	7.1e-08	-0.73	2.5e-06	-0.53	0.00064	-0.48	0.0026	-1.3	3.3e-19	-0.94	7.1e-11	-0.28	0.13
AT1G52342	-1.15	0.024	-1.78	0.0002	-1.24	0.011	-1.91	3.9e-05	-1.65	0.00029	-1.05	0.03	0.39	0.56
AT1G52400	1.56	0.013	2.69	3.8e-06	4.47	1.8e-16	3.89	1.8e-12	3.43	3.3e-10	3.06	3.5e-08	1.65	0.011
AT1G52410	1.63	0.00069	2.19	3.1e-06	4.17	8.7e-22	3.17	1.2e-12	3.19	2.9e-13	2.88	7.9e-11	1.62	0.0014
AT1G52510	-0.03	0.94	-0.16	0.63	-0.07	0.84	0.15	0.64	-0.78	0.00079	-1.04	4.8e-06	-0.63	0.018
AT1G52550	-0.9	3.5e-05	-0.83	0.00027	-0.92	2e-05	-0.88	5.4e-05	-1.24	2.4e-09	-1.27	6.3e-10	-0.37	0.17
AT1G52565	-0.69	0.38	-1.93	0.0023	-1.05	0.12	-2.13	0.00046	-3.49	1.9e-09	-1.45	0.019	-0.04	0.97
AT1G52570	-0.42	0.54	-0.67	0.27	-1.4	0.0086	-0.21	0.76	0.37	0.51	0.3	0.62	-0.87	0.15
AT1G52700	0.14	0.85	0.51	0.37	0.78	0.11	0.25	0.68	1.03	0.02	0.77	0.1	-0.85	0.13
AT1G52710	1.2	0.0028	1.14	0.0061	1.59	2.6e-05	1.63	1.7e-05	1.77	1.3e-06	1.54	3.5e-05	0.36	0.51
AT1G52720	3.37	2e-12	2.98	1.5e-09	3.82	9.9e-16	3.28	1.3e-11	3.59	2.7e-14	2.82	5.4e-09	0.46	0.54
AT1G52750	0.09	0.9	-0.43	0.48	-1.38	0.0061	-1.38	0.0064	-0.78	0.12	-0.73	0.13	-0.73	0.2
AT1G52770	-0.73	0.24	-0.05	0.96	1.24	0.017	0.5	0.4	2.59	1.7e-08	2.2	2.6e-06	-0.51	0.46
AT1G52830	3.98	1.6e-28	1.76	1.7e-05	0.55	0.27	1.15	0.008	0.16	0.78	-1.17	0.013	0.5	0.38
AT1G52870	-0.27	0.099	-0.72	1.6e-07	-0.73	4.3e-08	-0.53	0.00018	-0.94	3.3e-13	-1.01	6.7e-15	-0.32	0.048
AT1G52890	1.01	0.29	1.1	0.23	2.35	0.0023	1.79	0.026	0.86	0.31	1.47	0.068	1.64	0.062
AT1G52990	-0.15	0.89	-0.78	0.33	-1.47	0.034	-1.1	0.12	-0.8	0.26	-0.62	0.41	-0.1	0.93
AT1G53035	-0.79	0.69	2.88	0.046	2.15	0.14	3.43	0.011	4.08	0.0013	3.1	0.02	-0.01	0.99
AT1G53060	0.03	0.97	0.57	0.39	1.03	0.061	0.88	0.12	1.17	0.023	0.89	0.1	0.48	0.51
AT1G53070	-0.38	0.63	-0.34	0.68	-1.04	0.099	-0.63	0.35	1.55	0.0045	1.43	0.01	0.42	0.61
AT1G53090	-1.02	3.3e-07	-1.32	2.9e-11	-0.93	3.5e-06	-1.27	1.2e-10	-1.22	3e-10	-0.83	3.4e-05	-0.37	0.14
AT1G53100	1.06	0.46	1.84	0.14	1.66	0.18	3.69	0.00055	3.44	0.00096	3.08	0.0039	1.34	0.34
AT1G53110	0.11	0.87	1.18	0.0072	1.28	0.0022	1.61	6.9e-05	1.61	4e-05	1.43	0.00037	0.41	0.47
AT1G53160	1.06	0.0012	0.9	0.0094	0.14	0.76	0.74	0.032	1.25	4.6e-05	0.95	0.0032	0.77	0.036
AT1G53170	-0.62	0.21	-0.61	0.21	-1.02	0.016	-1.11	0.0079	-0.58	0.18	-0.59	0.18	0.71	0.14
AT1G53230	0.35	0.064	0.68	4.3e-05	0.33	0.067	0.57	0.00074	1.77	2.8e-33	1.52	1.5e-24	0.03	0.92
AT1G53320	1.39	1.7e-07	1.55	7e-09	1.8	4.8e-12	1.58	2.3e-09	2.24	7.1e-19	1.99	7.2e-15	1.26	6.5e-06
AT1G53330	0.46	0.48	0.89	0.1	0.33	0.6	0.87	0.093	1.07	0.025	0.95	0.051	-0.06	0.95
AT1G53345	1.53	0.0038	1.26	0.026	0.55	0.4	0.53	0.41	0.25	0.72	-0.08	0.92	0.08	0.94
AT1G53430	2.38	7.3e-08	1.17	0.021	-0.17	0.81	0.86	0.096	-0.08	0.91	0.01	0.98	0.03	0.98
AT1G53440	1.25	2.7e-05	1	0.0015	1.25	2.2e-05	1.09	0.00033	0.67	0.032	0.61	0.055	0.04	0.95
AT1G53520	-0.49	0.16	-0.72	0.025	-0.76	0.013	-0.81	0.0083	-1.18	2.7e-05	-1.26	6.9e-06	-1.27	2e-05
AT1G53542	-0.96	0.082	-0.5	0.42	-0.42	0.49	-1.43	0.005	-0.96	0.058	-1.1	0.026	0.67	0.26
AT1G53570	1.04	0.0013	0.72	0.043	0.22	0.61	0.68	0.049	0.08	0.86	0.06	0.9	0	0.99
AT1G53580	0.5	0.26	0.8	0.046	1.68	9.4e-07	1.03	0.0052	0.83	0.023	0.75	0.045	1	0.012
AT1G53600	-0.64	0.59	0.75	0.48	1.1	0.23	1.22	0.17	2.07	0.0075	1.63	0.044	0.83	0.44
AT1G53625	-1.12	0.45	-0.41	0.82	-3.36	0.0038	-0.89	0.53	-1.93	0.1	-1.5	0.23	-3.41	0.0056
AT1G53670	0.08	0.72	-0.13	0.54	-0.15	0.42	-0.34	0.043	-0.81	2.4e-08	-1.09	1.2e-14	-0.26	0.17
AT1G53680	-0.87	0.13	-1.66	0.0032	-0.9	0.098	-1.05	0.05	-2.21	3.7e-05	-2.08	3.1e-05	-1.1	0.053
AT1G53690	-0.09	0.94	-0.84	0.36	-1.92	0.015	-1.05	0.2	-2.29	0.0028	-2.14	0.004	0.36	0.75
AT1G53700	-3.46	8.7e-05	-1.98	0.025	-1.32	0.13	-2.28	0.0067	-2.39	0.0032	-2.75	0.00057	-0.1	0.95
AT1G53730	1.24	0.006	1.2	0.0088	-0.48	0.37	0.06	0.93	-0.42	0.4	-0.27	0.62	-0.02	0.98
AT1G53780	0.47	0.62	0.06	0.96	0.9	0.25	1.97	0.0033	0.79	0.28	0.75	0.32	0.35	0.74
AT1G53875	-1.81	0.00062	-0.88	0.15	0.19	0.8	-0.17	0.82	-1.04	0.054	-1.43	0.0064	-0.1	0.92
AT1G53885	6.12	4.4e-10	5.27	2.2e-07	7.06	3.8e-13	6.31	1.7e-10	6.41	3.5e-11	5.13	2.3e-07	2.87	0.014
AT1G53890	-0.6	0.46	0.54	0.49	1.06	0.11	1.3	0.044	0.39	0.6	-0.09	0.92	1.39	0.042
AT1G53903	6.62	1.2e-10	6.44	8.1e-10	7.79	2e-14	6.91	2.3e-11	7.43	1.6e-13	5.56	8.5e-08	3.14	0.0098
AT1G53910	0.33	0.55	1	0.019	1.07	0.0083	0.61	0.17	1.07	0.0064	0.9	0.026	0.47	0.37
AT1G54010	2.47	0.026	3.5	0.00091	6.65	2.5e-12	5.88	1.1e-09	4.44	4.4e-06	4.44	5.2e-06	0.15	0.94
AT1G54020	3.68	0.0004	4.87	1.2e-06	7.32	4.3e-15	6.89	3e-13	6.57	1.6e-12	5.91	3.9e-10	4.32	3.2e-05
AT1G54030	0.39	0.26	0.7	0.024	1.78	1.1e-11	1.14	4.3e-05	0.9	0.0012	0.48	0.11	-0.2	0.64
AT1G54040	0.36	0.55	0.47	0.41	0.57	0.27	1.17	0.01	1.76	2.7e-05	1.73	4.3e-05	0.79	0.14
AT1G54050	-0.75	0.26	-1.21	0.041	-0.29	0.69	-0.67	0.28	-0.73	0.21	-0.39	0.56	-1.17	0.059
AT1G54100	1	0.046	1.22	0.012	1.73	8.9e-05	1.7	0.00014	1.11	0.015	1.23	0.0066	1.6	0.00069
AT1G54120	-2.78	4.8e-07	-1.14	0.044	-1.27	0.018	-1.11	0.042	-0.95	0.071	-0.98	0.061	0.16	0.85
AT1G54217	-0.39	0.76	1.5	0.084	1.48	0.075	2.24	0.0037	2.4	0.0011	1.83	0.018	0.27	0.84
AT1G54220	-0.15	0.67	-0.54	0.042	-0.53	0.039	-0.46	0.078	-0.98	2.2e-05	-0.77	0.0011	-1.01	3.5e-05
AT1G54570	-0.09	0.93	0.19	0.82	0.28	0.7	0.94	0.11	1.04	0.06	1.38	0.011	0.5	0.51
AT1G54580	-0.29	0.34	-0.22	0.48	-0.36	0.19	-0.57	0.026	-0.81	0.00053	-1.11	1.3e-06	-0.48	0.091
AT1G54740	0.58	0.36	-0.25	0.74	-2.19	7.3e-06	-1.23	0.019	-2.1	1.2e-05	-1.42	0.0045	-0.48	0.49
AT1G54790	-0.29	0.32	-0.32	0.24	-0.41	0.1	-0.22	0.42	-0.3	0.23	-1	3.8e-06	0.04	0.93
AT1G54830	0.13	0.79	0.67	0.06	0.93	0.0046	0.66	0.057	1.01	0.0012	0.85	0.0083	0.72	0.049
AT1G55040	-0.49	0.28	0.35	0.44	1.32	6.2e-05	0.39	0.35	0.06	0.9	0.02	0.98	0.13	0.82
AT1G55320	-1.18	2.7e-06	-1.83	2.4e-13	-1.64	2.5e-11	-1.67	1.3e-11	-1.57	9.9e-11	-0.79	0.002	-1.05	7e-05
AT1G55330	1.03	0.083	0.6	0.36	-1.77	0.00068	-0.61	0.32	0.08	0.91	0.23	0.74	-0.55	0.44
AT1G55335	1.03	0.083	0.6	0.36	-1.77	0.00068	-0.61	0.32	0.08	0.91	0.23	0.74	-0.55	0.44
AT1G55450	1.58	0.0034	0.95	0.12	-0.79	0.19	-0.14	0.86	-0.35	0.58	-0.49	0.43	-0.36	0.65
AT1G55480	-0.19	0.59	-0.66	0.016	-0.62	0.02	-0.82	0.0014	-1.4	3.1e-09	-1.39	5.2e-09	-0.75	0.0063
AT1G55490	-0.17	0.72	-0.72	0.04	-0.43	0.25	-0.55	0.12	-1.02	0.0011	-1.27	3.7e-05	-1.04	0.0023
AT1G55510	0.4	0.46	0.76	0.1	0.83	0.057	1.09	0.009	1.35	0.00049	1.3	0.00093	0.88	0.059
AT1G55530	-0.86	9.8e-07	-0.67	0.00032	-0.67	0.00023	-1.01	7.4e-09	-0.55	0.0021	-0.28	0.15	-0.05	0.88
AT1G55610	0.15	0.78	0.73	0.062	1	0.0049	0.52	0.19	1.26	0.00016	1.49	4.9e-06	0.98	0.0097
AT1G55740	0.52	0.53	0.31	0.74	0.49	0.52	0.97	0.15	1.49	0.011	1.43	0.016	1.28	0.061
AT1G55860	0.37	0.24	0.36	0.26	0.43	0.14	1.07	2.6e-05	0.64	0.014	0.42	0.13	0.43	0.18
AT1G55910	-1.4	0.0011	-0.97	0.036	-1.52	0.00026	-1.8	1.1e-05	-1.56	0.00012	-1.19	0.0046	-0.44	0.44
AT1G55915	-0.55	0.2	-0.93	0.017	-1.46	4.1e-05	-1.26	0.00053	-2.28	9.7e-11	-1.85	5.7e-08	-0.47	0.3
AT1G55920	-1.23	1.7e-09	-0.54	0.022	-0.13	0.67	-0.43	0.067	-1.29	1.3e-10	-1.13	2.3e-08	0.77	0.00059
AT1G55960	-1.51	7.4e-14	-2.55	2.5e-38	-2.71	1.4e-43	-2.82	2.7e-47	-4.23	7.1e-107	-3.82	7.6e-88	-0.67	0.0046
AT1G56010	-0.47	0.2	0.72	0.028	0.41	0.25	0.79	0.012	1.25	1.1e-05	1.16	5.7e-05	0.95	0.003
AT1G56020	2.34	3.5e-06	1.97	0.00022	1.51	0.0051	1.5	0.0056	0.69	0.24	0.15	0.83	0.43	0.58
AT1G56045	-0.92	0.012	-0.44	0.3	-0.63	0.099	-0.93	0.0095	-1.3	9e-05	-1.17	0.00052	-0.49	0.26
AT1G56050	-0.36	0.36	-0.84	0.01	-0.86	0.0061	-0.88	0.0048	-1.38	1.9e-06	-1.5	1.8e-07	-0.85	0.011
AT1G56060	-0.64	0.65	-0.63	0.64	-2.43	0.017	-1.42	0.2	-1.07	0.33	-1.24	0.26	-2.25	0.042
AT1G56080	-0.22	0.74	0.23	0.71	-0.12	0.85	0.23	0.68	1.68	2.9e-06	2.03	4e-09	-0.06	0.95
AT1G56105	0.18	0.82	0.18	0.82	1.32	0.0057	0.36	0.57	0.82	0.1	-0.44	0.47	0.42	0.54
AT1G56120	0.58	0.73	-1.03	0.48	-2.78	0.017	-0.87	0.54	-1.13	0.37	-1	0.45	-0.28	0.89
AT1G56130	0.24	0.78	-0.5	0.53	-0.22	0.78	0.88	0.14	1.4	0.0079	0.09	0.9	-0.56	0.48
AT1G56140	1.34	0.0041	0.84	0.1	0.6	0.26	1.01	0.036	-0.02	0.98	-0.2	0.74	-0.33	0.62
AT1G56150	-1.6	0.0008	0.31	0.64	0.27	0.66	-0.44	0.45	-0.03	0.96	0.36	0.53	-0.28	0.7
AT1G56170	-0.73	0.0091	-1.61	8.1e-10	-1.68	6.2e-11	-1.75	1.1e-11	-1.8	1.3e-12	-1.02	6.7e-05	-0.46	0.15
AT1G56180	-0.72	0.00038	-1.01	3.4e-07	-0.91	3.6e-06	-0.83	3.4e-05	-1.07	1.6e-08	-0.67	0.00069	-0.27	0.31
AT1G56200	-0.77	0.00016	-0.43	0.059	-0.54	0.011	-0.35	0.12	-0.58	0.0044	-0.73	0.00023	-1.01	4.6e-07
AT1G56210	-1.37	0.001	-0.78	0.089	-0.87	0.044	-0.72	0.1	0.01	0.99	0.47	0.29	0.43	0.43
AT1G56220	-1.41	0.027	0.76	0.3	0.51	0.5	0.91	0.17	1.46	0.014	1.33	0.03	0.78	0.31
AT1G56230	-0.22	0.76	0.23	0.75	0.44	0.46	0.49	0.4	1	0.04	1.05	0.032	0.65	0.29
AT1G56240	2.98	0.031	1.92	0.21	-0.6	0.74	0.71	0.68	-1.91	0.19	-4.02	0.0066	-4.02	0.018
AT1G56280	-0.09	0.88	0.2	0.71	0.03	0.96	0.01	0.98	0.91	0.013	1.08	0.0027	1.39	0.00021
AT1G56300	-0.02	0.99	2.95	0.006	2.82	0.0068	3.86	0.00012	4.03	3e-05	3.2	0.0014	0.25	0.89
AT1G56430	-1.34	0.0073	-2.05	1.6e-05	-2.32	3.8e-07	-1.88	6.9e-05	-1.32	0.0056	-0.97	0.052	-1.12	0.04
AT1G56510	2	8.6e-06	0.2	0.78	-0.94	0.063	-0.09	0.9	-0.7	0.16	-0.44	0.42	-0.44	0.5
AT1G56540	1.59	0.00012	0.16	0.81	-1.36	0.0028	-0.54	0.29	-0.13	0.82	-0.11	0.86	-0.27	0.68
AT1G56550	1.67	0.028	1.4	0.077	-0.06	0.96	0.22	0.83	1.12	0.14	1.05	0.17	0.63	0.53
AT1G56600	-0.6	0.61	-1.36	0.17	-1.03	0.3	-1.84	0.04	-0.09	0.94	-0.44	0.68	1.72	0.075
AT1G56650	1.01	0.094	-0.19	0.82	1.46	0.007	1.1	0.053	0.69	0.23	1.02	0.068	0.51	0.49
AT1G56670	-0.43	0.42	-0.41	0.43	-1.16	0.0061	-1.12	0.0079	-1.94	8.2e-07	-1.57	7.2e-05	-0.8	0.098
AT1G56710	-0.69	0.17	0.33	0.55	-0.21	0.71	0.11	0.85	1.22	0.0017	1.58	2.7e-05	0.59	0.25
AT1G56720	-0.05	0.92	-0.17	0.64	-1.62	6.9e-11	-0.79	0.003	-1.14	4.4e-06	-1.02	4.3e-05	-0.51	0.093
AT1G57560	2.06	0.019	1.38	0.15	0.18	0.88	0.53	0.62	0	1	-0.01	0.99	-0.68	0.57
AT1G57590	1.63	0.01	1.81	0.0043	1.11	0.094	2.66	4.4e-06	2.55	6.5e-06	2.47	1.4e-05	1.78	0.0063
AT1G57660	-0.49	0.14	-0.66	0.034	-0.35	0.31	-0.71	0.018	-1.16	1.9e-05	-1.23	6e-06	-0.85	0.006
AT1G57680	1.62	1.2e-07	0.58	0.12	-0.76	0.026	0.06	0.9	-0.37	0.3	-0.34	0.36	-0.56	0.16
AT1G57770	0.02	0.98	-0.11	0.83	0.11	0.82	0.21	0.62	-1.14	0.0002	-1.93	5.4e-11	-0.77	0.032
AT1G57820	-0.2	0.64	-0.73	0.027	-1	0.00094	-0.93	0.0025	-0.59	0.059	-0.69	0.024	-0.28	0.51
AT1G57850	-1.35	0.32	-0.66	0.62	-0.48	0.69	0.58	0.56	3.94	9.4e-11	4.15	6.4e-12	0.81	0.42
AT1G57860	-0.51	0.13	-0.69	0.032	-0.48	0.15	-0.67	0.032	-1.14	4.7e-05	-1.19	2.2e-05	-0.97	0.0018
AT1G57980	1.4	7.4e-07	0.39	0.3	-1.98	9.6e-10	-0.15	0.73	-0.18	0.64	-0.59	0.066	0.34	0.39
AT1G57990	4.07	5.9e-06	2.38	0.018	-0.83	0.49	0.84	0.47	-1.2	0.25	-1.56	0.12	-0.79	0.56
AT1G58170	-2.12	2.8e-05	-1.01	0.069	-1.21	0.02	-1.47	0.0041	-1.06	0.035	-0.91	0.077	0.21	0.79
AT1G58190	0.08	0.91	0.78	0.078	0.4	0.41	0.59	0.19	0.97	0.012	0.56	0.18	1.18	0.0038
AT1G58200	2.17	2.2e-07	1.92	1e-05	2.18	1.8e-07	2.4	9.2e-09	1.8	1.8e-05	1.3	0.0032	0.61	0.28
AT1G58225	-0.27	0.84	0.28	0.83	-1.77	0.049	-1.65	0.071	0.14	0.9	0.82	0.4	-0.25	0.87
AT1G58270	1.9	9.6e-06	0.68	0.2	1.03	0.028	0.35	0.54	1.45	0.00078	0.96	0.038	0.45	0.46
AT1G58280	-0.22	0.73	-1	0.028	-1.05	0.017	-0.93	0.037	-3.09	1.7e-15	-2.85	1.9e-13	-0.54	0.32
AT1G58290	-0.43	0.58	-0.36	0.64	-0.52	0.45	-0.85	0.17	-2.11	5.5e-05	-1.98	0.00018	0.15	0.87
AT1G58340	0.17	0.91	0.59	0.65	0.79	0.5	1.29	0.21	0.2	0.87	2.2	0.017	1.32	0.25
AT1G58520	-1.67	4.5e-08	-2.89	1.3e-22	-2.71	3.6e-20	-2.4	8.2e-16	-2.67	5e-20	-2.54	3.1e-18	-0.6	0.12
AT1G59359	-0.28	0.66	-0.38	0.51	0.2	0.75	-0.54	0.28	-0.68	0.14	-1.01	0.023	-0.23	0.74
AT1G59640	1.74	0.00027	0.06	0.94	0.64	0.26	0.6	0.3	-0.4	0.5	-0.26	0.68	-0.28	0.71
AT1G59710	1.28	0.0054	0.96	0.052	-0.13	0.85	0.38	0.5	0.05	0.94	0.19	0.74	-0.43	0.49
AT1G59860	-1.45	0.023	-2.52	3.7e-05	-2.16	0.00027	-2.28	0.00013	-3.36	8.5e-09	-2.94	2.4e-07	-2.56	2.6e-05
AT1G59870	2.07	4.2e-09	1.91	1.3e-07	1.64	5.7e-06	1.79	7.2e-07	1.55	1.3e-05	0.89	0.021	0.11	0.87
AT1G59910	1.44	2.7e-11	0.63	0.013	-0.02	0.97	0.3	0.28	0.4	0.11	0.29	0.28	0.43	0.12
AT1G59950	-1.94	0.25	0.76	0.69	1.49	0.35	1.7	0.27	-6.66	0.00029	-3.36	0.023	-2.62	0.12
AT1G60030	-0.01	0.99	-0.9	0.16	-0.63	0.32	-1.19	0.044	-0.81	0.16	-0.41	0.51	-0.56	0.43
AT1G60110	0.06	0.96	-0.17	0.85	-0.79	0.22	-0.33	0.65	-2.46	1.9e-05	-2.8	7.3e-07	-0.73	0.31
AT1G60140	0.01	0.99	1.7	1.4e-09	1.5	7.1e-08	1.36	2e-06	0.78	0.0084	0.72	0.017	1.04	0.00078
AT1G60190	-1.32	0.1	-0.88	0.32	-0.13	0.91	-0.46	0.62	-1.78	0.013	-0.82	0.31	0.64	0.52
AT1G60200	0.23	0.67	-0.09	0.87	0.4	0.36	1.07	0.0038	0.15	0.75	0.13	0.79	0.21	0.72
AT1G60260	1.56	0.001	0.29	0.67	1.08	0.032	1.3	0.0077	1.35	0.0037	1.27	0.0075	0.19	0.81
AT1G60390	-0.33	0.6	-0.59	0.29	-1.4	0.0034	-1.06	0.031	-0.09	0.88	-0.07	0.92	0.17	0.82
AT1G60590	-3.09	1.1e-05	-4.25	8.3e-10	-3.78	3.8e-08	-3.58	2.9e-07	-2.34	0.00091	-1.45	0.057	-0.59	0.57
AT1G60690	-0.39	0.12	-0.67	0.0043	-1.12	1.2e-07	-0.71	0.0015	-0.6	0.006	-0.58	0.0085	-0.32	0.26
AT1G60830	-0.55	0.57	0.47	0.62	0.25	0.8	1.5	0.038	0.24	0.79	0.21	0.82	0.55	0.58
AT1G60950	-0.34	0.6	-0.28	0.67	-0.82	0.1	-1.15	0.017	-0.89	0.06	-1.08	0.022	-0.32	0.65
AT1G60960	-1.19	0.043	-1.33	0.022	-1.9	0.00038	-1.64	0.0027	-1.27	0.019	-1.16	0.035	-0.8	0.24
AT1G61065	2.28	2.7e-08	0.83	0.099	1.81	1.7e-05	1.08	0.019	1.24	0.0044	0.87	0.058	0.36	0.57
AT1G61100	2.87	2e-18	1.07	0.0049	-0.65	0.1	0.29	0.52	-0.1	0.83	0.01	0.99	-0.31	0.56
AT1G61120	4.29	0.00053	3.14	0.019	3.51	0.0057	3.56	0.0049	-1.08	0.46	0.07	0.97	-1.54	0.34
AT1G61215	-1.01	0.00061	-1.35	6e-06	-1.91	5.4e-11	-1.34	3.6e-06	-1.41	5.6e-07	-0.85	0.0022	0.05	0.93
AT1G61260	2.49	5.9e-12	0.65	0.16	0.01	0.99	-0.06	0.93	1.06	0.0068	0.84	0.041	0.37	0.51
AT1G61340	1.8	0.0036	0.01	0.99	0.15	0.87	-0.05	0.96	-2.81	1.1e-05	-2.13	0.00056	-1.56	0.028
AT1G61360	1.1	0.0027	0.43	0.34	0.6	0.13	0.43	0.31	0.09	0.85	-0.18	0.69	-0.64	0.14
AT1G61400	-0.21	0.76	-0.12	0.88	-0.11	0.86	0.53	0.29	1.02	0.016	0.76	0.085	-0.29	0.68
AT1G61415	1.22	0.055	0.98	0.15	0.53	0.47	0.84	0.2	0.7	0.28	1.38	0.017	0.38	0.67
AT1G61420	0.85	0.15	0.78	0.19	0.16	0.83	0.8	0.15	0.55	0.34	1.25	0.014	0.39	0.6
AT1G61460	2.1	0.00054	0.16	0.88	-0.27	0.77	0.78	0.28	0.86	0.2	0.99	0.14	0.19	0.86
AT1G61470	1.33	0.028	0.08	0.94	-0.55	0.45	-0.53	0.47	-0.24	0.75	-0.11	0.89	0.13	0.9
AT1G61500	0.17	0.82	0.26	0.7	0.37	0.53	1.13	0.019	0.61	0.23	0.44	0.42	0.2	0.79
AT1G61560	3.47	1.3e-13	1.11	0.052	0.79	0.18	1.01	0.071	-0.11	0.88	0.34	0.6	-0.17	0.86
AT1G61562	3.26	2.4e-10	0.73	0.3	1.16	0.057	0.83	0.2	0.08	0.93	-0.11	0.9	-0.6	0.47
AT1G61570	-0.66	0.072	-0.35	0.4	0.01	0.98	-0.67	0.06	-1.12	0.00043	-1.27	6e-05	-0.79	0.033
AT1G61580	-0.39	0.31	-0.52	0.14	-0.13	0.77	-0.74	0.022	-1.04	0.00053	-0.93	0.0024	-1.21	0.00015
AT1G61610	3.48	2.6e-09	1.87	0.0045	2.71	6.6e-06	2.04	0.0012	1.09	0.1	0.9	0.19	1.12	0.14
AT1G61667	2.4	6.2e-07	1.42	0.0084	-0.22	0.76	0.13	0.86	0.05	0.95	0.09	0.9	-0.78	0.23
AT1G61670	1.22	2.8e-15	1.05	4.9e-11	0.57	0.00089	0.7	2.8e-05	0.63	0.00013	0.51	0.0023	-0.06	0.83
AT1G61760	-0.51	0.43	-1.23	0.029	-1.27	0.017	-1.71	0.0014	-0.74	0.16	-0.96	0.059	-0.27	0.72
AT1G61810	-0.06	0.97	0.47	0.68	0.7	0.48	0.34	0.76	0.68	0.46	1.85	0.019	2.15	0.011
AT1G61820	1.63	0.25	1.67	0.23	2.42	0.046	1.84	0.15	2.54	0.028	3.02	0.0077	3.21	0.0093
AT1G61850	0.49	0.069	0.52	0.051	0.6	0.017	1.02	1.1e-05	0.68	0.0039	0.58	0.017	0.04	0.92
AT1G61890	4.79	3e-18	1.29	0.057	1.65	0.0083	1.36	0.035	1.22	0.052	0.99	0.13	0.14	0.9
AT1G61930	-1.63	0.0081	-0.71	0.29	0.29	0.68	-0.24	0.74	-0.48	0.44	0.1	0.89	0.1	0.92
AT1G61970	-0.23	0.76	0.15	0.84	0.46	0.44	1	0.048	0.53	0.33	0.71	0.17	0.37	0.6
AT1G62030	-2.62	2.5e-19	-0.88	0.0032	-0.78	0.0066	-0.88	0.0019	-0.21	0.51	0.03	0.94	0.25	0.52
AT1G62170	-0.14	0.83	-0.49	0.34	-1.46	0.0003	-1.19	0.0042	-2.18	1.1e-08	-1.54	9.5e-05	0.3	0.63
AT1G62180	-0.39	0.41	-0.75	0.064	-1.71	8.1e-07	-1.52	1.8e-05	-2.48	5.1e-14	-1.84	6.6e-08	-0.14	0.82
AT1G62240	0	1	-0.49	0.24	-0.55	0.15	-0.45	0.26	-1.58	3.1e-06	-1.18	0.00048	0.02	0.97
AT1G62250	-0.45	0.079	-1	9.5e-06	-1.07	9.3e-07	-0.9	6e-05	-2	2.4e-22	-1.51	5e-13	-0.41	0.13
AT1G62260	0	1	0.06	0.95	0.06	0.95	0.9	0.18	1.23	0.044	0.68	0.32	0.15	0.89
AT1G62290	-0.03	0.98	0.23	0.77	-0.18	0.81	0.03	0.97	1.13	0.029	0.96	0.072	0.06	0.95
AT1G62310	1.01	0.022	1.36	0.0013	2.09	6.2e-08	2.27	4.4e-09	2.12	2.6e-08	2.01	1.5e-07	0.57	0.28
AT1G62350	0.22	0.75	-0.2	0.78	1.31	0.0024	0.19	0.76	-0.34	0.54	0.16	0.78	0.35	0.59
AT1G62370	-1.09	0.23	-0.91	0.33	0.13	0.91	0.52	0.57	-0.23	0.81	1.52	0.04	1.77	0.028
AT1G62380	0.19	0.69	0.03	0.96	0.34	0.38	-0.28	0.46	-1.24	3e-05	-0.7	0.029	-0.18	0.72
AT1G62430	0.89	0.057	1.49	0.00051	1.27	0.003	1.5	0.00033	1.99	4.1e-07	1.51	0.00021	0.56	0.3
AT1G62440	5.13	1.6e-05	4.58	0.00023	1.63	0.26	3.37	0.0079	1.51	0.27	1.83	0.18	1.37	0.41
AT1G62510	1.73	0.047	0.82	0.42	-0.4	0.71	-0.61	0.55	-2.77	0.00032	-3.3	1.5e-05	1.69	0.066
AT1G62515	1.56	0.083	0.76	0.46	-0.6	0.56	-0.6	0.55	-3.12	4.9e-05	-3.34	1.3e-05	1.46	0.12
AT1G62520	-1.04	5.4e-05	-0.47	0.11	-1.43	1.4e-08	-0.81	0.0021	-0.6	0.02	-0.56	0.032	-1.23	1.9e-06
AT1G62540	0.17	0.84	-0.1	0.91	1.41	0.011	1.31	0.02	1.07	0.052	1.57	0.003	1.57	0.0068
AT1G62560	0.43	0.3	-0.52	0.19	-0.03	0.95	-0.13	0.78	0.85	0.01	0.81	0.016	1.13	0.0011
AT1G62570	-0.09	0.88	0.31	0.52	1.1	0.0019	0.2	0.67	0.19	0.66	0.59	0.12	0.17	0.76
AT1G62620	-0.37	0.55	0.26	0.67	0.36	0.51	0.96	0.035	0.43	0.38	1.18	0.0053	0.59	0.28
AT1G62660	1.76	5.5e-07	1.57	1.6e-05	2.17	2.4e-10	1.71	1.5e-06	1.75	3.7e-07	1.76	3.6e-07	1.37	0.00032
AT1G62710	0.18	0.77	0.13	0.84	-0.17	0.76	0.4	0.41	-1.63	3.6e-05	-1.17	0.0037	0.23	0.72
AT1G62760	0.9	0.55	1.51	0.24	2.91	0.0071	2.2	0.053	2.63	0.013	4.87	7.6e-07	4.4	3e-05
AT1G62780	-0.29	0.33	-0.77	0.0018	-0.66	0.0063	-0.9	0.00012	-0.91	6.1e-05	-1.03	4.5e-06	-1.41	3.7e-10
AT1G62800	0.46	0.37	-0.16	0.79	0.08	0.9	-0.25	0.64	0.51	0.25	0.38	0.42	1.01	0.023
AT1G62870	-1.62	2.3e-06	-1.14	0.0013	-0.53	0.14	-0.77	0.024	0.21	0.58	0.16	0.69	-0.02	0.97
AT1G62960	-0.75	0.00049	-1.09	1.9e-07	-0.94	5.6e-06	-1.06	3.4e-07	-2.48	7.3e-38	-1.79	3.2e-20	-0.48	0.054
AT1G62975	0.98	0.44	2	0.063	3.51	0.00019	2.45	0.014	0.2	0.88	-0.79	0.51	0.75	0.6
AT1G63080	-0.01	0.99	-0.11	0.88	-1.06	0.027	-0.09	0.88	-0.02	0.98	0.11	0.85	-0.15	0.83
AT1G63090	1.43	2.3e-05	0.56	0.17	0.23	0.61	0.21	0.64	-1.41	2.1e-05	-0.98	0.0049	-0.26	0.61
AT1G63220	-0.23	0.63	-0.25	0.59	-0.49	0.21	-0.74	0.039	-1.33	4.9e-05	-1.17	0.00036	-1.23	0.00047
AT1G63250	0.17	0.75	0.42	0.34	1.15	0.00071	0.45	0.27	0.41	0.3	0.3	0.46	0.32	0.5
AT1G63295	0.61	0.3	0.17	0.83	-1.02	0.066	-0.58	0.32	0.63	0.22	0.85	0.083	1.23	0.016
AT1G63330	-1.13	0.022	-0.27	0.67	-0.15	0.81	0.11	0.85	-0.39	0.43	-0.04	0.94	0.03	0.98
AT1G63480	-0.19	0.78	0.47	0.39	0.63	0.2	0.97	0.032	1.9	1.7e-06	2.06	1.9e-07	0.37	0.55
AT1G63500	1.15	0.00064	1.02	0.004	0.22	0.62	0.32	0.45	0.04	0.94	0.05	0.92	0.2	0.71
AT1G63670	-1.09	1.7e-05	0.12	0.74	0.2	0.54	0.07	0.85	0.54	0.038	0.44	0.1	0.03	0.94
AT1G63730	0.16	0.86	0.72	0.27	0.93	0.11	1.08	0.054	1.91	0.00011	1.83	0.00025	0.58	0.42
AT1G63750	1.94	6.9e-13	0.65	0.049	-0.13	0.75	0.21	0.59	0.09	0.81	0.31	0.37	0.14	0.77
AT1G63830	1.19	1.6e-11	1.01	3.1e-08	0.6	0.0018	0.87	2.4e-06	0.95	7.6e-08	0.48	0.013	-0.53	0.014
AT1G63840	-1.66	1.1e-07	-0.74	0.04	-0.75	0.029	-0.92	0.0061	-1.03	0.0012	-0.06	0.9	-0.45	0.28
AT1G63850	-1.63	1.5e-06	-0.54	0.2	-0.16	0.75	-0.04	0.94	-0.88	0.013	-0.63	0.089	0.05	0.95
AT1G63860	3.08	1.3e-13	1.27	0.0086	0.37	0.53	1.04	0.03	-0.15	0.8	0.15	0.8	0.3	0.67
AT1G63880	1.12	2.8e-08	1.21	2.5e-09	0.65	0.0027	1.18	4.9e-09	0.82	5.5e-05	0.83	4.8e-05	0.35	0.18
AT1G63940	-0.33	0.35	-0.75	0.011	-0.91	0.00096	-1.03	0.00014	-1.12	1.8e-05	-1.19	4.7e-06	-1.04	0.00025
AT1G64080	-1.45	0.00018	-0.42	0.38	-0.51	0.24	-0.86	0.033	0.02	0.96	0.07	0.89	0.39	0.44
AT1G64150	-0.32	0.21	-0.53	0.021	-0.59	0.0068	-0.49	0.028	-1.06	7.7e-08	-1.12	1.6e-08	-1.25	5.6e-10
AT1G64170	0.34	0.69	2.83	1.6e-08	2.12	4.3e-05	2.78	2.2e-08	3.19	2.2e-11	2.27	5.1e-06	1.47	0.014
AT1G64200	1.71	2.4e-05	0.88	0.059	2.07	1.6e-07	1.63	7.3e-05	1.34	0.00099	1.71	1.9e-05	0.9	0.061
AT1G64360	0.61	0.18	0.93	0.027	0.87	0.032	1.24	0.0013	1.84	2.5e-07	2.51	5.4e-13	2.7	2.8e-14
AT1G64390	-1.77	0.0044	-0.51	0.52	0.62	0.4	-0.16	0.85	0.64	0.34	0.28	0.72	0.73	0.35
AT1G64400	-0.82	0.024	-1.42	2.4e-05	-1.6	6.3e-07	-1.37	3.2e-05	-0.84	0.013	-0.6	0.095	-0.46	0.29
AT1G64490	-1.26	0.0012	-1.13	0.0053	-0.91	0.025	-1.38	0.00032	-1.75	1.8e-06	-1.52	3.7e-05	-0.27	0.64
AT1G64500	-2.03	6.2e-05	-2.13	3.9e-05	-2.2	1.1e-05	-2.13	2.7e-05	-5.1	9e-28	-3.17	3.7e-11	-0.3	0.71
AT1G64530	-0.36	0.47	-0.52	0.24	-0.88	0.022	-0.54	0.19	-1.93	2.6e-08	-1.49	2.1e-05	-0.1	0.88
AT1G64583	-1.03	0.02	-0.87	0.059	-0.76	0.078	-0.44	0.32	-0.75	0.071	-0.62	0.12	-0.23	0.68
AT1G64625	-1.12	0.073	-0.71	0.29	-1.4	0.017	-1.04	0.082	0.31	0.63	0.56	0.34	0.84	0.18
AT1G64660	0.07	0.9	0.32	0.44	0.9	0.0052	0.45	0.22	0.35	0.33	0.23	0.56	1.08	0.001
AT1G64670	-0.79	0.012	-0.81	0.012	-1.81	1.7e-10	-1.2	4.9e-05	-1	0.0006	-1.01	0.00054	-0.3	0.46
AT1G64740	-0.14	0.6	-0.33	0.14	-0.66	0.00066	-0.75	9.2e-05	-1.18	6.8e-11	-0.93	4e-07	0.12	0.68
AT1G64760	1.9	3.1e-12	1.31	8.8e-06	0.88	0.0041	0.97	0.0014	1.38	7.4e-07	1.35	1.3e-06	-0.47	0.24
AT1G64770	-0.26	0.54	-0.72	0.03	-0.96	0.0018	-0.85	0.0065	-1.29	7.7e-06	-1.14	0.0001	-0.48	0.21
AT1G64780	-2.13	8.1e-05	-3.37	8.8e-11	-4.07	1e-15	-3.55	6.1e-12	-4.93	4.8e-23	-2.91	1.7e-08	-0.65	0.38
AT1G64860	-0.85	0.0012	-0.83	0.0023	-0.77	0.0036	-0.91	0.00046	-1.72	5.3e-13	-1.3	1.2e-07	-0.11	0.8
AT1G64890	0.57	0.5	2.59	1.9e-05	2.87	7.1e-07	2.93	5.3e-07	3.75	1.6e-11	2.95	2.3e-07	1.1	0.14
AT1G64900	0.13	0.72	0.39	0.18	1.45	2.1e-10	0.72	0.0041	-0.46	0.071	-0.62	0.013	0.2	0.58
AT1G64970	-0.23	0.5	-0.72	0.0076	-1.32	3.1e-08	-0.99	7.3e-05	-1.86	7.4e-16	-1.53	6.1e-11	0.23	0.51
AT1G65010	0.57	0.051	0.88	0.0013	-0.17	0.63	0.36	0.24	1.06	2.7e-05	1.02	6.6e-05	0.42	0.2
AT1G65060	-2.03	8.3e-06	-3	1.3e-11	-2.76	3.4e-10	-2.82	1.9e-10	-2.67	8.5e-10	-1.29	0.0061	-1.72	0.00044
AT1G65295	-0.94	0.017	-0.58	0.18	-0.96	0.013	-1.02	0.0075	-0.66	0.091	-0.68	0.084	0.21	0.71
AT1G65310	1.76	0.27	1.65	0.3	-1.89	0.22	-1.25	0.44	-3.39	0.02	-5.06	0.0014	-3.74	0.022
AT1G65390	4.2	0.0036	3.63	0.016	2.22	0.16	3.5	0.017	-2.71	0.066	-3.62	0.012	-1.87	0.3
AT1G65430	0.63	0.014	0.38	0.19	1.16	4.3e-07	0.8	0.00097	0.92	6.1e-05	0.75	0.0017	0.32	0.3
AT1G65480	-0.1	0.95	-1.66	0.13	-0.96	0.39	-1.01	0.36	-2.96	0.002	1.11	0.27	-1.12	0.36
AT1G65483	-0.91	0.46	0.27	0.85	-2.29	0.023	-1.21	0.26	0.14	0.91	0.7	0.53	-0.12	0.94
AT1G65486	0.5	0.57	-0.3	0.75	-2.07	0.0011	-1	0.15	-1.96	0.0015	-0.83	0.23	-0.79	0.34
AT1G65490	0.02	0.99	-0.67	0.4	-2.83	2.5e-06	-2.59	2.5e-05	-3.08	1.5e-07	-1.52	0.018	0.16	0.89
AT1G65500	-0.96	0.17	-0.42	0.61	-1.99	0.00078	-1.73	0.0042	-0.67	0.31	-0.41	0.57	-0.88	0.23
AT1G65541	-1.01	0.17	-0.05	0.97	-1.39	0.037	0.03	0.97	-1.69	0.008	-1.15	0.077	-1.37	0.057
AT1G65560	-1.43	8e-07	-1.58	8.6e-08	-2.03	1.2e-12	-1.66	1e-08	-1.14	8.2e-05	-1.41	7.1e-07	-1.23	5.7e-05
AT1G65580	0.63	0.032	0.98	0.00035	1.63	6.1e-11	1.64	5.7e-11	1.25	6.3e-07	0.89	0.00068	0.87	0.0023
AT1G65620	-1.11	0.14	-1.05	0.17	0.55	0.49	0.02	0.99	-2.41	0.00032	-1.21	0.073	-0.5	0.59
AT1G65800	0.32	0.53	0.34	0.48	0.27	0.58	0.56	0.18	1.08	0.0031	0.84	0.029	0.28	0.61
AT1G65845	0.79	0.2	1.17	0.036	-0.23	0.75	0.09	0.91	-0.4	0.51	-0.75	0.18	-0.21	0.8
AT1G65860	1.2	0.00064	-0.04	0.95	0.77	0.038	0.29	0.52	0.97	0.0053	0.85	0.018	1.27	0.00046
AT1G65870	-1.32	0.0022	-2.79	3.8e-12	-3.4	9.6e-18	-3.48	1.8e-18	-4.49	5.2e-29	-4.59	1.8e-31	-1.08	0.022
AT1G65890	2.14	0.00023	1.4	0.031	2.75	6.6e-07	1.8	0.0026	1.75	0.0024	2.11	0.00018	0.78	0.32
AT1G65900	-0.19	0.86	0.59	0.49	0.09	0.93	0.65	0.41	1.76	0.0063	1.82	0.0048	0.52	0.58
AT1G65930	-0.43	0.027	-0.73	4e-05	-0.8	2.9e-06	-1.04	5.8e-10	-0.86	2.9e-07	-0.9	9.2e-08	-0.89	3.9e-07
AT1G65985	-0.86	0.063	-0.44	0.4	-0.97	0.027	-1.22	0.0048	-0.99	0.019	-0.6	0.17	-0.35	0.54
AT1G66080	-1.08	0.00053	-1.7	2.9e-08	-1.09	0.00042	-1.64	6e-08	-1.38	3e-06	-0.83	0.0069	-0.98	0.0031
AT1G66090	1.2	0.11	-0.11	0.92	-1.07	0.14	-0.77	0.31	-1.22	0.072	-0.47	0.56	-1.54	0.037
AT1G66100	0.29	0.71	0.68	0.29	1.54	0.0045	1.59	0.0033	1.21	0.024	1.07	0.054	1.35	0.023
AT1G66130	-0.47	0.059	-0.78	0.00063	-0.5	0.032	-0.54	0.021	-1.26	9.8e-10	-1.51	1.3e-13	0.01	0.98
AT1G66140	-1.64	1.5e-10	-0.5	0.1	-0.46	0.12	-0.57	0.049	-0.29	0.35	-0.42	0.15	-0.04	0.93
AT1G66150	1.29	1.2e-11	0.65	0.0027	-0.52	0.015	0.02	0.95	-0.02	0.95	-0.18	0.48	0.28	0.29
AT1G66160	3.59	4.8e-07	2.09	0.0088	-0.53	0.59	0.42	0.68	-1.66	0.033	-0.84	0.33	-0.38	0.75
AT1G66180	2	0.0001	0.99	0.097	-0.96	0.096	-0.58	0.35	-1.31	0.013	-1.16	0.033	0.2	0.82
AT1G66200	-0.45	0.0027	-0.89	1.5e-10	-0.84	9.6e-10	-1.13	8.8e-17	-0.93	4.2e-12	-0.8	7e-09	0.02	0.93
AT1G66230	-1.34	0.00022	-0.84	0.035	-1.63	3.4e-06	-1.65	3.7e-06	-1.7	8.8e-07	-1.48	2.2e-05	-0.5	0.29
AT1G66250	-0.01	0.99	-0.84	0.0013	-1.08	1e-05	-1.38	1.3e-08	-0.53	0.038	-0.6	0.017	-0.09	0.83
AT1G66260	1.17	0.00044	0.55	0.16	-0.24	0.58	0.42	0.29	-0.3	0.44	-0.21	0.62	-0.07	0.91
AT1G66330	-0.57	0.0043	-0.98	1.8e-07	-0.77	4.6e-05	-0.76	7.5e-05	-2.06	2e-32	-1.63	1.3e-20	-0.42	0.06
AT1G66350	1.47	3.3e-06	0.34	0.43	0.42	0.28	0.49	0.18	1.19	0.00016	0.95	0.0035	-0.15	0.78
AT1G66390	-1.51	0.24	-2.22	0.059	-0.77	0.57	-1.75	0.13	-3.79	0.00029	-2.32	0.032	-3.56	0.0017
AT1G66410	0.13	0.8	0.69	0.058	0.79	0.02	1.01	0.0022	0.77	0.019	0.67	0.051	-0.37	0.39
AT1G66430	-0.15	0.55	-0.42	0.036	-0.42	0.029	-0.53	0.0042	-0.75	1.5e-05	-1.01	2.3e-09	-1.07	6.1e-10
AT1G66500	1.45	0.00021	0.41	0.43	0.25	0.64	0.22	0.68	0.11	0.84	0.45	0.32	0.6	0.23
AT1G66540	-0.48	0.17	-0.98	0.0012	-0.52	0.11	-0.37	0.28	-1.38	7.7e-07	-1.31	2.2e-06	-0.27	0.51
AT1G66580	-0.51	0.16	-0.64	0.06	-0.17	0.69	-0.7	0.031	-1.3	6.6e-06	-1.01	0.00072	-0.71	0.039
AT1G66600	-0.55	0.67	-1.41	0.17	-2	0.032	-1.79	0.058	-2.39	0.0065	-2.41	0.0063	-2.95	0.0017
AT1G66670	-0.31	0.044	-0.22	0.19	-0.3	0.049	-0.2	0.22	-0.32	0.025	-0.54	8.3e-05	-1.15	1.3e-18
AT1G66760	2.16	0.0012	1.05	0.18	2.35	0.00031	1.88	0.0055	-0.16	0.86	-0.26	0.76	1.02	0.21
AT1G66820	-1.1	5.1e-06	-1.09	1.2e-05	-1.36	8e-09	-1.06	1.3e-05	-0.55	0.029	-0.62	0.015	-1.16	2.5e-06
AT1G66830	-1.07	1.4e-05	-1.01	7.8e-05	-1.26	1.8e-07	-1.01	5e-05	-0.46	0.083	-0.52	0.048	-1.07	3.1e-05
AT1G66840	-1.29	5.9e-05	-1.85	3.1e-09	-1.31	4e-05	-1.28	6.6e-05	-1.73	1.4e-08	-1.13	0.00037	-0.8	0.029
AT1G66930	0.55	0.52	0.36	0.69	-0.5	0.53	-0.16	0.86	-1.45	0.024	-1.59	0.013	-0.4	0.68
AT1G66940	0.62	0.44	0.41	0.62	-0.43	0.58	-0.11	0.9	-1.46	0.015	-1.57	0.0091	-0.56	0.51
AT1G66960	1.6	0.17	1.52	0.19	0.64	0.62	1.38	0.22	1.4	0.19	2.46	0.013	0.95	0.48
AT1G66980	0.67	0.041	0.86	0.0065	0.98	0.001	1.32	4.7e-06	1.23	1.2e-05	1.05	0.00027	0.77	0.021
AT1G67000	1.61	0.0017	1.16	0.038	1.22	0.022	0.88	0.12	1.17	0.023	1.21	0.019	0.66	0.32
AT1G67040	-0.62	0.19	-0.57	0.23	-1.29	0.0014	-0.84	0.048	-0.59	0.17	-0.19	0.7	0.27	0.64
AT1G67070	1.13	0.068	-0.68	0.32	0.73	0.26	0.18	0.82	-1.4	0.013	-0.88	0.14	-0.17	0.86
AT1G67090	-0.67	0.006	-0.74	0.0025	-0.84	0.00028	-0.98	1.7e-05	-1.56	2.1e-13	-1.74	2.8e-16	-1.39	4.6e-10
AT1G67120	0.36	0.48	0.39	0.41	1.08	0.0044	1.1	0.0037	0.53	0.19	0.23	0.62	0.72	0.1
AT1G67260	-1.08	0.18	-1.84	0.016	-1.93	0.0075	-2.46	0.00073	-1.98	0.0047	-1.71	0.014	-0.75	0.41
AT1G67300	0.64	0.031	0.75	0.0096	1	0.00016	1.33	2.6e-07	1.34	8.8e-08	1.45	7.1e-09	0.6	0.055
AT1G67320	-0.88	0.00073	-0.81	0.0027	-1.32	9.7e-08	-0.63	0.018	-0.24	0.41	-0.42	0.12	0.31	0.34
AT1G67330	-0.01	0.99	-0.07	0.92	-0.99	0.017	-0.89	0.036	-1.01	0.012	-1.63	2.1e-05	0.46	0.38
AT1G67340	-1.41	1.1e-08	-0.8	0.0028	-0.73	0.0053	-0.82	0.0014	-0.64	0.013	-0.43	0.11	0.59	0.035
AT1G67360	-0.7	0.062	-0.79	0.03	-1	0.0031	-0.88	0.012	-1.24	0.00011	-0.42	0.27	-0.52	0.21
AT1G67370	0.21	0.88	1.07	0.26	-0.59	0.59	1.05	0.24	2.41	0.0011	2.01	0.0086	0.79	0.46
AT1G67400	-1.07	0.0088	-1.19	0.0044	-0.3	0.51	-0.28	0.55	-0.13	0.79	-0.5	0.22	0.08	0.91
AT1G67510	0.63	0.39	1.34	0.028	1.38	0.019	1.56	0.0066	2.12	6.8e-05	1.84	0.00072	0.92	0.18
AT1G67660	-0.1	0.93	1.21	0.094	0.99	0.17	1.89	0.0033	1.78	0.0045	1.16	0.086	-0.23	0.83
AT1G67720	0.78	0.0023	0.51	0.073	0.6	0.024	0.37	0.2	0.95	7.9e-05	1.03	1.7e-05	0.42	0.18
AT1G67750	-0.95	0.19	-0.99	0.16	-1.72	0.0056	-1.4	0.028	0.42	0.56	0.46	0.53	1.01	0.17
AT1G67810	-0.68	0.22	-0.06	0.94	-0.02	0.98	-0.33	0.58	-0.31	0.57	-0.34	0.55	-1.74	0.00035
AT1G67820	-1.13	0.006	-0.82	0.059	-1.17	0.0035	-0.75	0.069	-0.99	0.011	-0.83	0.029	-0.3	0.57
AT1G67855	0.24	0.79	-0.88	0.24	-0.56	0.47	-1.35	0.044	-2.36	0.00028	-1.41	0.025	-0.25	0.8
AT1G67856	0.47	0.57	-0.39	0.65	-0.12	0.9	-0.73	0.31	-1.62	0.0093	-0.75	0.27	1	0.17
AT1G67865	-0.34	0.52	0.14	0.82	-0.33	0.51	0.31	0.53	0.53	0.22	0.66	0.12	1.17	0.0055
AT1G67880	0.23	0.41	-0.63	0.0066	-1.03	8e-07	-1.12	9.3e-08	-0.34	0.14	-0.3	0.21	-0.22	0.46
AT1G67910	0.24	0.72	0.53	0.34	-1.55	0.00094	-0.4	0.47	0.47	0.35	0.5	0.32	0.6	0.3
AT1G67970	0.39	0.61	1.01	0.11	0.48	0.49	1.11	0.061	1.62	0.0026	1.38	0.012	-0.53	0.49
AT1G68050	1.08	0.78	8.36	0.0006	2.76	0.35	9.07	0.00011	10.63	2e-06	9.26	5.1e-05	4.23	0.14
AT1G68060	0.2	0.37	1.04	5.3e-11	0.78	1.2e-06	0.9	1.5e-08	1.06	5.6e-12	1.04	1.8e-11	0.31	0.13
AT1G68110	-2.04	4.5e-05	-0.65	0.28	-0.13	0.85	-0.8	0.15	0.6	0.26	0.74	0.15	0.35	0.63
AT1G68130	-1.29	5.2e-07	-0.52	0.084	-0.28	0.39	-0.74	0.0065	-0.07	0.83	0.06	0.86	0.25	0.49
AT1G68238	-2.4	5.5e-09	-2.5	2e-09	-3.02	1.1e-13	-3.02	1.4e-13	-3.73	1.3e-20	-2.56	2.3e-10	-1.31	0.0052
AT1G68260	-0.27	0.25	-0.33	0.14	-0.34	0.11	-0.3	0.16	-0.49	0.012	-0.9	7.1e-07	-1.13	9.4e-10
AT1G68330	2.18	1.4e-08	1.64	7.2e-05	-0.14	0.82	0.77	0.094	0.29	0.58	-0.04	0.95	-0.02	0.98
AT1G68340	1.07	0.037	0.51	0.4	0.45	0.44	0.54	0.33	-0.32	0.57	-0.15	0.82	-0.26	0.73
AT1G68410	1.32	0.008	0.51	0.4	-0.8	0.13	-0.12	0.86	-0.99	0.045	-0.49	0.37	-0.5	0.44
AT1G68430	-0.55	0.28	-1.09	0.023	-1.25	0.0053	-0.93	0.04	-0.45	0.33	-0.57	0.2	-0.18	0.79
AT1G68440	-0.11	0.93	-1.26	0.098	-2.37	0.00035	-1.94	0.0046	-3.65	4e-09	-1.99	0.0027	-1.06	0.2
AT1G68460	1.62	0.13	0.24	0.88	-3.27	0.0022	-0.45	0.72	-1.53	0.14	-0.59	0.61	-1.88	0.1
AT1G68500	0.92	0.23	1.66	0.012	2.15	0.00039	2.57	1.4e-05	2.12	0.00032	1.92	0.0014	0.79	0.34
AT1G68520	-1.48	1.2e-09	0.33	0.3	-0.36	0.24	0.35	0.24	0.6	0.022	0.83	0.0011	0.07	0.88
AT1G68560	-0.18	0.83	0.54	0.43	0.6	0.35	0.62	0.32	1.25	0.018	0.88	0.12	0.82	0.21
AT1G68570	-2.11	1e-13	-1.38	5.1e-06	-1.31	9.3e-06	-1.5	3.8e-07	-0.98	0.0011	-0.02	0.96	-0.25	0.57
AT1G68580	1.25	3.3e-06	0.56	0.076	-0.02	0.97	0.35	0.29	-0.07	0.85	0.08	0.84	-0.15	0.74
AT1G68600	1.13	0.0011	1.13	0.0015	1.76	5.5e-08	1.65	4.8e-07	2.7	1.8e-18	2.73	1.1e-18	0.85	0.027
AT1G68620	0.05	0.97	0.43	0.69	0.45	0.65	0.38	0.71	-0.41	0.65	2.01	0.0061	1.52	0.076
AT1G68690	1.25	0.00018	0.68	0.077	-0.27	0.55	-0.17	0.71	-0.1	0.82	0.07	0.89	0.09	0.88
AT1G68723	1.04	0.03	0.21	0.77	0.34	0.56	0.33	0.57	1.08	0.015	1.45	0.00058	0.76	0.16
AT1G68725	0.56	0.27	-0.02	0.98	0.23	0.69	0.08	0.89	0.8	0.055	1.12	0.0045	0.53	0.31
AT1G68740	0.39	0.38	-0.37	0.39	-1.02	0.0039	-0.75	0.042	-0.31	0.43	-0.26	0.53	0.62	0.13
AT1G68780	-2.07	0.00054	-1.7	0.0072	-2.92	3.3e-07	-1.85	0.0022	-0.97	0.13	-0.95	0.14	-0.08	0.94
AT1G68795	-0.2	0.84	-0.06	0.96	0.91	0.2	0.4	0.63	0.86	0.2	1.25	0.05	1.39	0.046
AT1G68830	-0.09	0.6	-0.26	0.04	-0.22	0.088	-0.15	0.27	-1.03	7e-23	-0.85	6e-16	0.05	0.79
AT1G68840	0.75	0.38	0.52	0.57	-0.57	0.5	-0.49	0.57	-1.93	0.0033	-1.22	0.085	1.01	0.22
AT1G68870	0.27	0.43	-0.66	0.026	-2.09	1.2e-14	-0.63	0.028	-0.08	0.81	0.36	0.21	-0.64	0.037
AT1G68930	-0.65	0.55	0.99	0.26	0.41	0.68	1.68	0.025	2.12	0.0022	1.28	0.09	0.87	0.36
AT1G68935	0.61	0.29	0.57	0.32	0.7	0.18	1.35	0.0035	0.82	0.09	0.83	0.087	0.32	0.65
AT1G68940	0.47	0.42	0.13	0.86	0.46	0.4	1.05	0.024	0.56	0.25	0.65	0.18	0.22	0.76
AT1G68990	-0.1	0.92	0.27	0.74	1.32	0.023	0.97	0.11	-0.21	0.77	-0.29	0.69	0.25	0.79
AT1G69040	0.64	0.039	1.59	3.2e-09	1.22	7.3e-06	1.31	1.5e-06	1.3	9.6e-07	1.02	0.00019	1.08	0.0002
AT1G69070	0.16	0.6	0.2	0.48	1.16	8e-09	0.39	0.1	0.24	0.33	0.21	0.4	0.4	0.12
AT1G69160	-2.11	1e-09	-0.85	0.032	-1.49	3e-05	-1	0.0079	-3.4	9.8e-24	-3.35	1.6e-23	0.32	0.54
AT1G69330	0.53	0.019	0.65	0.0031	0.83	3.4e-05	0.69	0.00098	1.01	1.2e-07	0.91	2.1e-06	0.56	0.015
AT1G69350	0.31	0.77	1.09	0.16	0.62	0.47	1.07	0.15	1.58	0.018	1.28	0.064	0.56	0.57
AT1G69360	1.78	5e-06	1.64	5.1e-05	2.72	3.2e-13	2	2.4e-07	1.79	2.5e-06	1.43	0.00027	1.1	0.014
AT1G69370	2.65	1.2e-09	1.86	6.7e-05	2.9	2.2e-11	2.24	5.6e-07	1.4	0.0022	1.08	0.024	0.85	0.13
AT1G69380	1.14	2.8e-05	0.83	0.005	1.51	7.6e-09	1.12	4.2e-05	0.66	0.02	0.3	0.35	0.27	0.49
AT1G69430	1.7	0.018	0.69	0.43	-1.03	0.22	-0.84	0.32	-0.86	0.28	-0.08	0.93	0.07	0.96
AT1G69480	-0.13	0.94	-0.77	0.53	-0.07	0.96	-0.36	0.78	-2.75	0.003	-0.6	0.6	0.53	0.71
AT1G69490	-2.14	8.4e-06	-0.81	0.16	-0.14	0.85	-1.19	0.022	-1.52	0.0018	-1.5	0.0021	0.66	0.3
AT1G69520	-0.06	0.94	0.11	0.89	-0.98	0.073	-0.4	0.53	-1.23	0.016	-0.88	0.099	-1.3	0.021
AT1G69526	-0.1	0.92	-1.4	0.039	-0.67	0.36	-0.22	0.8	-0.95	0.14	-1.09	0.092	-1.03	0.17
AT1G69530	-3.56	1.1e-12	-0.91	0.15	-1.06	0.072	-1.03	0.082	-1.24	0.024	-1.74	0.0011	-0.03	0.98
AT1G69570	1.1	0.016	0.05	0.95	-0.18	0.77	-0.29	0.6	-0.51	0.29	-0.62	0.19	0.01	0.99
AT1G69620	-0.76	0.0054	-0.54	0.065	-0.78	0.0034	-0.73	0.0072	-1.37	2e-08	-1.46	2.4e-09	-1.14	1.4e-05
AT1G69700	-0.16	0.75	-0.24	0.59	-0.98	0.0028	-1.04	0.0013	-1.11	0.00036	-0.73	0.026	0.25	0.59
AT1G69770	-0.06	0.91	-0.57	0.12	-1.06	0.0011	-0.58	0.1	-0.51	0.14	-0.41	0.25	0.23	0.62
AT1G69780	-1.25	0.00046	-0.39	0.39	-1.1	0.0023	-1.27	0.00035	-0.85	0.018	-0.5	0.21	0.33	0.5
AT1G69830	1.12	0.036	2.2	4.2e-06	2.31	6.9e-07	2.86	4.1e-10	3.44	7.6e-15	2.36	2.6e-07	0.71	0.25
AT1G69840	2.06	4.8e-05	1.26	0.026	0.13	0.87	0.66	0.27	-0.49	0.42	-0.36	0.57	-0.75	0.25
AT1G69870	0.72	0.022	1.12	0.00014	1.41	3.4e-07	1.26	8.8e-06	1.48	4.5e-08	1.5	3.6e-08	-0.07	0.9
AT1G69880	-2.42	0.11	0.77	0.65	0.06	0.98	1.62	0.23	0.85	0.55	2.57	0.034	1.14	0.49
AT1G69890	3.68	1.8e-13	2.45	4.9e-06	1.43	0.012	2.58	8.6e-07	2.44	2.1e-06	1.95	0.00023	0.33	0.7
AT1G69900	3.46	2.2e-07	1.64	0.034	-0.27	0.79	0.77	0.37	-0.05	0.96	0.06	0.95	-0.76	0.44
AT1G69930	2.56	0.0021	1.47	0.12	0.72	0.49	1.14	0.23	0.45	0.66	2.13	0.0097	0.7	0.56
AT1G69970	0.64	0.18	0.99	0.021	1.08	0.0076	0.85	0.045	1.52	4.5e-05	1.36	0.00032	0.71	0.14
AT1G70000	-0.2	0.66	-1.36	9.7e-06	-1.32	1.2e-05	-1.69	1.3e-08	-2.03	1.2e-12	-1.5	3.5e-07	-0.78	0.026
AT1G70020	0.15	0.88	0.18	0.85	0.49	0.51	0.16	0.85	1.31	0.022	1.23	0.035	1.08	0.11
AT1G70090	2	2.5e-07	0.58	0.23	-0.91	0.037	-0.1	0.87	-0.46	0.31	-0.23	0.66	-0.73	0.14
AT1G70250	-0.07	0.9	-0.86	0.012	-1.59	2.6e-07	-0.9	0.0065	-1.22	8.7e-05	-0.54	0.12	-0.04	0.95
AT1G70260	-0.54	0.68	-1.84	0.072	-1.52	0.13	-1.79	0.069	-4.27	9.8e-07	-5.04	7.5e-09	-1.26	0.27
AT1G70270	-0.23	0.88	-0.55	0.69	-2.05	0.047	-0.31	0.82	-2.32	0.018	-3.25	0.0008	-1.96	0.082
AT1G70290	2.1	4.8e-36	1.2	1.2e-11	1.35	6.8e-15	1.17	3.4e-11	0.44	0.022	0.14	0.56	1	3.6e-08
AT1G70300	0.57	0.18	1.09	0.0028	2.05	2e-10	1.57	2.9e-06	0.59	0.11	0.98	0.0048	1.2	0.00094
AT1G70420	-0.81	0.58	2.37	0.04	1.57	0.19	2.85	0.0084	2.5	0.018	1.81	0.11	1.17	0.41
AT1G70475	-0.55	0.28	0.08	0.91	-0.06	0.92	-0.1	0.86	0.98	0.01	1.02	0.0063	0.51	0.3
AT1G70550	-1	0.0034	-0.85	0.017	-0.95	0.0053	-1.12	0.00079	-0.42	0.24	-0.1	0.82	0.23	0.63
AT1G70560	-1.36	0.013	-0.33	0.64	0.17	0.81	-0.1	0.88	-0.01	0.99	-0.17	0.8	0.12	0.89
AT1G70580	-0.24	0.29	-0.66	0.00036	-1.1	9.3e-11	-0.79	6.9e-06	-1.42	7e-18	-1.43	3.2e-18	-0.19	0.45
AT1G70600	-0.76	0.029	-0.81	0.021	-0.69	0.047	-1.04	0.0014	-1.53	4.5e-07	-1.6	1.4e-07	-0.85	0.018
AT1G70610	-0.24	0.45	-0.82	0.001	-0.63	0.011	-0.4	0.13	-1.69	1.9e-14	-1.38	7.2e-10	-0.18	0.62
AT1G70620	0.51	0.5	0.11	0.91	0.52	0.45	1.55	0.007	0.47	0.47	0.36	0.61	-0.17	0.86
AT1G70640	0.71	0.71	1.81	0.23	1.89	0.19	3.13	0.018	3.12	0.014	2.83	0.03	1.58	0.34
AT1G70650	-0.52	0.032	-0.79	0.00049	-0.94	1.1e-05	-0.96	9.1e-06	-1.13	4.8e-08	-0.8	0.00021	-0.19	0.54
AT1G70660	-0.55	0.022	-0.79	0.00062	-0.99	5.1e-06	-1.01	4e-06	-1.21	6.8e-09	-0.87	5.9e-05	-0.25	0.42
AT1G70690	1.5	3.9e-07	0.87	0.009	0.81	0.012	0.98	0.0018	1.26	1.8e-05	1.63	1.5e-08	0.87	0.01
AT1G70700	3.13	7.7e-08	1.96	0.0022	2.8	2e-06	2.28	0.00019	1.81	0.0029	1.22	0.059	0.64	0.44
AT1G70740	1.72	1.2e-06	0.62	0.16	-0.8	0.048	-0.31	0.51	-0.09	0.86	-0.01	0.98	-0.21	0.72
AT1G70800	-0.03	0.97	0.01	0.99	0.09	0.86	0.2	0.67	0.54	0.15	0.47	0.22	-1	0.01
AT1G70810	0.39	0.29	0.61	0.069	1.4	1.1e-06	0.93	0.0022	0.73	0.016	0.39	0.24	-0.11	0.83
AT1G70820	1.82	0.0014	3.2	1.9e-09	4.04	4.8e-15	4.17	7.3e-16	3.85	4.6e-14	3.03	7.5e-09	1.52	0.015
AT1G70830	-0.01	0.99	-0.19	0.71	-0.29	0.52	-0.5	0.2	1.03	0.0023	1.27	0.00013	1.47	2e-05
AT1G70890	-0.44	0.54	0.03	0.98	-0.65	0.28	0.39	0.55	1.28	0.013	0.79	0.16	-0.27	0.74
AT1G70940	-1.31	3.3e-05	-0.84	0.017	-0.61	0.088	-1.04	0.0015	-0.8	0.015	-0.91	0.0052	0.17	0.75
AT1G70985	0.86	0.35	-0.21	0.85	-2.74	0.00012	-1.48	0.057	-5.48	5e-14	-4.77	5e-12	-1.43	0.09
AT1G71015	-0.04	0.97	0.44	0.43	0.71	0.14	0.62	0.21	0.62	0.18	0.43	0.39	1.31	0.0037
AT1G71030	-0.37	0.56	2.3	1.4e-07	2.44	8.9e-09	2.16	6.5e-07	-0.42	0.43	-1.46	0.0012	2.02	7.5e-06
AT1G71060	-0.1	0.91	0.87	0.092	0.71	0.17	1.04	0.03	1.63	0.00015	1.3	0.0034	0.46	0.47
AT1G71080	0.59	0.098	0.75	0.026	1.45	9e-07	1.24	5e-05	0.73	0.021	0.52	0.12	0.55	0.14
AT1G71100	0.98	0.11	1.23	0.034	1.3	0.019	1.17	0.038	-0.08	0.92	-0.13	0.86	-0.06	0.96
AT1G71110	-0.09	0.84	0.41	0.2	0.83	0.0019	0.34	0.27	1	7.6e-05	1.35	3.2e-08	0.14	0.74
AT1G71140	-0.87	0.057	-1.04	0.019	-0.73	0.11	-1	0.021	-1.55	8.4e-05	-1.6	4.8e-05	-1.16	0.0099
AT1G71520	0.21	0.93	0.78	0.67	-1.56	0.32	0.99	0.54	-3.5	0.015	-0.71	0.67	-0.25	0.92
AT1G71695	-0.25	0.74	-0.2	0.79	-1.16	0.029	-0.1	0.89	1.17	0.021	0.92	0.085	0.46	0.52
AT1G71697	1.3	0.0028	0.84	0.082	0.2	0.73	0.12	0.84	-0.37	0.46	-0.23	0.67	-0.1	0.9
AT1G71800	0.19	0.51	0.65	0.0032	0.98	6.6e-07	0.68	0.0011	1.02	1.4e-07	0.94	1.4e-06	0.32	0.21
AT1G71810	-0.44	0.2	-0.93	0.0015	-0.62	0.041	-0.53	0.085	-1.12	3.5e-05	-0.95	0.00061	-0.91	0.0027
AT1G71870	1.21	0.077	0.49	0.57	1.17	0.074	0.88	0.21	1.39	0.022	1.17	0.064	1.52	0.024
AT1G71890	-0.26	0.77	-0.76	0.3	-0.9	0.19	-1.14	0.085	-2.09	0.00093	-2.11	0.00051	-0.05	0.96
AT1G71960	2.68	3.4e-05	1.44	0.05	0.1	0.93	0.77	0.33	0.43	0.6	0.51	0.54	0.36	0.73
AT1G72030	-1.35	0.00017	-1.52	2.7e-05	-0.96	0.011	-1.15	0.0019	-1.23	0.00048	-1.17	0.0011	-0.77	0.069
AT1G72040	-0.16	0.61	0.21	0.45	1.05	2.4e-07	0.53	0.019	0.01	0.98	-0.24	0.32	0.82	0.0002
AT1G72120	2.03	2.8e-11	1.43	1.3e-05	1.94	2.6e-10	1.54	1.4e-06	1.27	5.7e-05	1.49	1.6e-06	1.35	5.9e-05
AT1G72130	0.13	0.88	-0.15	0.86	-0.06	0.94	0.09	0.9	-2.02	4.9e-05	-2.06	3.9e-05	-0.73	0.27
AT1G72150	1.63	1.6e-17	2.13	2.6e-29	1.13	1.3e-08	1.83	9.5e-22	1.76	1.1e-20	1.38	7.5e-13	0.94	7.6e-06
AT1G72160	0.8	0.11	1.45	0.0013	0.88	0.062	1.36	0.0023	1.65	8.5e-05	1.17	0.0082	1.13	0.02
AT1G72180	2.76	5.5e-12	2.19	1.7e-07	2.02	1e-06	2.22	8.1e-08	1.58	0.00016	1.03	0.02	0.65	0.24
AT1G72210	1.34	0.0015	0.78	0.12	1.32	0.0016	1.48	0.00033	1.71	1.2e-05	1.26	0.0019	1.19	0.0088
AT1G72230	0.02	0.99	-0.7	0.27	-1.93	0.00037	-1.25	0.025	-0.93	0.091	-0.43	0.48	0.82	0.19
AT1G72240	1.24	0.077	-0.29	0.75	-1.64	0.013	-1.75	0.0075	-1.14	0.083	-0.74	0.3	-0.92	0.25
AT1G72275	-0.99	0.0061	-1.82	1.1e-07	-1.3	0.00014	-1.23	0.00039	-1.09	0.0013	-0.9	0.0094	-0.67	0.099
AT1G72280	1.45	0.026	0.77	0.3	-0.22	0.81	-0.1	0.91	-0.27	0.73	-0.27	0.73	-0.75	0.35
AT1G72300	1.25	0.0051	0.33	0.58	-0.55	0.28	-0.25	0.66	-0.72	0.12	-0.6	0.21	0.35	0.57
AT1G72330	-0.45	0.37	0.44	0.37	0.25	0.63	0.42	0.37	1.27	0.00066	1.26	0.00084	-0.58	0.23
AT1G72340	0.2	0.3	1.12	2.4e-15	0.72	9.2e-07	1.01	1.2e-12	0.69	2.4e-06	0.53	0.00034	-0.02	0.94
AT1G72360	0.1	0.9	0.25	0.73	-0.64	0.28	-0.36	0.57	-1.15	0.023	-1.37	0.0059	-0.59	0.37
AT1G72416	4.85	3e-06	4.32	6.8e-05	0.76	0.59	3.59	0.00096	0.81	0.53	0.63	0.65	-1.38	0.33
AT1G72430	1.25	0.015	0.11	0.89	-1.02	0.049	-0.67	0.23	-1.29	0.0075	-0.8	0.12	-0.66	0.29
AT1G72440	0.22	0.42	0	0.99	1.02	6.7e-08	0	0.99	-0.19	0.41	-0.35	0.1	0.44	0.061
AT1G72450	3.24	3.2e-06	1.37	0.096	1.56	0.045	1.44	0.067	-0.3	0.75	-0.53	0.55	0.06	0.97
AT1G72470	1.69	0.0043	0.73	0.3	0.04	0.97	0.5	0.48	0.18	0.81	0.11	0.89	-0.66	0.39
AT1G72510	1.48	3.8e-11	0.06	0.87	0.14	0.66	0.01	0.98	0.92	7.4e-05	0.66	0.0066	0.14	0.71
AT1G72520	5.34	4.5e-11	2.19	0.021	1.97	0.034	2.09	0.023	0.17	0.89	-0.02	0.99	-0.7	0.58
AT1G72640	-0.43	0.17	-0.62	0.03	-0.4	0.18	-0.16	0.66	-0.69	0.0086	-0.65	0.014	-1.43	1.8e-08
AT1G72755	0.35	0.48	-0.02	0.98	-0.82	0.038	-0.5	0.24	-1.24	0.0006	-1.17	0.0014	-0.76	0.079
AT1G72770	-0.3	0.52	-1.1	0.0016	-0.74	0.039	-0.77	0.031	-1.41	9.8e-06	-0.55	0.13	-0.03	0.96
AT1G72790	5.1	1e-13	3.61	6e-07	1.09	0.21	2.31	0.0023	0.96	0.25	1.17	0.15	0.64	0.55
AT1G72900	1.09	0.0088	0.14	0.82	0.97	0.019	0.34	0.49	-0.37	0.42	-0.12	0.82	-1.46	0.00042
AT1G72910	0.47	0.35	-0.6	0.2	-1.11	0.0062	-1.14	0.0045	-0.36	0.43	-0.12	0.82	-0.12	0.86
AT1G72920	1.21	0.031	-0.77	0.22	0.32	0.64	-0.24	0.74	0.07	0.92	-0.01	0.99	-0.03	0.97
AT1G72930	0.25	0.61	-0.2	0.68	-1.14	0.00092	-0.84	0.021	-0.65	0.071	-0.39	0.32	0.05	0.94
AT1G72940	1.18	0.019	-0.38	0.56	0.46	0.43	-0.09	0.9	-0.12	0.85	-0.16	0.8	-0.42	0.54
AT1G72970	-0.28	0.44	-1	0.00035	-1.96	1.9e-14	-1.22	4.7e-06	-0.71	0.0096	-0.56	0.05	0.27	0.48
AT1G73040	0.8	0.057	0.48	0.31	0.46	0.32	0.81	0.047	0.93	0.014	1.69	1.3e-06	0.47	0.34
AT1G73060	-0.36	0.055	-0.4	0.031	-0.48	0.006	-0.24	0.21	-0.94	2e-09	-0.9	1.4e-08	-1.61	1.6e-25
AT1G73080	3.17	3.5e-20	0.98	0.017	1.07	0.0065	1	0.011	0.69	0.085	0.58	0.16	0.43	0.4
AT1G73110	-0.3	0.23	-0.62	0.0045	-0.74	0.00031	-0.52	0.017	-1.07	3.2e-08	-1	3.4e-07	-0.81	0.00013
AT1G73150	1.07	8.3e-06	0.26	0.42	0.84	0.00071	0.58	0.03	0.45	0.089	0.41	0.13	0.37	0.25
AT1G73190	1.12	0.024	0.89	0.093	-0.05	0.94	0.39	0.51	0.4	0.47	-0.39	0.5	-0.24	0.76
AT1G73200	1.57	1.6e-18	0.9	3.8e-06	0.41	0.057	0.55	0.0066	0.52	0.0094	0.43	0.038	0.06	0.86
AT1G73210	1.98	5.8e-06	0.99	0.053	2.78	3.9e-11	1.41	0.0022	0.5	0.34	0.06	0.93	0.58	0.33
AT1G73260	-0.29	0.91	1.53	0.42	1.42	0.44	2.64	0.1	2.22	0.16	5.17	0.00027	4.99	0.0012
AT1G73325	2.02	0.00044	0.95	0.16	3.15	5.3e-09	2.2	0.0001	2.31	2.3e-05	2.45	7.2e-06	1.56	0.014
AT1G73330	-0.56	0.71	2.23	0.019	1.43	0.16	3.39	6.7e-05	5.06	1.3e-10	5.49	2.9e-12	4.59	2.7e-08
AT1G73390	0.1	0.8	-0.79	0.0019	-0.47	0.076	-0.49	0.066	-1.06	5.4e-06	-0.94	7.5e-05	-0.17	0.64
AT1G73480	0.85	0.21	0.89	0.18	2.56	2.2e-06	1.68	0.0034	-0.94	0.12	-1.39	0.016	1.37	0.032
AT1G73500	2.56	2.8e-06	1.35	0.03	1.55	0.0085	1.37	0.023	0.67	0.3	0.44	0.53	0.69	0.36
AT1G73530	-0.29	0.17	-0.33	0.11	-0.42	0.025	-0.34	0.083	-0.76	7.1e-06	-1.02	1.1e-09	-0.71	0.00011
AT1G73540	1.09	0.00048	-0.14	0.78	-0.61	0.078	-0.31	0.43	-0.13	0.75	-0.21	0.6	0.26	0.57
AT1G73550	2.84	0.0019	1.26	0.25	0.49	0.7	0.02	0.99	-4.11	0.0055	-1.83	0.085	-2.12	0.087
AT1G73590	-0.35	0.55	-0.94	0.049	-1.3	0.0033	-1.28	0.0038	-0.3	0.56	-0.1	0.86	0.22	0.74
AT1G73600	0.16	0.78	-0.78	0.058	-1.12	0.003	-0.77	0.053	-1.88	5.5e-08	-1.81	2.1e-07	0.14	0.83
AT1G73650	-0.38	0.24	-0.64	0.027	-1.25	7.5e-07	-1.07	3.8e-05	-1.39	1.6e-08	-1.04	4.1e-05	-0.32	0.35
AT1G73655	-0.65	0.00016	-0.54	0.0032	-0.85	2.5e-07	-0.49	0.0055	-0.38	0.03	-0.59	0.00053	-1.73	1e-27
AT1G73750	0.56	0.17	1.64	9.5e-07	1.77	5.3e-08	2.23	3.3e-12	0.84	0.016	0.5	0.19	1.29	0.00027
AT1G73830	-1.4	0.068	-0.96	0.24	-1.88	0.0082	-2.45	0.00039	-2.98	6.9e-06	-2.97	6.9e-06	0.97	0.26
AT1G73870	-2.17	3.7e-12	-1.97	7.1e-10	-1.41	1.4e-05	-1.32	7.3e-05	-4.28	4.2e-45	-4.59	3.4e-52	-0.04	0.95
AT1G73890	-0.8	0.3	-1.08	0.14	-1.09	0.11	-0.2	0.82	-0.71	0.3	-1.27	0.046	-0.38	0.68
AT1G73980	0.28	0.56	0.61	0.12	0.95	0.0062	1.11	0.0012	1.27	9.4e-05	1.07	0.0013	0.42	0.35
AT1G74010	-0.23	0.89	0.09	0.96	0.39	0.78	0.86	0.47	-0.5	0.68	2.76	0.0038	2.26	0.037
AT1G74020	-0.2	0.84	-0.1	0.92	-0.41	0.6	-0.03	0.98	0.28	0.71	1.34	0.027	0.82	0.28
AT1G74030	0.05	0.95	-0.63	0.19	-0.49	0.3	-0.79	0.07	-1.64	2.7e-05	-1.56	6.2e-05	-0.88	0.058
AT1G74035	-0.11	0.92	-0.45	0.64	-0.62	0.47	-0.64	0.44	-1.65	0.02	-1.67	0.018	-0.85	0.34
AT1G74090	0.49	0.31	-0.22	0.69	0.34	0.49	0.08	0.89	1.04	0.0073	0.77	0.06	1.11	0.0084
AT1G74100	2.13	2.2e-05	0.74	0.23	1.16	0.034	0.64	0.29	0.04	0.95	-0.08	0.91	0.28	0.73
AT1G74210	0.29	0.37	0.27	0.4	0.09	0.82	0.16	0.62	0.95	5.7e-05	1	2.4e-05	0	1
AT1G74270	-1.29	7.3e-09	-0.81	0.00097	-0.92	7.6e-05	-0.97	2.9e-05	-1.52	3.6e-12	-1.58	3.7e-13	-1.45	1.5e-10
AT1G74290	-0.49	0.34	-0.6	0.21	-1.39	0.00066	-1.41	0.00055	-1.71	1.4e-05	-1.18	0.0031	-0.09	0.9
AT1G74310	-0.76	0.071	-1.42	0.00019	-1.31	0.00044	-1.39	0.00019	-1.47	4.1e-05	-0.95	0.012	-0.84	0.05
AT1G74330	2.58	3.8e-07	0.99	0.11	-0.06	0.95	0.5	0.45	-0.29	0.66	0.06	0.94	-0.3	0.73
AT1G74380	1.97	8.8e-05	1.59	0.0028	0.36	0.59	0.78	0.17	0.03	0.97	0.07	0.92	-0.26	0.75
AT1G74385	1.92	0.00021	1.54	0.0055	0.36	0.6	0.76	0.2	-0.03	0.96	0.06	0.94	-0.23	0.79
AT1G74420	1.35	2.7e-07	0.3	0.43	0.51	0.1	0.76	0.0093	0.65	0.025	0.51	0.087	0.17	0.7
AT1G74430	4.37	1.7e-22	1.62	0.0017	2.61	2.7e-08	2.09	1.7e-05	1.86	9.4e-05	1.21	0.017	0.67	0.3
AT1G74440	2.78	1.3e-21	0.86	0.013	1.02	0.0019	0.83	0.014	0.86	0.0077	0.6	0.079	0.26	0.58
AT1G74450	2.15	2.2e-08	0.28	0.63	-0.21	0.72	-0.02	0.98	-0.67	0.13	-0.22	0.67	-0.63	0.22
AT1G74458	0.04	0.97	0.3	0.66	0.08	0.91	0.31	0.62	0.97	0.044	1.02	0.034	1.21	0.019
AT1G74590	-0.66	0.45	0.15	0.89	-0.44	0.61	0.23	0.81	0.64	0.39	1.44	0.031	0.18	0.88
AT1G74670	0.19	0.91	0.15	0.93	-2.41	0.021	-0.75	0.56	-0.17	0.91	-0.01	0.99	1.82	0.13
AT1G74675	0.17	0.92	0.37	0.8	-2.36	0.019	-0.55	0.67	0.15	0.91	0.16	0.91	2.05	0.062
AT1G74730	-0.15	0.6	-0.36	0.13	-0.4	0.071	-0.59	0.0046	-0.79	4.6e-05	-1.2	1.6e-10	-0.23	0.4
AT1G74790	0.06	0.91	0.13	0.75	-0.3	0.4	-0.32	0.35	-1.07	0.00012	-1.02	0.00028	-0.29	0.46
AT1G74810	0.16	0.89	-1	0.22	-0.58	0.5	0.32	0.73	-1.15	0.11	-1.8	0.0085	-0.61	0.52
AT1G74875	-1.17	0.02	-1.56	0.0018	-1.08	0.027	-1.19	0.015	-0.32	0.55	-0.32	0.56	-0.04	0.97
AT1G74890	-2.71	1.1e-06	-1.42	0.02	-1.9	0.00085	-1.88	0.001	-2.69	7.4e-07	-2.64	1.1e-06	0.07	0.95
AT1G74930	4.11	2.9e-06	1.96	0.056	2.85	0.0021	2.84	0.0022	3.4	0.00011	2.68	0.0033	2.1	0.046
AT1G74940	-0.65	0.42	1.5	0.023	1.48	0.02	1.45	0.024	2.33	6e-05	1.92	0.0013	1.42	0.041
AT1G74950	4.33	1.2e-17	2.53	3.5e-06	3.06	4.5e-09	2.66	7e-07	2.39	5.8e-06	1.94	0.00034	0.69	0.35
AT1G74960	-0.05	0.9	-0.29	0.28	-0.22	0.41	-0.18	0.52	-1.01	7.8e-07	-1.01	9e-07	0	0.99
AT1G75000	0.39	0.32	-0.27	0.51	-1.04	0.00083	-0.77	0.018	-0.87	0.0049	0.38	0.28	0.33	0.43
AT1G75030	0.17	0.87	0.07	0.95	-0.21	0.82	-0.42	0.61	-2.19	0.00062	-1.66	0.01	-0.61	0.49
AT1G75060	0.05	0.96	0.46	0.47	-0.03	0.97	0.27	0.68	1.73	0.0001	2.41	1.5e-08	-0.12	0.89
AT1G75090	0.26	0.73	0.57	0.37	0.44	0.49	0.8	0.15	2.06	8.2e-06	2.15	3.1e-06	0.67	0.29
AT1G75100	-0.56	0.0091	-0.8	0.00011	-0.57	0.0075	-0.68	0.00097	-2.74	3e-50	-2.11	1.2e-30	-0.12	0.71
AT1G75140	0.21	0.69	1.6	3.8e-06	1.38	6.3e-05	1.53	8.6e-06	2	7.4e-10	1.63	9.6e-07	0.46	0.32
AT1G75170	-0.17	0.8	-0.4	0.47	-1.01	0.023	-0.67	0.16	-1	0.02	-0.29	0.58	-0.08	0.92
AT1G75180	-1	3.5e-05	-0.48	0.087	-0.83	0.00079	-0.9	0.00026	-2.29	2.1e-24	-1.96	2.9e-18	-0.07	0.88
AT1G75190	-0.08	0.93	0.89	0.14	1.28	0.019	1.58	0.0028	0.74	0.2	0.74	0.2	0.11	0.91
AT1G75220	2.05	1.7e-06	1.54	0.00083	1.97	4.6e-06	1.72	0.0001	0.53	0.29	-0.01	0.99	0.03	0.98
AT1G75230	3.81	6.7e-28	0.96	0.024	0.98	0.017	0.89	0.031	0.37	0.42	0.13	0.81	0.21	0.74
AT1G75240	0.04	0.96	0.7	0.13	0.11	0.85	0.27	0.61	0.47	0.3	-0.01	0.99	1.29	0.0023
AT1G75250	0.46	0.55	0.87	0.18	-0.89	0.21	0.19	0.81	1.21	0.028	0.81	0.17	2.67	1.7e-07
AT1G75300	0.8	0.066	0.69	0.13	1.33	0.00054	1.4	0.00025	1.17	0.002	0.75	0.065	0.52	0.3
AT1G75310	2.74	1.3e-13	1.99	3.6e-07	0.53	0.26	1.57	8.2e-05	0.76	0.071	0.88	0.035	0.6	0.24
AT1G75350	-0.54	0.039	-0.63	0.012	-0.65	0.0075	-0.61	0.014	-1.1	7e-07	-1.27	1e-08	-1.74	2.5e-15
AT1G75370	0.3	0.12	0.89	1.1e-08	1.05	2.6e-12	0.87	1.7e-08	0.34	0.044	0.02	0.94	0.2	0.34
AT1G75380	-0.33	0.67	0.86	0.18	0.81	0.2	1.28	0.025	1.53	0.004	1.08	0.056	0.18	0.85
AT1G75450	1.11	0.0018	0.73	0.064	1.04	0.0036	0.81	0.029	0.3	0.47	-0.06	0.9	-0.1	0.87
AT1G75490	0.49	0.55	0.07	0.95	1.15	0.072	-0.01	0.99	-1.85	0.0025	-1.98	0.001	0.61	0.45
AT1G75580	-3.23	1.7e-07	0.02	0.98	1.78	0.0022	0.27	0.73	-0.52	0.44	-0.12	0.89	0.55	0.49
AT1G75690	-0.21	0.5	-0.5	0.046	-0.56	0.018	-0.62	0.008	-1.53	9.8e-14	-1.62	3.6e-15	-0.56	0.027
AT1G75710	-0.91	0.0091	-0.53	0.18	-1.04	0.002	-0.42	0.27	-0.13	0.75	0.01	0.98	-0.34	0.44
AT1G75750	-0.31	0.69	0.09	0.93	-0.69	0.27	-1.26	0.025	-0.97	0.08	0.34	0.61	-2.3	1.6e-05
AT1G75785	-0.15	0.83	0.12	0.87	0.07	0.92	-0.25	0.68	0.08	0.9	-0.46	0.37	-1.12	0.03
AT1G75800	1.09	0.00013	1.71	4.3e-10	1.69	4e-10	1.84	8.8e-12	2.73	2.6e-26	2.36	1.4e-19	0.54	0.12
AT1G75810	-1.15	0.00019	-0.83	0.012	-1.09	0.00037	-0.71	0.029	-1.16	8.9e-05	-0.92	0.0024	-0.99	0.0025
AT1G75860	1.79	3e-07	1.51	3.8e-05	0.33	0.48	0.75	0.06	0.62	0.12	0.49	0.23	0.16	0.79
AT1G75880	0.86	0.016	1.05	0.0027	1.43	6.8e-06	0.94	0.0066	1.59	2.6e-07	1.24	9.2e-05	1.2	0.00048
AT1G75960	3.84	2.4e-09	2.77	5.9e-05	2.79	3e-05	3.46	1.4e-07	2.03	0.0027	0.4	0.65	-0.68	0.48
AT1G76070	1.78	6.2e-05	0.58	0.3	0.63	0.23	0.48	0.39	-0.16	0.79	-0.08	0.91	-0.28	0.69
AT1G76090	3.42	5.7e-09	2.74	9.6e-06	1.03	0.14	1.65	0.011	0.17	0.83	0.03	0.98	-0.18	0.87
AT1G76110	-0.87	0.025	-1	0.0098	-1.28	0.00034	-1	0.0072	-1.33	0.00013	-0.87	0.019	-0.01	0.99
AT1G76130	-0.16	0.67	-0.66	0.018	-0.48	0.087	-0.96	0.00016	-1.61	1.2e-11	-0.89	0.00038	-0.41	0.2
AT1G76160	2.06	0.01	2.04	0.012	0.49	0.63	1.1	0.21	-0.24	0.81	-0.09	0.94	-0.47	0.7
AT1G76180	0.3	0.46	1.18	8.8e-05	0.57	0.084	0.54	0.1	0.5	0.11	0.3	0.4	0.19	0.68
AT1G76200	-0.86	3.5e-05	-0.56	0.015	-0.96	2.8e-06	-0.48	0.036	-1.27	1.1e-10	-1.33	1.5e-11	-1.56	6e-15
AT1G76240	-0.51	0.31	1.09	0.01	1	0.017	1.18	0.0039	-2.24	6.2e-09	-3.52	7e-20	0.77	0.1
AT1G76340	1.19	0.0002	0.62	0.097	-0.2	0.65	-0.03	0.95	-0.11	0.8	-0.09	0.83	-0.3	0.52
AT1G76350	1.44	1.3e-06	0.32	0.43	-0.32	0.41	0.31	0.42	-0.26	0.48	0	1	-0.04	0.94
AT1G76360	1.88	4e-16	0.9	0.00057	0.28	0.38	0.77	0.0029	0.07	0.84	0.1	0.78	0.37	0.26
AT1G76380	1.57	1.8e-05	0.58	0.2	1.08	0.0052	0.84	0.036	0.68	0.087	0.68	0.092	0.14	0.82
AT1G76390	1.6	1.4e-06	1	0.0061	0.7	0.06	0.73	0.05	0.6	0.1	0.5	0.19	0.17	0.76
AT1G76410	0.05	0.96	0.91	0.2	1.67	0.0062	0.32	0.7	1.25	0.043	0.71	0.29	1.18	0.095
AT1G76470	-0.49	0.74	-0.71	0.6	-0.2	0.89	-1.05	0.37	-2.96	0.0032	-1.71	0.1	-2.34	0.039
AT1G76530	-0.25	0.81	-2.51	0.00049	-2.35	0.00069	-2.01	0.004	-1.59	0.02	-0.68	0.38	-1.87	0.012
AT1G76570	-0.18	0.69	-0.58	0.11	-0.44	0.23	-0.41	0.27	-1.6	9.6e-08	-1.38	5.3e-06	-0.36	0.4
AT1G76580	1.64	6.8e-05	1.55	0.00027	1.55	0.00018	1.63	8.2e-05	1.13	0.0072	1.16	0.0058	0.46	0.42
AT1G76590	2.62	1.8e-05	3.07	5e-07	3.73	2e-10	3.69	4e-10	4.32	3.6e-14	3.28	2.4e-08	1.56	0.029
AT1G76600	3.24	2.3e-09	0.63	0.4	0.44	0.56	0.17	0.84	0.25	0.74	0.15	0.86	0.37	0.68
AT1G76650	2.58	0.00046	1.04	0.25	0.97	0.27	0.23	0.83	-1.08	0.18	-1.12	0.17	-1.58	0.07
AT1G76705	-0.21	0.82	-0.22	0.82	0.3	0.7	0.84	0.17	1.09	0.05	0.99	0.078	0.22	0.82
AT1G76780	0.26	0.62	0.2	0.71	0.77	0.048	1.05	0.0047	0.85	0.022	0.43	0.3	0.39	0.44
AT1G76790	1.46	0.36	3.99	0.0018	5.27	9.3e-06	5.83	9e-07	5.72	7.5e-07	3.93	0.0012	-1.11	0.54
AT1G76955	0.2	0.79	0.81	0.15	0.59	0.3	1.32	0.008	1.68	0.00029	1.57	0.0009	0.51	0.43
AT1G76960	0.41	0.6	0.92	0.16	0.14	0.87	0.62	0.35	0.78	0.2	1.29	0.023	0.92	0.17
AT1G76970	0.45	0.5	0.46	0.47	-1.14	0.028	-0.28	0.67	-0.24	0.69	0.13	0.85	-0.63	0.33
AT1G76990	0.01	0.99	-0.13	0.88	-0.14	0.86	-0.02	0.98	-1.44	0.005	-1.21	0.023	-0.54	0.44
AT1G77000	0.43	0.59	1.1	0.086	1.61	0.0052	1.9	0.00071	2.47	2.8e-06	2.4	6.5e-06	1.83	0.0021
AT1G77090	-0.12	0.63	-0.51	0.0043	-0.49	0.0044	-0.38	0.036	-1.06	8.5e-12	-1.31	1.1e-17	-0.44	0.018
AT1G77170	-0.13	0.87	0.5	0.42	0.44	0.47	1.03	0.043	0.77	0.13	0.65	0.22	0.45	0.51
AT1G77210	0.26	0.69	0.84	0.099	0.57	0.28	1.04	0.026	1.22	0.0054	0.73	0.13	0.43	0.49
AT1G77360	1.85	1.3e-05	0.58	0.32	0.91	0.065	1.42	0.0015	0.81	0.092	0.93	0.044	0.28	0.7
AT1G77380	1.03	0.12	1.97	0.00054	3.38	3.5e-11	2.13	9.7e-05	0.89	0.15	1.34	0.019	0.8	0.27
AT1G77390	1.6	0.00044	0.61	0.3	-0.19	0.79	0.15	0.83	0.49	0.37	0.45	0.41	0.38	0.58
AT1G77400	-2.94	5.8e-10	-1.16	0.013	-1.47	0.00074	-1.18	0.0076	0.28	0.57	0.73	0.089	0.37	0.52
AT1G77420	1.73	1.4e-12	1.31	3.4e-07	2.14	6.1e-19	2.01	1.2e-16	2.02	2.2e-17	1.95	4.3e-16	1.13	2.4e-05
AT1G77520	2.89	0.00023	2.84	0.00044	4.58	2.2e-10	4.42	1.4e-09	4.2	5.2e-09	3.81	1.7e-07	1.97	0.03
AT1G77580	-0.77	0.17	-1.51	0.0025	-0.95	0.065	-0.76	0.15	-0.56	0.29	-0.44	0.43	0.18	0.82
AT1G77640	4.67	4.8e-06	2.58	0.026	-1.62	0.22	0.85	0.53	-1.42	0.25	-1.27	0.31	-1.4	0.33
AT1G77870	-2.17	0.0056	-1.76	0.031	-1.46	0.068	-1.86	0.017	-1.44	0.061	-1.13	0.15	0.4	0.72
AT1G77885	0.15	0.82	0.5	0.35	1.43	0.00064	0.44	0.39	0.24	0.64	0.28	0.6	0.73	0.16
AT1G77940	-0.48	0.13	-0.48	0.12	-0.36	0.26	-0.85	0.0019	-1.19	2.9e-06	-1.28	5.5e-07	-0.7	0.019
AT1G78000	0.15	0.76	1.09	0.0012	0.38	0.33	0.25	0.55	0.65	0.057	1	0.0018	0.22	0.67
AT1G78020	-1.6	2.9e-09	-1.32	2.9e-06	-1.76	4.6e-11	-1.34	1.5e-06	0.57	0.056	0.99	0.00039	-0.31	0.42
AT1G78030	-0.72	0.13	-0.16	0.8	-0.84	0.06	-0.56	0.24	0.14	0.79	0.09	0.87	-1.19	0.0086
AT1G78080	-0.23	0.5	0.45	0.11	0.81	0.001	0.7	0.0057	1.09	2.3e-06	0.89	0.00017	0.77	0.0034
AT1G78170	-2.41	6.5e-06	0.48	0.49	-0.03	0.98	0.45	0.5	1.02	0.063	0.71	0.23	0.53	0.47
AT1G78180	-1.02	5.2e-06	-0.99	1.9e-05	-1.01	6.1e-06	-0.73	0.0017	-0.71	0.0016	-0.68	0.0025	-0.54	0.037
AT1G78210	0.6	0.027	1.08	1.7e-05	1.46	4.3e-10	1.13	3.8e-06	1.1	3.8e-06	0.57	0.03	0.32	0.34
AT1G78230	-0.51	0.0095	-1.11	3.4e-10	-0.94	8.1e-08	-0.92	2.1e-07	-1.58	4.6e-21	-0.97	2e-08	-0.28	0.24
AT1G78240	1.47	0.00036	1.45	0.00063	1.03	0.017	0.91	0.039	0.44	0.34	0.31	0.55	0.15	0.83
AT1G78270	0.16	0.81	1.09	0.017	0.78	0.096	1	0.027	0.25	0.63	0.09	0.88	0.34	0.59
AT1G78280	1.12	2.3e-05	0.72	0.013	0.49	0.099	0.62	0.033	0.4	0.17	0.36	0.23	0.21	0.61
AT1G78290	-0.75	0.037	-1.64	2.5e-07	-1.51	1.4e-06	-1.54	1.1e-06	-2.04	1.3e-11	-1.2	0.00016	-0.42	0.32
AT1G78310	0.04	0.96	1.33	7.3e-05	0.95	0.0058	1.21	0.00026	0.77	0.025	0.52	0.15	0.65	0.1
AT1G78320	-0.96	0.011	-1.46	6.7e-05	-1.33	0.00018	-1.87	1.3e-07	-2.06	2.7e-09	-1.3	0.00015	-0.66	0.11
AT1G78450	0.15	0.86	-0.79	0.22	-0.29	0.69	0.11	0.89	-0.45	0.47	-0.94	0.099	-2.6	8.8e-07
AT1G78460	0.06	0.93	1.44	0.0002	2	3.1e-08	1.46	0.00011	0.57	0.17	-0.21	0.67	-0.23	0.7
AT1G78490	0.89	0.011	1.13	0.00094	1.83	3.7e-09	1.31	6.4e-05	1.64	1.2e-07	1.38	1.3e-05	0.57	0.16
AT1G78510	-0.73	0.12	-1.29	0.0021	-1.36	0.0007	-1.06	0.011	-2.61	1.8e-12	-2.13	1.7e-08	-1.04	0.021
AT1G78570	-0.85	0.066	-1.09	0.014	-1.1	0.0093	-1.47	0.00031	-1.63	2.9e-05	-0.87	0.043	-0.74	0.14
AT1G78600	0.95	0.0021	2.29	7.6e-17	1.94	2e-12	2.54	7e-21	1.31	4e-06	0.72	0.019	0.47	0.21
AT1G78610	1.15	5.6e-09	0.44	0.064	-0.29	0.25	0.05	0.87	0.09	0.75	0.36	0.11	0.12	0.73
AT1G78660	1.13	0.0014	1.2	0.0008	2.4	7.8e-14	1.92	5.4e-09	1.74	9.2e-08	1.42	2.1e-05	0.63	0.14
AT1G78670	0.38	0.43	0.78	0.056	1.17	0.0015	1.25	0.00066	1.64	1.8e-06	1.55	8.6e-06	0.55	0.23
AT1G78680	0.3	0.74	1.23	0.072	2.27	0.00014	1.94	0.0015	3.09	4.6e-08	2.64	4.9e-06	1.11	0.13
AT1G78820	-0.58	0.14	-0.87	0.018	-0.96	0.0058	-1.2	0.00039	-1.4	1.4e-05	-1.66	1.9e-07	-0.46	0.3
AT1G78830	1	0.038	1.27	0.0062	0.14	0.83	0.25	0.67	-0.42	0.41	-0.95	0.038	-0.07	0.93
AT1G78850	1.74	0.0026	1.33	0.03	0.85	0.19	0.7	0.29	-1.52	0.0066	-2.34	1.3e-05	-1.63	0.008
AT1G78860	1.25	0.092	0.65	0.44	-0.38	0.68	-0.29	0.76	-2.12	0.0047	-2.9	0.00012	-1.22	0.15
AT1G78930	-0.3	0.6	0.36	0.49	1.58	1.1e-05	0.62	0.15	0.23	0.64	0.35	0.44	0.83	0.059
AT1G79060	-0.95	0.058	-1.06	0.033	-1.17	0.012	-0.96	0.045	-2.51	3.1e-08	-1.71	8.2e-05	-0.84	0.11
AT1G79110	-2.69	8.2e-37	-0.4	0.12	-0.46	0.062	-0.21	0.46	0.27	0.28	0.59	0.0084	-0.48	0.066
AT1G79160	-2.81	2e-13	-0.46	0.38	-0.67	0.14	-0.26	0.63	-0.84	0.046	-0.56	0.22	-0.29	0.64
AT1G79170	-1.32	0.044	-2.06	0.0019	-0.47	0.52	-0.71	0.29	-1.15	0.058	-0.78	0.21	0.01	0.99
AT1G79270	-0.66	0.0014	-1.31	8.3e-12	-0.96	8e-07	-0.94	1.7e-06	-1.71	1.7e-20	-1.22	9.5e-11	-0.16	0.59
AT1G79310	4.04	8.7e-07	2.46	0.0094	3.57	2e-05	3.28	0.00013	3.33	6e-05	3.3	7.1e-05	2.16	0.031
AT1G79440	-1.1	0.17	0.52	0.57	-0.57	0.51	1.22	0.099	2.38	0.00026	1.79	0.0085	-1.4	0.077
AT1G79450	0.27	0.83	0.55	0.62	-0.17	0.89	1	0.27	0.63	0.5	1.77	0.027	1	0.33
AT1G79460	0.32	0.69	1.2	0.046	0.55	0.42	1.33	0.02	1.71	0.0012	1.2	0.032	0.15	0.88
AT1G79480	0.32	0.67	0.13	0.88	0.3	0.66	-0.47	0.5	1.05	0.044	0.98	0.064	1.19	0.037
AT1G79500	0.11	0.88	0.37	0.52	0.36	0.52	0.52	0.3	1.34	0.0013	0.97	0.027	-0.13	0.87
AT1G79520	-0.62	0.023	-1.2	1.5e-06	-1.08	1e-05	-0.82	0.0012	-1.52	9.7e-11	-0.96	8e-05	0.04	0.94
AT1G79600	0.05	0.9	0.16	0.63	0.13	0.68	0.44	0.083	-0.96	1.4e-05	-1.18	6.6e-08	0.01	0.98
AT1G79630	-1.08	0.0049	-0.72	0.084	-0.54	0.2	-0.18	0.72	-0.87	0.02	-0.72	0.061	-0.48	0.31
AT1G79660	0.48	0.28	1	0.0086	-0.03	0.96	0.01	0.99	0.45	0.26	0.42	0.31	0.36	0.46
AT1G79680	2.23	0.0051	1.53	0.078	1.33	0.12	0.8	0.39	-0.67	0.47	0.53	0.58	-0.09	0.95
AT1G79760	-1.05	0.22	-0.33	0.75	-1.48	0.061	-1.69	0.033	0.58	0.44	0.86	0.23	0.23	0.84
AT1G79770	-0.26	0.74	-0.68	0.29	-0.94	0.1	-0.44	0.49	-3.82	6.1e-12	-2.71	8.6e-08	-1.18	0.048
AT1G79840	-0.15	0.67	-0.24	0.42	-0.17	0.59	-0.29	0.3	-0.55	0.024	-1.05	3.7e-06	-0.81	0.0013
AT1G79850	-0.16	0.66	-0.23	0.5	-0.24	0.45	-0.37	0.2	-0.52	0.045	-1	4.1e-05	-0.84	0.0017
AT1G79900	0.05	0.98	0.61	0.63	0.01	1	1.32	0.18	1.64	0.073	2.54	0.0033	2.28	0.019
AT1G79910	0.51	0.33	0.27	0.65	0.6	0.21	1.07	0.011	0.88	0.034	0.68	0.12	0.38	0.51
AT1G79920	-0.1	0.84	-0.68	0.036	-0.68	0.031	-0.9	0.0031	-1.09	0.00014	-0.83	0.0056	-0.16	0.73
AT1G80050	-0.65	0.24	-0.8	0.12	-1.41	0.002	-0.84	0.087	-0.4	0.44	-0.44	0.41	-0.44	0.48
AT1G80080	-1.25	0.01	-0.8	0.13	-0.03	0.97	-0.39	0.49	-0.42	0.43	-0.17	0.78	0.22	0.77
AT1G80110	1.6	0.00017	1.15	0.013	1.78	1.8e-05	1.58	0.00022	1.87	3.8e-06	1.37	0.0012	1.08	0.026
AT1G80120	2.66	8.2e-05	1.58	0.037	0.75	0.38	1.44	0.052	0.5	0.55	0.19	0.84	-1.37	0.1
AT1G80130	-0.61	0.47	-0.11	0.92	-0.65	0.4	-1.45	0.03	-2.88	1.3e-06	-2.34	0.00012	-0.81	0.33
AT1G80160	1.02	0.63	2.32	0.18	2.7	0.092	3.33	0.031	3.23	0.03	5.17	0.00026	5.42	0.00032
AT1G80270	0.27	0.56	0.09	0.86	1.26	6.5e-05	-0.04	0.94	0.45	0.2	0.2	0.62	0.63	0.1
AT1G80280	-0.37	0.32	-1.12	0.00032	-0.49	0.15	-0.74	0.018	1.01	0.00033	1.09	8.6e-05	-0.57	0.1
AT1G80310	0.32	0.5	0.79	0.038	0.96	0.0066	1.25	0.00028	1.71	9.9e-08	1.48	6.7e-06	1.09	0.003
AT1G80315	0.35	0.42	0.74	0.042	0.91	0.0073	1.19	0.00025	1.65	6.7e-08	1.56	4.8e-07	1	0.0049
AT1G80340	-2.45	9.8e-05	-2.82	2.1e-05	-4.57	2.6e-09	-3.33	4.7e-07	-1.31	0.032	-0.34	0.65	-4.91	1.9e-09
AT1G80440	-0.16	0.91	1.47	0.13	1.24	0.19	1.26	0.18	1.11	0.22	0.27	0.81	2.28	0.013
AT1G80480	-0.39	0.54	0.28	0.67	0.1	0.88	0.76	0.14	1.16	0.012	0.66	0.2	-0.51	0.42
AT1G80520	-2.8	5.7e-07	-0.82	0.18	-0.68	0.26	-1.03	0.067	-0.08	0.91	-0.06	0.94	0.48	0.49
AT1G80570	0.61	0.47	1.28	0.061	1.45	0.021	1.95	0.00099	1.98	0.00051	2.13	0.00013	1.72	0.0074
AT1G80610	1.56	7.1e-14	0.65	0.0079	-0.09	0.78	0.06	0.86	0.94	1.5e-05	0.85	0.00011	0.38	0.18
AT1G80625	0.02	0.98	-0.19	0.77	-1.04	0.029	-0.43	0.41	0.14	0.8	0.2	0.7	0.13	0.86
AT1G80640	-0.46	0.041	-0.7	0.00096	-0.76	0.00017	-0.8	7.5e-05	-1.12	4.9e-09	-1.09	1.4e-08	-0.62	0.005
AT1G80750	-0.52	0.13	-0.39	0.28	-0.12	0.78	-0.61	0.053	-1.34	1.5e-06	-1.07	0.00016	-0.29	0.47
AT1G80760	-0.53	0.35	-0.7	0.18	-1.1	0.018	-1.5	0.00077	-2.37	1.2e-08	-2.25	7.4e-08	0.86	0.098
AT1G80770	-0.07	0.89	-0.45	0.19	-0.54	0.093	-0.36	0.29	-1.25	6.3e-06	-1.42	2.5e-07	-0.55	0.11
AT1G80820	1.77	0.027	1.15	0.19	1.07	0.21	0.76	0.4	-2.89	0.00024	-1.52	0.056	0.18	0.89
AT1G80840	2.74	2.1e-05	0.68	0.43	0.4	0.66	0.3	0.75	-0.97	0.18	-0.58	0.47	-1.71	0.022
AT1G80850	-0.71	0.0021	-1.55	6.9e-13	-1.8	2.5e-17	-1.43	2.7e-11	-0.9	3.3e-05	-0.66	0.0033	-1.01	9.5e-06
AT1G80880	-0.51	0.51	0.37	0.63	-0.06	0.95	0.49	0.47	1.14	0.039	0.37	0.58	-0.31	0.72
AT1G80920	-0.02	0.99	2.38	0.00034	1.88	0.005	2.17	0.00093	2.05	0.0013	1.38	0.042	1.98	0.005
AT2G01008	0.93	0.14	1.25	0.032	1.66	0.0013	1.7	0.001	1.34	0.011	1.87	0.00012	1.59	0.004
AT2G01021	5.85	4.9e-27	4.1	4.2e-13	4.97	2.4e-19	3.67	1e-10	6.16	2.8e-30	6.04	4.7e-29	5.34	5e-22
AT2G01080	-0.11	0.87	0.72	0.1	0.32	0.52	0.44	0.33	1.13	0.0027	1.04	0.0066	0.69	0.14
AT2G01150	-1.32	0.018	-0.61	0.33	-0.71	0.23	-0.65	0.27	1.69	0.00034	1.72	0.00029	0.27	0.73
AT2G01170	0.59	0.44	2.14	0.00024	2.08	0.00024	2.73	7.5e-07	3.08	6.5e-09	2.42	9.2e-06	0.29	0.76
AT2G01180	2.32	2.3e-08	1.08	0.025	-1.37	0.0025	-0.32	0.58	-0.24	0.67	-0.21	0.72	-0.25	0.72
AT2G01190	1.81	0.00011	1.58	0.0013	0.14	0.84	0.8	0.13	0.19	0.76	0.27	0.66	0.5	0.44
AT2G01200	-0.2	0.86	-0.17	0.88	-1.05	0.2	0.4	0.65	1.58	0.015	1.04	0.14	0.45	0.65
AT2G01210	0.04	0.97	-0.28	0.71	-0.81	0.17	0	1	1.15	0.021	0.9	0.083	0.6	0.36
AT2G01250	-0.42	0.23	-0.62	0.055	-0.26	0.48	-0.84	0.0045	-1.2	1.2e-05	-1.27	4.1e-06	-0.64	0.055
AT2G01280	-1.46	1.9e-12	-1.64	5.2e-15	-1.9	4.3e-20	-1.49	8.9e-13	-1.34	8.3e-11	-1.17	1.7e-08	-0.99	8.3e-06
AT2G01290	-0.92	4.9e-06	-1.42	4.1e-13	-1.44	9.9e-14	-1.42	3.2e-13	-0.95	1.1e-06	-0.82	3.7e-05	-0.53	0.023
AT2G01300	3.05	1.1e-08	1.27	0.046	-0.2	0.81	0.39	0.6	0.57	0.39	-0.33	0.66	-0.93	0.21
AT2G01340	1.38	0.0024	0.64	0.23	-0.08	0.91	0.8	0.1	-0.26	0.63	-0.2	0.73	-0.41	0.52
AT2G01420	-1.95	3.4e-08	-0.83	0.043	-0.73	0.072	-0.57	0.17	0.04	0.94	-0.01	0.99	0.22	0.71
AT2G01450	2.3	1.1e-06	1.59	0.002	1.27	0.014	1.41	0.0054	0.38	0.51	0.21	0.75	-0.05	0.96
AT2G01505	-2.42	0.0015	-0.71	0.45	-0.65	0.47	-0.27	0.79	0.66	0.42	0.87	0.28	0.83	0.38
AT2G01610	0.5	0.55	0.44	0.6	-0.05	0.96	0.44	0.57	0.76	0.25	1.96	0.0004	2.28	8.2e-05
AT2G01670	-1.94	1.1e-08	-0.11	0.84	-0.96	0.01	-0.79	0.04	-0.3	0.47	-0.05	0.93	-0.29	0.57
AT2G01755	-0.75	0.0089	-0.7	0.017	-1.09	3.9e-05	-0.58	0.047	-0.65	0.017	-0.68	0.013	-0.96	0.00073
AT2G01818	1.05	0.039	0.81	0.13	-0.03	0.97	-0.06	0.93	0.71	0.15	0.83	0.088	1.04	0.048
AT2G01830	-0.63	0.2	-0.37	0.49	0.17	0.77	-0.25	0.65	0.95	0.023	1.18	0.0038	0.14	0.84
AT2G01850	0.72	0.021	0.11	0.81	-0.81	0.0062	-0.67	0.029	-1.34	7.5e-07	-1.09	8.7e-05	-0.46	0.19
AT2G01890	-0.25	0.77	-1.06	0.097	-1.38	0.019	-1.32	0.026	-2.37	1.1e-05	-0.85	0.16	0.71	0.32
AT2G01913	-1.46	0.022	-1.22	0.065	-0.89	0.18	-0.76	0.25	-0.54	0.41	-0.13	0.86	-0.78	0.29
AT2G01940	-0.96	0.036	0.25	0.67	0.33	0.52	0.27	0.6	0.43	0.34	0.29	0.55	1.1	0.011
AT2G01990	-1.01	0.012	-0.13	0.83	-0.29	0.55	-0.23	0.65	0.81	0.03	1.13	0.0016	0.91	0.027
AT2G02010	-0.99	0.12	-1.29	0.033	-1.19	0.043	-1.55	0.0062	-2.17	4.2e-05	-1.38	0.013	-1.8	0.0021
AT2G02060	-1.67	0.017	0	1	-0.27	0.76	0.2	0.82	1.36	0.029	1.51	0.015	1.06	0.15
AT2G02070	0.58	0.16	0.75	0.05	0.22	0.64	0.8	0.029	1.31	7.1e-05	0.95	0.0058	0.32	0.51
AT2G02100	-0.44	0.68	1.41	0.077	1.3	0.094	1.64	0.029	2.79	3.2e-05	2.41	0.00048	-0.47	0.66
AT2G02150	-0.23	0.68	0.08	0.89	1.07	0.0024	0.37	0.4	0.14	0.77	-0.02	0.97	0.08	0.91
AT2G02170	1.28	1.4e-08	0.81	0.0012	0.14	0.68	0.42	0.11	0.29	0.29	0.27	0.33	0.04	0.94
AT2G02450	0.9	0.0032	1.28	1.2e-05	0.11	0.79	0.8	0.0095	1.09	0.00013	0.55	0.081	-0.09	0.86
AT2G02455	0.91	0.0014	1.15	4.1e-05	0.12	0.77	0.73	0.012	1.07	5.7e-05	0.53	0.075	0.14	0.76
AT2G02500	-0.23	0.36	-0.61	0.0031	-0.34	0.12	-0.62	0.0021	-0.79	2.8e-05	-0.94	4.1e-07	-1.14	1.9e-09
AT2G02570	0.51	0.32	0.72	0.13	0.99	0.021	1.34	0.001	1.25	0.0018	1.15	0.0046	0.06	0.94
AT2G02740	-0.85	7.8e-05	-0.87	8.5e-05	-0.62	0.0049	-1.03	1.2e-06	-1.14	3.2e-08	-1.65	1.6e-16	-0.59	0.013
AT2G02760	0.41	0.43	0.71	0.11	0.84	0.044	0.75	0.076	1.43	0.00012	1.08	0.0056	0.52	0.3
AT2G02780	-0.4	0.27	-1.03	0.00074	-0.88	0.0032	-1.04	0.00041	-0.42	0.18	-0.3	0.37	-0.18	0.69
AT2G02860	1.27	0.0063	0.95	0.056	0.32	0.58	0.63	0.22	-0.12	0.84	0.02	0.98	-0.17	0.82
AT2G02950	-2.56	2.1e-29	0.07	0.86	0.07	0.85	-0.1	0.77	0.16	0.58	0.18	0.53	-0.33	0.28
AT2G03090	-2.37	0.00019	-1.45	0.037	-0.61	0.43	-0.76	0.3	-0.31	0.69	-0.46	0.55	0.14	0.9
AT2G03240	3.01	2.4e-11	1.01	0.064	-0.37	0.56	0.58	0.32	-0.2	0.75	-0.01	0.99	0.16	0.85
AT2G03310	-0.05	0.95	1.02	0.057	1.27	0.011	1.57	0.0012	1.57	0.00079	1.06	0.033	0.35	0.63
AT2G03340	-0.67	0.0017	0.77	0.00022	0.76	0.00018	0.97	8.6e-07	1.01	1.5e-07	0.87	8.1e-06	0.26	0.33
AT2G03350	0.07	0.86	-0.31	0.34	-0.76	0.0041	-0.69	0.01	-1.09	9e-06	-0.52	0.053	-0.52	0.089
AT2G03440	0.19	0.74	0.85	0.04	0.99	0.011	0.79	0.053	1.02	0.0065	0.6	0.15	0.91	0.034
AT2G03480	0.08	0.82	0.67	0.007	0.58	0.018	0.65	0.007	1.22	1.4e-08	1.24	6.4e-09	0.07	0.87
AT2G03530	0.77	0.089	0.45	0.38	0.86	0.046	1.08	0.0088	0.8	0.054	0.62	0.16	-0.24	0.7
AT2G03550	-1.17	0.02	-0.89	0.095	-0.85	0.1	-0.71	0.18	0.38	0.49	0.22	0.72	0.05	0.96
AT2G03730	-0.18	0.63	-0.3	0.39	-0.15	0.68	-0.33	0.29	-0.96	0.00027	-1.06	4.5e-05	0.39	0.26
AT2G03760	-0.99	0.022	-0.5	0.31	-0.22	0.69	-0.51	0.28	-0.98	0.016	-1.14	0.0045	-0.47	0.38
AT2G03890	-1.16	6.6e-11	-0.27	0.24	-0.33	0.11	-0.49	0.013	0.13	0.55	0.43	0.026	0.31	0.18
AT2G03980	0.59	0.14	-0.01	0.98	1.01	0.004	0.06	0.9	-0.57	0.12	-0.38	0.33	0.06	0.92
AT2G04039	-0.26	0.51	-0.68	0.032	-0.65	0.034	-0.84	0.0045	-1.78	2.4e-11	-1.2	1.4e-05	-0.38	0.32
AT2G04040	-0.16	0.72	-0.57	0.097	-0.51	0.13	-0.72	0.023	-1.67	2.3e-09	-1.13	0.00011	-0.28	0.51
AT2G04050	-1.94	0.17	-2.94	0.028	-0.84	0.59	-3.32	0.0092	-3.91	0.0015	-1.98	0.12	-0.87	0.62
AT2G04066	1.22	1.4e-05	0.82	0.0086	2.05	3e-15	1.55	9.9e-09	1.55	5.4e-09	0.92	0.0011	0.65	0.052
AT2G04070	-1.38	0.02	-1.34	0.027	-2.59	1.5e-06	-2.77	3.2e-07	-1.89	0.00045	-1.76	0.0012	-1.81	0.0022
AT2G04080	0.98	5.1e-05	0.79	0.002	1.83	4e-16	1.34	8.4e-09	1.16	4.4e-07	0.66	0.0076	0.33	0.3
AT2G04100	0.24	0.83	0.37	0.72	0.95	0.24	0.85	0.3	-0.33	0.71	1.87	0.0069	1.5	0.061
AT2G04160	0.09	0.88	0.14	0.8	0.13	0.81	0.19	0.71	1.01	0.0056	1.43	4.4e-05	1.08	0.0064
AT2G04240	-1.32	0.0029	0.5	0.35	1.22	0.0049	0.78	0.092	1.86	2.7e-06	1.78	9.3e-06	0.82	0.1
AT2G04400	0.77	0.035	0.31	0.48	1.04	0.0019	0.63	0.081	-0.2	0.63	-0.26	0.52	-0.34	0.46
AT2G04520	-0.26	0.5	-0.2	0.62	-0.36	0.27	-0.58	0.054	-1.06	9.7e-05	-0.79	0.0051	-0.97	0.001
AT2G04530	-0.08	0.78	-0.4	0.067	-0.15	0.53	-0.18	0.43	-1.17	1.2e-10	-1.22	7.5e-12	-0.39	0.083
AT2G04690	-0.15	0.83	0.27	0.68	0	1	0.25	0.69	1.05	0.022	0.84	0.082	0.91	0.09
AT2G04790	-1.19	0.0011	-1.49	4.2e-05	-2.1	7.5e-10	-1.35	0.00017	-0.88	0.016	-0.66	0.088	-0.69	0.11
AT2G04795	-0.65	0.45	-0.52	0.56	-2.59	5e-05	-1.1	0.13	-3.26	1.3e-07	-3.04	9.2e-07	-1.5	0.043
AT2G04860	0.64	0.38	1.67	0.0024	0.88	0.16	1.7	0.0012	2.13	1.2e-05	1.67	0.0009	1.33	0.024
AT2G05070	-0.25	0.6	0.05	0.93	-0.11	0.83	-0.02	0.97	-1.82	1.5e-08	-3.11	8.9e-24	0.67	0.1
AT2G05100	-0.25	0.58	0.01	0.98	-0.13	0.78	-0.13	0.77	-2.37	1e-16	-3.48	2.1e-35	0.53	0.18
AT2G05160	-1.37	0.0049	-1.18	0.021	-1.19	0.015	-1.11	0.026	-0.26	0.66	-0.71	0.16	-0.63	0.3
AT2G05260	1.22	0.00079	0.98	0.011	0.93	0.014	1.07	0.0037	0.7	0.063	0.56	0.15	-0.09	0.89
AT2G05380	-1.39	0.022	-0.52	0.48	-1.07	0.082	-0.27	0.72	-0.19	0.79	-0.86	0.16	-0.63	0.4
AT2G05520	-1.28	7.4e-05	-0.3	0.49	-0.75	0.03	-0.46	0.23	0.03	0.95	-0.2	0.64	-0.81	0.028
AT2G05540	-0.64	0.44	0.66	0.41	-0.24	0.79	0.46	0.56	1.21	0.062	1.03	0.13	2.43	0.00014
AT2G05620	-0.46	0.19	-0.74	0.021	-0.84	0.0054	-0.98	0.00093	-1.56	1.4e-08	-1.35	1.4e-06	-0.23	0.61
AT2G05632	-0.47	0.35	-1.03	0.015	-1.36	0.00054	-0.93	0.024	-0.84	0.036	-0.12	0.82	-0.48	0.35
AT2G05920	0.33	0.34	-0.27	0.44	-0.84	0.0023	-1.03	0.00012	-0.06	0.87	0.01	0.97	0.22	0.59
AT2G05940	1.17	4.4e-07	0.69	0.0076	0.19	0.54	0.27	0.36	0.36	0.17	0.61	0.013	0.1	0.8
AT2G06050	4.65	2.8e-11	3.33	7.3e-06	3.35	3.6e-06	3.6	6.6e-07	2.36	0.0014	1.67	0.032	0.45	0.7
AT2G06255	1.49	0.0091	1.34	0.024	3.2	1.6e-10	2.1	8e-05	2.45	1.4e-06	1.89	0.00032	1.81	0.0015
AT2G06530	1.28	8.9e-12	0.72	0.00051	0.48	0.027	0.56	0.0074	0.11	0.68	0.12	0.64	-0.27	0.32
AT2G06850	1.14	0.18	1.13	0.18	-0.5	0.59	-0.52	0.57	-1	0.2	-1.05	0.18	-1.9	0.017
AT2G06925	1.5	2.5e-06	2.05	4.3e-11	2.2	4.8e-13	2.09	1.1e-11	2.64	6.3e-19	1.88	8e-10	-0.12	0.83
AT2G07340	-0.49	0.087	-0.43	0.15	-0.63	0.017	-0.1	0.77	-0.84	0.0007	-0.9	0.00023	-1.06	4.8e-05
AT2G07627	4.55	4.7e-21	4	1.2e-15	4.53	1.2e-20	4.27	3.3e-18	4.35	1.8e-19	4.33	1.9e-19	4.01	9.2e-16
AT2G07671	1.36	0.0058	0.85	0.13	1.14	0.022	1.39	0.0039	1.31	0.0051	1.08	0.026	1.4	0.0063
AT2G07675	0.58	0.56	1.27	0.12	0.72	0.41	2.3	0.00078	0.05	0.96	0.54	0.53	0.83	0.38
AT2G07698	2.36	6.1e-05	1.12	0.11	1.71	0.0058	1.59	0.011	1.95	0.00086	1.95	0.00098	1.76	0.0072
AT2G07708	2.66	3.1e-06	1.71	0.008	2.1	0.0004	2.31	8.4e-05	2.41	2.1e-05	2.66	1.8e-06	2.25	0.00025
AT2G07715	-0.13	0.85	0.01	0.99	-0.17	0.77	-0.03	0.97	-1.05	0.015	-1.14	0.0072	-1.24	0.0081
AT2G07718	0.42	0.42	0.5	0.31	0.16	0.78	1.09	0.0069	0.6	0.16	0.48	0.28	0.76	0.1
AT2G07719	1.14	0.012	1.5	0.00067	1.12	0.012	1.34	0.0021	0.48	0.34	0.4	0.44	0.77	0.14
AT2G07727	3.38	2.7e-07	1.89	0.014	2.89	1.8e-05	2.29	0.0013	3.46	7.5e-08	3.44	9e-08	3.36	6.5e-07
AT2G07732	4.46	6.4e-08	1.91	0.06	3.88	3.8e-06	2.55	0.0052	3.5	2.7e-05	3.3	9e-05	3.06	0.00092
AT2G07777	1.22	0.018	0.81	0.16	0.87	0.11	1.13	0.027	0.79	0.14	0.82	0.11	1.09	0.048
AT2G09990	-0.56	0.17	-0.46	0.27	-0.41	0.32	-0.69	0.063	-1.25	0.00017	-1.13	0.00076	-0.84	0.031
AT2G11225	0.59	0.52	0.06	0.96	0.78	0.34	1.61	0.022	0.3	0.73	0.48	0.56	-0.18	0.88
AT2G11810	-0.53	0.59	-0.4	0.69	-3.22	4.1e-05	-0.55	0.52	-0.83	0.28	-0.94	0.22	-1.44	0.081
AT2G12400	1.13	0.0019	1.04	0.0058	0.05	0.93	0.17	0.72	0.55	0.15	0.29	0.5	0.51	0.26
AT2G12461	-1.09	0.012	-0.27	0.62	-0.95	0.026	-0.54	0.24	-0.46	0.3	0.02	0.98	0.07	0.93
AT2G12462	-2.08	2.5e-06	-1.32	0.0052	-1.43	0.0014	-1.06	0.022	-1.53	0.00039	-0.98	0.029	-0.01	0.99
AT2G12550	0.01	0.99	0.37	0.31	0.4	0.24	0.64	0.04	1.09	9.2e-05	0.99	0.00046	0.11	0.83
AT2G13100	0.31	0.45	1.04	0.0012	1.33	7.4e-06	1.4	2.6e-06	1.2	5.1e-05	1.23	3.1e-05	0.53	0.16
AT2G13570	-0.23	0.8	-0.84	0.25	-0.07	0.94	-0.53	0.46	-1.44	0.026	0.07	0.94	0.54	0.47
AT2G13600	0.13	0.87	0.47	0.44	0.12	0.86	0.5	0.38	1.02	0.03	0.8	0.11	0.12	0.89
AT2G13610	1.14	0.028	0.46	0.46	-0.63	0.27	0.15	0.83	-0.31	0.6	-0.29	0.64	0.08	0.93
AT2G13790	1.12	0.02	0.64	0.23	0.04	0.95	0.44	0.42	-0.21	0.72	-0.18	0.76	-0.48	0.43
AT2G13800	1.23	0.0022	0.7	0.13	0.1	0.86	0.76	0.078	-0.03	0.95	0.13	0.81	0.01	0.99
AT2G14170	0.28	0.64	0.88	0.064	0.5	0.32	1.23	0.0048	1.4	0.00072	1.14	0.0075	0.18	0.8
AT2G14520	-0.08	0.93	0.15	0.86	-0.32	0.66	0.33	0.64	1.37	0.01	1.53	0.0039	0.65	0.35
AT2G14560	-0.29	0.79	0.13	0.91	-1.88	0.011	-0.5	0.58	0.02	0.99	-0.12	0.9	-0.68	0.49
AT2G14620	0.28	0.88	0.66	0.67	-0.27	0.87	1.14	0.38	0.8	0.54	2.25	0.049	2.05	0.12
AT2G14660	-1.26	0.023	-1.83	0.00059	-2.01	8e-05	-1.38	0.0097	-1.98	7.2e-05	-1.47	0.004	-1.44	0.011
AT2G14900	1.12	0.064	1.18	0.048	1.38	0.013	0.55	0.4	1.17	0.032	1.06	0.058	0.77	0.27
AT2G15020	-3.4	8.8e-17	-1.91	1.7e-05	-1.73	7.4e-05	-1.55	0.00051	-6.3	1.7e-54	-4.67	1.3e-31	-0.54	0.36
AT2G15042	0.84	0.23	1.01	0.13	0.76	0.26	1.9	0.00093	1.09	0.066	1.11	0.067	0.51	0.53
AT2G15050	-2.29	1.9e-09	-0.47	0.35	-0.27	0.61	-0.29	0.57	0	1	-0.17	0.76	-0.05	0.95
AT2G15080	0.71	0.078	1.4	8.3e-05	1.47	1.8e-05	1.67	9.6e-07	0.29	0.49	0.21	0.64	0.8	0.049
AT2G15090	0.44	0.73	2.08	0.024	0.25	0.84	1.64	0.074	3.05	0.00017	2.16	0.012	1.93	0.045
AT2G15270	-0.75	0.018	-0.31	0.42	-0.49	0.14	-0.34	0.33	-0.83	0.0045	-0.75	0.011	-1.11	0.00027
AT2G15290	-0.3	0.2	-0.22	0.36	-0.37	0.076	-0.23	0.31	-0.66	0.00042	-1	3.6e-08	-1.01	7.3e-08
AT2G15390	1.37	0.033	1.09	0.11	0.46	0.54	0.39	0.62	-0.2	0.8	-0.05	0.96	-0.35	0.7
AT2G15480	-0.32	0.73	-0.88	0.23	-0.3	0.72	-0.48	0.53	-1.9	0.0015	-1.24	0.051	-0.89	0.24
AT2G15490	-1.76	0.11	-2.07	0.053	-1.36	0.22	-1.36	0.21	-5.57	1e-07	-3.15	0.00088	-3.48	0.00065
AT2G15760	4.01	2.5e-07	1.05	0.3	1.75	0.046	1.47	0.1	-0.52	0.61	0.14	0.9	-1.13	0.3
AT2G15790	-0.36	0.18	-0.79	0.00082	-0.25	0.36	-0.73	0.0016	-1.16	9.4e-08	-0.65	0.0034	-0.29	0.31
AT2G15830	-0.48	0.67	0.82	0.39	0.89	0.32	0.37	0.72	1.19	0.14	1.69	0.027	1.19	0.2
AT2G15880	1.23	0.45	5.91	3e-07	4.48	0.00014	6.43	1.3e-08	5.01	9e-06	3.56	0.0027	1.97	0.19
AT2G15890	0.91	0.59	5.49	3.2e-06	4.41	0.0002	5.79	5.2e-07	6.05	6.6e-08	5.19	5.6e-06	1.47	0.35
AT2G15960	2.32	0.047	4.37	3.6e-05	3.75	0.00037	4.57	9.4e-06	5.13	2.3e-07	4.59	5.4e-06	3.12	0.0068
AT2G15970	-0.01	1	1.26	0.086	1.41	0.041	1.56	0.022	1.74	0.007	0.99	0.16	0.36	0.73
AT2G16050	-0.01	0.99	0.76	0.1	0.84	0.054	0.69	0.12	1.12	0.005	1.19	0.0027	1.14	0.0097
AT2G16060	-0.77	0.36	-0.48	0.59	-1.97	0.004	-1.3	0.07	-2.86	1.3e-05	-2.45	0.00015	-1.63	0.029
AT2G16070	-1.11	4.5e-12	-0.95	1e-08	-0.84	3.4e-07	-0.89	8.4e-08	-1.33	2.8e-17	-0.97	1.2e-09	-0.1	0.7
AT2G16250	1.06	7.3e-08	0.6	0.0078	0.16	0.56	0.41	0.076	0.56	0.0082	0.26	0.27	0.17	0.59
AT2G16280	0.32	0.41	-0.25	0.53	-1.37	8.2e-07	-0.92	0.0018	-1.12	6.3e-05	-1.06	0.00018	-0.68	0.041
AT2G16430	0.09	0.82	-0.29	0.34	-0.69	0.0061	-0.87	0.00037	-1.09	2.2e-06	-0.8	0.00079	-0.08	0.86
AT2G16500	0.07	0.94	-0.38	0.58	-0.84	0.13	-0.55	0.35	-1.73	0.00029	-1.33	0.0074	-0.33	0.66
AT2G16586	1.13	0.05	2.24	1.2e-05	2.1	3.1e-05	2.64	9e-08	2.56	1.2e-07	2.54	1.8e-07	1.93	0.00031
AT2G16600	-0.21	0.74	0.75	0.12	0.52	0.29	0.88	0.049	1.15	0.0052	0.82	0.06	-0.34	0.58
AT2G16640	-0.25	0.39	0.01	0.98	0.51	0.031	0.35	0.16	0.96	4.9e-06	1.02	1.2e-06	0.22	0.49
AT2G16650	0.14	0.77	0.2	0.65	1.24	1.8e-05	0.74	0.02	0.11	0.79	0.02	0.96	0.41	0.29
AT2G16660	1.87	1.2e-06	2.69	7.5e-13	1.88	1e-06	1.62	4.1e-05	2.64	7.2e-13	2.31	6.2e-10	1.14	0.01
AT2G16700	0.02	0.98	0.92	0.015	0.7	0.064	0.76	0.045	1.35	5.8e-05	1.27	0.00019	0.5	0.27
AT2G16750	-0.41	0.49	0.2	0.77	0.61	0.23	0.44	0.39	1.21	0.0045	1.27	0.0028	0.34	0.6
AT2G16850	-0.3	0.62	-0.79	0.11	-1.13	0.012	-0.79	0.096	-0.07	0.9	0.17	0.77	0.18	0.8
AT2G16990	0.36	0.66	0.51	0.48	0.63	0.35	0.74	0.25	1.22	0.029	1.05	0.071	1.18	0.064
AT2G17230	3.28	1.9e-23	1.68	2.8e-06	-1.09	0.0037	0.28	0.56	0.21	0.64	0.4	0.34	-0.79	0.066
AT2G17280	-0.19	0.75	0.06	0.93	0.1	0.87	0.28	0.58	0.46	0.29	0.35	0.45	-1.15	0.01
AT2G17290	1.24	0.004	1.05	0.02	0.23	0.69	0.48	0.32	0.08	0.89	0.09	0.88	-0.05	0.95
AT2G17300	-1.74	0.001	-1.52	0.006	-2.06	6e-05	-1.58	0.003	-0.28	0.67	-0.22	0.75	-0.35	0.66
AT2G17450	0.32	0.62	1.23	0.01	1.09	0.021	0.87	0.075	1.84	1.7e-05	1.44	0.0011	1.27	0.01
AT2G17480	1.38	0.00027	1.12	0.0054	-0.19	0.72	0.19	0.72	0.03	0.96	0.06	0.92	0.11	0.87
AT2G17730	-1.11	6.8e-06	-0.44	0.13	-0.72	0.0055	-0.67	0.01	-0.19	0.53	-0.11	0.74	-0.22	0.53
AT2G17780	0.77	0.033	0.13	0.8	-1.05	0.0018	-0.47	0.22	-0.83	0.014	-0.66	0.057	-0.34	0.45
AT2G17840	0.16	0.84	0.68	0.25	0.57	0.34	1.28	0.013	1.64	0.00062	1.08	0.035	-0.9	0.13
AT2G18010	-3.54	2.9e-05	-0.42	0.68	-1.27	0.11	-1.92	0.013	-1.12	0.15	-1.86	0.011	-0.83	0.38
AT2G18020	-0.29	0.46	-0.37	0.31	-0.12	0.78	-0.65	0.039	-0.98	0.00067	-1.16	4e-05	-0.37	0.34
AT2G18050	-0.84	0.41	0.49	0.65	-0.44	0.67	1.03	0.23	2.67	0.00016	2.63	0.00022	2.01	0.014
AT2G18090	1.4	1.9e-05	0.79	0.033	0.69	0.057	0.81	0.022	0.48	0.19	0.57	0.12	0.56	0.18
AT2G18120	-1.52	0.0032	-2.7	1.7e-07	-2.75	3.5e-08	-2.4	1.6e-06	-3.39	3.3e-11	-3.2	5.6e-11	-1.54	0.0041
AT2G18160	-1.04	0.00045	-0.92	0.0032	-1.06	0.00033	-1.11	0.00015	-0.61	0.048	-0.56	0.077	-0.17	0.71
AT2G18170	-0.44	0.63	0.85	0.28	1.48	0.029	1.39	0.043	1.95	0.0019	1.74	0.0071	0.81	0.33
AT2G18193	-1.6	0.11	-2.44	0.0091	-2.1	0.022	-3.26	0.00021	-3.21	0.00017	-2.96	0.00055	-2.98	0.0013
AT2G18210	0.61	0.51	-0.88	0.3	0.34	0.72	-0.97	0.22	-2.53	0.00056	-1.76	0.013	-1.21	0.15
AT2G18230	-0.24	0.68	-1	0.017	-2.01	4.7e-08	-1.4	0.0003	-0.12	0.82	0.41	0.35	-0.38	0.48
AT2G18245	0.13	0.77	0.7	0.023	0.83	0.0042	0.86	0.0028	1.13	2.5e-05	0.9	0.0011	0.2	0.63
AT2G18300	-1.23	0.016	0.83	0.13	-0.16	0.82	0.36	0.55	0.19	0.75	0.16	0.81	0.87	0.13
AT2G18328	0.1	0.88	-0.23	0.69	-0.91	0.032	-1.11	0.0072	-0.75	0.074	-0.37	0.44	0.18	0.78
AT2G18350	0.14	0.8	1.78	2e-08	0.86	0.014	1.51	2.3e-06	1.32	3.2e-05	0.92	0.0058	1.09	0.0021
AT2G18520	0.2	0.75	0.53	0.3	0.8	0.073	0.58	0.23	1.2	0.0028	0.95	0.022	0.81	0.096
AT2G18560	-1.71	9.2e-10	-0.85	0.0059	-0.57	0.066	-0.21	0.57	-0.92	0.0012	-0.74	0.011	-0.07	0.88
AT2G18570	-0.82	0.081	-0.37	0.49	-0.46	0.35	-1.18	0.0058	-0.52	0.25	-0.18	0.73	0.53	0.31
AT2G18650	-0.61	0.46	1.41	0.022	1.19	0.051	0.89	0.17	1.4	0.014	0.92	0.13	0.45	0.59
AT2G18670	0.42	0.44	1.05	0.017	1.12	0.0079	1.12	0.0078	1.22	0.0024	0.84	0.05	0.58	0.26
AT2G18685	0.27	0.78	-0.52	0.55	-0.97	0.2	-1.14	0.12	-1.6	0.018	-1.08	0.12	-0.25	0.82
AT2G18690	0.54	0.58	0.11	0.92	-1.01	0.21	-1.19	0.12	-1.13	0.13	-1.12	0.14	-1.69	0.03
AT2G18700	1.16	1.4e-05	2.16	1.2e-17	1.44	2.7e-08	1.51	6.6e-09	0.38	0.21	-0.14	0.69	1.05	0.00021
AT2G18730	1.23	6.8e-05	0.91	0.0064	0.81	0.014	0.73	0.028	0.65	0.044	0.69	0.034	0.21	0.66
AT2G18860	0.58	0.17	-0.16	0.77	-0.52	0.21	-0.43	0.3	-1.07	0.0024	-0.65	0.084	-0.48	0.3
AT2G19090	0.22	0.6	-0.02	0.97	0.28	0.46	-0.33	0.38	0.86	0.0032	1.03	0.00023	0.61	0.077
AT2G19110	0.7	0.21	0.29	0.66	0.71	0.18	0.42	0.47	1.17	0.012	1.08	0.023	1.46	0.0031
AT2G19120	-0.04	0.94	0.75	0.012	0.98	0.00034	1	0.00025	1.07	4.4e-05	0.89	0.0008	0.8	0.0077
AT2G19310	-1.58	0.0002	-1.45	0.001	-1.19	0.0069	-1.53	0.00035	-0.16	0.77	0	1	-0.4	0.5
AT2G19380	-1.05	0.037	-0.63	0.25	0.02	0.97	-0.27	0.64	-1.14	0.015	-0.37	0.46	-0.32	0.61
AT2G19450	-0.35	0.78	1.69	0.058	1.72	0.044	2.4	0.0031	3.23	2e-05	3.17	3.4e-05	0.16	0.92
AT2G19580	-0.55	0.22	-0.82	0.048	-1.29	0.00063	-1.39	0.00024	-0.73	0.059	-0.41	0.33	-0.52	0.27
AT2G19590	-1.07	0.031	-0.71	0.18	-1.11	0.019	-0.74	0.13	-0.3	0.56	-0.11	0.85	-0.65	0.23
AT2G19620	1.7	0.00099	1.04	0.072	-0.5	0.44	-0.09	0.9	-0.48	0.43	-0.1	0.9	-0.49	0.49
AT2G19650	-0.99	0.036	-0.56	0.28	-1.15	0.0093	-0.7	0.15	-1.99	9.4e-07	-1.15	0.0077	-0.25	0.71
AT2G19670	-0.01	0.99	0.24	0.59	1.06	0.00077	-0.29	0.49	-0.38	0.31	-0.37	0.32	0.38	0.37
AT2G19680	-0.71	0.00019	-0.41	0.052	-0.7	0.00024	-0.64	0.00091	-1.01	1.6e-08	-0.83	5.3e-06	-1.31	4.9e-13
AT2G19710	1.2	7.6e-05	0.56	0.12	-0.07	0.89	0.15	0.73	0.03	0.94	0.1	0.81	0.15	0.76
AT2G19750	-0.37	0.27	-0.23	0.53	-0.3	0.36	-0.51	0.085	-1.05	5.9e-05	-1.02	0.00012	-0.63	0.041
AT2G19780	1.94	5.7e-09	0.13	0.81	0.38	0.39	-0.07	0.89	-0.04	0.94	-0.21	0.64	0.01	0.99
AT2G19800	4.7	0.0021	6.16	3.8e-05	2.96	0.069	5.31	0.00037	0.43	0.83	1.51	0.39	1.6	0.44
AT2G19810	-0.46	0.47	0.99	0.06	0.53	0.35	0.73	0.17	1.7	0.00017	1.44	0.0019	1.85	0.00011
AT2G19900	1.53	0.62	2.31	0.4	2.88	0.25	2.29	0.37	1.81	0.47	4.19	0.061	5.6	0.017
AT2G20170	-1.82	6e-06	-0.38	0.47	-0.41	0.4	0.06	0.91	-0.48	0.28	-0.47	0.3	0.18	0.78
AT2G20180	-1.52	2.3e-06	-0.42	0.3	-0.14	0.76	-0.13	0.78	-0.36	0.34	-0.42	0.26	0.24	0.63
AT2G20210	-1.4	0.017	-0.74	0.26	-0.44	0.52	-0.6	0.35	-0.01	0.99	-0.25	0.72	0.12	0.9
AT2G20340	2.05	9.9e-06	0.8	0.16	2.46	5.6e-08	1.01	0.051	0.89	0.077	0.46	0.41	-0.25	0.75
AT2G20370	1	0.032	1.43	0.0012	0.34	0.54	0.54	0.27	0.29	0.58	0.22	0.69	0.26	0.7
AT2G20450	-0.5	0.37	-0.86	0.079	-0.25	0.67	-0.65	0.19	-1.32	0.002	-1.29	0.0027	-1.03	0.037
AT2G20480	-1.12	0.17	0.67	0.41	1.16	0.094	1.08	0.12	1.56	0.013	1.24	0.058	-0.47	0.63
AT2G20550	0.04	0.96	0.21	0.69	-0.1	0.85	-0.05	0.92	0.5	0.21	0.72	0.055	1.05	0.0068
AT2G20560	-1.05	0.019	-1.56	0.00025	-1.7	3e-05	-1.79	1.3e-05	-2.1	9.7e-08	-1.13	0.007	-1.16	0.012
AT2G20562	1.12	0.11	0.22	0.82	-1.47	0.026	-0.77	0.29	-1.34	0.036	-1.11	0.09	-1.28	0.078
AT2G20610	1.15	0.0061	0.2	0.74	0.38	0.45	0.12	0.84	0.25	0.62	0.07	0.9	0.67	0.18
AT2G20670	-0.1	0.92	0.37	0.64	-0.46	0.52	-0.42	0.55	-1.78	0.0011	-1.4	0.013	0.97	0.15
AT2G20750	-1.16	0.11	-1.6	0.02	-2.15	0.00073	-1.97	0.0022	-1.98	0.0014	-1.79	0.0046	0.72	0.39
AT2G20780	1.03	0.00047	1.62	6.7e-09	0.86	0.0042	1.28	7.4e-06	1.36	8.1e-07	1.28	3.9e-06	0.35	0.36
AT2G20835	0.49	0.52	0	1	-1.79	0.0052	-1.33	0.039	-1.79	0.0039	-1.63	0.0064	-0.93	0.2
AT2G20875	-1.33	0.002	-0.51	0.31	-1.1	0.01	-0.81	0.067	-0.73	0.089	-0.14	0.79	-0.29	0.62
AT2G20950	-0.75	0.0035	-1.14	3.7e-06	-0.93	0.00014	-0.8	0.0014	-0.6	0.017	-0.67	0.0072	-0.37	0.23
AT2G20960	1.38	2.1e-10	1.16	3.6e-07	0.64	0.0085	1.01	9.9e-06	1.23	1.5e-08	0.9	6.7e-05	0.91	0.00015
AT2G20980	-0.67	0.19	-0.91	0.059	-1.05	0.02	-0.7	0.14	-0.31	0.53	-0.36	0.47	-0.36	0.55
AT2G21050	0.11	0.9	-0.65	0.27	-1.1	0.033	-0.9	0.09	0.54	0.31	0.74	0.16	1.49	0.0037
AT2G21130	-0.84	0.45	1.54	0.1	0.44	0.7	2.31	0.0065	3.02	0.00013	2.59	0.0014	-1.73	0.082
AT2G21140	-0.19	0.6	-0.29	0.37	-0.53	0.052	-0.62	0.02	-1.01	3.6e-05	-0.96	9.9e-05	0.06	0.9
AT2G21185	-1.71	1.3e-06	-0.84	0.037	-0.86	0.025	-0.9	0.019	-1.16	0.0011	-0.62	0.11	0.19	0.74
AT2G21200	-1.33	0.055	-0.69	0.37	-1.25	0.061	-2.12	0.0012	-0.86	0.2	-1.21	0.058	-0.03	0.98
AT2G21210	-1.69	0.00054	-0.44	0.5	-0.73	0.19	-0.83	0.13	-0.26	0.67	-0.15	0.82	0.56	0.39
AT2G21220	-0.48	0.75	-0.47	0.75	-0.44	0.75	-2.19	0.042	-2.79	0.0063	-2.18	0.035	-0.53	0.73
AT2G21250	0.35	0.5	0.79	0.067	0.79	0.059	0.95	0.018	1.23	0.0011	0.78	0.052	0.05	0.95
AT2G21280	-0.09	0.79	-0.32	0.2	-0.17	0.52	-0.21	0.42	-0.89	8e-06	-0.97	1.1e-06	-1.35	1e-11
AT2G21290	-0.6	0.11	-0.45	0.26	-0.42	0.27	-0.31	0.45	-0.89	0.006	-1.25	6.8e-05	-0.97	0.0064
AT2G21320	-2.6	1.9e-12	-2.35	5e-10	-1.54	7.5e-05	-1.89	8.4e-07	-3.34	3.5e-20	-2.85	4.8e-15	-0.2	0.76
AT2G21330	-0.46	0.36	-1.02	0.015	-1.47	0.00013	-1.42	0.00025	-2.51	1.7e-12	-2.33	8.9e-11	-0.2	0.75
AT2G21380	0.73	0.00019	1.26	9.2e-12	1.29	1.5e-12	1.61	3.7e-19	1.5	3.8e-17	0.94	4.5e-07	0.85	2.1e-05
AT2G21385	-0.51	0.22	-0.99	0.0063	-0.83	0.021	-0.64	0.086	-1.19	0.00033	-1.04	0.0023	-1.25	0.00047
AT2G21430	0.37	0.61	0.36	0.62	-0.08	0.92	0.77	0.17	1.14	0.021	0.04	0.96	0.15	0.87
AT2G21440	0.39	0.068	0.37	0.088	1.06	2.2e-09	0.58	0.0029	0.56	0.003	0.32	0.11	0.76	8e-05
AT2G21500	1.49	5.2e-08	1.1	0.00019	0.9	0.0022	0.8	0.008	0.6	0.046	0.54	0.084	0.11	0.83
AT2G21510	-0.11	0.96	-0.01	1	0.03	0.99	0.03	0.99	-2.82	0.038	0.03	0.99	-0.73	0.7
AT2G21550	-0.23	0.78	-0.46	0.54	-0.84	0.18	-0.81	0.2	-0.22	0.75	-1.39	0.014	-1.14	0.081
AT2G21560	-1.46	0.0071	-0.93	0.12	-0.61	0.33	-1.12	0.043	-0.33	0.6	-0.06	0.94	0.7	0.29
AT2G21595	-0.6	0.27	0.16	0.81	-0.57	0.28	-0.14	0.82	-1.36	0.0026	-0.73	0.12	-0.64	0.25
AT2G21630	0.28	0.41	0.47	0.12	0.88	0.00052	1.04	2.8e-05	0.91	0.00021	0.77	0.0022	0.1	0.82
AT2G21650	-0.12	0.82	0.19	0.71	-0.51	0.2	-0.49	0.22	-0.39	0.31	-1.91	2.9e-09	-0.88	0.021
AT2G21710	0.06	0.94	0.58	0.32	0.79	0.14	1	0.047	1.13	0.016	0.85	0.089	0.06	0.95
AT2G21830	-0.92	0.021	-1.08	0.0066	-0.6	0.15	-0.87	0.027	-0.23	0.6	-0.3	0.49	-0.09	0.89
AT2G21860	-0.37	0.38	-0.52	0.18	-0.59	0.1	-0.58	0.11	-1.15	0.00028	-1.3	3.2e-05	-0.49	0.23
AT2G21970	-0.92	9.7e-05	-1.14	9.4e-07	-1.43	1.2e-10	-1.34	3.2e-09	-0.85	0.0002	-0.82	0.00045	-0.89	0.00029
AT2G22010	1.34	0.00094	0.56	0.25	0.88	0.039	0.84	0.051	0.32	0.5	0.17	0.75	0.14	0.83
AT2G22070	0.31	0.75	1.08	0.13	0.3	0.74	1.74	0.0044	2.13	0.00018	1.91	0.00095	0.95	0.21
AT2G22122	-0.43	0.71	1.5	0.069	1.02	0.24	1.08	0.2	1.78	0.015	0.76	0.37	1.8	0.028
AT2G22125	0.85	0.1	1.31	0.0062	0.16	0.81	0.86	0.079	0.13	0.83	0.06	0.92	0.38	0.56
AT2G22140	-0.67	0.31	-0.95	0.12	-1.04	0.068	-1.29	0.023	-1.14	0.036	-1.01	0.062	-0.61	0.36
AT2G22170	0.17	0.73	0.24	0.62	0.68	0.059	0.48	0.21	-0.67	0.053	-0.95	0.0045	-1.4	4e-05
AT2G22190	-0.26	0.68	0.46	0.39	0.77	0.098	1.04	0.018	1.24	0.0027	1.03	0.016	0.62	0.24
AT2G22200	-0.71	0.42	-0.5	0.59	1.83	0.0071	0.65	0.42	0.62	0.42	0	1	1	0.23
AT2G22240	-0.7	0.11	-1.41	0.00019	-1.6	8.8e-06	-1.81	5e-07	-3.12	3.7e-20	-2.88	2.8e-17	0.68	0.13
AT2G22300	1.73	1.1e-34	1.11	5.2e-14	0.97	4e-11	0.91	1.2e-09	0.8	7.7e-08	0.6	7.7e-05	0.33	0.076
AT2G22330	2.01	0.00023	0.89	0.17	1.92	0.00043	1.25	0.032	1.1	0.055	0.87	0.15	0.54	0.48
AT2G22360	-0.36	0.32	-0.48	0.15	-0.75	0.011	-0.58	0.061	-1.04	0.00015	-1.09	7.2e-05	-0.51	0.14
AT2G22400	0.08	0.89	0.69	0.072	1.23	0.00028	1.01	0.0038	1.33	4.3e-05	0.97	0.0045	0.4	0.38
AT2G22420	-1.03	0.0053	-1.11	0.003	-2.08	5.3e-09	-1.79	5.1e-07	-0.42	0.28	0.13	0.76	0.26	0.6
AT2G22430	0.02	0.96	0.98	0.00012	0.88	0.00049	0.9	0.00034	1.35	9.1e-09	1.17	1.1e-06	0.78	0.0041
AT2G22450	-0.94	0.53	3.12	0.005	2.35	0.036	3.79	0.0003	4.76	1.5e-06	4.48	8e-06	-0.88	0.57
AT2G22500	2.05	4.9e-08	0.85	0.057	-0.07	0.9	-0.1	0.87	0.17	0.74	0.53	0.24	-0.57	0.27
AT2G22560	0.37	0.41	0.51	0.21	0.79	0.027	0.46	0.25	0.69	0.049	1.25	0.00011	0.5	0.25
AT2G22660	0.28	0.64	0.8	0.081	0.93	0.031	1.11	0.0078	1.93	3.8e-07	1.65	2e-05	0.89	0.058
AT2G22680	-0.58	0.42	0.18	0.83	0	1	-0.73	0.24	0.1	0.89	-0.12	0.87	1.27	0.029
AT2G22730	0.39	0.6	0.21	0.79	0.25	0.73	0.69	0.25	1.02	0.057	1.28	0.014	0.29	0.72
AT2G22770	4.77	1.3e-05	3.2	0.0076	5.08	2.7e-06	4.55	4e-05	0.24	0.88	-0.63	0.67	-1.35	0.39
AT2G22790	1.52	0.0038	0.88	0.15	0.23	0.76	1.05	0.059	0.13	0.86	0.09	0.91	0.42	0.58
AT2G22800	-1.12	0.0041	-0.73	0.082	-0.45	0.29	0	0.99	-0.93	0.013	-0.81	0.03	0.07	0.92
AT2G22810	-1.89	0.021	0.17	0.88	0.12	0.91	-0.17	0.87	0.2	0.83	-0.84	0.29	0.42	0.69
AT2G22830	0.44	0.32	1.4	4.8e-05	1.5	4.8e-06	1.93	1.7e-09	1.81	1e-08	1.74	4.1e-08	0.8	0.042
AT2G22840	0.24	0.72	1.54	0.00045	1.62	0.00011	1.95	2.4e-06	2.13	9e-08	1.86	4e-06	1.41	0.0019
AT2G22850	1.61	0.00025	0.87	0.086	1.07	0.022	0.45	0.4	0.91	0.049	0.28	0.63	0.97	0.059
AT2G22860	2.43	9e-06	2.23	9.2e-05	2.56	2.3e-06	1.73	0.0028	1.37	0.017	1.27	0.031	1.69	0.0059
AT2G22870	1.86	8.7e-05	0.76	0.18	0.9	0.089	0.57	0.32	-0.29	0.62	-0.38	0.52	-0.07	0.94
AT2G22880	4.17	0.0047	2.42	0.15	1.67	0.33	2.2	0.17	-1.26	0.45	-1.65	0.32	-1.42	0.47
AT2G22890	1.98	0.00076	1.55	0.015	1.37	0.029	1.76	0.0032	1.57	0.0073	1.19	0.054	-0.02	0.99
AT2G22900	0.44	0.43	0.32	0.58	1.03	0.018	0.25	0.66	0.49	0.29	0.31	0.54	0.34	0.57
AT2G22930	1.45	0.01	-0.18	0.84	1.02	0.084	-0.16	0.84	1.99	9.1e-05	2.27	5.5e-06	1.8	0.0013
AT2G22980	0.22	0.85	1.12	0.18	0.7	0.42	1.86	0.011	2.33	0.00065	1.91	0.0069	0.98	0.28
AT2G23000	-0.4	0.32	-1.24	0.00015	-1.08	0.00084	-1.28	5.8e-05	-2.93	1.2e-23	-1.56	3.4e-07	-0.09	0.88
AT2G23010	0.9	0.26	1.03	0.17	1.91	0.0034	2.05	0.0016	2.35	0.00013	2.47	5.9e-05	1.16	0.14
AT2G23100	2.69	0.00028	0.82	0.39	-1.04	0.24	-0.04	0.97	-2.02	0.0078	-0.88	0.31	-1.01	0.3
AT2G23110	3.38	0.002	2.18	0.075	0.67	0.66	0.57	0.71	-1.91	0.2	2.98	0.0055	3.6	0.0014
AT2G23120	0.79	0.065	1.09	0.0071	0.46	0.32	0.6	0.16	0.02	0.98	0.12	0.83	-0.13	0.84
AT2G23130	2.02	2.5e-06	1.22	0.011	-1.08	0.022	-0.26	0.67	-0.93	0.044	-0.26	0.65	-0.26	0.71
AT2G23150	0.27	0.6	0.35	0.46	1.21	0.00074	0.48	0.25	-0.22	0.63	0.44	0.28	0.68	0.12
AT2G23170	1.55	0.022	1.53	0.026	2.44	6.8e-05	1.26	0.063	0.26	0.75	0.98	0.15	1.55	0.029
AT2G23180	-1.82	0.00038	-1.82	0.00055	-1.23	0.021	-1.63	0.0017	-1.42	0.0053	-1.06	0.046	-0.29	0.71
AT2G23290	1.43	0.0034	0.08	0.93	-1.46	0.0031	-0.71	0.19	-2.02	1.6e-05	-1.41	0.0032	-0.64	0.3
AT2G23320	1.7	0.00016	0.95	0.064	-0.15	0.83	0.17	0.79	0.19	0.75	0.41	0.46	0.22	0.77
AT2G23340	1.16	0.0092	0.91	0.053	0.66	0.18	0.72	0.13	0.24	0.64	0.1	0.86	-0.3	0.64
AT2G23420	-0.5	0.0048	-1.01	5.7e-10	-1.2	4.3e-14	-1.17	3.2e-13	-1.29	1.5e-16	-1.01	2.1e-10	-0.36	0.068
AT2G23430	-1.29	0.00011	-1.12	0.0014	-0.93	0.0074	-0.47	0.23	-1.02	0.0023	-0.77	0.027	-1.01	0.0061
AT2G23560	0.64	0.19	0.29	0.62	1.96	5e-07	1.04	0.015	1.43	0.00029	1.19	0.0038	-0.73	0.15
AT2G23590	-0.33	0.59	-0.89	0.07	-1.33	0.0029	-0.86	0.065	-0.74	0.1	-0.45	0.36	-0.86	0.088
AT2G23600	-0.47	0.31	-0.05	0.94	-0.52	0.23	-0.27	0.57	-1.77	3e-07	-1.43	5.8e-05	-0.95	0.022
AT2G23670	-0.76	0.0025	-0.77	0.0027	-0.83	0.00075	-0.62	0.015	-1.38	1.1e-09	-1.4	7.1e-10	-0.96	0.00014
AT2G23690	0.2	0.89	-0.57	0.64	-2.53	0.0054	-0.76	0.49	-4.19	1.4e-06	-3.19	0.00021	-2.64	0.006
AT2G23810	1.79	5.9e-06	0.45	0.39	-0.33	0.53	-0.44	0.37	-0.02	0.97	0.17	0.76	0.18	0.79
AT2G23840	0.03	0.95	0.63	0.035	0.77	0.0061	1.06	8.6e-05	0.19	0.56	-0.43	0.15	0.42	0.22
AT2G23910	-3.09	0.0024	-1.85	0.092	-1.99	0.055	-0.49	0.71	1.86	0.058	1.94	0.05	-4.1	9.9e-05
AT2G24020	-0.37	0.2	-0.63	0.016	-0.53	0.039	-0.6	0.018	-1.11	1.1e-06	-1.27	2.1e-08	-1.46	2.1e-10
AT2G24090	-0.43	0.094	-0.56	0.025	-0.67	0.0036	-0.81	0.00034	-1.11	1.7e-07	-1.21	1e-08	-1.3	2.2e-09
AT2G24100	-0.82	0.034	-0.96	0.011	-0.08	0.88	-0.88	0.018	-2.06	4.5e-10	-1.56	3.7e-06	-0.53	0.24
AT2G24120	-0.21	0.55	0.05	0.91	1.15	1e-06	0.74	0.0032	0.43	0.097	0.19	0.52	0.52	0.069
AT2G24210	2.93	0.045	3.56	0.012	5.89	3.1e-06	5.54	1.6e-05	3.79	0.0037	0.96	0.56	-1.46	0.46
AT2G24240	0.16	0.81	1.62	7.5e-05	0.8	0.074	1.22	0.0034	1.53	8.7e-05	0.99	0.017	0.97	0.038
AT2G24270	-0.16	0.58	-0.55	0.016	-0.94	3.4e-06	-0.65	0.0024	-1.03	1.7e-07	-0.78	0.00011	0.23	0.42
AT2G24280	-0.55	0.0076	-1.32	1.3e-12	-1.84	2.5e-24	-1.25	1.6e-11	-0.62	0.0015	-0.32	0.13	-0.42	0.07
AT2G24330	1.24	2.4e-06	0.45	0.17	-0.14	0.72	-0.14	0.72	-0.41	0.18	-0.24	0.47	-0.36	0.32
AT2G24395	-0.48	0.24	-0.52	0.18	-0.73	0.039	-0.89	0.01	-0.99	0.0023	-1.07	0.00098	-0.64	0.1
AT2G24540	-1.34	0.00012	-2.04	1.4e-09	-2.29	3.6e-12	-2.14	1.2e-10	-3.9	1e-32	-3.7	1.2e-30	-0.31	0.54
AT2G24550	1.29	8.5e-05	0.93	0.0088	0.9	0.0088	0.83	0.017	-0.29	0.47	-0.29	0.47	0.68	0.083
AT2G24580	-0.22	0.74	-0.67	0.21	-0.45	0.41	-0.53	0.32	-0.97	0.033	-1	0.028	0.12	0.88
AT2G24590	-0.42	0.13	-0.58	0.027	-0.54	0.032	-0.5	0.052	-0.86	0.00021	-1.07	2.4e-06	-0.47	0.095
AT2G24600	3.68	4.5e-05	2.56	0.0091	0.61	0.62	1.2	0.26	-0.81	0.45	-0.63	0.59	-0.2	0.9
AT2G24610	3.25	9.6e-05	1.21	0.25	-1.81	0.1	0.29	0.82	-0.59	0.6	-0.24	0.85	-0.4	0.79
AT2G24645	0.01	0.99	0.32	0.59	-0.35	0.54	0.55	0.27	1.53	0.00017	1.43	0.00053	0.55	0.33
AT2G24692	-0.72	0.26	-1.14	0.059	-1.04	0.068	-1.1	0.054	-1.56	0.004	-0.79	0.16	-0.05	0.96
AT2G24762	-1.88	0.0065	-0.15	0.89	-1.18	0.11	-0.8	0.3	0.34	0.68	0.42	0.61	0.36	0.73
AT2G24850	2.64	0.00056	2.15	0.0082	2.7	0.00036	2.73	0.00033	1.3	0.11	1.3	0.11	-0.2	0.89
AT2G24870	-1.33	0.06	-1.36	0.056	-1.21	0.076	-0.47	0.54	-1.13	0.086	-1.42	0.026	-0.86	0.27
AT2G25000	-0.2	0.8	-0.11	0.89	-1.2	0.024	-0.62	0.3	-0.27	0.67	0.04	0.95	-0.01	0.99
AT2G25080	0.36	0.27	0.21	0.58	0.18	0.61	-0.04	0.92	-0.98	0.00014	-1.75	1.1e-12	0.18	0.66
AT2G25200	2.45	6.7e-11	1.1	0.011	-0.16	0.78	0.63	0.17	1.36	0.00052	0.71	0.1	1.02	0.026
AT2G25210	-1.35	2.7e-08	-0.77	0.0045	-1.24	4.6e-07	-1.04	3.4e-05	-1.85	3.5e-15	-1.66	2e-12	-1.36	4.5e-08
AT2G25220	-0.17	0.71	-0.42	0.26	-1.81	1.1e-08	-1.11	0.00045	-0.23	0.52	-0.2	0.59	-0.39	0.33
AT2G25250	1.64	1.5e-26	1.19	1.4e-13	0.59	0.00063	0.9	4.5e-08	1.01	2.2e-10	0.79	1.2e-06	0.36	0.075
AT2G25260	0.1	0.92	-0.5	0.54	-1.79	0.0074	-0.86	0.22	-0.4	0.58	-0.26	0.74	-0.08	0.95
AT2G25297	-0.51	0.65	-0.01	1	-0.06	0.96	-0.39	0.72	-0.83	0.36	-1.66	0.047	-1.88	0.043
AT2G25430	1.23	0.0025	0.81	0.071	-0.1	0.86	0.32	0.53	-0.15	0.77	-0.01	0.98	0.19	0.77
AT2G25450	0.88	0.016	0.72	0.064	1.44	1.6e-05	1.12	0.0013	1.16	0.00051	1.02	0.0029	1.11	0.0025
AT2G25460	4.59	1.3e-10	1.43	0.11	1.57	0.06	1.71	0.038	0.02	0.98	1.15	0.17	1.13	0.25
AT2G25480	0.1	0.81	-0.44	0.14	-0.89	0.00053	-0.79	0.0024	-1.07	1.2e-05	-0.71	0.0053	-0.21	0.56
AT2G25530	-1.09	0.00052	-1.77	7.2e-09	-1.61	7.5e-08	-1.68	2.3e-08	-2.06	2.7e-12	-1.54	1.5e-07	-1.21	0.00015
AT2G25590	0.47	0.53	0.31	0.7	0.73	0.25	1.3	0.024	1.21	0.03	1.58	0.0035	0.43	0.59
AT2G25680	-1.88	1.3e-08	-1.67	8.1e-07	-1.49	5.5e-06	-1.79	6.6e-08	-1.91	4.2e-09	-1.29	4.9e-05	-0.46	0.26
AT2G25730	-0.01	1	1.07	0.091	1.09	0.071	2.13	9.9e-05	2.88	2.5e-08	2.46	3.1e-06	-0.23	0.81
AT2G25735	2.63	0.0015	1.83	0.043	0.58	0.59	0.91	0.35	-0.67	0.49	-0.96	0.31	-0.74	0.53
AT2G25790	0.34	0.5	-0.25	0.64	-0.18	0.73	-0.46	0.31	1.22	0.00078	1.19	0.0011	0.82	0.058
AT2G25800	1.24	0.00045	0.91	0.018	0.16	0.75	0.52	0.19	0.23	0.6	0.19	0.67	0.18	0.75
AT2G25820	1.27	0.028	0.38	0.62	0.95	0.11	0.24	0.75	0.88	0.12	0.69	0.25	0.68	0.33
AT2G25850	0.45	0.21	0.52	0.13	0.95	0.0014	1.23	1.8e-05	1.24	7.9e-06	1.3	3.4e-06	0.11	0.83
AT2G25900	-0.86	0.095	1.01	0.042	0.77	0.13	0.53	0.32	0.2	0.73	-0.08	0.91	1.49	0.0019
AT2G25930	0.14	0.9	2.05	0.0018	2.29	0.00026	2.96	1.2e-06	3.74	1.3e-10	3.8	8.4e-11	0.41	0.67
AT2G25940	0.51	0.73	1.96	0.066	1.2	0.29	2.32	0.019	2.81	0.0023	3.51	8.7e-05	3.28	0.00074
AT2G25950	0.11	0.87	0.43	0.41	1.02	0.016	0.99	0.021	1.01	0.013	0.93	0.025	-0.2	0.76
AT2G25964	0.02	0.98	0.24	0.7	0.52	0.29	0.7	0.13	1.15	0.0051	0.91	0.034	0.43	0.45
AT2G26010	-0.29	0.77	0.9	0.25	1.4	0.042	0.03	0.98	-0.01	1	-1.2	0.083	-3.15	1.7e-06
AT2G26020	-0.38	0.77	1.18	0.24	1.74	0.05	0.42	0.72	-0.5	0.63	-3.86	1.2e-05	-2.29	0.018
AT2G26040	-0.08	0.9	-0.41	0.39	-0.14	0.79	-0.49	0.26	-2.93	6.1e-11	-2.22	6.3e-09	-0.23	0.68
AT2G26080	-0.12	0.89	-0.76	0.19	-1.22	0.019	-0.98	0.069	-2.25	1.4e-06	-1.77	0.00025	-0.28	0.73
AT2G26150	-1.79	0.045	-2.45	0.0043	-2.44	0.0033	-2.64	0.0014	-2.99	0.00015	-2.43	0.0026	-2.77	0.0012
AT2G26170	-0.28	0.54	-0.89	0.014	-0.59	0.12	-0.97	0.0051	-1.04	0.0016	-0.62	0.084	0.01	0.99
AT2G26180	-0.18	0.74	-0.95	0.021	-1.07	0.0058	-0.96	0.015	-1.34	0.00031	-0.69	0.076	0.02	0.98
AT2G26200	0.25	0.68	0.96	0.031	1.4	0.00049	1.55	8.9e-05	1.5	9.4e-05	1.37	0.00049	0	1
AT2G26390	2.04	0.0087	0.97	0.3	0.07	0.96	0.11	0.92	-0.24	0.82	0.73	0.41	-0.75	0.51
AT2G26440	1.88	0.0024	2.2	0.00036	1.04	0.13	1.38	0.032	0.74	0.28	0.12	0.89	-0.54	0.53
AT2G26510	0.18	0.71	0.68	0.061	0.8	0.019	0.82	0.017	1.33	1.8e-05	1.17	0.0002	0.38	0.38
AT2G26530	2.49	4.4e-08	1.77	0.00029	1.81	0.00012	1.72	0.00032	1.27	0.0083	0.56	0.31	0.74	0.22
AT2G26560	2.08	0.002	2.53	0.00014	1.65	0.017	2.12	0.0014	0.93	0.19	0.14	0.88	-0.68	0.45
AT2G26690	-0.19	0.73	-0.36	0.44	-0.14	0.78	-0.82	0.029	-1.12	0.0012	-1.11	0.0015	0.43	0.36
AT2G26695	-0.52	0.63	-2.07	0.013	-2.59	0.001	-0.52	0.59	-1.75	0.024	-1.3	0.11	-0.64	0.54
AT2G26710	-3.25	0.0004	-1.31	0.23	-0.56	0.64	-1.1	0.29	0	1	-0.73	0.5	0.12	0.94
AT2G26740	1.1	4e-08	0.68	0.0021	1.14	1.3e-08	0.62	0.0044	0.76	0.00023	0.77	0.00019	0.91	2.4e-05
AT2G26760	-0.4	0.33	-0.81	0.024	-0.35	0.36	-0.39	0.3	-0.33	0.37	-0.73	0.025	-1.11	0.0015
AT2G26800	0.12	0.72	-0.34	0.2	-0.52	0.023	-0.44	0.06	-1.24	1.3e-09	-1.02	8e-07	0.19	0.55
AT2G26900	0.34	0.42	0.54	0.15	0.62	0.081	0.71	0.039	1.1	0.00046	0.64	0.061	0.46	0.27
AT2G27080	4.16	1.2e-09	1.3	0.13	-1.06	0.22	-0.29	0.78	-2.03	0.0062	-1.22	0.13	-1.32	0.14
AT2G27200	0.33	0.65	1.43	0.0071	1.85	0.00017	1.79	0.0003	2.35	5.3e-07	2.29	1.1e-06	0.74	0.24
AT2G27230	0.14	0.75	0.06	0.9	1.45	2.2e-07	0.69	0.026	0.87	0.0028	0.8	0.007	0.09	0.86
AT2G27260	1.44	4.2e-13	0.62	0.0071	0.11	0.71	0.06	0.85	0.1	0.72	0.19	0.48	0.23	0.43
AT2G27310	3.67	5.7e-16	2.31	2.1e-06	3	9.4e-11	2.79	2.7e-09	2.22	2e-06	1.52	0.002	0.41	0.57
AT2G27360	-0.42	0.084	-0.77	0.00057	-0.74	0.00054	-0.93	1.2e-05	-1.68	4.6e-17	-1.47	1.5e-13	-0.27	0.34
AT2G27402	-1.28	0.0088	-2.06	8e-06	-1.93	1.9e-05	-2.06	5.2e-06	-2.96	6.1e-12	-1.66	0.00024	-1.12	0.034
AT2G27420	-2.38	0.0003	-4.58	1.4e-13	-6.44	6.1e-26	-5.52	1.7e-19	-6.74	1.1e-28	-6.05	6.2e-24	-1.94	0.007
AT2G27500	2.69	9.4e-08	1	0.1	0.68	0.28	0.79	0.19	-0.56	0.35	-0.55	0.37	-0.51	0.49
AT2G27530	-0.77	0.0018	-0.74	0.0034	-0.49	0.062	-1.05	8.4e-06	-1.34	2.3e-09	-1.42	2e-10	-0.78	0.0025
AT2G27610	0.97	0.031	1.11	0.012	0.89	0.046	0.65	0.17	1	0.017	0.68	0.13	1.06	0.021
AT2G27660	2.23	0.014	1.5	0.13	-0.47	0.69	0.53	0.64	-0.98	0.31	0.07	0.96	-0.57	0.67
AT2G27680	0.1	0.74	0.02	0.96	0.12	0.64	0.18	0.44	-0.36	0.076	-0.73	8.5e-05	-1.12	9e-10
AT2G27690	8.51	1.1e-13	5.83	1.7e-06	4.79	8.8e-05	6.02	4.9e-07	1.39	0.32	0.42	0.81	0.04	0.99
[truncated: 4,092 more rows]
