# Supplementary material for: Integrative transcriptomics reveals association of abscisic acid and lignin pathways with cassava whitefly resistance
Source: BMC Plant Biol. 2023 Dec 20;23:657. doi: 10.1186/s12870-023-04607-y (PMC10731783; doi:10.1186/s12870-023-04607-y)
Supplement: Supplementary file 12 — Additional file 12: Table S24. Numbers of up- and down-regulated tDEGs in Arabidopsis during hormone treatments [file 12870_2023_4607_MOESM12_ESM.xlsx]

## Sheet: Table S24
Table S24. Numbers of up- and down-regulated tDEGs in Arabidopsis during hormone treatments.
Hormone	Time	Upregulated DEGsa	Downregulated DEGsa
SA	0.5 h	1134	483
	1 h	1318	958
	2 h	1509	1260
	4 h	1589	1488
	8 h	1878	1937
	12 h	2669	2625
	24 h	871	458
JA	0.5 h	1385	815
	1 h	1124	638
	2 h	1170	1137
	4 h	1300	851
	8 h	1489	1575
	12 h	1322	1375
	24 h	612	489
a DEGs were identified by comparisons of gene expression values at 0 h to 0.5-24 h and had a |log2FC| ≥ 1 and an FDR ≤ 5%. Identities and expression values of DEGs are available in Additional file 11: Tables S22-S23.
