# Supplementary material for: Integrative transcriptomics reveals association of abscisic acid and lignin pathways with cassava whitefly resistance
Source: BMC Plant Biol. 2023 Dec 20;23:657. doi: 10.1186/s12870-023-04607-y (PMC10731783; doi:10.1186/s12870-023-04607-y)
Supplement: Supplementary file 13 — Additional file 13. Expression values of ET- and ABA-regulated DEGs in Arabidopsis after ET or ABA treatment from external datasets. Table S25. log2FC and p-values or signal ratio values of tDEGs in Arabidopsis after ET treatment from the Goda et al. [34] microarray data sets. Table S26. log2FC and p-values or signal ratio values of tDEGs in Arabidopsis after ABA treatment from the Goda et al. [34] microarray data sets. [file 12870_2023_4607_MOESM13_ESM.xlsx]

## Sheet: Table S25
Table S25. log2FC and p-values or signal ratio values of tDEGs in Arabidopsis after ET treatment from the Goda et al (2008) microarray data setsa.
Probe IDb	Gene	log2FC	p-value	Time
246431_at	AT5G17480	4.50986	3.28e-05	0.5 h
255705_at	AT4G00160	4.44287	4.22e-05	0.5 h
251988_at	AT3G53300	4.22535	5.1e-05	0.5 h
254302_at	AT4G22800	4.10526	0.0001926	0.5 h
258598_at	AT3G04410	4.09318	8.85e-05	0.5 h
260657_at	AT1G19390	4.01458	0.0003545	0.5 h
253807_at	AT4G28280	3.94466	0.0056629	0.5 h
258224_at	AT3G15670	3.89555	0.0002639	0.5 h
256356_s_at	AT1G66500	3.83329	0.000115	0.5 h
256356_s_at	AT5G43620	3.83329	0.000115	0.5 h
265084_at	AT1G03790	3.76666	0.0001081	0.5 h
266902_at	AT2G34580	3.7383	0.0009457	0.5 h
245192_at	AT1G67780	3.69397	0.0002042	0.5 h
264426_at	AT1G61760	3.68381	0.012559	0.5 h
266686_at	AT2G19700	3.6679	0.0003708	0.5 h
257385_at	AT2G01800	3.64089	0.0018987	0.5 h
258337_at	AT3G16040	3.62262	0.0139351	0.5 h
257589_at	AT1G55050	3.59265	0.0001055	0.5 h
263910_at	AT2G36550	3.59013	0.0019482	0.5 h
260185_at	AT1G36030	3.57998	9.64e-05	0.5 h
258383_at	AT3G15440	3.56889	0.0032431	0.5 h
265490_s_at	AT2G15450	3.549	0.0086882	0.5 h
265490_s_at	AT2G15460	3.549	0.0086882	0.5 h
265490_s_at	AT2G15470	3.549	0.0086882	0.5 h
263547_at	AT2G21680	3.54388	0.0006377	0.5 h
257523_at	AT3G01620	3.52657	0.0002689	0.5 h
257847_at	AT3G13020	3.51564	0.0018117	0.5 h
251572_at	AT3G58390	3.50321	0.0002058	0.5 h
258290_at	AT3G23460	3.50219	0.0031786	0.5 h
267155_at	AT2G30925	3.46404	0.0006025	0.5 h
248513_at	AT5G50500	3.46214	0.0015929	0.5 h
257255_at	AT3G21960	3.44024	0.0015947	0.5 h
245890_at	AT5G09490	3.41191	0.0052259	0.5 h
244925_at	ATMG00510	3.41168	0.000277	0.5 h
257360_at	AT2G39240	3.37837	0.0015939	0.5 h
248662_at	AT5G48690	3.37002	0.0098059	0.5 h
263469_at	AT2G31910	3.36342	0.0020851	0.5 h
266692_at	AT2G19960	3.33978	0.0013191	0.5 h
250048_s_at	AT5G17740	3.33948	0.0031158	0.5 h
250048_s_at	AT5G17750	3.33948	0.0031158	0.5 h
258294_at	AT3G23350	3.33603	0.0004528	0.5 h
262108_at	AT1G02740	3.32695	0.0002966	0.5 h
248949_at	AT5G45570	3.31927	0.0489319	0.5 h
251021_at	AT5G02140	3.31786	0.0028601	0.5 h
262302_at	AT1G70910	3.29024	0.0196898	0.5 h
250195_at	AT5G14560	3.28664	0.0353219	0.5 h
258667_at	AT3G08750	3.27585	0.0002994	0.5 h
250411_at	AT5G11130	3.27486	0.0031052	0.5 h
250360_at	AT5G11360	3.24785	0.0001948	0.5 h
262332_at	AT1G64030	3.23007	0.0013903	0.5 h
258363_at	AT3G14300	3.215	0.0002513	0.5 h
246903_at	AT5G25750	3.21327	0.0011465	0.5 h
254310_at	AT4G22430	3.19639	0.0002922	0.5 h
256857_at	AT3G15170	3.19413	0.0003365	0.5 h
261915_at	AT1G65880	3.18461	0.0001854	0.5 h
260120_at	AT1G33920	3.1791	0.0007701	0.5 h
249305_at	AT5G41490	3.1702	0.0029404	0.5 h
262447_at	AT1G49250	3.16555	0.0003111	0.5 h
263581_at	AT2G17160	3.16238	0.0132867	0.5 h
264274_at	AT1G60320	3.14741	0.0250371	0.5 h
264661_at	AT1G09950	3.13908	0.0044046	0.5 h
252522_at	AT3G46390	3.13424	0.0477227	0.5 h
257308_at	AT3G28120	3.13297	0.000656	0.5 h
252579_at	AT3G45510	3.12608	0.000826	0.5 h
264918_at	AT1G60530	3.12561	0.0020525	0.5 h
261088_at	AT1G07590	3.12314	0.001646	0.5 h
250808_at	AT5G05150	3.1188	0.0155845	0.5 h
246751_at	AT5G27870	3.10277	0.0003507	0.5 h
265881_at	AT2G42480	3.09161	0.0360189	0.5 h
257726_at	AT3G18360	3.08262	0.0014926	0.5 h
248929_at	AT5G46000	3.07608	0.0237207	0.5 h
250266_at	AT5G12910	3.07357	0.0152098	0.5 h
247236_at	AT5G64590	3.06615	0.0009718	0.5 h
248892_at	AT5G46300	3.06509	0.0108494	0.5 h
256316_at	AT1G35890	3.06385	0.0003309	0.5 h
257082_at	AT3G20580	3.06073	0.001401	0.5 h
249892_at	AT5G22600	3.05704	0.0233853	0.5 h
263245_at	AT2G31470	3.05282	0.0004785	0.5 h
252664_at	AT3G44080	3.05112	0.0009326	0.5 h
256544_at	AT1G42560	3.04731	0.0169482	0.5 h
254507_at	AT4G20160	3.02838	0.0009297	0.5 h
263723_at	AT2G13500	3.0059	0.0302344	0.5 h
265410_at	AT2G16620	2.98551	0.0013129	0.5 h
244942_at	ATMG00050	2.97807	0.0012999	0.5 h
259921_at	AT1G72540	2.97803	0.0025287	0.5 h
257471_at	AT1G59530	2.97676	0.0013676	0.5 h
245542_at	AT4G15250	2.96371	0.0014059	0.5 h
259693_at	AT1G63060	2.94515	0.0392932	0.5 h
247619_at	AT5G60290	2.94208	0.0008755	0.5 h
264541_at	AT1G55660	2.93772	0.0013318	0.5 h
256690_at	AT3G32160	2.93492	0.0004073	0.5 h
257138_at	AT3G28870	2.93397	0.0124209	0.5 h
253142_at	AT4G35520	2.89037	0.0006268	0.5 h
248468_at	AT5G50750	2.88943	0.0043234	0.5 h
252581_at	AT3G45500	2.88378	0.0019069	0.5 h
258182_at	AT3G21500	2.87985	0.0115617	0.5 h
260737_at	AT1G17540	2.87629	0.0069551	0.5 h
244914_at	ATMG00850	2.8758	0.0119772	0.5 h
254546_at	AT4G19850	2.8731	0.0010557	0.5 h
264079_at	AT2G28490	2.86577	0.0010625	0.5 h
258465_at	AT3G17220	2.86488	0.0033486	0.5 h
256203_at	AT1G50800	2.86287	0.04461	0.5 h
250838_at	AT5G04630	2.86099	0.0013285	0.5 h
257383_at	AT2G19630	2.85663	0.0089373	0.5 h
255383_at	AT4G03570	2.85473	0.0017665	0.5 h
246663_at	AT5G35300	2.84722	0.0006709	0.5 h
253747_at	AT4G29050	2.84327	0.001157	0.5 h
264030_at	AT2G03770	2.83057	0.0010801	0.5 h
264544_s_at	AT1G55790	2.8305	0.0010577	0.5 h
264544_s_at	AT1G55800	2.8305	0.0010577	0.5 h
266994_at	AT2G34440	2.82157	0.0013187	0.5 h
249387_at	AT5G40070	2.82104	0.0031296	0.5 h
255425_s_at	AT4G02950	2.81433	0.0010136	0.5 h
255425_s_at	AT4G03360	2.81433	0.0010136	0.5 h
265133_s_at	AT1G51240	2.8078	0.0146598	0.5 h
265133_s_at	AT1G51250	2.8078	0.0146598	0.5 h
263147_at	AT1G53980	2.8055	0.0167984	0.5 h
249141_at	AT5G43200	2.79946	0.015462	0.5 h
263313_at	AT2G10450	2.78238	0.003081	0.5 h
261499_at	AT1G28430	2.77806	0.0016895	0.5 h
256569_at	AT3G19550	2.77472	0.0007186	0.5 h
256153_at	AT1G55060	2.77452	0.0287365	0.5 h
267473_at	AT2G02750	2.76944	0.0019068	0.5 h
255086_at	AT4G09300	2.76601	0.0048984	0.5 h
265644_at	AT2G27380	2.76584	0.0249033	0.5 h
260040_at	AT1G68765	2.76544	0.0007353	0.5 h
257133_at	AT3G17190	2.7592	0.0194111	0.5 h
252299_at	AT3G49150	2.74796	0.0137238	0.5 h
263969_at	AT2G12940	2.74169	0.0047626	0.5 h
266108_at	AT2G37900	2.73938	0.0367589	0.5 h
266249_at	AT2G27630	2.7359	0.0029121	0.5 h
247975_at	AT5G56800	2.72335	0.0045041	0.5 h
261528_at	AT1G14420	2.71051	0.0056755	0.5 h
261391_at	AT1G35030	2.69276	0.0013194	0.5 h
258605_at	AT3G02970	2.68918	0.0255263	0.5 h
255952_at	AT1G22130	2.68697	0.0194075	0.5 h
262689_at	AT1G62700	2.67645	0.0019878	0.5 h
254336_at	AT4G22050	2.65292	0.0207782	0.5 h
256358_at	AT1G66470	2.65083	0.0013259	0.5 h
252530_at	AT3G46500	2.6482	0.0092592	0.5 h
245959_at	AT5G19640	2.63557	0.0061473	0.5 h
259809_at	AT1G49800	2.63122	0.0179381	0.5 h
251197_at	AT3G62960	2.63107	0.0040643	0.5 h
256646_at	AT3G13590	2.62448	0.0379884	0.5 h
249893_at	AT5G22555	2.62097	0.0010949	0.5 h
253151_at	AT4G35670	2.61946	0.0008736	0.5 h
262083_at	AT1G56100	2.61764	0.0219232	0.5 h
250870_at	AT5G03920	2.61349	0.0018411	0.5 h
263933_s_at	AT2G35970	2.60988	0.0069973	0.5 h
263933_s_at	AT4G09590	2.60988	0.0069973	0.5 h
254374_at	AT4G21780	2.60884	0.004733	0.5 h
259589_at	AT1G28135	2.60586	0.0160354	0.5 h
262384_at	AT1G72950	2.60493	0.0015863	0.5 h
263304_at	AT2G01920	2.59853	0.0007843	0.5 h
255112_at	AT4G08800	2.59672	0.0111967	0.5 h
256938_at	AT3G22500	2.58979	0.0493077	0.5 h
249517_at	AT5G38580	2.58707	0.0405551	0.5 h
255023_at	AT4G09850	2.57768	0.0319645	0.5 h
267276_at	AT2G30130	2.57663	0.0166482	0.5 h
251027_at	AT5G02210	2.57309	0.0026358	0.5 h
247769_at	AT5G58910	2.57263	0.0079838	0.5 h
261847_at	AT1G11560	2.56671	0.0052818	0.5 h
251569_at	AT3G58290	2.56278	0.0035586	0.5 h
258583_at	AT3G04100	2.56231	0.0024705	0.5 h
253128_at	AT4G36070	2.55679	0.0306666	0.5 h
263615_at	AT2G25230	2.55603	0.0141202	0.5 h
253250_at	AT4G34690	2.5557	0.0006572	0.5 h
265153_at	AT1G30950	2.5552	0.0076016	0.5 h
257246_at	AT3G24130	2.55313	0.0171189	0.5 h
245664_at	AT1G28327	2.54813	0.009031	0.5 h
255514_s_at	AT5G65330	2.54491	0.0110743	0.5 h
245883_at	AT5G09500	2.53894	0.0032226	0.5 h
266409_at	AT2G38510	2.53638	0.0008021	0.5 h
257682_at	AT3G13240	2.53026	0.0035726	0.5 h
267598_at	AT2G33010	2.52855	0.0088401	0.5 h
266630_at	AT2G35580	2.52186	0.0010912	0.5 h
248390_at	AT5G52000	2.52179	0.0350129	0.5 h
250688_at	AT5G06510	2.52161	0.00137	0.5 h
266829_at	AT2G22940	2.51676	0.0024507	0.5 h
250019_at	AT5G18160	2.51278	0.0149663	0.5 h
249429_at	AT5G39880	2.50999	0.0050222	0.5 h
256951_at	AT3G19085	2.50559	0.0009014	0.5 h
254415_at	AT4G21326	2.50257	0.0078781	0.5 h
261699_at	AT1G32660	2.49124	0.0031033	0.5 h
259338_at	AT3G03800	2.49036	0.0320178	0.5 h
249706_at	AT5G35600	2.4865	0.0372648	0.5 h
257478_at	AT1G16130	2.48016	0.0072151	0.5 h
252780_at	AT3G42960	2.47998	0.0016789	0.5 h
254263_at	AT4G23493	2.47523	0.0155976	0.5 h
264614_s_at	AT1G02590	2.47417	0.0007064	0.5 h
264614_s_at	AT1G04580	2.47417	0.0007064	0.5 h
256102_at	AT1G13680	2.46383	0.0030903	0.5 h
260795_at	AT1G06225	2.45701	0.0158269	0.5 h
261836_at	AT1G16090	2.45148	0.0446654	0.5 h
254634_at	AT4G18650	2.44673	0.0089135	0.5 h
263697_at	AT1G31080	2.44495	0.003411	0.5 h
254307_at	AT4G22400	2.44249	0.0016706	0.5 h
255272_at	AT4G05270	2.44028	0.0412432	0.5 h
256297_at	AT1G69500	2.43666	0.0090381	0.5 h
253459_at	AT4G32080	2.43659	0.0032401	0.5 h
250086_at	AT5G17260	2.42883	0.0007562	0.5 h
259557_at	AT1G21210	2.39905	0.0048548	0.5 h
263092_at	AT2G16210	2.3969	0.0399613	0.5 h
256814_at	AT3G21370	2.38833	0.0069658	0.5 h
260659_s_at	AT1G19460	2.38539	0.008513	0.5 h
260659_s_at	AT1G19470	2.38539	0.008513	0.5 h
256124_at	AT1G18220	2.38004	0.0118705	0.5 h
260136_at	AT1G66360	2.37991	0.0035601	0.5 h
250660_at	AT5G07060	2.37868	0.0130295	0.5 h
251126_at	AT5G01070	2.37783	0.001573	0.5 h
255708_at	AT4G00232	2.37247	0.0347817	0.5 h
266393_at	AT2G41260	2.36976	0.0362021	0.5 h
267584_at	AT2G41930	2.36637	0.0030798	0.5 h
257704_at	AT3G12720	2.36197	0.0008785	0.5 h
255416_at	AT4G03170	2.36156	0.0011653	0.5 h
249432_at	AT5G39930	2.36148	0.0047328	0.5 h
262423_at	AT1G23450	2.35837	0.0024407	0.5 h
266068_at	AT2G18640	2.34602	0.0243556	0.5 h
256635_at	AT3G28260	2.34135	0.0376631	0.5 h
249593_at	AT5G37900	2.33813	0.0215273	0.5 h
257525_at	AT3G04900	2.3346	0.0494075	0.5 h
247051_at	AT5G66670	2.33375	0.0111358	0.5 h
258279_at	AT3G26870	2.32724	0.0068631	0.5 h
266762_at	AT2G47120	2.32647	0.0011871	0.5 h
255056_at	AT4G09820	2.32587	0.0196772	0.5 h
261662_at	AT1G18350	2.32552	0.0023149	0.5 h
251166_at	AT3G63350	2.32023	0.042059	0.5 h
250296_at	AT5G12020	2.31728	0.0129962	0.5 h
262866_at	AT1G64940	2.31476	0.009631	0.5 h
257400_s_at	AT1G23810	2.31369	0.0023875	0.5 h
257400_s_at	AT1G24250	2.31369	0.0023875	0.5 h
249976_at	AT5G18810	2.30964	0.0162393	0.5 h
252881_at	AT4G39610	2.30928	0.0133083	0.5 h
267150_at	AT2G23510	2.30753	0.0080234	0.5 h
250631_at	AT5G07430	2.3007	0.0206862	0.5 h
260452_at	AT1G72350	2.30023	0.0226429	0.5 h
255084_s_at	AT4G09220	2.29649	0.0081371	0.5 h
255084_s_at	AT4G09270	2.29649	0.0081371	0.5 h
250927_at	AT5G03270	2.29456	0.0243988	0.5 h
246380_at	AT1G57750	2.29188	0.004954	0.5 h
256487_at	AT1G31540	2.29147	0.0168	0.5 h
248111_at	AT5G55330	2.28925	0.006259	0.5 h
247559_at	AT5G61070	2.28882	0.0015894	0.5 h
262755_at	AT1G16360	2.28825	0.0091313	0.5 h
253896_at	AT4G27190	2.27881	0.001705	0.5 h
251501_at	AT3G59120	2.27658	0.0272611	0.5 h
252762_at	AT3G42780	2.27649	0.01708	0.5 h
267565_at	AT2G30750	2.27327	0.0173274	0.5 h
250943_at	AT5G03360	2.26488	0.0309237	0.5 h
263518_at	AT2G21655	2.2605	0.0137029	0.5 h
257581_s_at	AT1G50680	2.25844	0.013121	0.5 h
257581_s_at	AT1G51120	2.25844	0.013121	0.5 h
257885_at	AT3G16970	2.25681	0.0199951	0.5 h
247897_at	AT5G57810	2.25303	0.0105542	0.5 h
258516_at	AT3G06490	2.2498	0.0114541	0.5 h
256448_s_at	AT4G04775	2.24846	0.0330515	0.5 h
256448_s_at	AT5G15690	2.24846	0.0330515	0.5 h
249630_s_at	AT5G37150	2.24733	0.016133	0.5 h
249630_s_at	AT5G52090	2.24733	0.016133	0.5 h
246971_at	AT5G24940	2.24293	0.0222398	0.5 h
259451_at	AT1G13890	2.23983	0.0236499	0.5 h
248915_at	AT5G45690	2.23819	0.0023261	0.5 h
258195_at	AT3G13890	2.2362	0.0167343	0.5 h
246430_at	AT5G17470	2.23111	0.0232655	0.5 h
253681_at	AT4G29630	2.22295	0.0299141	0.5 h
252515_at	AT3G46230	2.21921	0.0145894	0.5 h
259820_at	AT1G66210	2.21894	0.0187901	0.5 h
255384_at	AT4G03580	2.21727	0.0331886	0.5 h
245163_at	AT2G33230	2.21593	0.0067991	0.5 h
267216_at	AT2G02620	2.21518	0.0192221	0.5 h
259657_at	AT1G55180	2.21377	0.0035977	0.5 h
248599_at	AT5G49380	2.20944	0.0017857	0.5 h
262232_at	AT1G68600	2.20909	0.011508	0.5 h
253290_at	AT4G34330	2.20901	0.0261264	0.5 h
264202_at	AT1G22810	2.2059	0.0453883	0.5 h
257274_at	AT3G14510	2.20539	0.0178812	0.5 h
254898_at	AT4G11480	2.2052	0.0204883	0.5 h
254397_at	AT4G21690	2.19983	0.0062907	0.5 h
267139_s_at	AT2G38195	2.19631	0.0420621	0.5 h
267139_s_at	AT2G38220	2.19631	0.0420621	0.5 h
246883_at	AT5G26190	2.19606	0.0037841	0.5 h
248520_at	AT5G50600	2.19294	0.0024988	0.5 h
248520_at	AT5G50700	2.19294	0.0024988	0.5 h
253936_at	AT4G26880	2.19278	0.0021518	0.5 h
245837_at	AT1G58450	2.19032	0.0155196	0.5 h
262687_at	AT1G62670	2.18655	0.0295582	0.5 h
253844_at	AT4G27930	2.18639	0.0071773	0.5 h
261941_at	AT1G22490	2.18315	0.003366	0.5 h
255820_at	AT2G40580	2.18211	0.0108683	0.5 h
265624_at	AT2G27250	2.17983	0.007151	0.5 h
249548_at	AT5G38170	2.17898	0.013824	0.5 h
249620_at	AT5G37520	2.17646	0.0230515	0.5 h
252087_at	AT3G52080	2.17381	0.0459869	0.5 h
252966_at	AT4G38870	2.17148	0.0174651	0.5 h
267056_at	AT2G32470	2.1686	0.0091163	0.5 h
256703_at	AT3G30260	2.16235	0.0226144	0.5 h
259719_at	AT1G61070	2.16101	0.0067274	0.5 h
262023_at	AT1G35500	2.1605	0.0029508	0.5 h
247462_at	AT5G62080	2.15676	0.0304224	0.5 h
252668_at	AT3G44210	2.15389	0.0046404	0.5 h
251580_at	AT3G58450	2.15273	0.0258059	0.5 h
250415_at	AT5G11210	2.14574	0.0382578	0.5 h
265625_at	AT2G27240	2.14415	0.0429621	0.5 h
251711_at	AT3G56960	2.14176	0.0177784	0.5 h
266933_at	AT2G07760	2.13798	0.020064	0.5 h
267042_at	AT2G34320	2.13148	0.0240172	0.5 h
256450_at	AT1G75290	2.12929	0.0290515	0.5 h
265813_at	AT2G18060	2.12096	0.0087583	0.5 h
251096_at	AT5G01550	2.11992	0.0045941	0.5 h
264889_at	AT1G23050	2.11777	0.007482	0.5 h
247986_at	AT5G56880	2.11433	0.0072755	0.5 h
248866_s_at	AT5G46810	2.10996	0.0215959	0.5 h
248866_s_at	AT5G46820	2.10996	0.0215959	0.5 h
258754_at	AT3G11920	2.10552	0.0034855	0.5 h
264937_at	AT1G61130	2.10449	0.0121079	0.5 h
263981_at	AT2G42870	2.1026	0.0349831	0.5 h
255920_at	AT5G28590	2.10125	0.0387486	0.5 h
248525_s_at	AT5G50610	2.09972	0.002021	0.5 h
248525_s_at	AT5G50710	2.09972	0.002021	0.5 h
247844_at	AT5G58080	2.09476	0.0057529	0.5 h
261773_at	AT1G76250	2.09081	0.0041855	0.5 h
257546_s_at	AT3G28410	2.0891	0.0342751	0.5 h
257546_s_at	AT5G02700	2.0891	0.0342751	0.5 h
258115_at	AT3G14670	2.08736	0.0224915	0.5 h
258778_s_at	AT3G11860	2.07939	0.0112996	0.5 h
258778_s_at	AT3G11890	2.07939	0.0112996	0.5 h
248567_at	AT5G49750	2.0743	0.0400402	0.5 h
248671_at	AT5G48750	2.06929	0.0450231	0.5 h
252835_at	AT3G42060	2.06863	0.0415604	0.5 h
250551_at	AT5G07880	2.06856	0.0030126	0.5 h
254956_at	AT4G10850	2.06831	0.00662	0.5 h
256054_at	AT1G07120	2.06681	0.0066413	0.5 h
246834_at	AT5G26630	2.06674	0.002362	0.5 h
260204_at	AT1G52900	2.06566	0.0021824	0.5 h
258490_at	AT3G02670	2.06358	0.0027602	0.5 h
260218_at	AT1G74620	2.06349	0.0129776	0.5 h
261631_at	AT1G49940	2.06345	0.0203363	0.5 h
264981_at	AT1G27160	2.05963	0.0073042	0.5 h
255115_at	AT4G08840	2.05598	0.0097845	0.5 h
264905_at	AT2G17430	2.05354	0.003711	0.5 h
257511_at	AT1G43000	2.05118	0.0051207	0.5 h
248959_at	AT5G45630	2.04573	0.0346096	0.5 h
258190_at	AT3G29080	2.04351	0.0397383	0.5 h
267206_at	AT2G30830	2.04278	0.0036992	0.5 h
252600_at	AT3G45000	2.04251	0.0328533	0.5 h
246641_s_at	AT5G34883	2.04226	0.0053043	0.5 h
246641_s_at	AT5G34885	2.04226	0.0053043	0.5 h
246641_s_at	AT5G34908	2.04226	0.0053043	0.5 h
260197_at	AT1G67623	2.03865	0.0024994	0.5 h
246860_at	AT5G25840	2.03793	0.0420457	0.5 h
246934_at	AT5G25290	2.02971	0.0252366	0.5 h
260854_at	AT1G21970	2.02944	0.0280429	0.5 h
258980_at	AT3G08900	2.02911	0.0331789	0.5 h
263381_at	AT2G40210	2.02282	0.0051578	0.5 h
250579_at	AT5G07930	2.01626	0.0434703	0.5 h
261246_at	AT1G20080	2.01516	0.0040537	0.5 h
249501_s_at	AT5G39270	2.01124	0.0242119	0.5 h
249501_s_at	AT5G39290	2.01124	0.0242119	0.5 h
258734_at	AT3G05860	2.00705	0.0277466	0.5 h
265140_at	AT1G51320	1.99926	0.0343495	0.5 h
246254_at	AT4G36450	1.99925	0.0071477	0.5 h
250387_at	AT5G11290	1.99815	0.0451162	0.5 h
250003_at	AT5G18710	1.99449	0.0091095	0.5 h
246773_at	AT5G27510	1.99012	0.0198686	0.5 h
254152_at	AT4G24410	1.98516	0.0170137	0.5 h
249673_at	AT5G35920	1.98136	0.0280585	0.5 h
245103_at	AT2G41590	1.97661	0.0212828	0.5 h
258498_at	AT3G02480	1.97491	0.0098307	0.5 h
249704_at	AT5G35550	1.97358	0.0095398	0.5 h
252526_at	AT3G46480	1.96876	0.0092781	0.5 h
255715_s_at	AT4G00320	1.96734	0.045738	0.5 h
255715_s_at	AT5G41830	1.96734	0.045738	0.5 h
261912_s_at	AT1G66000	1.96722	0.0086328	0.5 h
261912_s_at	AT1G66060	1.96722	0.0086328	0.5 h
258960_at	AT3G10590	1.96372	0.0034024	0.5 h
252218_at	AT3G50150	1.96359	0.0119187	0.5 h
257156_at	AT3G24260	1.96138	0.0303008	0.5 h
263061_at	AT2G18190	1.96003	0.0225104	0.5 h
263188_at	AT1G36095	1.95892	0.0075	0.5 h
247342_at	AT5G63730	1.95865	0.0082521	0.5 h
265323_at	AT2G18260	1.95432	0.0294289	0.5 h
258422_at	AT3G16710	1.95031	0.0327936	0.5 h
246697_at	AT5G29210	1.94782	0.0456892	0.5 h
245813_at	AT1G49920	1.9474	0.0079458	0.5 h
255523_at	AT4G02320	1.94668	0.0193912	0.5 h
245634_at	AT1G25270	1.94648	0.0102542	0.5 h
259961_at	AT1G53700	1.9448	0.0216985	0.5 h
259558_at	AT1G21230	1.93884	0.0100642	0.5 h
262697_at	AT1G75940	1.93625	0.0091785	0.5 h
248999_at	AT5G44970	1.93573	0.0030783	0.5 h
263084_at	AT2G27180	1.9351	0.0200518	0.5 h
261249_at	AT1G05880	1.93413	0.004319	0.5 h
254972_at	AT4G10440	1.93089	0.0377783	0.5 h
253859_at	AT4G27657	1.92593	0.0222315	0.5 h
245946_at	AT5G19580	1.92521	0.007239	0.5 h
257489_at	AT1G07330	1.91561	0.0314451	0.5 h
255961_at	AT1G22340	1.91046	0.0108622	0.5 h
251180_at	AT3G62640	1.90933	0.0300177	0.5 h
261423_at	AT1G18750	1.90752	0.0096621	0.5 h
265234_at	AT2G07721	1.90418	0.012556	0.5 h
261096_at	AT1G62940	1.90276	0.025413	0.5 h
254183_at	AT4G23960	1.90111	0.0040954	0.5 h
254007_s_at	AT1G60720	1.89869	0.0252222	0.5 h
265112_at	AT1G62530	1.8962	0.0097016	0.5 h
263363_at	AT2G03850	1.89593	0.0035117	0.5 h
253781_at	AT4G28580	1.89579	0.0033112	0.5 h
254197_at	AT4G24040	1.89413	0.0288438	0.5 h
256080_at	AT1G20690	1.89395	0.0054118	0.5 h
255804_at	AT4G10220	1.89319	0.0050161	0.5 h
258241_at	AT3G27650	1.88895	0.036242	0.5 h
253767_at	AT4G28520	1.88636	0.0256657	0.5 h
249913_at	AT5G22810	1.88469	0.0135731	0.5 h
245508_at	AT4G15720	1.882	0.004716	0.5 h
261759_at	AT1G15590	1.87569	0.0096192	0.5 h
249444_at	AT5G39370	1.86625	0.0089339	0.5 h
245071_at	AT2G23230	1.86367	0.0057062	0.5 h
264068_at	AT2G27990	1.86299	0.0397864	0.5 h
266067_s_at	AT2G18810	1.85565	0.0081382	0.5 h
266067_s_at	AT2G31720	1.85565	0.0081382	0.5 h
246208_at	AT4G36490	1.85309	0.0070626	0.5 h
246176_at	AT5G28410	1.85231	0.0085669	0.5 h
253621_at	AT4G30540	1.84944	0.0194257	0.5 h
249540_at	AT5G38120	1.84652	0.0350848	0.5 h
256704_at	AT3G30280	1.84488	0.0356702	0.5 h
257582_at	AT1G50720	1.84488	0.0054171	0.5 h
246241_at	AT4G37050	1.84293	0.022102	0.5 h
267443_at	AT2G19000	1.84226	0.0113431	0.5 h
253721_at	AT4G29250	1.84166	0.0305768	0.5 h
261777_at	AT1G76210	1.84055	0.0106822	0.5 h
255183_at	AT4G08140	1.83718	0.0035289	0.5 h
260990_at	AT1G12180	1.83525	0.0036639	0.5 h
255653_at	AT4G00960	1.83408	0.0440309	0.5 h
249017_at	AT5G44760	1.83361	0.0184283	0.5 h
247437_at	AT5G62490	1.8324	0.045702	0.5 h
257399_at	AT1G23690	1.82983	0.019053	0.5 h
257187_at	AT3G13140	1.8291	0.0324337	0.5 h
257603_at	AT3G13820	1.82883	0.0388465	0.5 h
261623_at	AT1G01980	1.82395	0.0083238	0.5 h
252284_at	AT3G49020	1.81737	0.0191665	0.5 h
256716_at	AT2G34100	1.81679	0.0211464	0.5 h
247126_at	AT5G66080	1.81435	0.0432408	0.5 h
259203_at	AT3G09130	1.81428	0.0464725	0.5 h
250636_at	AT5G07520	1.8111	0.0155951	0.5 h
265685_at	AT2G24430	1.80601	0.0064696	0.5 h
251716_at	AT3G55870	1.80413	0.0172245	0.5 h
249082_at	AT5G44120	1.80273	0.0106204	0.5 h
259552_at	AT1G21320	1.80246	0.0081419	0.5 h
257559_at	AT3G22050	1.79921	0.0103972	0.5 h
259482_at	AT1G19090	1.79888	0.0180624	0.5 h
247381_at	AT5G63390	1.7964	0.0261561	0.5 h
252907_at	AT4G39650	1.79586	0.0342698	0.5 h
245579_at	AT4G14810	1.78939	0.0254753	0.5 h
249568_at	AT5G38040	1.78608	0.0359381	0.5 h
260439_at	AT1G68340	1.78411	0.0041727	0.5 h
254713_at	AT4G18090	1.77854	0.0164829	0.5 h
245034_at	AT2G26390	1.7769	0.0267234	0.5 h
251081_at	AT5G02070	1.77496	0.0221423	0.5 h
267417_at	AT2G34990	1.77314	0.0113141	0.5 h
248846_at	AT5G46500	1.77229	0.016033	0.5 h
266894_at	AT2G26050	1.76967	0.0089453	0.5 h
262087_at	AT1G56030	1.76926	0.0273471	0.5 h
246939_at	AT5G25390	1.76532	0.0205172	0.5 h
256496_at	AT1G31510	1.76216	0.0043213	0.5 h
246181_at	AT5G20860	1.75588	0.0083994	0.5 h
263281_at	AT2G14160	1.7526	0.0095297	0.5 h
256949_at	AT3G19070	1.75099	0.0320122	0.5 h
245246_at	AT1G44224	1.74943	0.0223889	0.5 h
266600_at	AT2G46070	1.74902	0.0162963	0.5 h
259870_at	AT1G76780	1.74866	0.027479	0.5 h
252735_at	AT3G43170	1.74758	0.0184164	0.5 h
256176_at	AT1G51640	1.74538	0.0390077	0.5 h
251258_at	AT3G62170	1.74426	0.0116795	0.5 h
251908_at	AT3G53770	1.74367	0.0133361	0.5 h
257853_at	AT3G12960	1.74187	0.0325677	0.5 h
248284_at	AT5G52975	1.74137	0.0139412	0.5 h
263008_at	AT1G54470	1.74086	0.0244889	0.5 h
263434_at	AT2G28610	1.7392	0.0162026	0.5 h
258763_s_at	AT3G10900	1.73719	0.0057892	0.5 h
258763_s_at	AT3G30540	1.73719	0.0057892	0.5 h
250308_at	AT5G12180	1.73393	0.0425886	0.5 h
259086_at	AT3G04990	1.73058	0.0423685	0.5 h
261571_at	AT1G01150	1.73056	0.0210196	0.5 h
264187_at	AT1G54860	1.72293	0.0348741	0.5 h
249132_at	AT5G43120	1.7175	0.0061595	0.5 h
255229_at	AT4G05490	1.71447	0.0439149	0.5 h
251654_at	AT3G57140	1.71292	0.009657	0.5 h
262385_at	AT1G72960	1.70971	0.0353641	0.5 h
257427_at	AT1G79060	1.70679	0.0136718	0.5 h
259615_at	AT1G47980	1.70604	0.0143035	0.5 h
263572_at	AT2G17060	1.70592	0.0128455	0.5 h
262152_s_at	AT1G52430	1.70083	0.0239163	0.5 h
262152_s_at	AT1G52450	1.70083	0.0239163	0.5 h
260228_at	AT1G74540	1.69774	0.0151662	0.5 h
256180_at	AT1G51810	1.69337	0.0064283	0.5 h
252138_at	AT3G50990	1.69318	0.0049388	0.5 h
264638_at	AT1G65480	1.69188	0.0119353	0.5 h
255470_at	AT4G03040	1.69135	0.0135394	0.5 h
261367_at	AT1G53080	1.69073	0.0300302	0.5 h
266602_at	AT2G46050	1.68858	0.0461126	0.5 h
258370_at	AT3G14395	1.68765	0.0192042	0.5 h
257637_at	AT3G25810	1.68468	0.0088356	0.5 h
254896_at	AT4G11880	1.68239	0.0227501	0.5 h
265797_at	AT2G35710	1.67987	0.0283678	0.5 h
257811_at	AT3G25280	1.6796	0.012688	0.5 h
250162_at	AT5G15250	1.67926	0.0111244	0.5 h
249668_at	AT5G35870	1.67669	0.0275527	0.5 h
250873_at	AT5G03980	1.67522	0.0109488	0.5 h
263081_at	AT2G27220	1.67436	0.0204352	0.5 h
250154_at	AT5G15140	1.67346	0.044366	0.5 h
265536_at	AT2G15880	1.67313	0.013743	0.5 h
261816_at	AT1G08135	1.67237	0.0102739	0.5 h
253769_at	AT4G28560	1.67167	0.0134982	0.5 h
263213_at	AT1G30560	1.66881	0.0287614	0.5 h
255414_at	AT4G03156	1.66808	0.032677	0.5 h
247227_at	AT5G65130	1.6629	0.0484916	0.5 h
267440_at	AT2G19070	1.66265	0.0321161	0.5 h
253316_s_at	AT4G33930	1.66222	0.0279669	0.5 h
253316_s_at	AT4G34300	1.66222	0.0279669	0.5 h
251648_at	AT3G57720	1.65812	0.0283043	0.5 h
263257_at	AT1G10520	1.65793	0.0479877	0.5 h
247872_at	AT5G57670	1.65301	0.0241195	0.5 h
267450_at	AT2G33720	1.64974	0.0158293	0.5 h
265508_at	AT2G15930	1.64585	0.0188858	0.5 h
264453_at	AT1G10300	1.64485	0.0202009	0.5 h
255153_at	AT4G08210	1.6439	0.0053859	0.5 h
245931_at	AT5G09280	1.64354	0.0304682	0.5 h
248489_at	AT5G51090	1.6339	0.0181196	0.5 h
251512_at	AT3G59190	1.63196	0.0228152	0.5 h
246857_at	AT5G25920	1.63154	0.0146206	0.5 h
260850_at	AT1G21870	1.63141	0.0319011	0.5 h
246579_at	AT1G31620	1.62757	0.0076408	0.5 h
247576_at	AT5G61280	1.62677	0.0396871	0.5 h
249394_at	AT5G40180	1.62658	0.0166315	0.5 h
249262_at	AT5G41720	1.62144	0.0103557	0.5 h
246833_at	AT5G26620	1.61909	0.0105602	0.5 h
256909_at	AT3G24060	1.61884	0.009408	0.5 h
258767_at	AT3G10890	1.61352	0.0288976	0.5 h
254454_at	AT4G21130	1.61056	0.0359694	0.5 h
244911_at	ATMG00820	1.60921	0.0177678	0.5 h
248246_at	AT5G53200	1.60511	0.0347988	0.5 h
254404_at	AT4G21340	1.60156	0.0167638	0.5 h
251159_at	AT3G63230	1.60109	0.0426646	0.5 h
264035_at	AT2G03630	1.60028	0.0191197	0.5 h
254339_at	AT4G22100	1.59979	0.0266995	0.5 h
261065_at	AT1G07500	1.59864	0.0248791	0.5 h
252007_at	AT3G52830	1.59759	0.0282413	0.5 h
261798_at	AT1G30460	1.59698	0.0321212	0.5 h
267503_at	AT2G45600	1.59617	0.0281583	0.5 h
244907_at	ATMG00710	1.59575	0.0155056	0.5 h
265566_at	AT2G05600	1.59511	0.0376658	0.5 h
255415_at	AT4G03160	1.59492	0.0111158	0.5 h
266562_at	AT2G23970	1.59481	0.0394063	0.5 h
251436_at	AT3G59900	1.59124	0.0139478	0.5 h
258645_s_at	AT3G07850	1.5904	0.0357553	0.5 h
258645_s_at	AT3G14040	1.5904	0.0357553	0.5 h
253689_at	AT4G29770	1.58849	0.0291711	0.5 h
248211_at	AT5G54010	1.58452	0.0289332	0.5 h
258873_at	AT3G03240	1.57976	0.031451	0.5 h
264296_at	AT1G78720	1.57925	0.0200741	0.5 h
255275_at	AT4G05310	1.57798	0.0289221	0.5 h
262904_at	AT1G59725	1.57767	0.0126898	0.5 h
255916_at	AT5G28550	1.57705	0.0217365	0.5 h
259189_at	AT3G01700	1.57512	0.0146549	0.5 h
266220_at	AT2G28755	1.57456	0.0138118	0.5 h
261714_at	AT1G18510	1.57348	0.0394872	0.5 h
249489_at	AT5G39090	1.56956	0.007467	0.5 h
246866_at	AT5G25960	1.56917	0.0306364	0.5 h
263982_at	AT2G42860	1.56852	0.0149497	0.5 h
253134_at	AT4G35820	1.56511	0.0159485	0.5 h
253870_at	AT4G27530	1.56482	0.0158579	0.5 h
253656_at	AT4G30090	1.56229	0.0219618	0.5 h
259027_at	AT3G09280	1.56142	0.014506	0.5 h
265425_at	AT2G20770	1.55833	0.034327	0.5 h
245107_at	AT2G41690	1.55806	0.0078613	0.5 h
262405_at	AT1G34650	1.55563	0.0320193	0.5 h
260893_at	AT1G29180	1.55342	0.0130378	0.5 h
265379_at	AT2G18340	1.55248	0.0423532	0.5 h
257886_at	AT3G17060	1.55184	0.0293524	0.5 h
254627_at	AT4G18395	1.55031	0.0465656	0.5 h
258451_at	AT3G22360	1.54903	0.0097543	0.5 h
247663_at	AT5G60110	1.54275	0.0092563	0.5 h
261291_at	AT1G36970	1.54223	0.0100765	0.5 h
255464_s_at	AT4G02970	1.53751	0.031287	0.5 h
255464_s_at	AT4G03350	1.53751	0.031287	0.5 h
261617_s_at	AT1G33090	1.5368	0.0446897	0.5 h
261617_s_at	AT1G33100	1.5368	0.0446897	0.5 h
257013_at	AT3G26922	1.53606	0.0192401	0.5 h
255649_at	AT4G00920	1.53446	0.0451782	0.5 h
266611_at	AT2G14960	1.52992	0.0418224	0.5 h
264735_s_at	AT1G62000	1.52957	0.0279957	0.5 h
264735_s_at	AT1G62060	1.52957	0.0279957	0.5 h
264735_s_at	AT1G62080	1.52957	0.0279957	0.5 h
264735_s_at	AT1G62220	1.52957	0.0279957	0.5 h
256546_at	AT3G14820	1.52821	0.0176518	0.5 h
254899_at	AT4G11490	1.5267	0.0398994	0.5 h
249972_at	AT5G19040	1.52567	0.0243356	0.5 h
267203_at	AT2G31035	1.524	0.0103825	0.5 h
246734_at	AT5G27680	1.52373	0.0191893	0.5 h
256636_at	AT3G12000	1.52208	0.0157801	0.5 h
260147_at	AT1G52790	1.52051	0.0172405	0.5 h
265404_at	AT2G16730	1.51832	0.0209361	0.5 h
246969_at	AT5G24880	1.51818	0.0281282	0.5 h
256154_at	AT3G08490	1.51727	0.0306875	0.5 h
264273_s_at	AT1G60300	1.51494	0.0377278	0.5 h
264273_s_at	AT1G60340	1.51494	0.0377278	0.5 h
249615_x_at	AT5G37420	1.51305	0.0090591	0.5 h
247953_at	AT5G57260	1.50917	0.0406542	0.5 h
261066_at	AT1G07485	1.50875	0.0207494	0.5 h
249381_at	AT5G40040	1.50761	0.0316078	0.5 h
246078_s_at	AT5G20430	1.50616	0.0193446	0.5 h
246078_s_at	AT5G20440	1.50616	0.0193446	0.5 h
249419_s_at	AT5G39750	1.50303	0.0294797	0.5 h
249419_s_at	AT5G39810	1.50303	0.0294797	0.5 h
256095_at	AT1G13630	1.50143	0.0358137	0.5 h
251250_at	AT3G62180	1.49938	0.013493	0.5 h
250123_at	AT5G16530	1.49929	0.021669	0.5 h
263531_s_at	AT3G31900	1.49852	0.0287751	0.5 h
257564_at	AT3G28610	1.49776	0.0094476	0.5 h
260997_at	AT1G26610	1.49756	0.0467783	0.5 h
247416_at	AT5G63070	1.49425	0.0258713	0.5 h
267554_at	AT2G32790	1.49421	0.0083287	0.5 h
259986_at	AT1G75050	1.49213	0.0112622	0.5 h
246629_at	AT1G50750	1.48983	0.0188906	0.5 h
255048_at	AT4G09600	1.48804	0.0482415	0.5 h
266665_at	AT2G29790	1.48791	0.019808	0.5 h
266241_s_at	AT2G27800	1.48625	0.032219	0.5 h
266241_s_at	AT5G27300	1.48625	0.032219	0.5 h
247129_at	AT5G66150	1.48327	0.0133856	0.5 h
254983_at	AT4G10560	1.48301	0.0476387	0.5 h
247290_at	AT5G64450	1.48227	0.0413352	0.5 h
261047_at	AT1G01410	1.4822	0.0316638	0.5 h
258265_at	AT3G15800	1.47945	0.011397	0.5 h
260435_at	AT1G68320	1.47919	0.017858	0.5 h
248066_at	AT5G55590	1.47669	0.0432799	0.5 h
264215_at	AT1G65340	1.47563	0.0283536	0.5 h
264982_at	AT1G27220	1.47547	0.0290471	0.5 h
249352_at	AT5G40430	1.47538	0.0378069	0.5 h
252556_at	AT3G45950	1.47519	0.0224417	0.5 h
245070_at	AT2G23240	1.47485	0.0223511	0.5 h
257117_at	AT3G20160	1.47398	0.040567	0.5 h
258762_at	AT3G10750	1.46993	0.0143889	0.5 h
259787_at	AT1G29460	1.46873	0.0094158	0.5 h
246798_at	AT5G26930	1.46383	0.0380703	0.5 h
248051_at	AT5G56110	1.46367	0.0427042	0.5 h
245835_at	AT1G42190	1.46283	0.021927	0.5 h
259807_at	AT1G47920	1.45877	0.0344316	0.5 h
249476_at	AT5G38910	1.4583	0.0420739	0.5 h
251401_at	AT3G60270	1.45802	0.0202687	0.5 h
266722_at	AT2G03210	1.4575	0.0343348	0.5 h
253180_at	AT4G35210	1.45671	0.0175645	0.5 h
263884_at	AT2G36920	1.45008	0.0163563	0.5 h
263231_at	AT1G05680	1.44729	0.0191628	0.5 h
263734_at	AT1G60030	1.44627	0.0331793	0.5 h
260888_at	AT1G29140	1.44586	0.0162463	0.5 h
251633_at	AT3G57460	1.44565	0.0312464	0.5 h
250796_at	AT5G05300	1.44208	0.0124733	0.5 h
257775_at	AT3G29260	1.44163	0.0336573	0.5 h
256742_at	AT3G29380	1.44037	0.0303552	0.5 h
249549_at	AT5G38180	1.43665	0.0450285	0.5 h
264301_at	AT1G78780	1.43645	0.0190375	0.5 h
248206_at	AT5G54350	1.43634	0.022317	0.5 h
250508_at	AT5G09950	1.43478	0.0176183	0.5 h
253798_at	AT4G28500	1.43419	0.0280174	0.5 h
248736_at	AT5G48110	1.43339	0.0314653	0.5 h
255007_at	AT4G10020	1.4308	0.0197074	0.5 h
265177_at	AT1G23640	1.43014	0.028204	0.5 h
252509_at	AT3G46240	1.42973	0.0106836	0.5 h
246894_at	AT5G25530	1.42618	0.0228185	0.5 h
246145_at	AT5G19880	1.42579	0.0191977	0.5 h
256668_at	AT3G32190	1.42483	0.0474282	0.5 h
256743_at	AT3G29370	1.42245	0.014391	0.5 h
257419_at	AT1G30800	1.42238	0.0326632	0.5 h
246560_at	AT5G15560	1.42109	0.0218163	0.5 h
255018_at	AT4G10090	1.42092	0.0232908	0.5 h
250246_at	AT5G13700	1.42041	0.0156566	0.5 h
259799_at	AT1G72290	1.41734	0.0387384	0.5 h
249445_at	AT5G39380	1.41716	0.0330892	0.5 h
251178_at	AT3G63440	1.41668	0.0106581	0.5 h
261687_at	AT1G47280	1.41664	0.0196149	0.5 h
247293_at	AT5G64510	1.41492	0.0330285	0.5 h
248924_at	AT5G45960	1.41133	0.0241502	0.5 h
254453_at	AT4G21120	1.41065	0.0172621	0.5 h
256208_at	AT1G50930	1.40935	0.022636	0.5 h
253878_at	AT4G27550	1.40835	0.0466809	0.5 h
263754_at	AT2G21510	1.40624	0.0467499	0.5 h
256260_at	AT3G12440	1.40611	0.0140934	0.5 h
250587_at	AT5G07640	1.40408	0.015417	0.5 h
266469_at	AT2G31180	1.39914	0.0111953	0.5 h
253544_at	AT4G31280	1.39913	0.0444345	0.5 h
249648_at	AT5G37050	1.39863	0.0165257	0.5 h
252489_at	AT3G46710	1.39534	0.047594	0.5 h
253974_at	AT4G26540	1.39276	0.0318124	0.5 h
253837_at	AT4G27850	1.39068	0.0173225	0.5 h
265401_at	AT2G10970	1.38622	0.0117925	0.5 h
262472_at	AT1G50160	1.38546	0.0351396	0.5 h
263078_at	AT2G05350	1.38402	0.0173239	0.5 h
261142_at	AT1G19780	1.38294	0.01491	0.5 h
247061_at	AT5G66780	1.38194	0.0338057	0.5 h
255493_at	AT4G02690	1.38125	0.0304391	0.5 h
247797_at	AT5G58780	1.38065	0.0174956	0.5 h
251854_at	AT3G54800	1.38003	0.0487996	0.5 h
248396_at	AT5G52130	1.37971	0.0157184	0.5 h
263627_at	AT2G04675	1.37885	0.01441	0.5 h
251653_at	AT3G57130	1.37623	0.0371673	0.5 h
246174_s_at	AT5G28340	1.37184	0.0287712	0.5 h
246174_s_at	AT5G28380	1.37184	0.0287712	0.5 h
244949_at	ATMG00150	1.37071	0.0136897	0.5 h
252609_at	AT3G45110	1.36894	0.0185925	0.5 h
249408_at	AT5G40330	1.36886	0.016198	0.5 h
256597_at	AT3G28500	1.36616	0.0203629	0.5 h
267531_at	AT2G41860	1.36451	0.0353638	0.5 h
245872_at	AT1G26300	1.36328	0.0431934	0.5 h
251978_at	AT3G53290	1.36295	0.0277403	0.5 h
246896_at	AT5G25550	1.36043	0.0227571	0.5 h
250010_at	AT5G18450	1.35958	0.0412928	0.5 h
257425_at	AT1G60400	1.35877	0.0196634	0.5 h
246456_at	AT5G16850	1.35771	0.0292179	0.5 h
249296_at	AT5G41310	1.35749	0.0379588	0.5 h
252211_at	AT3G50220	1.35576	0.0379017	0.5 h
248424_at	AT5G51680	1.35408	0.0287989	0.5 h
251691_at	AT3G56520	1.35405	0.0445255	0.5 h
264646_at	AT1G08860	1.35204	0.0375419	0.5 h
263259_at	AT1G10560	1.34833	0.0463917	0.5 h
266164_at	AT2G28050	1.34725	0.0266844	0.5 h
253984_at	AT4G26590	1.34387	0.0368884	0.5 h
248374_at	AT5G51870	1.3419	0.0450153	0.5 h
261870_at	AT1G11570	1.34164	0.0221515	0.5 h
260066_at	AT1G73610	1.34029	0.0431396	0.5 h
260689_at	AT1G32290	1.33883	0.0255077	0.5 h
254497_at	AT4G20080	1.33819	0.0236796	0.5 h
261430_at	AT1G18830	1.33788	0.0339456	0.5 h
245921_at	AT5G28800	1.33772	0.0380203	0.5 h
251974_at	AT3G53200	1.33671	0.0212959	0.5 h
265260_at	AT2G43000	1.33622	0.0183896	0.5 h
256460_at	AT1G36240	1.33328	0.019303	0.5 h
259265_at	AT3G01250	1.332	0.0455951	0.5 h
267176_at	AT2G37730	1.33168	0.0471864	0.5 h
247535_at	AT5G61620	1.32919	0.0438894	0.5 h
246826_at	AT5G26310	1.32753	0.0404155	0.5 h
249692_s_at	AT5G36670	1.32678	0.0413496	0.5 h
249692_s_at	AT5G36740	1.32678	0.0413496	0.5 h
249197_at	AT5G42380	1.32506	0.0291234	0.5 h
250593_at	AT5G07740	1.32278	0.0213432	0.5 h
265280_at	AT2G28355	1.32149	0.0219841	0.5 h
260152_at	AT1G52830	1.31597	0.0385894	0.5 h
252286_at	AT3G49070	1.31567	0.0272155	0.5 h
262701_at	AT1G16480	1.31358	0.0457511	0.5 h
257136_at	AT3G12890	1.31236	0.0251443	0.5 h
250351_at	AT5G12030	1.31196	0.0156647	0.5 h
254710_at	AT4G18050	1.31174	0.0323001	0.5 h
260706_at	AT1G32350	1.30763	0.0183901	0.5 h
254129_at	AT4G24650	1.30749	0.0475101	0.5 h
266020_at	AT2G05900	1.30694	0.0464485	0.5 h
247628_at	AT5G60400	1.30486	0.022029	0.5 h
264888_at	AT1G23070	1.30441	0.0221843	0.5 h
265517_at	AT2G06090	1.30058	0.0333221	0.5 h
267579_at	AT2G42000	1.3	0.0461599	0.5 h
260559_at	AT2G43860	1.29499	0.0467105	0.5 h
259758_s_at	AT1G77520	1.2943	0.0400951	0.5 h
259758_s_at	AT1G77530	1.2943	0.0400951	0.5 h
251339_at	AT3G60780	1.29113	0.0314208	0.5 h
263934_at	AT2G35950	1.28817	0.0330858	0.5 h
250772_at	AT5G05420	1.28669	0.0485108	0.5 h
252532_at	AT3G46570	1.28101	0.0194138	0.5 h
264823_at	AT1G03445	1.28085	0.0437538	0.5 h
255075_at	AT4G09110	1.28046	0.023905	0.5 h
257531_at	AT3G07250	1.27919	0.0268319	0.5 h
267574_at	AT2G30680	1.27678	0.0382481	0.5 h
251627_at	AT3G57270	1.27386	0.0345041	0.5 h
256218_at	AT1G56270	1.27334	0.0315713	0.5 h
261215_at	AT1G32970	1.26965	0.0205534	0.5 h
254916_at	AT4G11340	1.26487	0.0391211	0.5 h
263189_at	AT1G36100	1.26484	0.0216216	0.5 h
262445_at	AT1G47485	1.26399	0.0325911	0.5 h
253379_at	AT4G33330	1.26375	0.0185748	0.5 h
264714_at	AT1G69990	1.26344	0.0446595	0.5 h
247919_at	AT5G57650	1.26309	0.0441634	0.5 h
260319_at	AT1G63950	1.26293	0.0358655	0.5 h
264762_at	AT1G61460	1.26135	0.0235254	0.5 h
256660_at	AT3G12060	1.26124	0.034465	0.5 h
249481_at	AT5G38900	1.25948	0.0420819	0.5 h
255296_at	AT4G04790	1.25859	0.0239247	0.5 h
266550_s_at	AT2G35070	1.25837	0.0361441	0.5 h
266550_s_at	AT2G35090	1.25837	0.0361441	0.5 h
253678_at	AT4G29600	1.25598	0.0298672	0.5 h
250067_at	AT5G17950	1.25576	0.0218	0.5 h
256436_at	AT3G11150	1.25501	0.0280053	0.5 h
260762_at	AT1G49015	1.25024	0.0498457	0.5 h
245559_at	AT4G15460	1.2458	0.039897	0.5 h
249407_at	AT5G40320	1.24437	0.0339972	0.5 h
249631_at	AT5G37160	1.24313	0.0346739	0.5 h
261137_at	AT1G19830	1.24242	0.0469461	0.5 h
261428_at	AT1G18870	1.24205	0.0338906	0.5 h
254987_s_at	AT4G10660	1.2415	0.0373124	0.5 h
254987_s_at	AT4G10700	1.2415	0.0373124	0.5 h
246949_at	AT5G25140	1.24071	0.0335107	0.5 h
257643_at	AT3G25730	1.24009	0.0270171	0.5 h
263730_at	AT1G60090	1.2396	0.0368563	0.5 h
264117_at	AT2G31210	1.23859	0.0353945	0.5 h
265422_at	AT2G20800	1.23858	0.0210119	0.5 h
266558_at	AT2G23900	1.23753	0.0343488	0.5 h
254875_at	AT4G11590	1.23618	0.0279801	0.5 h
247231_at	AT5G65230	1.23481	0.0184819	0.5 h
258169_at	AT3G21590	1.23179	0.031595	0.5 h
250271_at	AT5G12990	1.22897	0.0425107	0.5 h
251473_at	AT3G59610	1.22482	0.0394605	0.5 h
266243_at	AT2G27750	1.22379	0.0337346	0.5 h
256763_at	AT3G16860	1.22245	0.0197971	0.5 h
258561_at	AT3G05960	1.22012	0.0271777	0.5 h
249104_at	AT5G43610	1.21835	0.0266424	0.5 h
256830_at	AT3G22860	1.21341	0.0250299	0.5 h
254486_at	AT4G20770	1.20989	0.0424279	0.5 h
250432_at	AT5G10420	1.20878	0.0471054	0.5 h
253169_at	AT4G35120	1.2069	0.0417073	0.5 h
255712_at	AT4G00280	1.20659	0.0410077	0.5 h
249041_at	AT5G44330	1.20349	0.0422595	0.5 h
264863_at	AT1G24110	1.20243	0.044023	0.5 h
252266_at	AT3G49630	1.19905	0.0274626	0.5 h
255754_at	AT1G43040	1.19695	0.0217449	0.5 h
256779_at	AT3G13784	1.19691	0.0478267	0.5 h
264940_at	AT1G60470	1.19632	0.0480896	0.5 h
250841_at	AT5G04610	1.19546	0.0378227	0.5 h
251609_at	AT3G57900	1.19348	0.0377563	0.5 h
251490_at	AT3G59490	1.18883	0.0477222	0.5 h
250913_at	AT5G03770	1.18625	0.0343278	0.5 h
257048_at	AT3G19740	1.18577	0.0296279	0.5 h
254758_at	AT4G13260	1.18445	0.0472944	0.5 h
259844_at	AT1G73560	1.18255	0.0252133	0.5 h
260038_at	AT1G68875	1.18188	0.0374997	0.5 h
260212_at	AT1G74480	1.18185	0.031564	0.5 h
245725_at	AT1G73370	1.18141	0.0284254	0.5 h
253026_at	AT4G38120	1.18027	0.0433041	0.5 h
248887_at	AT5G46115	1.18017	0.0336818	0.5 h
246914_at	AT5G25860	1.17328	0.0370392	0.5 h
255868_at	AT2G30380	1.16461	0.0347122	0.5 h
250364_at	AT5G11400	1.16328	0.0496154	0.5 h
245662_at	AT1G28190	1.16133	0.0305042	0.5 h
265539_at	AT2G15830	1.16114	0.0427661	0.5 h
263504_s_at	ATMG00940	1.15667	0.0325946	0.5 h
245970_at	AT5G20710	1.15645	0.0266632	0.5 h
246625_at	AT1G48880	1.1554	0.03657	0.5 h
264634_at	AT1G65670	1.15252	0.0383366	0.5 h
257421_at	AT1G12030	1.15082	0.0357099	0.5 h
256429_at	AT3G11040	1.15004	0.0306649	0.5 h
263917_at	AT2G36450	1.14819	0.0363314	0.5 h
265107_s_at	AT1G62610	1.14398	0.0309109	0.5 h
265107_s_at	AT1G63380	1.14398	0.0309109	0.5 h
256398_at	AT3G06100	1.14205	0.0401689	0.5 h
262763_at	AT1G28690	1.14096	0.045711	0.5 h
252657_at	AT3G44780	1.13759	0.0391754	0.5 h
251587_at	AT3G58080	1.1374	0.0425352	0.5 h
249418_at	AT5G39785	1.13705	0.0394602	0.5 h
246835_at	AT5G26640	1.13638	0.0311864	0.5 h
264557_at	AT1G09550	1.13512	0.0407915	0.5 h
246942_at	AT5G25430	1.13415	0.0346746	0.5 h
260755_at	AT1G48980	1.12972	0.0487216	0.5 h
267124_at	AT2G23570	1.12491	0.046498	0.5 h
267327_at	AT2G19410	1.12123	0.048864	0.5 h
266179_at	AT2G02300	1.12095	0.0465417	0.5 h
266729_at	AT2G03130	1.12019	0.030471	0.5 h
248692_s_at	AT4G15070	1.11955	0.040711	0.5 h
248692_s_at	AT5G48320	1.11955	0.040711	0.5 h
264853_at	AT2G17260	1.11834	0.0357047	0.5 h
253683_at	AT4G29650	1.1167	0.0481087	0.5 h
257917_at	AT3G23220	1.11606	0.0319294	0.5 h
260669_at	AT1G19340	1.11457	0.0464405	0.5 h
251137_at	AT5G01300	1.1131	0.0426891	0.5 h
254101_at	AT4G25000	1.1089	0.0494054	0.5 h
245552_at	AT4G15360	1.10619	0.049351	0.5 h
265951_at	AT2G18500	1.10503	0.043294	0.5 h
264494_at	AT1G27461	1.10312	0.0305901	0.5 h
257336_at	ATMG01410	1.09899	0.0454909	0.5 h
248623_at	AT5G49170	1.09846	0.0370071	0.5 h
256817_at	AT3G21410	1.09756	0.0326991	0.5 h
244908_at	ATMG00720	1.09714	0.036406	0.5 h
251970_at	AT3G53150	1.09259	0.0377496	0.5 h
264182_at	AT1G65360	1.08995	0.0395248	0.5 h
264768_at	AT1G61410	1.08928	0.0309457	0.5 h
258203_at	AT3G13950	1.08825	0.0314078	0.5 h
251284_at	AT3G61840	1.0872	0.0401541	0.5 h
256214_x_at	AT1G51000	1.08656	0.0429721	0.5 h
247782_at	AT5G58790	1.0849	0.0340041	0.5 h
248182_at	AT5G54030	1.08079	0.0344829	0.5 h
252258_at	AT3G49450	1.0792	0.0325923	0.5 h
250561_at	AT5G08030	1.07404	0.0317153	0.5 h
263580_at	AT2G17140	1.07236	0.0328874	0.5 h
261198_at	AT1G12940	1.0705	0.0327734	0.5 h
249295_at	AT5G41280	1.06611	0.0358889	0.5 h
257442_at	AT2G28680	1.06542	0.0373609	0.5 h
255480_at	AT4G02485	1.06361	0.0431595	0.5 h
252447_at	AT3G47040	1.06307	0.0459995	0.5 h
257380_at	AT2G28090	1.06157	0.0446842	0.5 h
248286_at	AT5G52870	1.06043	0.0450345	0.5 h
266540_at	AT2G35310	1.06023	0.0352313	0.5 h
259972_at	AT1G76420	1.05878	0.0397733	0.5 h
258935_at	AT3G10120	1.05581	0.0408845	0.5 h
252198_x_at	AT3G50250	1.05517	0.0498299	0.5 h
251510_at	AT3G59170	1.05071	0.0399065	0.5 h
262328_at	AT1G64100	1.04986	0.0350821	0.5 h
245550_at	AT4G15330	1.04885	0.0395677	0.5 h
250859_at	AT5G04660	1.04603	0.0462683	0.5 h
257859_at	AT3G12955	1.0454	0.0428937	0.5 h
249587_at	AT5G37860	1.04036	0.0369107	0.5 h
248015_at	AT5G56370	1.03633	0.0432324	0.5 h
254130_at	AT4G24540	1.03475	0.0434658	0.5 h
262922_at	AT1G79420	1.03261	0.0388304	0.5 h
267020_at	AT2G39320	1.03198	0.0434683	0.5 h
251743_at	AT3G55890	1.0314	0.0462733	0.5 h
264833_at	AT1G03590	1.01544	0.0481175	0.5 h
245497_at	AT4G16460	1.01383	0.0489892	0.5 h
249559_at	AT5G38320	1.00738	0.0451215	0.5 h
265335_at	AT2G18245	1.00375	0.0473865	0.5 h
247245_at	AT5G64720	1.00268	0.0497122	0.5 h
259299_at	AT3G05080	1.00208	0.0469604	0.5 h
267373_at	AT2G26280	-1.02422	0.0443513	0.5 h
250489_s_at	AT5G09710	-1.03414	0.0412447	0.5 h
250489_s_at	AT5G09720	-1.03414	0.0412447	0.5 h
249917_at	AT5G22460	-1.04819	0.0474835	0.5 h
251839_at	AT3G54950	-1.05011	0.0389504	0.5 h
261419_at	AT1G07840	-1.05223	0.0364117	0.5 h
251612_at	AT3G57950	-1.06181	0.0333408	0.5 h
267525_at	AT2G30560	-1.07355	0.0361225	0.5 h
264500_at	AT1G09370	-1.07991	0.0400289	0.5 h
261510_at	AT1G71760	-1.09054	0.042704	0.5 h
265091_s_at	AT1G03495	-1.11936	0.0305558	0.5 h
265091_s_at	AT1G03940	-1.11936	0.0305558	0.5 h
247070_at	AT5G66815	-1.13474	0.047595	0.5 h
252253_at	AT3G49300	-1.14777	0.0478717	0.5 h
251681_at	AT3G57100	-1.15357	0.0313425	0.5 h
266357_at	AT2G32290	-1.16056	0.0265417	0.5 h
259101_at	AT3G11640	-1.16746	0.0368813	0.5 h
252944_at	AT4G39320	-1.17128	0.0431871	0.5 h
245823_at	AT1G57906	-1.20336	0.0359649	0.5 h
253181_at	AT4G35180	-1.22086	0.0319792	0.5 h
254935_at	AT4G10780	-1.23602	0.0255652	0.5 h
259126_at	AT3G02280	-1.23764	0.0473098	0.5 h
267614_at	AT2G26710	-1.24205	0.0487468	0.5 h
253084_at	AT4G36260	-1.26944	0.0415674	0.5 h
257338_s_at	ATMG00513	-1.27153	0.0230681	0.5 h
258540_at	AT3G06990	-1.28646	0.0350396	0.5 h
249657_at	AT5G37140	-1.28659	0.0267678	0.5 h
259495_at	AT1G15890	-1.2918	0.0265192	0.5 h
264589_at	AT2G17650	-1.30187	0.0281164	0.5 h
265811_at	AT2G18080	-1.30721	0.0332533	0.5 h
250492_at	AT5G09790	-1.31663	0.0380268	0.5 h
256756_at	AT3G25610	-1.31758	0.0470589	0.5 h
254046_at	AT4G26020	-1.32029	0.0168384	0.5 h
249645_at	AT5G36910	-1.33273	0.029334	0.5 h
257120_at	AT3G20200	-1.34385	0.015262	0.5 h
252893_at	AT4G39420	-1.34511	0.0476779	0.5 h
252920_at	AT4G39000	-1.34868	0.0478754	0.5 h
255621_at	AT4G01390	-1.37512	0.0208618	0.5 h
263781_at	AT2G46360	-1.37651	0.0126973	0.5 h
245038_at	AT2G26560	-1.37764	0.038305	0.5 h
251105_at	AT5G01730	-1.38315	0.0309883	0.5 h
247479_at	AT5G62380	-1.38472	0.0334466	0.5 h
253211_at	AT4G34880	-1.38567	0.0259243	0.5 h
248939_at	AT5G45790	-1.40165	0.0298448	0.5 h
257631_at	AT3G26160	-1.40571	0.0487406	0.5 h
255528_at	AT4G02090	-1.40845	0.0161187	0.5 h
258574_at	AT3G04250	-1.40931	0.0384415	0.5 h
265997_at	AT2G24250	-1.41258	0.0249486	0.5 h
258280_at	AT3G26880	-1.41701	0.0169607	0.5 h
252897_at	AT4G39490	-1.41772	0.0102529	0.5 h
263561_at	AT2G15360	-1.41808	0.0157459	0.5 h
262395_at	AT1G49540	-1.43112	0.0155927	0.5 h
245673_at	AT1G56690	-1.4338	0.0177492	0.5 h
260039_at	AT1G68795	-1.44166	0.027137	0.5 h
251898_at	AT3G54340	-1.46531	0.0153415	0.5 h
261908_at	AT1G50650	-1.4793	0.0158024	0.5 h
257094_at	AT3G20480	-1.48266	0.0099953	0.5 h
257267_at	AT3G15030	-1.48699	0.0127164	0.5 h
260067_at	AT1G73780	-1.4928	0.0345614	0.5 h
259066_at	AT3G07530	-1.50396	0.0213639	0.5 h
260921_at	AT1G21540	-1.50468	0.0084606	0.5 h
261766_at	AT1G15580	-1.5057	0.0198024	0.5 h
266488_at	AT2G47670	-1.50921	0.0302787	0.5 h
245652_at	AT4G13960	-1.51675	0.0213584	0.5 h
252263_at	AT3G49520	-1.51705	0.0303286	0.5 h
265903_at	AT2G25600	-1.52166	0.0216071	0.5 h
263903_at	AT2G36180	-1.52838	0.0417293	0.5 h
263445_at	AT2G31590	-1.52912	0.0253519	0.5 h
257630_at	AT3G26150	-1.53698	0.039941	0.5 h
260335_at	AT1G74000	-1.552	0.0434576	0.5 h
246790_at	AT5G27610	-1.56199	0.0370031	0.5 h
261245_at	AT1G20135	-1.5634	0.0176356	0.5 h
251375_at	AT3G60410	-1.56345	0.0230827	0.5 h
256392_at	AT3G06260	-1.56687	0.0169881	0.5 h
251481_at	AT3G59730	-1.58195	0.0473694	0.5 h
266788_at	AT2G29000	-1.58472	0.0300651	0.5 h
266441_at	AT2G43250	-1.58809	0.0254134	0.5 h
256295_at	AT1G69470	-1.59161	0.0407888	0.5 h
261431_at	AT1G18710	-1.60616	0.0492132	0.5 h
256699_at	AT3G20690	-1.61055	0.0240034	0.5 h
258971_at	AT3G01990	-1.6173	0.0118454	0.5 h
259912_at	AT1G72670	-1.62024	0.0212906	0.5 h
245409_at	AT4G17200	-1.62493	0.0185285	0.5 h
251456_at	AT3G60120	-1.62521	0.0074363	0.5 h
255408_at	AT4G03490	-1.6473	0.0408209	0.5 h
256499_at	AT1G36640	-1.65508	0.0231641	0.5 h
246726_at	AT5G29050	-1.66822	0.0289681	0.5 h
246277_at	AT4G36460	-1.67	0.0365644	0.5 h
262257_at	AT1G53860	-1.67402	0.0143893	0.5 h
260159_at	AT1G79890	-1.68318	0.0167394	0.5 h
245982_at	AT5G13170	-1.70655	0.0212607	0.5 h
266349_at	AT2G01460	-1.71346	0.011942	0.5 h
256056_at	AT1G07190	-1.7203	0.0232667	0.5 h
260483_at	AT1G11000	-1.72442	0.0146731	0.5 h
261233_at	AT1G32810	-1.72699	0.0164413	0.5 h
258974_at	AT3G01890	-1.73824	0.0133403	0.5 h
245173_at	AT2G47520	-1.73966	0.0107499	0.5 h
250860_at	AT5G04770	-1.76287	0.0277656	0.5 h
262002_at	AT1G64450	-1.76531	0.0380503	0.5 h
250614_at	AT5G07260	-1.77826	0.026678	0.5 h
254000_at	AT4G26250	-1.79268	0.0082145	0.5 h
257113_at	AT3G20130	-1.80765	0.0171742	0.5 h
247223_at	AT5G65070	-1.80771	0.0073838	0.5 h
259918_at	AT1G72570	-1.81053	0.0318472	0.5 h
257223_at	AT3G27840	-1.81603	0.0367316	0.5 h
256987_at	AT3G28560	-1.84939	0.0298031	0.5 h
261531_at	AT1G63490	-1.85164	0.0057671	0.5 h
262654_at	AT1G14180	-1.85429	0.0032	0.5 h
258252_at	AT3G15720	-1.85628	0.0078468	0.5 h
247105_at	AT5G66630	-1.8606	0.006861	0.5 h
253101_at	AT4G37430	-1.87161	0.020535	0.5 h
249857_at	AT5G22990	-1.88696	0.0071005	0.5 h
257580_at	AT3G06210	-1.89467	0.0296188	0.5 h
255672_at	AT4G00310	-1.90556	0.0029478	0.5 h
246022_at	AT5G21110	-1.90915	0.0065459	0.5 h
247005_at	AT5G67520	-1.91502	0.0095662	0.5 h
250868_at	AT5G03860	-1.91808	0.0090453	0.5 h
264788_at	AT2G17880	-1.93599	0.0372572	0.5 h
260420_at	AT1G69610	-1.93786	0.0453548	0.5 h
246429_at	AT5G17450	-1.94383	0.0171221	0.5 h
262773_at	AT1G13220	-1.94566	0.005099	0.5 h
257845_at	AT3G28430	-1.947	0.0031469	0.5 h
260945_at	AT1G05950	-1.94934	0.0041422	0.5 h
265063_at	AT1G61500	-1.95767	0.0175791	0.5 h
251674_at	AT3G57250	-1.9703	0.0454496	0.5 h
256378_at	AT1G66830	-1.97456	0.0022394	0.5 h
246467_at	AT5G17040	-1.97467	0.0055186	0.5 h
247868_at	AT5G57620	-1.97624	0.028903	0.5 h
256495_at	AT1G31530	-1.97739	0.0354972	0.5 h
247832_at	AT5G58550	-1.97869	0.0088929	0.5 h
261021_at	AT1G26380	-1.98664	0.0070806	0.5 h
252555_at	AT3G45940	-1.99665	0.0066606	0.5 h
262072_at	AT1G59590	-2.00651	0.0116609	0.5 h
255755_s_at	AT1G43080	-2.008	0.0091537	0.5 h
255755_s_at	AT1G43090	-2.008	0.0091537	0.5 h
255755_s_at	AT1G43100	-2.008	0.0091537	0.5 h
248141_at	AT5G55010	-2.01362	0.0080637	0.5 h
259410_at	AT1G13340	-2.02885	0.0102832	0.5 h
253012_at	AT4G37900	-2.03476	0.0251925	0.5 h
262252_at	AT1G53820	-2.04981	0.0062432	0.5 h
262675_at	AT1G75930	-2.05447	0.0048686	0.5 h
262371_at	AT1G73160	-2.06984	0.0448528	0.5 h
266778_at	AT2G29090	-2.07613	0.0150149	0.5 h
265897_at	AT2G25680	-2.08074	0.0024598	0.5 h
253713_at	AT4G29370	-2.08205	0.0481058	0.5 h
257517_at	AT3G16330	-2.09217	0.0044733	0.5 h
255422_at	AT4G03270	-2.10014	0.0173378	0.5 h
257326_s_at	ATMG01230	-2.10254	0.0081896	0.5 h
258464_at	AT3G17360	-2.11681	0.0212317	0.5 h
264517_at	AT1G10120	-2.12252	0.0228731	0.5 h
244917_at	ATMG00870	-2.14484	0.0203137	0.5 h
249853_at	AT5G23320	-2.14916	0.0122634	0.5 h
249426_at	AT5G39840	-2.154	0.0027808	0.5 h
250473_at	AT5G10220	-2.16612	0.0158196	0.5 h
260132_s_at	AT1G66320	-2.174	0.0270342	0.5 h
260132_s_at	AT1G66640	-2.174	0.0270342	0.5 h
245620_at	AT4G14050	-2.17723	0.0048928	0.5 h
252487_at	AT3G46660	-2.18533	0.0021367	0.5 h
257520_at	AT3G07710	-2.18691	0.0090353	0.5 h
260248_at	AT1G74310	-2.18861	0.0088289	0.5 h
261585_at	AT1G01010	-2.19	0.0014127	0.5 h
256066_at	AT1G06980	-2.19743	0.0207537	0.5 h
253809_at	AT4G28320	-2.20241	0.0027545	0.5 h
251844_at	AT3G54630	-2.21593	0.0109087	0.5 h
257605_at	AT3G13840	-2.23298	0.0197284	0.5 h
246168_at	AT5G32460	-2.24453	0.0082996	0.5 h
253488_at	AT4G31610	-2.24736	0.022174	0.5 h
259830_at	AT1G80630	-2.25299	0.0083706	0.5 h
263403_at	AT2G04040	-2.27059	0.0043868	0.5 h
257103_at	AT3G25060	-2.27989	0.0322436	0.5 h
256999_at	AT3G14200	-2.30039	0.0065299	0.5 h
256189_at	AT1G30140	-2.30476	0.0168877	0.5 h
264093_at	AT1G79220	-2.33457	0.0364437	0.5 h
246002_at	AT5G20740	-2.3379	0.0033697	0.5 h
262973_at	AT1G75600	-2.36175	0.0056076	0.5 h
254540_s_at	AT4G19770	-2.37366	0.0037465	0.5 h
254540_s_at	AT4G19800	-2.37366	0.0037465	0.5 h
248318_at	AT5G52690	-2.39875	0.0019623	0.5 h
267552_at	AT2G32770	-2.40492	0.0037263	0.5 h
247004_at	AT5G67570	-2.40526	0.0046634	0.5 h
264333_at	AT1G61940	-2.41338	0.0120973	0.5 h
257325_at	AT2G07798	-2.41652	0.0014157	0.5 h
257325_at	ATMG01220	-2.41652	0.0014157	0.5 h
264115_at	AT2G31290	-2.45808	0.0007023	0.5 h
266974_at	AT2G39370	-2.4733	0.0012578	0.5 h
256283_at	AT3G12540	-2.49131	0.0012201	0.5 h
257565_at	AT3G28620	-2.55627	0.0219415	0.5 h
256136_s_at	AT1G48720	-2.57864	0.0090646	0.5 h
246570_at	AT5G14990	-2.6071	0.007718	0.5 h
264481_at	AT1G77200	-2.66326	0.0018644	0.5 h
255763_at	AT1G16730	-2.66526	0.0007047	0.5 h
261775_at	AT1G76280	-2.70519	0.0005236	0.5 h
260091_at	AT1G73290	-2.72274	0.0047168	0.5 h
256811_at	AT3G21340	-2.85124	0.0008424	0.5 h
246102_at	AT5G32590	-2.88172	0.0132288	0.5 h
256846_at	AT3G27980	-3.00234	0.0354566	0.5 h
253894_at	AT4G27150	-3.06116	0.0004287	0.5 h
267288_at	AT2G23680	-3.0785	0.0014827	0.5 h
261169_at	AT1G04920	-3.09724	0.0003343	0.5 h
267243_at	AT2G02660	-3.158	0.0025428	0.5 h
257681_at	AT3G13370	-3.18048	0.0063393	0.5 h
258078_at	AT3G25870	-3.25329	0.0009004	0.5 h
267451_at	AT2G33710	-3.398	0.0005045	0.5 h
257610_at	AT3G13810	-3.45821	0.0004724	0.5 h
262979_s_at	AT1G13370	-4.73899	0.0010616	0.5 h
262979_s_at	AT1G75600	-4.73899	0.0010616	0.5 h
248617_at	AT5G49590	-5.45738	3.7e-05	0.5 h
257259_at	AT3G22090	5.05913	0.0002718	1 h
250631_at	AT5G07430	4.02837	0.0002256	1 h
265009_at	AT1G24650	4.00016	0.0020193	1 h
260132_s_at	AT1G66320	3.99802	0.0046183	1 h
260132_s_at	AT1G66640	3.99802	0.0046183	1 h
254252_at	AT4G23310	3.95236	0.0001085	1 h
263257_at	AT1G10520	3.92782	0.0003573	1 h
256946_at	AT3G19040	3.90937	0.0025263	1 h
264889_at	AT1G23050	3.90899	0.0001865	1 h
248356_at	AT5G52350	3.84881	0.0012851	1 h
261847_at	AT1G11560	3.80339	0.0019397	1 h
260198_at	AT1G67635	3.78829	0.0004066	1 h
248707_at	AT5G48550	3.71104	0.0119744	1 h
263455_at	AT2G22320	3.68682	0.0008749	1 h
246578_at	AT1G31630	3.65275	0.0010806	1 h
246176_at	AT5G28410	3.62227	0.0012942	1 h
253376_at	AT4G33290	3.54252	0.0020919	1 h
263658_at	AT1G04490	3.50668	0.0005254	1 h
246471_s_at	AT5G17100	3.4888	0.0008009	1 h
246471_s_at	AT5G17110	3.4888	0.0008009	1 h
256757_at	AT3G25620	3.47552	0.0039129	1 h
266933_at	AT2G07760	3.45739	0.0002721	1 h
252020_at	AT3G53060	3.42573	0.002176	1 h
263395_at	AT2G20510	3.38719	0.0070083	1 h
258940_at	AT3G09930	3.37073	0.0102361	1 h
257441_at	AT2G04020	3.3581	0.0024915	1 h
247055_at	AT5G66740	3.30199	0.0101186	1 h
250596_at	AT5G07780	3.2602	0.0007165	1 h
257415_at	AT1G70040	3.21268	0.0134618	1 h
250619_at	AT5G07230	3.20678	0.0019068	1 h
262041_at	AT1G80100	3.20025	0.0011106	1 h
259086_at	AT3G04990	3.18791	0.0024467	1 h
257013_at	AT3G26922	3.17858	0.0004622	1 h
264706_at	AT1G09720	3.16802	0.009153	1 h
256517_at	AT1G66170	3.16684	0.0003598	1 h
253767_at	AT4G28520	3.15589	0.0011849	1 h
253924_at	AT4G27110	3.10255	0.0004454	1 h
246102_at	AT5G32590	3.0925	0.0020673	1 h
255075_at	AT4G09110	3.07717	0.0006873	1 h
255349_at	AT4G03830	3.06388	0.0082817	1 h
263531_s_at	AT3G31900	3.0273	0.000798	1 h
251436_at	AT3G59900	3.01328	0.0043175	1 h
251835_at	AT3G55180	3.01151	0.0023475	1 h
249902_at	AT5G22680	2.987	0.0476093	1 h
248022_at	AT5G56510	2.97053	0.0096365	1 h
249311_at	AT5G41540	2.9574	0.0445132	1 h
263970_at	AT2G42850	2.95712	0.010907	1 h
258383_at	AT3G15440	2.9426	0.0061326	1 h
266779_at	AT2G29100	2.94251	0.0005675	1 h
253226_at	AT4G35010	2.93845	0.0010303	1 h
259360_at	AT1G13310	2.93435	0.0072893	1 h
256464_at	AT1G32560	2.92745	0.0361362	1 h
261152_at	AT1G04930	2.92365	0.0028758	1 h
258267_at	AT3G15870	2.92188	0.0016124	1 h
246242_at	AT4G36600	2.91704	0.0009414	1 h
261246_at	AT1G20080	2.91192	0.0007117	1 h
248836_at	AT5G47260	2.88842	0.0027013	1 h
251691_at	AT3G56520	2.88202	0.0307847	1 h
251709_at	AT3G56380	2.86671	0.0210006	1 h
267613_at	AT2G26700	2.86295	0.0043733	1 h
254634_at	AT4G18650	2.86131	0.0011517	1 h
262994_at	AT1G54420	2.84701	0.0201832	1 h
266726_at	AT2G03160	2.8431	0.0131519	1 h
262100_s_at	AT1G59550	2.84194	0.0164412	1 h
262100_s_at	AT4G14250	2.84194	0.0164412	1 h
266301_at	AT2G26960	2.83558	0.034519	1 h
251774_at	AT3G55840	2.8272	0.0228479	1 h
261687_at	AT1G47280	2.81849	0.0007828	1 h
253937_at	AT4G26890	2.80955	0.0054658	1 h
256314_at	AT1G35860	2.80083	0.0035247	1 h
266354_at	AT2G01500	2.79687	0.000643	1 h
262033_at	AT1G37140	2.77399	0.0283535	1 h
256407_at	AT1G66570	2.76501	0.041182	1 h
259044_at	AT3G03430	2.75144	0.0182103	1 h
250135_at	AT5G15360	2.7462	0.0005969	1 h
256261_at	AT3G12160	2.7344	0.0006514	1 h
264217_at	AT1G60190	2.72594	0.0017093	1 h
247143_at	AT5G65580	2.72231	0.0029375	1 h
253641_at	AT4G29980	2.71754	0.0011699	1 h
261630_at	AT1G50080	2.7063	0.0103389	1 h
257035_at	AT3G19270	2.70602	0.0447234	1 h
255574_at	AT4G01420	2.70506	0.0014009	1 h
253254_at	AT4G34650	2.69058	0.0318203	1 h
247618_at	AT5G60280	2.68082	0.0144482	1 h
260203_at	AT1G52890	2.67402	0.0224491	1 h
258975_at	AT3G01970	2.66741	0.0007327	1 h
258294_at	AT3G23350	2.66493	0.0067125	1 h
246867_at	AT5G25990	2.65442	0.0112156	1 h
252320_at	AT3G48580	2.64983	0.015579	1 h
246806_at	AT5G27080	2.64306	0.0011478	1 h
245157_at	AT2G33160	2.63422	0.0069239	1 h
250432_at	AT5G10420	2.62078	0.0043373	1 h
266364_at	AT2G41230	2.618	0.0051562	1 h
267399_at	AT2G44195	2.61794	0.0092321	1 h
258035_at	AT3G21180	2.61607	0.0017383	1 h
253003_s_at	AT4G38300	2.61567	0.0013269	1 h
253003_s_at	AT4G38650	2.61567	0.0013269	1 h
261006_at	AT1G26410	2.61501	0.0300607	1 h
245976_at	AT5G13080	2.60826	0.0025934	1 h
252907_at	AT4G39650	2.60751	0.0017561	1 h
260659_s_at	AT1G19460	2.6054	0.0287422	1 h
260659_s_at	AT1G19470	2.6054	0.0287422	1 h
267025_at	AT2G38350	2.60439	0.0147147	1 h
262302_at	AT1G70910	2.58529	0.0242233	1 h
263008_at	AT1G54470	2.5771	0.0076989	1 h
259703_at	AT1G77790	2.57547	0.005614	1 h
266085_at	AT2G37800	2.56831	0.0327513	1 h
246922_at	AT5G25110	2.56754	0.0007896	1 h
245547_at	AT4G15300	2.56416	0.0146149	1 h
252333_at	AT3G48830	2.56205	0.0404579	1 h
266020_at	AT2G05900	2.55984	0.0105226	1 h
266645_at	AT2G29880	2.54547	0.0140173	1 h
254240_at	AT4G23496	2.5442	0.0261737	1 h
256381_at	AT1G66850	2.53963	0.0062808	1 h
246853_at	AT5G26890	2.52965	0.0389648	1 h
247490_at	AT5G61850	2.52863	0.0013348	1 h
257942_at	AT3G21830	2.52622	0.0017598	1 h
259405_at	AT1G17744	2.50895	0.0036368	1 h
264514_at	AT1G09500	2.50839	0.0191851	1 h
249531_at	AT5G38770	2.50547	0.0311154	1 h
261673_at	AT1G18280	2.50138	0.0108832	1 h
252499_s_at	AT3G46840	2.49971	0.0443293	1 h
252499_s_at	AT3G46850	2.49971	0.0443293	1 h
248740_at	AT5G48130	2.49064	0.0019798	1 h
266508_at	AT2G47920	2.48983	0.0376581	1 h
246416_at	AT5G16920	2.47778	0.0042366	1 h
263043_at	AT1G23350	2.47621	0.0060475	1 h
247797_at	AT5G58780	2.4753	0.0495056	1 h
248414_at	AT5G51610	2.47036	0.0018486	1 h
255426_at	AT4G03370	2.46469	0.0015734	1 h
248599_at	AT5G49380	2.46396	0.0284625	1 h
263697_at	AT1G31080	2.45516	0.0010137	1 h
248960_at	AT5G45640	2.45466	0.0049762	1 h
253488_at	AT4G31610	2.44718	0.0017643	1 h
258200_at	AT3G13900	2.44067	0.0044677	1 h
248650_at	AT5G49250	2.43775	0.0159331	1 h
266559_at	AT2G23920	2.4342	0.0214279	1 h
257581_s_at	AT1G50680	2.42278	0.0480622	1 h
257581_s_at	AT1G51120	2.42278	0.0480622	1 h
263237_at	AT1G10610	2.41957	0.0018191	1 h
265791_at	AT2G01280	2.41632	0.0106231	1 h
265165_at	AT1G23610	2.4155	0.0229824	1 h
264245_at	AT1G60450	2.40744	0.0121342	1 h
247762_at	AT5G59170	2.40148	0.0330729	1 h
251512_at	AT3G59190	2.39292	0.0424477	1 h
265681_at	AT2G24370	2.38712	0.0107776	1 h
267032_at	AT2G38490	2.38462	0.0014319	1 h
245163_at	AT2G33230	2.37155	0.0300563	1 h
247269_at	AT5G64210	2.36911	0.0055441	1 h
245068_at	AT2G23260	2.36476	0.0141705	1 h
266003_at	AT2G37320	2.36288	0.0154813	1 h
257525_at	AT3G04900	2.35884	0.0264707	1 h
254186_at	AT4G24010	2.35434	0.0290462	1 h
263724_at	AT2G13510	2.3528	0.0036133	1 h
254972_at	AT4G10440	2.35166	0.001332	1 h
252761_at	AT3G42770	2.33988	0.0200147	1 h
267276_at	AT2G30130	2.33811	0.0426868	1 h
257031_at	AT3G19280	2.33356	0.0039215	1 h
247126_at	AT5G66080	2.32829	0.0052861	1 h
247195_at	AT5G65500	2.32596	0.0182122	1 h
260621_at	AT1G08065	2.31182	0.0347435	1 h
267585_s_at	AT2G42090	2.30969	0.0105987	1 h
253632_at	AT4G30430	2.30806	0.0167069	1 h
245205_at	AT5G12280	2.30733	0.0031566	1 h
253426_at	AT4G32375	2.30594	0.002513	1 h
257136_at	AT3G12890	2.30558	0.0152623	1 h
249854_at	AT5G22960	2.30398	0.031248	1 h
262555_at	AT1G31400	2.30261	0.0318689	1 h
264103_at	AT2G13660	2.28503	0.0131545	1 h
252526_at	AT3G46480	2.27963	0.0021106	1 h
255268_at	AT4G05230	2.26319	0.0043475	1 h
258420_at	AT3G16680	2.25956	0.0013892	1 h
266823_at	AT2G44930	2.25389	0.0241832	1 h
257210_at	AT3G14950	2.24985	0.0417285	1 h
255750_at	AT1G31960	2.24967	0.031708	1 h
256137_at	AT1G48690	2.24604	0.0453667	1 h
245162_at	AT2G33240	2.2458	0.0022669	1 h
256566_at	AT3G19530	2.23199	0.0461729	1 h
249117_at	AT5G43840	2.2318	0.0016118	1 h
263370_at	AT2G20500	2.22596	0.0287643	1 h
260120_at	AT1G33920	2.22592	0.0236576	1 h
246000_at	AT5G20820	2.22442	0.0020914	1 h
256316_at	AT1G35890	2.20719	0.0283774	1 h
250783_at	AT5G05260	2.20469	0.006405	1 h
256912_at	AT3G23850	2.20251	0.0085144	1 h
248559_at	AT5G50010	2.19964	0.0133839	1 h
248559_at	AT5G50011	2.19964	0.0133839	1 h
248559_at	AT5G50012	2.19964	0.0133839	1 h
261358_s_at	AT1G41920	2.18015	0.0046731	1 h
261358_s_at	AT3G29450	2.18015	0.0046731	1 h
266877_at	AT2G44570	2.17493	0.0165708	1 h
250162_at	AT5G15250	2.17452	0.0036183	1 h
261755_at	AT1G08170	2.17174	0.0036592	1 h
266115_at	AT2G02140	2.17017	0.0114156	1 h
260881_at	AT1G21550	2.16612	0.0140647	1 h
253250_at	AT4G34690	2.16567	0.0456226	1 h
255251_at	AT4G04980	2.16547	0.0119757	1 h
250772_at	AT5G05420	2.16247	0.0173727	1 h
265234_at	AT2G07721	2.16235	0.0418036	1 h
265517_at	AT2G06090	2.15903	0.0051314	1 h
263940_at	AT2G35890	2.15871	0.0080873	1 h
267337_at	AT2G39980	2.1567	0.0196675	1 h
263453_at	AT2G22180	2.15384	0.0151275	1 h
251623_at	AT3G57390	2.15326	0.0049814	1 h
257810_at	AT3G27070	2.14884	0.03827	1 h
267394_s_at	AT2G44540	2.14189	0.0486247	1 h
267394_s_at	AT2G44550	2.14189	0.0486247	1 h
251085_at	AT5G01440	2.14185	0.024307	1 h
265127_at	AT1G55560	2.14184	0.0273183	1 h
249937_at	AT5G22470	2.12814	0.0302646	1 h
247424_at	AT5G62850	2.12605	0.0481594	1 h
258872_at	AT3G03260	2.12332	0.0297246	1 h
247975_at	AT5G56800	2.12145	0.0055368	1 h
245559_at	AT4G15460	2.11639	0.0231759	1 h
249048_at	AT5G44300	2.11325	0.0114392	1 h
264425_at	AT1G61750	2.11077	0.0153552	1 h
248457_at	AT5G51420	2.11007	0.0024954	1 h
254129_at	AT4G24650	2.10959	0.0169558	1 h
266488_at	AT2G47670	2.10847	0.0160876	1 h
247142_at	AT5G65570	2.10793	0.0037199	1 h
249604_x_at	AT5G37230	2.10564	0.0219708	1 h
257399_at	AT1G23690	2.09214	0.0106463	1 h
253153_at	AT4G35700	2.09113	0.0074248	1 h
267230_at	AT2G44080	2.08682	0.0038752	1 h
266853_at	AT2G26790	2.08091	0.0443888	1 h
265711_at	AT2G03360	2.07962	0.0027181	1 h
265878_at	AT2G42410	2.07859	0.0069103	1 h
249478_at	AT5G38950	2.07477	0.0093064	1 h
264817_at	AT1G03540	2.07066	0.0050452	1 h
245538_at	AT4G15200	2.06718	0.0164806	1 h
251725_at	AT3G56260	2.06019	0.0114281	1 h
247472_at	AT5G62250	2.05876	0.0089226	1 h
252071_at	AT3G51690	2.05801	0.0189298	1 h
248390_at	AT5G52000	2.0566	0.0037866	1 h
260022_at	AT1G30020	2.04905	0.04795	1 h
266487_at	AT2G47660	2.047	0.0197141	1 h
252545_at	AT3G45820	2.0446	0.0133893	1 h
258865_at	AT3G03200	2.04309	0.0224985	1 h
264079_at	AT2G28490	2.0354	0.0047834	1 h
245824_at	AT1G57943	2.02871	0.0340698	1 h
255014_at	AT4G09960	2.02338	0.00867	1 h
260783_at	AT1G06160	2.02009	0.0142574	1 h
265240_s_at	AT2G07691	2.01553	0.0306335	1 h
265240_s_at	ATMG01310	2.01553	0.0306335	1 h
251166_at	AT3G63350	2.01405	0.039576	1 h
262606_at	AT1G15190	2.01056	0.0369706	1 h
248292_at	AT5G53030	2.00996	0.0033853	1 h
260306_at	AT1G70540	2.00709	0.0112961	1 h
246377_at	AT1G57550	2.00324	0.0054555	1 h
257726_at	AT3G18360	2.00119	0.0294757	1 h
262552_at	AT1G31350	1.99383	0.0087446	1 h
262862_at	AT1G64830	1.98986	0.0195692	1 h
266063_at	AT2G18760	1.9884	0.0029692	1 h
248209_at	AT5G53990	1.98069	0.0044908	1 h
248667_at	AT5G48710	1.98034	0.0061853	1 h
250123_at	AT5G16530	1.97915	0.0031735	1 h
265164_at	AT1G23600	1.97761	0.0342519	1 h
251912_at	AT3G53840	1.9733	0.006169	1 h
256665_at	AT3G20700	1.97196	0.0223714	1 h
252777_at	AT3G42970	1.96743	0.0136175	1 h
249697_at	AT5G35510	1.96575	0.0069037	1 h
246734_at	AT5G27680	1.96124	0.0047887	1 h
252894_at	AT4G39420	1.95665	0.0074613	1 h
260911_at	AT1G02490	1.9566	0.0105944	1 h
257331_at	ATMG01330	1.95518	0.0121128	1 h
265921_at	AT2G18490	1.94928	0.0069593	1 h
267598_at	AT2G33010	1.94439	0.0468713	1 h
262977_at	AT1G75490	1.94147	0.0233448	1 h
255074_at	AT4G09100	1.93383	0.0144894	1 h
252846_at	AT3G42160	1.92025	0.0401029	1 h
263670_at	AT2G04840	1.91903	0.0199663	1 h
260952_at	AT1G06140	1.91705	0.0261736	1 h
247341_at	AT5G63720	1.91704	0.040059	1 h
247349_at	AT5G63820	1.91652	0.0464144	1 h
260773_at	AT1G78440	1.9122	0.0099353	1 h
261736_at	AT1G47810	1.91156	0.0469853	1 h
245507_at	AT4G15710	1.90742	0.0202855	1 h
264821_at	AT1G03470	1.90554	0.010441	1 h
258070_at	AT3G26040	1.90442	0.0034238	1 h
262771_at	AT1G13200	1.88911	0.0085563	1 h
265591_at	AT2G20150	1.8884	0.048551	1 h
257736_at	AT3G27410	1.88717	0.0333505	1 h
258669_at	AT3G08800	1.88674	0.0088357	1 h
259054_at	AT3G03480	1.88444	0.0469841	1 h
249364_at	AT5G40590	1.8809	0.0087245	1 h
254465_at	AT4G20420	1.87684	0.0242066	1 h
255823_at	AT2G40470	1.87621	0.00798	1 h
262925_at	AT1G65730	1.87481	0.027128	1 h
245429_at	AT4G17580	1.87419	0.0454214	1 h
251794_at	AT3G55590	1.87017	0.0042659	1 h
262527_at	AT1G17010	1.86898	0.0315533	1 h
259386_at	AT1G13400	1.86771	0.0454748	1 h
252262_at	AT3G49510	1.86349	0.0459184	1 h
255892_at	AT1G17910	1.86312	0.0070739	1 h
257391_at	AT2G32050	1.86271	0.0034537	1 h
245447_at	AT4G16820	1.86226	0.0346385	1 h
249098_at	AT5G43530	1.86204	0.0453552	1 h
256903_at	AT3G23960	1.85796	0.0277542	1 h
251440_at	AT3G60010	1.85628	0.0087808	1 h
256692_at	AT3G32050	1.84087	0.0350563	1 h
263575_at	AT2G17070	1.8402	0.0300066	1 h
244914_at	ATMG00850	1.83873	0.0492464	1 h
262829_at	AT1G14970	1.83855	0.0059073	1 h
259145_at	AT3G10180	1.83432	0.0337865	1 h
263732_at	AT1G59980	1.82753	0.012072	1 h
258732_at	AT3G05820	1.8215	0.0294714	1 h
260178_at	AT1G70720	1.81747	0.0224465	1 h
247579_at	AT5G61320	1.81599	0.0185045	1 h
251043_s_at	AT5G02330	1.81141	0.0126217	1 h
251043_s_at	AT5G02340	1.81141	0.0126217	1 h
255917_at	AT5G28560	1.81135	0.0386279	1 h
252432_at	AT3G47680	1.81083	0.0163018	1 h
263610_at	AT2G16230	1.81024	0.003761	1 h
258652_at	AT3G09910	1.80627	0.007714	1 h
259982_at	AT1G76410	1.79999	0.025094	1 h
253707_at	AT4G29200	1.79501	0.0064869	1 h
262928_at	AT1G65760	1.7917	0.013572	1 h
265123_at	AT1G55440	1.78523	0.0374792	1 h
254841_at	AT4G11940	1.785	0.0222143	1 h
249371_at	AT5G40750	1.7839	0.0442098	1 h
244948_at	ATMG00140	1.78274	0.0378367	1 h
254397_at	AT4G21690	1.77308	0.0052057	1 h
258490_at	AT3G02670	1.77274	0.0269128	1 h
253792_at	AT4G28700	1.77245	0.0383119	1 h
257123_at	AT3G20030	1.76122	0.0049973	1 h
245503_at	AT4G15650	1.75591	0.0151183	1 h
257106_at	AT3G29060	1.75273	0.0343744	1 h
255342_at	AT4G04510	1.74051	0.0229376	1 h
253833_at	AT4G27790	1.73878	0.0123197	1 h
266894_at	AT2G26050	1.73655	0.0219311	1 h
257372_at	AT2G43220	1.73402	0.0356158	1 h
265589_at	AT2G20170	1.7337	0.0047508	1 h
256708_at	AT3G30320	1.73337	0.0266932	1 h
259827_at	AT1G72270	1.73192	0.0125872	1 h
263853_at	AT2G04440	1.72828	0.014187	1 h
256714_at	AT2G34080	1.72549	0.029656	1 h
262895_at	AT1G59800	1.72519	0.0148663	1 h
254130_at	AT4G24540	1.72376	0.0128842	1 h
264363_at	AT1G03170	1.72266	0.0182652	1 h
257082_at	AT3G20580	1.71876	0.0081343	1 h
257139_at	AT3G28890	1.71842	0.0072809	1 h
258024_at	AT3G19360	1.71342	0.0102911	1 h
265932_at	AT2G19510	1.71082	0.0158186	1 h
260439_at	AT1G68340	1.70992	0.0112663	1 h
262389_at	AT1G49270	1.70937	0.0191792	1 h
246397_at	AT1G58190	1.70413	0.0449699	1 h
265906_at	AT2G25565	1.70299	0.0227403	1 h
259785_at	AT1G29490	1.70282	0.0064977	1 h
264661_at	AT1G09950	1.70225	0.0316595	1 h
245908_at	AT5G09360	1.70197	0.0266777	1 h
252140_at	AT3G51070	1.69999	0.0131644	1 h
262757_at	AT1G16380	1.69929	0.0133325	1 h
252456_at	AT3G47170	1.69879	0.0050023	1 h
262697_at	AT1G75940	1.69864	0.0216671	1 h
261922_at	AT1G65890	1.69333	0.0141074	1 h
246121_at	AT5G20370	1.68984	0.0328561	1 h
254005_at	AT4G26330	1.68598	0.0090765	1 h
254739_at	AT4G13880	1.67899	0.0352236	1 h
264765_at	AT1G61430	1.67352	0.023968	1 h
249709_at	AT5G35670	1.67254	0.0225508	1 h
257064_at	AT3G18260	1.67171	0.0055613	1 h
266606_at	AT2G46310	1.66972	0.0438239	1 h
251767_at	AT3G55930	1.6692	0.044141	1 h
246788_at	AT5G27580	1.66792	0.0472778	1 h
259668_at	AT1G52390	1.6614	0.0128089	1 h
254583_at	AT4G19480	1.65938	0.0131765	1 h
256717_at	AT2G34110	1.65764	0.0216989	1 h
253781_at	AT4G28580	1.65461	0.0154545	1 h
265156_at	AT1G31000	1.65435	0.0142669	1 h
266084_at	AT2G37810	1.65041	0.0080979	1 h
247691_at	AT5G59720	1.64719	0.0147076	1 h
264791_at	AT2G17845	1.64492	0.015836	1 h
261396_at	AT1G79800	1.64464	0.0232364	1 h
260527_at	AT2G47270	1.64397	0.0177502	1 h
252656_at	AT3G44770	1.64291	0.0086344	1 h
254498_at	AT4G20090	1.642	0.0185167	1 h
259798_at	AT1G64310	1.63966	0.049966	1 h
263038_at	AT1G23270	1.63933	0.0171342	1 h
247516_at	AT5G61750	1.63617	0.0062692	1 h
265215_at	AT1G05040	1.62344	0.0264193	1 h
247752_at	AT5G59060	1.62175	0.046146	1 h
253961_at	AT4G26440	1.61387	0.0345624	1 h
245077_at	AT2G23160	1.6113	0.019	1 h
257643_at	AT3G25730	1.60917	0.0090001	1 h
254565_at	AT4G19130	1.60773	0.0124281	1 h
245086_at	AT2G39820	1.60549	0.0099705	1 h
263138_at	AT1G65090	1.60389	0.02216	1 h
261923_at	AT1G22380	1.60333	0.0107268	1 h
245656_at	AT1G56620	1.59409	0.0287861	1 h
245154_at	AT5G12460	1.59383	0.0178507	1 h
252668_at	AT3G44210	1.58772	0.0394677	1 h
261987_at	AT1G33710	1.57955	0.0126825	1 h
257165_at	AT3G24330	1.57652	0.020943	1 h
266710_at	AT2G46850	1.57139	0.0379876	1 h
250258_at	AT5G13790	1.56838	0.0381713	1 h
245069_at	AT2G23250	1.56837	0.0465348	1 h
261288_at	AT1G37010	1.56804	0.0078395	1 h
247456_at	AT5G62160	1.56713	0.0308813	1 h
255761_at	AT1G16770	1.56423	0.0141696	1 h
259811_at	AT1G49830	1.55942	0.0413739	1 h
257043_at	AT3G19700	1.55748	0.0169907	1 h
248208_at	AT5G53980	1.557	0.0332665	1 h
260865_at	AT1G43760	1.55694	0.0114204	1 h
261291_at	AT1G36970	1.55675	0.0172254	1 h
258686_at	AT3G07840	1.55476	0.024111	1 h
254838_at	AT4G12380	1.55129	0.0079599	1 h
254698_at	AT4G17980	1.54916	0.0478483	1 h
250927_at	AT5G03270	1.5485	0.0379916	1 h
267016_at	AT2G39160	1.54024	0.0155125	1 h
249419_s_at	AT5G39750	1.53378	0.019899	1 h
249419_s_at	AT5G39810	1.53378	0.019899	1 h
253289_at	AT4G34320	1.53239	0.0202402	1 h
257527_at	AT3G01880	1.52209	0.0094964	1 h
261766_at	AT1G15580	1.51493	0.0091644	1 h
258962_at	AT3G10570	1.51075	0.0266544	1 h
266843_at	AT2G26135	1.50555	0.0335798	1 h
261327_at	AT1G44830	1.50413	0.0181075	1 h
247802_at	AT5G58580	1.50022	0.0115393	1 h
251694_s_at	AT3G55210	1.49719	0.0326233	1 h
251694_s_at	AT3G56560	1.49719	0.0326233	1 h
248319_at	AT5G52710	1.49542	0.0150533	1 h
249087_at	AT5G44210	1.49427	0.0167711	1 h
249041_at	AT5G44330	1.48648	0.0166687	1 h
262998_at	AT1G54280	1.48076	0.0234922	1 h
263021_at	AT1G23910	1.4807	0.0447347	1 h
252052_at	AT3G52600	1.48029	0.0449536	1 h
266220_at	AT2G28755	1.4801	0.0114958	1 h
257290_at	AT3G15550	1.47908	0.0131175	1 h
262224_at	AT1G74900	1.47603	0.0167794	1 h
265328_at	AT2G18200	1.47563	0.0472582	1 h
261929_at	AT1G22460	1.47408	0.0296956	1 h
252118_at	AT3G51400	1.47326	0.0158797	1 h
245835_at	AT1G42190	1.47117	0.0416822	1 h
262087_at	AT1G56030	1.4706	0.0402495	1 h
249065_at	AT5G44260	1.46764	0.0143372	1 h
265658_at	AT2G13810	1.46665	0.0331017	1 h
248644_at	AT5G49140	1.4652	0.0369459	1 h
257579_at	AT3G11000	1.46449	0.0206976	1 h
245548_at	AT4G15310	1.46251	0.0147516	1 h
257742_at	AT3G27380	1.46209	0.0086758	1 h
264297_at	AT1G78710	1.46183	0.0118987	1 h
254536_at	AT4G19720	1.45684	0.0399898	1 h
254731_at	AT4G13750	1.45612	0.0093841	1 h
249460_at	AT5G39630	1.45532	0.0210372	1 h
252498_at	AT3G46810	1.45262	0.0461193	1 h
264786_at	AT2G17920	1.45071	0.0290083	1 h
266469_at	AT2G31180	1.44667	0.0288617	1 h
249534_at	AT5G38800	1.44452	0.013114	1 h
247778_at	AT5G58750	1.43867	0.0143028	1 h
253930_at	AT4G26740	1.43694	0.0185803	1 h
252153_at	AT3G51360	1.43617	0.0119892	1 h
253821_at	AT4G28380	1.43553	0.0220049	1 h
250695_at	AT5G06740	1.4347	0.0188354	1 h
253862_at	AT4G27330	1.43	0.0353185	1 h
246842_at	AT5G26731	1.42879	0.0331049	1 h
249467_at	AT5G39610	1.42464	0.0135858	1 h
245970_at	AT5G20710	1.42404	0.0197847	1 h
250959_at	AT5G02920	1.41948	0.016269	1 h
245226_at	AT3G29970	1.41186	0.0122357	1 h
265146_at	AT1G51210	1.40753	0.0169908	1 h
253207_at	AT4G34770	1.40661	0.0127233	1 h
259223_at	AT3G03660	1.40596	0.0174139	1 h
249664_at	AT5G36722	1.40264	0.0108744	1 h
249664_at	AT5G36810	1.40264	0.0108744	1 h
261435_at	AT1G07615	1.39953	0.0441148	1 h
245520_at	AT4G15870	1.39209	0.0224321	1 h
258266_at	AT3G15860	1.39147	0.0354638	1 h
265554_at	AT2G07505	1.38798	0.0343462	1 h
250171_at	AT5G14300	1.38784	0.0219256	1 h
259427_at	AT1G01530	1.38367	0.0241593	1 h
248182_at	AT5G54030	1.38281	0.0107273	1 h
261647_at	AT1G27740	1.38132	0.0340999	1 h
263363_at	AT2G03850	1.38039	0.0339237	1 h
265216_at	AT1G05100	1.37745	0.0406077	1 h
262917_at	AT1G64800	1.37515	0.0159446	1 h
257841_at	AT3G25260	1.3747	0.0384126	1 h
257460_at	AT1G75580	1.37443	0.0359105	1 h
266983_at	AT2G39400	1.37356	0.0125192	1 h
246025_at	AT5G21150	1.37232	0.0116366	1 h
250641_at	AT5G07160	1.37176	0.0370431	1 h
249297_at	AT5G41320	1.37142	0.0150702	1 h
251455_at	AT3G60100	1.36999	0.0285499	1 h
262812_at	AT1G11690	1.36849	0.015763	1 h
248072_at	AT5G55680	1.36833	0.0161012	1 h
248536_at	AT5G50140	1.36706	0.0275855	1 h
253023_at	AT4G38070	1.36595	0.0263298	1 h
251417_at	AT3G60420	1.36427	0.0291086	1 h
258840_at	AT3G04620	1.36301	0.0498832	1 h
245919_at	AT5G28780	1.35682	0.017214	1 h
249113_at	AT5G43790	1.35478	0.0117679	1 h
251144_at	AT5G01210	1.35422	0.0188022	1 h
264997_at	AT1G67220	1.35219	0.011925	1 h
266630_at	AT2G35580	1.34277	0.0127469	1 h
253014_at	AT4G37940	1.34232	0.0192257	1 h
266637_at	AT2G35600	1.33923	0.0265823	1 h
249676_at	AT5G35960	1.33827	0.0350843	1 h
257716_at	AT3G18300	1.33639	0.0474848	1 h
257427_at	AT1G79060	1.33313	0.030631	1 h
245173_at	AT2G47520	1.33121	0.0264516	1 h
250630_at	AT5G07400	1.32855	0.0299861	1 h
259346_at	AT3G03910	1.32804	0.0210656	1 h
253179_at	AT4G35200	1.32478	0.0132358	1 h
267631_at	AT2G42150	1.31948	0.0337753	1 h
256104_at	AT1G16980	1.31858	0.019397	1 h
255414_at	AT4G03156	1.31649	0.0340564	1 h
263397_s_at	AT2G31540	1.31546	0.037604	1 h
263397_s_at	AT2G31550	1.31546	0.037604	1 h
257885_at	AT3G16970	1.31388	0.0159353	1 h
260537_at	AT2G43450	1.31344	0.0159919	1 h
259977_at	AT1G76590	1.31133	0.0465773	1 h
259941_s_at	AT1G71280	1.30676	0.0433925	1 h
259941_s_at	AT1G71370	1.30676	0.0433925	1 h
267644_s_at	AT2G32870	1.30647	0.0446536	1 h
267644_s_at	AT2G32880	1.30647	0.0446536	1 h
259949_at	AT1G71420	1.30413	0.0410636	1 h
261714_at	AT1G18510	1.30243	0.0229476	1 h
248011_at	AT5G56300	1.29743	0.0272581	1 h
246693_at	AT5G29070	1.29719	0.0358884	1 h
251064_at	AT5G01860	1.29126	0.0166162	1 h
262113_at	AT1G02820	1.29004	0.045661	1 h
264323_at	AT1G04180	1.28941	0.0338287	1 h
253859_at	AT4G27657	1.28637	0.0245637	1 h
263903_at	AT2G36180	1.28481	0.0401017	1 h
260699_at	AT1G32320	1.28326	0.020234	1 h
255882_x_at	AT1G20280	1.28276	0.0180331	1 h
246935_at	AT5G25350	1.28161	0.0179738	1 h
250873_at	AT5G03980	1.28111	0.0449363	1 h
257419_at	AT1G30800	1.28032	0.0184701	1 h
263890_at	AT2G37030	1.27782	0.042977	1 h
245191_at	AT1G67770	1.27725	0.0145656	1 h
246543_at	AT5G15060	1.27707	0.0214288	1 h
265138_at	AT1G51300	1.27703	0.0172112	1 h
260668_at	AT1G19530	1.27556	0.0173945	1 h
259482_at	AT1G19090	1.27521	0.0155956	1 h
249169_at	AT5G42880	1.27416	0.0235137	1 h
263963_at	AT2G36080	1.27227	0.0349055	1 h
249560_at	AT5G38330	1.27135	0.0295958	1 h
248494_at	AT5G50770	1.26584	0.0231426	1 h
255893_at	AT1G17960	1.26549	0.0274504	1 h
263229_s_at	AT1G05650	1.26225	0.0203374	1 h
263229_s_at	AT1G05660	1.26225	0.0203374	1 h
261829_at	AT1G10680	1.26054	0.0152296	1 h
259144_at	AT3G10180	1.25912	0.0427585	1 h
247023_at	AT5G67060	1.25833	0.0240859	1 h
252521_at	AT3G46380	1.25687	0.0338634	1 h
255531_at	AT4G02160	1.25662	0.0331619	1 h
247660_at	AT5G60070	1.25471	0.0480189	1 h
258634_at	AT3G08000	1.25297	0.0174124	1 h
245706_at	AT5G04310	1.24716	0.038878	1 h
263434_at	AT2G28610	1.24453	0.0187609	1 h
261470_at	AT1G28370	1.24326	0.0389706	1 h
247878_at	AT5G57760	1.24185	0.0189856	1 h
257775_at	AT3G29260	1.23794	0.0203173	1 h
258377_at	AT3G17690	1.23774	0.0327653	1 h
249252_at	AT5G42010	1.23616	0.0304896	1 h
247020_at	AT5G67020	1.23442	0.0458375	1 h
257943_at	AT3G21840	1.23179	0.0280995	1 h
259572_at	AT1G20400	1.23027	0.0422171	1 h
251635_at	AT3G57510	1.22865	0.0417777	1 h
249665_at	AT5G35830	1.22639	0.0495222	1 h
251898_at	AT3G54340	1.2198	0.0366411	1 h
252227_at	AT3G49900	1.21861	0.0275062	1 h
245277_at	AT4G15550	1.21699	0.0204119	1 h
267615_at	AT2G26720	1.21595	0.0232278	1 h
253155_at	AT4G35720	1.21591	0.0332084	1 h
260748_at	AT1G49210	1.21581	0.0462874	1 h
267464_at	AT2G19150	1.21439	0.0369255	1 h
262357_at	AT1G73040	1.21271	0.0430329	1 h
259217_at	AT3G03620	1.21241	0.0261973	1 h
246626_at	AT1G48870	1.21224	0.048533	1 h
258248_at	AT3G29140	1.20984	0.0371674	1 h
264333_at	AT1G61940	1.20742	0.0364469	1 h
253994_at	AT4G26080	1.20592	0.0286966	1 h
251560_at	AT3G57920	1.20465	0.0304899	1 h
255705_at	AT4G00160	1.20444	0.0236458	1 h
258874_at	AT3G03230	1.20382	0.0202335	1 h
267417_at	AT2G34990	1.20367	0.0353808	1 h
252679_at	AT3G44260	1.20247	0.0378441	1 h
250979_at	AT5G03090	1.20124	0.0301091	1 h
266280_at	AT2G29260	1.19854	0.0360003	1 h
250038_at	AT5G18360	1.19511	0.0262155	1 h
245662_at	AT1G28190	1.19456	0.0214431	1 h
255742_at	AT1G25560	1.19296	0.0242355	1 h
256313_s_at	AT1G35850	1.19235	0.036335	1 h
256313_s_at	AT5G59280	1.19235	0.036335	1 h
249536_at	AT5G38760	1.18972	0.0277294	1 h
265133_s_at	AT1G51240	1.18766	0.0427312	1 h
265133_s_at	AT1G51250	1.18766	0.0427312	1 h
254257_s_at	AT4G23350	1.18576	0.0326489	1 h
254257_s_at	AT4G23360	1.18576	0.0326489	1 h
254257_s_at	AT4G23370	1.18576	0.0326489	1 h
261876_at	AT1G50590	1.18372	0.0380823	1 h
261391_at	AT1G35030	1.1835	0.0377527	1 h
246181_at	AT5G20860	1.18307	0.0298204	1 h
258509_at	AT3G06620	1.18016	0.0414454	1 h
253851_at	AT4G28110	1.17896	0.0489115	1 h
263090_at	AT2G16190	1.17346	0.0239969	1 h
247620_at	AT5G60310	1.17113	0.0304136	1 h
248980_at	AT5G45090	1.16701	0.0328427	1 h
253799_at	AT4G28140	1.16684	0.0276835	1 h
246182_at	AT5G20870	1.16562	0.0349427	1 h
245189_at	AT1G67670	1.16515	0.0252619	1 h
247610_at	AT5G60630	1.1563	0.0433443	1 h
254713_at	AT4G18090	1.15612	0.0217332	1 h
263918_at	AT2G36590	1.15599	0.0344588	1 h
261510_at	AT1G71760	1.1535	0.0276837	1 h
263730_at	AT1G60090	1.15195	0.0349173	1 h
265688_at	AT2G24300	1.15122	0.0374639	1 h
265279_at	AT2G28460	1.14977	0.0464138	1 h
261274_at	AT1G26780	1.14851	0.0394376	1 h
250044_at	AT5G17680	1.1453	0.0263503	1 h
265659_at	AT2G25440	1.14515	0.026521	1 h
255461_at	AT4G02780	1.14504	0.0312715	1 h
255415_at	AT4G03160	1.14436	0.0235019	1 h
254974_at	AT4G10490	1.13607	0.0430954	1 h
261657_at	AT1G50050	1.1212	0.0254767	1 h
255027_at	AT4G09880	1.12023	0.0492362	1 h
248164_at	AT5G54490	1.1198	0.0327433	1 h
249903_at	AT5G22690	1.1093	0.0476186	1 h
254111_at	AT4G24890	1.10643	0.0313176	1 h
247474_at	AT5G62280	1.10623	0.0302464	1 h
256847_at	AT3G27950	1.10512	0.0292122	1 h
253554_at	AT4G30940	1.09264	0.0432195	1 h
251009_at	AT5G02640	1.08934	0.0270859	1 h
256218_at	AT1G56270	1.08908	0.0297179	1 h
260918_at	AT1G21510	1.08779	0.0306217	1 h
263489_at	AT2G31830	1.08526	0.0489149	1 h
264241_at	AT1G54840	1.08444	0.0384175	1 h
248509_at	AT5G50335	1.08423	0.026596	1 h
245498_at	AT4G16470	1.08301	0.0370563	1 h
258888_at	AT3G05620	1.08284	0.0285268	1 h
248564_at	AT5G49700	1.07836	0.0448694	1 h
265949_at	AT2G18540	1.07756	0.0289805	1 h
257274_at	AT3G14510	1.07438	0.0378305	1 h
258523_at	AT3G06830	1.07062	0.0356393	1 h
267287_at	AT2G23630	1.0702	0.0358258	1 h
257069_at	AT3G28170	1.06435	0.0306143	1 h
256873_at	AT3G26310	1.05742	0.0473274	1 h
263861_at	AT2G04560	1.05473	0.0403194	1 h
256519_at	AT1G66110	1.05173	0.0425337	1 h
265428_at	AT2G20720	1.04947	0.0413313	1 h
259120_at	AT3G02240	1.04625	0.0374855	1 h
245055_at	AT2G26470	1.04587	0.0427601	1 h
259502_at	AT1G15670	1.04562	0.0300359	1 h
252860_at	AT4G39790	1.04104	0.0307698	1 h
261237_at	AT1G32980	1.03754	0.0345058	1 h
260856_at	AT1G21910	1.03605	0.0465648	1 h
264606_at	AT1G04660	1.03451	0.0312793	1 h
260908_at	AT1G02580	1.03316	0.0343477	1 h
258354_at	AT3G14320	1.03301	0.033797	1 h
248230_at	AT5G53830	1.0302	0.0463446	1 h
264520_at	AT1G10010	1.03006	0.0493548	1 h
264917_at	AT1G60500	1.02159	0.0410755	1 h
247939_at	AT5G57160	1.01928	0.0472253	1 h
259766_at	AT1G64360	1.01817	0.0397878	1 h
257429_at	AT2G27940	1.01795	0.0344059	1 h
257927_at	AT3G23240	1.01785	0.0432548	1 h
262387_s_at	AT1G49340	1.01353	0.0400799	1 h
262387_s_at	AT1G51040	1.01353	0.0400799	1 h
248137_at	AT5G54950	1.01125	0.0429037	1 h
251372_at	AT3G60520	1.00441	0.043341	1 h
253108_at	AT4G35900	1.00097	0.0440876	1 h
255937_at	AT1G12610	-1.00126	0.0431697	1 h
267386_at	AT2G44430	-1.01278	0.0385141	1 h
250087_at	AT5G17270	-1.05101	0.0486096	1 h
250839_at	AT5G04640	-1.07398	0.0475847	1 h
251375_at	AT3G60410	-1.08422	0.0421665	1 h
266634_at	AT2G35530	-1.0965	0.0269412	1 h
254799_at	AT4G13060	-1.10606	0.0415096	1 h
246429_at	AT5G17450	-1.13265	0.0364467	1 h
259784_at	AT1G29450	-1.1401	0.0269461	1 h
260420_at	AT1G69610	-1.1451	0.0308688	1 h
245053_at	AT2G26450	-1.16795	0.0466299	1 h
260833_at	AT1G06800	-1.1716	0.0260437	1 h
257115_at	AT3G20150	-1.17743	0.0305692	1 h
245006_at	ATCG00340	-1.19974	0.0301276	1 h
261499_at	AT1G28430	-1.20205	0.022947	1 h
261595_at	AT1G33070	-1.21881	0.0249123	1 h
262445_at	AT1G47485	-1.21898	0.0369409	1 h
257626_s_at	AT3G26240	-1.2238	0.0423463	1 h
257626_s_at	AT3G26250	-1.2238	0.0423463	1 h
263794_at	AT2G24620	-1.25864	0.0267015	1 h
249008_at	AT5G44680	-1.26701	0.0153639	1 h
259956_at	AT1G75110	-1.26839	0.0227023	1 h
247737_at	AT5G59200	-1.27367	0.031097	1 h
250795_at	AT5G05280	-1.29084	0.0290709	1 h
250795_at	AT5G05282	-1.29084	0.0290709	1 h
251028_at	AT5G02230	-1.32289	0.0374064	1 h
257689_at	AT3G12820	-1.32852	0.0251724	1 h
249641_at	AT5G36950	-1.33171	0.0311626	1 h
264528_at	AT1G30810	-1.34348	0.0463841	1 h
245427_at	AT4G17550	-1.37331	0.0233868	1 h
253151_at	AT4G35670	-1.37643	0.0240458	1 h
257338_s_at	ATMG00513	-1.38134	0.041989	1 h
256317_at	AT1G35900	-1.41564	0.0488014	1 h
262902_x_at	AT1G59930	-1.42425	0.0373779	1 h
252455_at	AT3G47140	-1.42895	0.0478503	1 h
247105_at	AT5G66630	-1.44916	0.0495367	1 h
257737_at	AT3G27440	-1.47261	0.0373271	1 h
255820_at	AT2G40580	-1.47535	0.0143194	1 h
252228_at	AT3G49920	-1.4767	0.0428364	1 h
249673_at	AT5G35920	-1.4825	0.0129231	1 h
249947_at	AT5G19200	-1.49547	0.0304826	1 h
247876_at	AT5G57730	-1.50434	0.020219	1 h
245129_at	AT2G45350	-1.50452	0.0492123	1 h
246082_at	AT5G20480	-1.51708	0.0471497	1 h
246331_at	AT3G44820	-1.52081	0.0433046	1 h
252780_at	AT3G42960	-1.52568	0.0218671	1 h
260483_at	AT1G11000	-1.52787	0.0074836	1 h
251612_at	AT3G57950	-1.53947	0.0342909	1 h
266507_at	AT2G47860	-1.55251	0.0320027	1 h
267131_at	AT2G23400	-1.55886	0.0209091	1 h
249353_at	AT5G40420	-1.56749	0.013769	1 h
257502_at	AT1G78110	-1.5727	0.0314498	1 h
263504_s_at	ATMG00940	-1.60645	0.0091707	1 h
260654_at	AT1G19290	-1.62612	0.0358977	1 h
256947_at	AT3G19050	-1.62956	0.0072771	1 h
261340_at	AT1G35730	-1.62991	0.0070199	1 h
246002_at	AT5G20740	-1.63069	0.0482599	1 h
254235_at	AT4G23750	-1.63253	0.0348078	1 h
257325_at	AT2G07798	-1.63456	0.0089146	1 h
257325_at	ATMG01220	-1.63456	0.0089146	1 h
258748_at	AT3G05930	-1.63531	0.0224848	1 h
262654_at	AT1G14180	-1.64564	0.013053	1 h
256114_at	AT1G16850	-1.64787	0.0107267	1 h
254488_at	AT4G20790	-1.65076	0.0460773	1 h
264549_at	AT1G09440	-1.67225	0.0080417	1 h
257017_at	AT3G19620	-1.69073	0.0063813	1 h
256386_at	AT1G66540	-1.69533	0.0121252	1 h
259495_at	AT1G15890	-1.7115	0.0325454	1 h
256377_at	AT1G66650	-1.71536	0.0200117	1 h
263107_at	AT2G05180	-1.73105	0.0464857	1 h
265366_at	AT2G13290	-1.73192	0.0203409	1 h
262510_at	AT1G11270	-1.73277	0.0066938	1 h
255422_at	AT4G03270	-1.75232	0.0095897	1 h
251061_at	AT5G01830	-1.75544	0.0272151	1 h
263486_at	AT2G22200	-1.78046	0.0411667	1 h
246426_at	AT5G17430	-1.78191	0.0061363	1 h
261367_at	AT1G53080	-1.7982	0.0039547	1 h
257692_at	AT3G12840	-1.80187	0.0089677	1 h
265488_at	AT2G15610	-1.81132	0.0369361	1 h
264842_at	AT1G03700	-1.81664	0.0062694	1 h
257280_at	AT3G14440	-1.82194	0.0099588	1 h
258177_at	AT3G21660	-1.82989	0.0090418	1 h
249788_at	AT5G24330	-1.83607	0.0491291	1 h
260945_at	AT1G05950	-1.83613	0.0292251	1 h
266068_at	AT2G18640	-1.83679	0.0096414	1 h
246713_at	AT5G28210	-1.83916	0.0484509	1 h
266209_at	AT2G27550	-1.84956	0.0307208	1 h
266762_at	AT2G47120	-1.8534	0.0080778	1 h
256684_at	AT3G32040	-1.8653	0.0199348	1 h
257509_at	AT1G63190	-1.87406	0.0403345	1 h
258592_at	AT3G04130	-1.88976	0.0065726	1 h
251844_at	AT3G54630	-1.89263	0.0039359	1 h
246860_at	AT5G25840	-1.89299	0.0388216	1 h
261278_at	AT1G05800	-1.90216	0.011132	1 h
264094_at	AT1G79200	-1.90427	0.0470066	1 h
251692_s_at	AT3G52020	-1.91055	0.0357096	1 h
251692_s_at	AT3G56540	-1.91055	0.0357096	1 h
259107_at	AT3G05460	-1.91673	0.0036966	1 h
244908_at	ATMG00720	-1.92226	0.0468906	1 h
260540_at	AT2G43500	-1.92611	0.022546	1 h
264259_at	AT1G09290	-1.93103	0.0061929	1 h
259719_at	AT1G61070	-1.94226	0.0187759	1 h
261775_at	AT1G76280	-1.96864	0.0042034	1 h
264387_at	AT1G11990	-1.98267	0.035686	1 h
254524_at	AT4G20000	-1.99878	0.0141122	1 h
257845_at	AT3G28430	-1.99976	0.0027351	1 h
263041_at	AT1G23320	-2.00115	0.0443514	1 h
259923_at	AT1G72760	-2.00761	0.0063688	1 h
254514_at	AT4G20250	-2.01308	0.0329199	1 h
256987_at	AT3G28560	-2.0131	0.0035197	1 h
253848_at	AT4G28020	-2.01601	0.0431419	1 h
262836_at	AT1G14680	-2.02782	0.0212592	1 h
260159_at	AT1G79890	-2.02797	0.0036696	1 h
245422_at	AT4G17470	-2.03515	0.0155511	1 h
266723_at	AT2G03190	-2.04931	0.0207784	1 h
253259_at	AT4G34410	-2.05962	0.018372	1 h
257465_at	AT1G13040	-2.07037	0.0044154	1 h
250651_at	AT5G06900	-2.08322	0.006803	1 h
262627_at	AT1G06580	-2.08969	0.0130142	1 h
258178_at	AT3G21680	-2.10697	0.0124363	1 h
252738_at	AT3G43240	-2.11015	0.0109704	1 h
257998_at	AT3G27510	-2.12156	0.0058549	1 h
249391_at	AT5G40140	-2.12505	0.0086794	1 h
247253_at	AT5G64790	-2.14333	0.0037289	1 h
250053_at	AT5G17850	-2.14746	0.0081021	1 h
255416_at	AT4G03170	-2.16889	0.0047256	1 h
251806_at	AT3G55370	-2.17134	0.0051361	1 h
257221_at	AT3G27920	-2.17151	0.0224367	1 h
261100_at	AT1G63020	-2.18983	0.0383881	1 h
249646_at	AT5G37030	-2.19049	0.0020796	1 h
262680_at	AT1G75880	-2.19203	0.0016684	1 h
250345_at	AT5G11940	-2.19313	0.0071706	1 h
245107_at	AT2G41690	-2.19339	0.0030528	1 h
264369_at	AT1G70430	-2.20095	0.0068935	1 h
264884_at	AT1G61170	-2.21865	0.0092723	1 h
267509_at	AT2G45660	-2.24349	0.0022804	1 h
254652_at	AT4G18170	-2.25221	0.0140362	1 h
266565_at	AT2G24010	-2.2637	0.0072245	1 h
262778_at	AT1G13050	-2.27705	0.017357	1 h
256815_at	AT3G21380	-2.27763	0.0344581	1 h
247102_at	AT5G66550	-2.29925	0.0232255	1 h
254519_at	AT4G19940	-2.29946	0.0048091	1 h
267250_at	AT2G23060	-2.30551	0.0137797	1 h
263572_at	AT2G17060	-2.32712	0.0026808	1 h
257605_at	AT3G13840	-2.32728	0.003527	1 h
251201_at	AT3G63020	-2.34352	0.0146626	1 h
258280_at	AT3G26880	-2.34826	0.0033938	1 h
261073_at	AT1G07300	-2.35396	0.0011978	1 h
255419_at	AT4G03230	-2.46474	0.0022115	1 h
248439_at	AT5G51250	-2.47242	0.0009751	1 h
258130_at	AT3G24510	-2.51049	0.0017399	1 h
251398_at	AT3G60580	-2.52604	0.0069368	1 h
262508_at	AT1G11300	-2.5456	0.0041442	1 h
261243_at	AT1G20180	-2.57012	0.0074924	1 h
256056_at	AT1G07190	-2.60034	0.0014922	1 h
256872_at	AT3G26490	-2.60234	0.006366	1 h
249939_at	AT5G22430	-2.63671	0.0200879	1 h
247634_at	AT5G60520	-2.65435	0.0152042	1 h
255094_at	AT4G08590	-2.67029	0.0025863	1 h
245982_at	AT5G13170	-2.68171	0.00821	1 h
245174_at	AT2G47500	-2.68373	0.0119752	1 h
256846_at	AT3G27980	-2.70069	0.0257195	1 h
263369_at	AT2G20480	-2.71759	0.0093675	1 h
248714_at	AT5G48140	-2.7214	0.0008299	1 h
265490_s_at	AT2G15450	-2.73219	0.0055747	1 h
265490_s_at	AT2G15460	-2.73219	0.0055747	1 h
265490_s_at	AT2G15470	-2.73219	0.0055747	1 h
261169_at	AT1G04920	-2.73959	0.0021567	1 h
259331_at	AT3G03840	-2.75669	0.0019189	1 h
253576_at	AT4G31070	-2.79268	0.0067738	1 h
264868_at	AT1G24095	-2.84869	0.0049538	1 h
245596_at	AT4G14180	-2.8552	0.0015315	1 h
254440_at	AT4G21020	-2.89846	0.0025775	1 h
258581_at	AT3G04160	-2.90202	0.017551	1 h
256971_at	AT3G21100	-2.92246	0.0017292	1 h
248314_at	AT5G52620	-2.93643	0.0063743	1 h
245646_x_at	AT1G24851	-2.964	0.0139597	1 h
245646_x_at	AT1G25025	-2.964	0.0139597	1 h
245646_x_at	AT1G25112	-2.964	0.0139597	1 h
245646_x_at	AT1G25180	-2.964	0.0139597	1 h
264634_at	AT1G65670	-2.97661	0.0020161	1 h
249275_at	AT5G41870	-2.99516	0.003911	1 h
264517_at	AT1G10120	-3.03614	0.003442	1 h
249743_at	AT5G24540	-3.12807	0.0031778	1 h
254046_at	AT4G26020	-3.16291	0.0035055	1 h
249185_at	AT5G43030	-3.21098	0.0011635	1 h
258319_at	AT3G22700	-3.25168	0.0008125	1 h
251111_at	AT5G01310	-3.27669	0.0040359	1 h
259565_at	AT1G20530	-3.34382	0.0329569	1 h
256357_at	AT1G66490	-3.36108	0.0007042	1 h
263139_at	AT1G65110	4.33314	0.013219	3 h
255666_at	AT4G00390	4.06934	0.001573	3 h
246927_s_at	AT5G25250	3.87028	0.000357	3 h
246927_s_at	AT5G25260	3.87028	0.000357	3 h
260040_at	AT1G68765	3.83397	0.009346	3 h
263149_at	AT1G53970	3.76046	0.000365	3 h
256287_at	AT3G12190	3.74311	0.000874	3 h
249616_s_at	AT5G37440	3.68317	0.001086	3 h
249616_s_at	AT5G37750	3.68317	0.001086	3 h
251045_s_at	AT5G02360	3.4665	0.026994	3 h
261468_s_at	AT1G27860	3.32206	0.00479	3 h
261468_s_at	AT1G28500	3.32206	0.00479	3 h
259266_at	AT3G01240	3.27687	0.047884	3 h
259011_s_at	AT3G07380	3.22148	0.002322	3 h
259011_s_at	AT3G60990	3.22148	0.002322	3 h
259011_s_at	AT5G48190	3.22148	0.002322	3 h
263402_at	AT2G04050	3.21481	0.003075	3 h
245125_at	AT2G47430	3.20342	0.000463	3 h
262325_at	AT1G64160	3.1642	0.002807	3 h
245158_at	AT2G33130	3.15486	0.000324	3 h
246024_at	AT5G21130	3.15409	0.002577	3 h
250940_at	AT5G03310	3.15017	0.006605	3 h
260795_at	AT1G06225	3.14215	0.009528	3 h
267117_at	AT2G32560	3.13831	0.000341	3 h
245030_at	AT2G26620	3.13545	0.000517	3 h
[truncated: 649 more rows]

## Sheet: Table S26
Table S26. log2FC and p-values or signal ratio values of tDEGs in Arabidopsis after ABA treatment from the Goda et al (2008) microarray data setsa.
Probe IDb	Gene	log2FC	p-value	Time
258325_at	AT3G22830	4.90879	3.64e-05	0.5 h
253859_at	AT4G27657	4.65633	0.0003436	0.5 h
260203_at	AT1G52890	3.89141	0.0033836	0.5 h
265047_at	AT1G51960	3.88264	0.0005412	0.5 h
250195_at	AT5G14560	3.65804	0.0385075	0.5 h
251156_at	AT3G63060	3.51519	0.013746	0.5 h
256582_at	AT3G28840	3.48493	0.0051858	0.5 h
264762_at	AT1G61460	3.44614	0.0002837	0.5 h
256857_at	AT3G15170	3.43462	0.0003113	0.5 h
264661_at	AT1G09950	3.41624	0.0023142	0.5 h
257280_at	AT3G14440	3.4045	0.0242663	0.5 h
253807_at	AT4G28280	3.38886	0.0170015	0.5 h
255937_at	AT1G12610	3.37658	0.00126	0.5 h
258383_at	AT3G15440	3.35266	0.0158983	0.5 h
253142_at	AT4G35520	3.32376	0.0005025	0.5 h
257255_at	AT3G21960	3.29523	0.002117	0.5 h
267563_at	AT2G30730	3.26445	0.0002305	0.5 h
245664_at	AT1G28327	3.26262	0.0012678	0.5 h
252007_at	AT3G52830	3.21347	0.0196452	0.5 h
246416_at	AT5G16920	3.17532	0.0087098	0.5 h
254074_at	AT4G25490	3.14993	0.0206145	0.5 h
260265_at	AT1G68510	3.13818	0.027397	0.5 h
263464_at	AT2G31760	3.13766	0.0009276	0.5 h
261088_at	AT1G07590	3.13716	0.0007342	0.5 h
263231_at	AT1G05680	3.13129	0.0016521	0.5 h
262108_at	AT1G02740	3.13119	0.0003182	0.5 h
249649_at	AT5G37060	3.10436	0.0204265	0.5 h
262302_at	AT1G70910	3.08502	0.0182617	0.5 h
261915_at	AT1G65880	3.07427	0.0005001	0.5 h
263615_at	AT2G25230	3.07396	0.0023066	0.5 h
249429_at	AT5G39880	3.06293	0.0010668	0.5 h
263547_at	AT2G21680	3.02581	0.0023596	0.5 h
259844_at	AT1G73560	3.0236	0.0005752	0.5 h
248513_at	AT5G50500	3.02159	0.0256551	0.5 h
264426_at	AT1G61760	2.98425	0.0496084	0.5 h
260147_at	AT1G52790	2.98358	0.0311032	0.5 h
266144_at	AT2G12170	2.98317	0.0007665	0.5 h
266692_at	AT2G19960	2.97385	0.0014348	0.5 h
248892_at	AT5G46300	2.97232	0.0131491	0.5 h
248209_at	AT5G53990	2.96644	0.000382	0.5 h
249432_at	AT5G39930	2.95868	0.0005922	0.5 h
262332_at	AT1G64030	2.95628	0.0027553	0.5 h
255125_at	AT4G08250	2.94491	0.0302099	0.5 h
257523_at	AT3G01620	2.94485	0.0014083	0.5 h
257478_at	AT1G16130	2.94062	0.0056256	0.5 h
249548_at	AT5G38170	2.90938	0.0018714	0.5 h
252539_at	AT3G45730	2.90857	0.0037382	0.5 h
244942_at	ATMG00050	2.89452	0.0025597	0.5 h
255073_at	AT4G09090	2.89236	0.0036123	0.5 h
251572_at	AT3G58390	2.87482	0.0010595	0.5 h
253044_at	AT4G37290	2.87347	0.0019442	0.5 h
251569_at	AT3G58290	2.85981	0.0018084	0.5 h
256316_at	AT1G35890	2.8537	0.0006328	0.5 h
258115_at	AT3G14670	2.84291	0.0010074	0.5 h
245192_at	AT1G67780	2.83953	0.0003801	0.5 h
263147_at	AT1G53980	2.83905	0.0145955	0.5 h
255056_at	AT4G09820	2.79844	0.0147024	0.5 h
263981_at	AT2G42870	2.79804	0.0006241	0.5 h
263304_at	AT2G01920	2.78726	0.0054048	0.5 h
267166_at	AT2G37720	2.78518	0.0087982	0.5 h
264544_s_at	AT1G55790	2.78468	0.0019384	0.5 h
264544_s_at	AT1G55800	2.78468	0.0019384	0.5 h
264477_at	AT1G77240	2.72252	0.021333	0.5 h
248671_at	AT5G48750	2.69508	0.0392141	0.5 h
249194_at	AT5G42490	2.67927	0.007423	0.5 h
259705_at	AT1G77450	2.67695	0.0012123	0.5 h
251101_at	AT5G01680	2.67534	0.0030026	0.5 h
256203_at	AT1G50800	2.67233	0.0033407	0.5 h
256909_at	AT3G24060	2.66308	0.0050485	0.5 h
264217_at	AT1G60190	2.6522	0.0027743	0.5 h
262448_at	AT1G49450	2.64792	0.0032103	0.5 h
256356_s_at	AT1G66500	2.64155	0.0232848	0.5 h
256356_s_at	AT5G43620	2.64155	0.0232848	0.5 h
249083_at	AT5G44140	2.6362	0.0034863	0.5 h
249379_at	AT5G40460	2.62624	0.0045212	0.5 h
254374_at	AT4G21780	2.61762	0.0049229	0.5 h
248468_at	AT5G50750	2.61617	0.0037643	0.5 h
247957_at	AT5G57050	2.61073	0.0028481	0.5 h
258605_at	AT3G02970	2.59518	0.0223223	0.5 h
246834_at	AT5G26630	2.59006	0.0025877	0.5 h
247096_at	AT5G66430	2.58853	0.0466237	0.5 h
254302_at	AT4G22800	2.57808	0.0437667	0.5 h
252733_at	AT3G43120	2.57533	0.0053891	0.5 h
261847_at	AT1G11560	2.56493	0.0036233	0.5 h
249664_at	AT5G36722	2.562	0.0014408	0.5 h
249664_at	AT5G36810	2.562	0.0014408	0.5 h
254949_at	AT4G11020	2.56037	0.0027882	0.5 h
261984_at	AT1G33760	2.55135	0.0020439	0.5 h
261564_at	AT1G01720	2.55075	0.000937	0.5 h
263395_at	AT2G20510	2.53888	0.0441664	0.5 h
261047_at	AT1G01410	2.53838	0.0059203	0.5 h
267473_at	AT2G02750	2.53819	0.0072	0.5 h
267245_at	AT2G02640	2.52166	0.0212508	0.5 h
256951_at	AT3G19085	2.51895	0.0013405	0.5 h
250411_at	AT5G11130	2.51269	0.0132492	0.5 h
256931_at	AT3G22490	2.5023	0.0430213	0.5 h
255416_at	AT4G03170	2.49928	0.0337531	0.5 h
253128_at	AT4G36070	2.47193	0.021494	0.5 h
248959_at	AT5G45630	2.47119	0.0140674	0.5 h
251027_at	AT5G02210	2.46061	0.0051757	0.5 h
248520_at	AT5G50600	2.45067	0.004381	0.5 h
248520_at	AT5G50700	2.45067	0.004381	0.5 h
259866_at	AT1G76640	2.44247	0.0038898	0.5 h
263078_at	AT2G05350	2.43857	0.0017252	0.5 h
253994_at	AT4G26080	2.43484	0.0022585	0.5 h
248090_at	AT5G55090	2.43296	0.0146814	0.5 h
252299_at	AT3G49150	2.43198	0.0252882	0.5 h
263061_at	AT2G18190	2.42741	0.0106485	0.5 h
262689_at	AT1G62700	2.42579	0.0012624	0.5 h
251021_at	AT5G02140	2.40848	0.0109434	0.5 h
257082_at	AT3G20580	2.40028	0.0337704	0.5 h
257546_s_at	AT3G28410	2.38525	0.0118759	0.5 h
257546_s_at	AT5G02700	2.38525	0.0118759	0.5 h
255115_at	AT4G08840	2.3682	0.0068105	0.5 h
264272_at	AT1G60280	2.36148	0.0018076	0.5 h
249431_at	AT5G39910	2.35955	0.025757	0.5 h
267417_at	AT2G34990	2.35818	0.0020353	0.5 h
258798_at	AT3G04540	2.35602	0.0021738	0.5 h
257378_s_at	AT2G02290	2.3547	0.0150138	0.5 h
257378_s_at	AT5G23470	2.3547	0.0150138	0.5 h
247245_at	AT5G64720	2.35208	0.002169	0.5 h
266730_at	AT2G03110	2.35088	0.0166649	0.5 h
247264_at	AT5G64530	2.34688	0.0104367	0.5 h
246903_at	AT5G25750	2.34123	0.0062484	0.5 h
257437_s_at	AT2G16290	2.33814	0.0202893	0.5 h
257437_s_at	AT2G16300	2.33814	0.0202893	0.5 h
247660_at	AT5G60070	2.32383	0.0094806	0.5 h
267352_at	AT2G40050	2.31349	0.018995	0.5 h
253872_at	AT4G27410	2.30646	0.0021997	0.5 h
249620_at	AT5G37520	2.29702	0.013861	0.5 h
255849_at	AT2G33320	2.29633	0.0051188	0.5 h
257471_at	AT1G59530	2.29413	0.0147838	0.5 h
259793_at	AT1G64380	2.29393	0.0210849	0.5 h
251126_at	AT5G01070	2.29326	0.027554	0.5 h
245511_at	AT4G15755	2.29265	0.0490328	0.5 h
251606_at	AT3G57840	2.28726	0.0026667	0.5 h
258465_at	AT3G17220	2.28207	0.0059156	0.5 h
255084_s_at	AT4G09220	2.27331	0.0047264	0.5 h
255084_s_at	AT4G09270	2.27331	0.0047264	0.5 h
255519_at	AT4G02310	2.27316	0.0030676	0.5 h
257138_at	AT3G28870	2.26062	0.0096521	0.5 h
262213_at	AT1G74870	2.26056	0.0187977	0.5 h
261943_at	AT1G80660	2.2595	0.0056304	0.5 h
252515_at	AT3G46230	2.25588	0.0227565	0.5 h
260661_at	AT1G19500	2.2504	0.0388544	0.5 h
249517_at	AT5G38580	2.2497	0.045133	0.5 h
245542_at	AT4G15250	2.249	0.0012943	0.5 h
257133_at	AT3G17190	2.24879	0.0039092	0.5 h
257890_s_at	AT3G17070	2.24472	0.015087	0.5 h
257890_s_at	AT3G42570	2.24472	0.015087	0.5 h
247512_at	AT5G61720	2.24126	0.0025584	0.5 h
257559_at	AT3G22050	2.23925	0.0030928	0.5 h
245153_at	AT5G12450	2.23698	0.0250497	0.5 h
257452_at	AT1G05740	2.23242	0.0018045	0.5 h
260737_at	AT1G17540	2.22447	0.0247529	0.5 h
246380_at	AT1G57750	2.20724	0.0013792	0.5 h
259189_at	AT3G01700	2.2023	0.014657	0.5 h
246860_at	AT5G25840	2.19651	0.0213063	0.5 h
250364_at	AT5G11400	2.18824	0.0081112	0.5 h
264753_at	AT1G61490	2.18615	0.0277273	0.5 h
258182_at	AT3G21500	2.18427	0.0017615	0.5 h
245663_at	AT1G28170	2.18185	0.0054258	0.5 h
265024_at	AT1G24600	2.18098	0.0028156	0.5 h
251127_at	AT5G01080	2.17629	0.0272257	0.5 h
260152_at	AT1G52830	2.17397	0.0037704	0.5 h
249141_at	AT5G43200	2.16614	0.0461259	0.5 h
248894_at	AT5G46320	2.15854	0.0255625	0.5 h
258195_at	AT3G13890	2.15341	0.0053037	0.5 h
259231_at	AT3G11410	2.15304	0.0039237	0.5 h
254263_at	AT4G23493	2.14958	0.0173924	0.5 h
259338_at	AT3G03800	2.14641	0.0491835	0.5 h
250781_at	AT5G05410	2.13039	0.0017606	0.5 h
256668_at	AT3G32190	2.12457	0.0072874	0.5 h
246279_at	AT4G36740	2.11914	0.0155141	0.5 h
248866_s_at	AT5G46810	2.11756	0.015439	0.5 h
248866_s_at	AT5G46820	2.11756	0.015439	0.5 h
254927_at	AT4G11400	2.11114	0.0376307	0.5 h
255748_at	AT1G32000	2.10727	0.0036946	0.5 h
248764_at	AT5G47640	2.10725	0.0188001	0.5 h
252284_at	AT3G49020	2.10461	0.0247505	0.5 h
254799_at	AT4G13060	2.10105	0.0145478	0.5 h
261798_at	AT1G30460	2.09697	0.0034912	0.5 h
257274_at	AT3G14510	2.09609	0.0258626	0.5 h
256589_at	AT3G28740	2.09406	0.0121204	0.5 h
250959_at	AT5G02920	2.0889	0.0246453	0.5 h
253936_at	AT4G26880	2.08679	0.0038789	0.5 h
255795_at	AT2G33380	2.0864	0.0301919	0.5 h
250508_at	AT5G09950	2.08096	0.0057447	0.5 h
253447_at	AT4G32630	2.08091	0.0035641	0.5 h
254634_at	AT4G18650	2.08083	0.0160936	0.5 h
265410_at	AT2G16620	2.07514	0.0362564	0.5 h
246430_at	AT5G17470	2.07418	0.014772	0.5 h
260299_at	AT1G80330	2.07007	0.0309989	0.5 h
262755_at	AT1G16360	2.06169	0.021019	0.5 h
264786_at	AT2G17920	2.05927	0.0100041	0.5 h
262795_at	AT1G13130	2.05516	0.0144827	0.5 h
261065_at	AT1G07500	2.05025	0.0110918	0.5 h
258451_at	AT3G22360	2.04697	0.0071962	0.5 h
264918_at	AT1G60530	2.04656	0.0151709	0.5 h
248211_at	AT5G54010	2.04578	0.0035777	0.5 h
267206_at	AT2G30830	2.04381	0.0027958	0.5 h
249940_at	AT5G22380	2.04347	0.0419098	0.5 h
246757_at	AT5G27940	2.04278	0.0351965	0.5 h
251294_at	AT3G61940	2.04229	0.04142	0.5 h
254220_at	AT4G23780	2.03778	0.0453914	0.5 h
262520_at	AT1G17150	2.0363	0.0132912	0.5 h
260318_at	AT1G63960	2.03427	0.0236796	0.5 h
266918_at	AT2G45800	2.03232	0.0258078	0.5 h
258734_at	AT3G05860	2.03142	0.0020172	0.5 h
261217_at	AT1G32850	2.03057	0.0048493	0.5 h
254197_at	AT4G24040	2.02951	0.0257456	0.5 h
262164_at	AT1G78070	2.02927	0.0095442	0.5 h
258422_at	AT3G16710	2.01024	0.0320365	0.5 h
251159_at	AT3G63230	2.00998	0.0422096	0.5 h
249387_at	AT5G40070	2.00979	0.0341011	0.5 h
256949_at	AT3G19070	2.00539	0.0222392	0.5 h
253226_at	AT4G35010	1.9944	0.0462334	0.5 h
251039_at	AT5G02020	1.99078	0.004511	0.5 h
257246_at	AT3G24130	1.99052	0.0067576	0.5 h
260178_at	AT1G70720	1.98593	0.0460863	0.5 h
267399_at	AT2G44195	1.98536	0.0103311	0.5 h
263084_at	AT2G27180	1.98415	0.0275329	0.5 h
261631_at	AT1G49940	1.98383	0.0077113	0.5 h
247129_at	AT5G66150	1.98327	0.0041591	0.5 h
257839_at	AT3G25080	1.97605	0.0093797	0.5 h
251644_at	AT3G57540	1.9731	0.0085857	0.5 h
247723_at	AT5G59220	1.96637	0.0105939	0.5 h
267203_at	AT2G31035	1.96099	0.0032727	0.5 h
255464_s_at	AT4G02970	1.95909	0.0395716	0.5 h
255464_s_at	AT4G03350	1.95909	0.0395716	0.5 h
265520_at	AT2G06020	1.95475	0.00847	0.5 h
266829_at	AT2G22940	1.95351	0.0197955	0.5 h
258763_s_at	AT3G10900	1.95268	0.0045764	0.5 h
258763_s_at	AT3G30540	1.95268	0.0045764	0.5 h
258363_at	AT3G14300	1.94844	0.0142796	0.5 h
261699_at	AT1G32660	1.93817	0.0140442	0.5 h
248989_at	AT5G45200	1.93642	0.0224252	0.5 h
261243_at	AT1G20180	1.93586	0.0141297	0.5 h
252907_at	AT4G39650	1.93108	0.0251932	0.5 h
256685_at	AT3G32100	1.92307	0.007039	0.5 h
263933_s_at	AT2G35970	1.92076	0.019656	0.5 h
263933_s_at	AT4G09590	1.92076	0.019656	0.5 h
254900_at	AT4G11510	1.91291	0.0252737	0.5 h
263571_at	AT2G17050	1.9057	0.0301526	0.5 h
247293_at	AT5G64510	1.90184	0.0218544	0.5 h
260204_at	AT1G52900	1.8997	0.0028556	0.5 h
260802_at	AT1G78400	1.8945	0.0390761	0.5 h
255467_at	AT4G03010	1.89327	0.017946	0.5 h
248489_at	AT5G51090	1.88374	0.0078636	0.5 h
255183_at	AT4G08140	1.88085	0.0077781	0.5 h
247339_at	AT5G63690	1.87881	0.0039892	0.5 h
252526_at	AT3G46480	1.87832	0.014974	0.5 h
247911_at	AT5G57450	1.87316	0.0060345	0.5 h
256095_at	AT1G13630	1.86402	0.0302769	0.5 h
254983_at	AT4G10560	1.8611	0.0087358	0.5 h
254887_at	AT4G11770	1.85946	0.0075246	0.5 h
248111_at	AT5G55330	1.85822	0.0133929	0.5 h
249849_at	AT5G23230	1.85808	0.0392466	0.5 h
263853_at	AT2G04440	1.85678	0.0076068	0.5 h
266894_at	AT2G26050	1.85332	0.0265055	0.5 h
261066_at	AT1G07485	1.84933	0.0096369	0.5 h
267559_at	AT2G45570	1.84589	0.003667	0.5 h
266134_s_at	AT1G65681	1.84404	0.0057498	0.5 h
266134_s_at	AT2G45110	1.84404	0.0057498	0.5 h
248926_at	AT5G45880	1.84396	0.0141203	0.5 h
266434_s_at	AT2G07120	1.83679	0.0133895	0.5 h
266434_s_at	AT3G18340	1.83679	0.0133895	0.5 h
247351_at	AT5G63790	1.83375	0.0068594	0.5 h
263468_at	AT2G31930	1.83202	0.0298388	0.5 h
261777_at	AT1G76210	1.82862	0.0095809	0.5 h
258631_at	AT3G07970	1.82813	0.0370923	0.5 h
254129_at	AT4G24650	1.82705	0.0163695	0.5 h
250387_at	AT5G11290	1.82259	0.0130419	0.5 h
262073_at	AT1G59640	1.82131	0.0228673	0.5 h
253151_at	AT4G35670	1.81962	0.0098088	0.5 h
250427_at	AT5G10500	1.81946	0.0070269	0.5 h
253621_at	AT4G30540	1.81112	0.0269136	0.5 h
260005_at	AT1G67920	1.80992	0.0351204	0.5 h
252211_at	AT3G50220	1.80475	0.0178118	0.5 h
260795_at	AT1G06225	1.80344	0.0338794	0.5 h
249444_at	AT5G39370	1.80327	0.0117399	0.5 h
256450_at	AT1G75290	1.80311	0.0070132	0.5 h
254397_at	AT4G21690	1.79542	0.0377365	0.5 h
249559_at	AT5G38320	1.79231	0.0048617	0.5 h
257682_at	AT3G13240	1.78674	0.0201354	0.5 h
248022_at	AT5G56510	1.77766	0.0092573	0.5 h
264614_s_at	AT1G02590	1.77525	0.0082828	0.5 h
264614_s_at	AT1G04580	1.77525	0.0082828	0.5 h
245634_at	AT1G25270	1.77522	0.0384182	0.5 h
258498_at	AT3G02480	1.77452	0.013615	0.5 h
253781_at	AT4G28580	1.77204	0.0243188	0.5 h
262788_at	AT1G10690	1.77	0.0070303	0.5 h
266757_at	AT2G46940	1.76613	0.0107999	0.5 h
258360_at	AT3G14250	1.75188	0.0325775	0.5 h
255250_at	AT4G05100	1.75146	0.029462	0.5 h
261247_at	AT1G20070	1.74985	0.0115979	0.5 h
257400_s_at	AT1G23810	1.73886	0.0170984	0.5 h
257400_s_at	AT1G24250	1.73886	0.0170984	0.5 h
256506_at	AT1G75160	1.73012	0.0152318	0.5 h
258959_at	AT3G10600	1.72655	0.0318751	0.5 h
262815_at	AT1G11610	1.72538	0.014416	0.5 h
254075_at	AT4G25470	1.72374	0.0051088	0.5 h
245420_at	AT4G17410	1.72348	0.0268029	0.5 h
245107_at	AT2G41690	1.71971	0.0290211	0.5 h
258947_at	AT3G01830	1.71853	0.0181792	0.5 h
262760_at	AT1G10770	1.70496	0.0358477	0.5 h
257603_at	AT3G13820	1.70399	0.0452521	0.5 h
257886_at	AT3G17060	1.69347	0.022311	0.5 h
248337_at	AT5G52310	1.68823	0.0183055	0.5 h
257811_at	AT3G25280	1.68725	0.0054918	0.5 h
249704_at	AT5G35550	1.68604	0.0385487	0.5 h
267634_at	AT2G42100	1.68469	0.0225668	0.5 h
244908_at	ATMG00720	1.68305	0.0081824	0.5 h
250308_at	AT5G12180	1.68301	0.0433745	0.5 h
264905_at	AT2G17430	1.68087	0.0190724	0.5 h
257589_at	AT1G55050	1.67882	0.0225042	0.5 h
259329_at	AT3G16360	1.66633	0.0430866	0.5 h
252718_at	AT3G43940	1.66531	0.0453683	0.5 h
260573_at	AT2G47280	1.66415	0.0099129	0.5 h
258516_at	AT3G06490	1.66332	0.034416	0.5 h
259089_at	AT3G04960	1.65813	0.0293678	0.5 h
266594_at	AT2G46190	1.65802	0.0355383	0.5 h
266159_at	AT2G28030	1.64884	0.0203957	0.5 h
266667_at	AT2G29770	1.64378	0.0317454	0.5 h
260773_at	AT1G78440	1.64086	0.0357794	0.5 h
250246_at	AT5G13700	1.63515	0.005563	0.5 h
253263_at	AT4G34000	1.629	0.0141058	0.5 h
249602_at	AT5G37610	1.62319	0.013254	0.5 h
249673_at	AT5G35920	1.62232	0.0166283	0.5 h
249012_at	AT5G44620	1.62041	0.0152398	0.5 h
247986_at	AT5G56880	1.61945	0.0300054	0.5 h
246472_at	AT5G17130	1.61816	0.0169302	0.5 h
254066_at	AT4G25480	1.61503	0.0137151	0.5 h
252146_at	AT3G51210	1.61006	0.029752	0.5 h
257637_at	AT3G25810	1.60787	0.0164088	0.5 h
257014_at	AT3G26930	1.60723	0.0422357	0.5 h
265624_at	AT2G27250	1.60716	0.0091648	0.5 h
250913_at	AT5G03770	1.6018	0.0102503	0.5 h
247051_at	AT5G66670	1.59711	0.0265202	0.5 h
267598_at	AT2G33010	1.59625	0.0280528	0.5 h
258598_at	AT3G04410	1.59608	0.0317037	0.5 h
267056_at	AT2G32470	1.59462	0.0443451	0.5 h
261249_at	AT1G05880	1.59376	0.0207185	0.5 h
250162_at	AT5G15250	1.59331	0.0161671	0.5 h
264638_at	AT1G65480	1.58809	0.018489	0.5 h
259820_at	AT1G66210	1.58758	0.0487324	0.5 h
253616_at	AT4G30380	1.587	0.0489344	0.5 h
259557_at	AT1G21210	1.58254	0.0218328	0.5 h
261315_at	AT1G53170	1.57355	0.0088034	0.5 h
259432_at	AT1G01520	1.56767	0.0152344	0.5 h
259623_at	AT1G42700	1.5633	0.0083888	0.5 h
260357_at	AT1G69260	1.56259	0.0219811	0.5 h
253896_at	AT4G27190	1.56093	0.0205552	0.5 h
259870_at	AT1G76780	1.56089	0.0449374	0.5 h
262812_at	AT1G11690	1.56082	0.0490708	0.5 h
254713_at	AT4G18090	1.56037	0.0160095	0.5 h
251836_at	AT3G55190	1.56034	0.028849	0.5 h
264758_at	AT1G61340	1.55684	0.0070132	0.5 h
245813_at	AT1G49920	1.55079	0.0120784	0.5 h
262184_at	AT1G77910	1.55037	0.0157311	0.5 h
250597_at	AT5G07680	1.5463	0.0403434	0.5 h
246798_at	AT5G26930	1.54539	0.0407972	0.5 h
250360_at	AT5G11360	1.54435	0.0156925	0.5 h
266327_at	AT2G46680	1.53965	0.0147434	0.5 h
258778_s_at	AT3G11860	1.53579	0.0412984	0.5 h
258778_s_at	AT3G11890	1.53579	0.0412984	0.5 h
259567_at	AT1G20500	1.53356	0.0271434	0.5 h
251096_at	AT5G01550	1.53328	0.0394964	0.5 h
250688_at	AT5G06510	1.52725	0.0424192	0.5 h
251272_at	AT3G61890	1.51565	0.0134383	0.5 h
255804_at	AT4G10220	1.51145	0.0259398	0.5 h
266611_at	AT2G14960	1.50826	0.0480911	0.5 h
263259_at	AT1G10560	1.50781	0.0305571	0.5 h
256773_at	AT3G13630	1.5065	0.0088652	0.5 h
255398_at	AT4G03740	1.50336	0.0153165	0.5 h
257692_at	AT3G12840	1.50308	0.0172756	0.5 h
253851_at	AT4G28110	1.50281	0.0314941	0.5 h
245658_at	AT1G28270	1.50195	0.0430356	0.5 h
249363_at	AT5G40560	1.4948	0.0199507	0.5 h
258241_at	AT3G27650	1.4938	0.035439	0.5 h
265276_at	AT2G28400	1.49312	0.020228	0.5 h
246563_at	AT5G15581	1.49248	0.0210763	0.5 h
257544_at	AT3G20880	1.49244	0.0094077	0.5 h
245443_at	AT4G16730	1.4837	0.0285288	0.5 h
249394_at	AT5G40180	1.48362	0.0303681	0.5 h
263291_at	AT2G10920	1.4798	0.0478874	0.5 h
258741_at	AT3G05790	1.47195	0.0498149	0.5 h
261773_at	AT1G76250	1.47039	0.0339748	0.5 h
255470_at	AT4G03040	1.46799	0.0272226	0.5 h
266020_at	AT2G05900	1.46484	0.0439438	0.5 h
256690_at	AT3G32160	1.46448	0.0404664	0.5 h
264972_at	AT1G67370	1.45862	0.0365915	0.5 h
255653_at	AT4G00960	1.45827	0.046445	0.5 h
262041_at	AT1G80100	1.45277	0.0343886	0.5 h
252509_at	AT3G46240	1.45171	0.0244377	0.5 h
249976_at	AT5G18810	1.45103	0.0187055	0.5 h
265119_at	AT1G62570	1.45082	0.0162098	0.5 h
246629_at	AT1G50750	1.44965	0.0182297	0.5 h
263587_at	AT2G25340	1.44762	0.0194675	0.5 h
264825_at	AT1G03720	1.44526	0.0286361	0.5 h
263775_at	AT2G46410	1.44154	0.0390986	0.5 h
259552_at	AT1G21320	1.4346	0.027083	0.5 h
261198_at	AT1G12940	1.43418	0.0140499	0.5 h
246663_at	AT5G35300	1.42941	0.0201911	0.5 h
250067_at	AT5G17950	1.42807	0.0207345	0.5 h
253134_at	AT4G35820	1.42783	0.0267055	0.5 h
259799_at	AT1G72290	1.42364	0.0138822	0.5 h
263910_at	AT2G36550	1.42346	0.0290404	0.5 h
260706_at	AT1G32350	1.41893	0.0293853	0.5 h
248367_at	AT5G52360	1.41767	0.0374304	0.5 h
254899_at	AT4G11490	1.41656	0.0243467	0.5 h
256102_at	AT1G13680	1.4156	0.0348581	0.5 h
258395_at	AT3G15500	1.41418	0.0170208	0.5 h
248086_at	AT5G55490	1.41137	0.0126705	0.5 h
246734_at	AT5G27680	1.41116	0.0196137	0.5 h
249670_at	AT5G35890	1.41081	0.0416856	0.5 h
260298_at	AT1G80320	1.41017	0.0430427	0.5 h
257262_at	AT3G21890	1.40629	0.0458735	0.5 h
252368_at	AT3G48520	1.40535	0.0388627	0.5 h
258787_at	AT3G11840	1.39928	0.0428949	0.5 h
246632_at	AT1G29710	1.39876	0.0304976	0.5 h
262701_at	AT1G16480	1.39256	0.0231095	0.5 h
261816_at	AT1G08135	1.38995	0.0363254	0.5 h
255723_at	AT3G29575	1.38867	0.0462168	0.5 h
255490_at	AT4G02660	1.38664	0.0173461	0.5 h
267503_at	AT2G45600	1.37624	0.0314373	0.5 h
250351_at	AT5G12030	1.36905	0.0203308	0.5 h
247628_at	AT5G60400	1.36772	0.0190528	0.5 h
261941_at	AT1G22490	1.36498	0.0367181	0.5 h
248203_at	AT5G54230	1.36325	0.0322846	0.5 h
254139_at	AT4G24600	1.35642	0.026107	0.5 h
264540_at	AT1G55630	1.3525	0.0178999	0.5 h
265260_at	AT2G43000	1.34919	0.046009	0.5 h
256636_at	AT3G12000	1.34088	0.030258	0.5 h
260801_at	AT1G78430	1.33781	0.0396744	0.5 h
266249_at	AT2G27630	1.33763	0.0326821	0.5 h
265685_at	AT2G24430	1.33604	0.0152682	0.5 h
261713_at	AT1G32640	1.33204	0.0188077	0.5 h
260253_at	AT1G74190	1.3312	0.0384264	0.5 h
266367_s_at	AT2G41390	1.32918	0.0386808	0.5 h
266367_s_at	AT2G41400	1.32918	0.0386808	0.5 h
247713_at	AT5G59330	1.32233	0.0321393	0.5 h
265672_at	AT2G31980	1.30488	0.028478	0.5 h
257053_at	AT3G15210	1.30105	0.0201963	0.5 h
252554_s_at	AT3G45920	1.29686	0.0404142	0.5 h
252554_s_at	AT3G46330	1.29686	0.0404142	0.5 h
253400_at	AT4G32860	1.29156	0.02052	0.5 h
245872_at	AT1G26300	1.29121	0.0402664	0.5 h
249626_at	AT5G37540	1.29119	0.0326033	0.5 h
258770_at	AT3G10820	1.28993	0.0334193	0.5 h
260435_at	AT1G68320	1.28596	0.0151845	0.5 h
252650_at	AT3G44690	1.28551	0.0152998	0.5 h
266396_at	AT2G38790	1.28405	0.0293072	0.5 h
249226_at	AT5G42170	1.27448	0.0369467	0.5 h
249913_at	AT5G22810	1.27354	0.0495545	0.5 h
259027_at	AT3G09280	1.26711	0.0168176	0.5 h
266392_at	AT2G41280	1.26228	0.0308597	0.5 h
249489_at	AT5G39090	1.25979	0.0328333	0.5 h
262742_at	AT1G28550	1.25493	0.0465557	0.5 h
257564_at	AT3G28610	1.25493	0.0435914	0.5 h
249104_at	AT5G43610	1.25256	0.0199912	0.5 h
254792_at	AT4G12920	1.24498	0.0331064	0.5 h
247231_at	AT5G65230	1.24478	0.0201993	0.5 h
259986_at	AT1G75050	1.24215	0.0320648	0.5 h
250870_at	AT5G03920	1.24183	0.0411725	0.5 h
246662_at	AT5G35290	1.23942	0.0474966	0.5 h
267058_at	AT2G32510	1.2393	0.0376855	0.5 h
265280_at	AT2G28355	1.23645	0.0371196	0.5 h
254735_at	AT4G13810	1.23606	0.0385744	0.5 h
265452_at	AT2G46510	1.23425	0.029143	0.5 h
265618_at	AT2G25460	1.22945	0.0256967	0.5 h
252556_at	AT3G45950	1.22611	0.0271629	0.5 h
246078_s_at	AT5G20430	1.21534	0.0296432	0.5 h
246078_s_at	AT5G20440	1.21534	0.0296432	0.5 h
247585_at	AT5G60680	1.21526	0.0424608	0.5 h
257885_at	AT3G16970	1.21491	0.0317324	0.5 h
265327_at	AT2G18210	1.21173	0.0282271	0.5 h
244911_at	ATMG00820	1.21151	0.0440136	0.5 h
262135_at	AT1G78080	1.20875	0.0260574	0.5 h
266810_at	AT2G44880	1.20819	0.0267041	0.5 h
246590_at	AT5G14870	1.20774	0.0400706	0.5 h
249606_at	AT5G37260	1.20702	0.0361301	0.5 h
248999_at	AT5G44970	1.20578	0.0255354	0.5 h
257220_at	AT3G27810	1.201	0.0208276	0.5 h
254454_at	AT4G21130	1.1987	0.04572	0.5 h
249972_at	AT5G19040	1.1837	0.0255458	0.5 h
250659_at	AT5G07050	1.18251	0.0447604	0.5 h
247393_at	AT5G63130	1.18019	0.0485257	0.5 h
266339_s_at	AT2G01360	1.17948	0.0339631	0.5 h
266339_s_at	AT2G01390	1.17948	0.0339631	0.5 h
245842_at	AT1G58430	1.17598	0.0463237	0.5 h
253316_s_at	AT4G33930	1.17373	0.032164	0.5 h
253316_s_at	AT4G34300	1.17373	0.032164	0.5 h
260145_at	AT1G52920	1.17371	0.0391741	0.5 h
246544_at	AT5G15100	1.16789	0.0284911	0.5 h
246333_at	AT3G44840	1.15888	0.0283698	0.5 h
247919_at	AT5G57650	1.15524	0.0251142	0.5 h
249604_x_at	AT5G37230	1.15438	0.0394809	0.5 h
253379_at	AT4G33330	1.15164	0.0348508	0.5 h
263213_at	AT1G30560	1.14665	0.0450331	0.5 h
258667_at	AT3G08750	1.14645	0.0367366	0.5 h
258265_at	AT3G15800	1.14381	0.0378378	0.5 h
264210_at	AT1G22640	1.14315	0.0414382	0.5 h
246987_at	AT5G67300	1.14125	0.0486146	0.5 h
264006_at	AT2G22430	1.13723	0.0262097	0.5 h
259850_at	AT1G72240	1.13532	0.04209	0.5 h
245734_at	AT1G73480	1.12909	0.0304322	0.5 h
254926_at	AT4G11280	1.12602	0.0493715	0.5 h
254339_at	AT4G22100	1.12525	0.0342813	0.5 h
248206_at	AT5G54350	1.12441	0.0285266	0.5 h
256742_at	AT3G29380	1.12378	0.035329	0.5 h
251498_at	AT3G59070	1.12358	0.0354232	0.5 h
246926_at	AT5G25240	1.12097	0.0427636	0.5 h
260439_at	AT1G68340	1.11908	0.0314354	0.5 h
259704_at	AT1G77680	1.11329	0.0339931	0.5 h
261892_at	AT1G80840	1.10774	0.0405499	0.5 h
249341_at	AT5G41170	1.10108	0.0331118	0.5 h
263495_at	AT2G42530	1.0963	0.0386656	0.5 h
265488_at	AT2G15610	1.09424	0.0494687	0.5 h
251587_at	AT3G58080	1.092	0.0368655	0.5 h
258781_at	AT3G11740	1.08742	0.0469014	0.5 h
252494_at	AT3G46760	1.08149	0.044772	0.5 h
256083_at	AT1G20735	1.0784	0.0365988	0.5 h
260713_at	AT1G17615	1.07468	0.0329491	0.5 h
248830_at	AT5G47150	1.07351	0.0483707	0.5 h
247619_at	AT5G60290	1.07314	0.0489179	0.5 h
248647_at	AT5G49190	1.06666	0.0363717	0.5 h
257454_at	AT1G65170	1.06507	0.0494789	0.5 h
259417_at	AT1G02340	1.06151	0.0453861	0.5 h
263931_at	AT2G36220	1.05394	0.0383789	0.5 h
258476_at	AT3G02400	1.05381	0.0486161	0.5 h
245801_at	AT1G46912	1.05143	0.0375021	0.5 h
252321_at	AT3G48510	1.04906	0.0469658	0.5 h
266502_at	AT2G47720	1.03932	0.0498916	0.5 h
266502_at	AT2G47730	1.03932	0.0498916	0.5 h
244949_at	ATMG00150	1.03874	0.04333	0.5 h
255143_at	AT4G08430	1.0332	0.0362436	0.5 h
252232_at	AT3G49760	1.03247	0.037473	0.5 h
259516_at	AT1G20450	1.02942	0.0377171	0.5 h
259881_at	AT1G76820	1.01981	0.0377557	0.5 h
261428_at	AT1G18870	1.0178	0.0499223	0.5 h
251979_at	AT3G53130	1.01752	0.0448405	0.5 h
251979_at	AT3G53140	1.01752	0.0448405	0.5 h
246826_at	AT5G26310	1.01122	0.0485543	0.5 h
255863_s_at	AT2G30220	1.00273	0.0401337	0.5 h
255863_s_at	AT2G30310	1.00273	0.0401337	0.5 h
250937_at	AT5G03230	1.00079	0.0475722	0.5 h
245473_at	AT4G16050	-1.01241	0.0460683	0.5 h
259221_s_at	AT3G03530	-1.02677	0.0394675	0.5 h
259221_s_at	AT3G03540	-1.02677	0.0394675	0.5 h
262698_at	AT1G75960	-1.02855	0.0475338	0.5 h
249493_at	AT5G39080	-1.04815	0.0376924	0.5 h
260037_at	AT1G68840	-1.05416	0.0475054	0.5 h
256198_at	AT1G58220	-1.06318	0.0401055	0.5 h
250641_at	AT5G07160	-1.06935	0.0375322	0.5 h
258468_at	AT3G06070	-1.07434	0.0493374	0.5 h
257845_at	AT3G28430	-1.08569	0.0453538	0.5 h
252173_at	AT3G50650	-1.09971	0.0466968	0.5 h
249789_at	AT5G24340	-1.10072	0.0290705	0.5 h
253192_at	AT4G35370	-1.11085	0.0333046	0.5 h
265028_at	AT1G24530	-1.13825	0.026159	0.5 h
262552_at	AT1G31350	-1.14476	0.0408026	0.5 h
262553_at	AT1G31360	-1.15064	0.0299382	0.5 h
266550_s_at	AT2G35070	-1.15306	0.0497347	0.5 h
266550_s_at	AT2G35090	-1.15306	0.0497347	0.5 h
255873_at	AT2G30340	-1.15944	0.0230964	0.5 h
247501_at	AT5G61920	-1.17004	0.033741	0.5 h
253043_at	AT4G37540	-1.19255	0.0328151	0.5 h
251970_at	AT3G53150	-1.19305	0.0260937	0.5 h
257796_at	AT3G15930	-1.19712	0.0244791	0.5 h
249527_at	AT5G38710	-1.20024	0.0254629	0.5 h
251777_s_at	AT3G55650	-1.20108	0.0479526	0.5 h
251777_s_at	AT3G55810	-1.20108	0.0479526	0.5 h
248794_at	AT5G47220	-1.20704	0.0197179	0.5 h
259126_at	AT3G02280	-1.21181	0.0196977	0.5 h
256063_at	AT1G07130	-1.22462	0.0348824	0.5 h
261306_at	AT1G48610	-1.22628	0.0294101	0.5 h
246132_at	AT5G20850	-1.22693	0.0364877	0.5 h
264143_at	AT1G79330	-1.23311	0.0224442	0.5 h
257428_at	AT1G78990	-1.23574	0.0439704	0.5 h
253485_at	AT4G31800	-1.2392	0.0355711	0.5 h
250416_at	AT5G11220	-1.25399	0.0314353	0.5 h
250730_at	AT5G06490	-1.26664	0.016789	0.5 h
264134_at	AT1G79070	-1.30592	0.0152919	0.5 h
267614_at	AT2G26710	-1.31986	0.0476864	0.5 h
257120_at	AT3G20200	-1.32859	0.0403046	0.5 h
246572_at	AT5G15010	-1.33593	0.0236868	0.5 h
249034_at	AT5G44160	-1.33825	0.0130142	0.5 h
265081_at	AT1G03840	-1.34104	0.0235218	0.5 h
255408_at	AT4G03490	-1.35324	0.0125033	0.5 h
256717_at	AT2G34110	-1.36309	0.033494	0.5 h
265997_at	AT2G24250	-1.36408	0.0133319	0.5 h
247217_s_at	AT5G65050	-1.36721	0.0453911	0.5 h
247217_s_at	AT5G65060	-1.36721	0.0453911	0.5 h
254648_at	AT4G18550	-1.3682	0.0212478	0.5 h
259674_at	AT1G77700	-1.37059	0.013633	0.5 h
261759_at	AT1G15590	-1.37187	0.0396718	0.5 h
253211_at	AT4G34880	-1.38196	0.0152529	0.5 h
264517_at	AT1G10120	-1.39537	0.02385	0.5 h
249013_at	AT5G44700	-1.39602	0.0129453	0.5 h
255802_s_at	AT4G10150	-1.39637	0.0490785	0.5 h
255802_s_at	AT4G10160	-1.39637	0.0490785	0.5 h
256137_at	AT1G48690	-1.39973	0.0115768	0.5 h
261708_at	AT1G32740	-1.40252	0.0198495	0.5 h
263006_at	AT1G54240	-1.4118	0.0130633	0.5 h
255824_at	AT2G40530	-1.4409	0.0167068	0.5 h
265791_at	AT2G01280	-1.45043	0.0290525	0.5 h
257409_at	AT2G17470	-1.4586	0.0403449	0.5 h
265009_at	AT1G24650	-1.46436	0.0227501	0.5 h
250037_at	AT5G18350	-1.46606	0.0173273	0.5 h
261812_at	AT1G08270	-1.46842	0.0283261	0.5 h
267216_at	AT2G02620	-1.46976	0.0385949	0.5 h
265300_at	AT2G13950	-1.47012	0.0119658	0.5 h
259531_at	AT1G12460	-1.47892	0.0181299	0.5 h
251871_at	AT3G54520	-1.48282	0.0122753	0.5 h
262002_at	AT1G64450	-1.48867	0.0214468	0.5 h
245907_at	AT5G09340	-1.49119	0.0140772	0.5 h
265501_at	AT2G15490	-1.49381	0.0363459	0.5 h
251061_at	AT5G01830	-1.49816	0.0234583	0.5 h
260038_at	AT1G68875	-1.50199	0.0105182	0.5 h
262217_at	AT1G74770	-1.50594	0.014503	0.5 h
253207_at	AT4G34770	-1.51949	0.011236	0.5 h
247358_at	AT5G63580	-1.53322	0.0278665	0.5 h
267372_at	AT2G26290	-1.53488	0.0141583	0.5 h
265796_at	AT2G35730	-1.53786	0.0387011	0.5 h
263522_at	AT2G24950	-1.53893	0.0292479	0.5 h
262589_s_at	AT1G15150	-1.54201	0.0097928	0.5 h
262589_s_at	AT1G15160	-1.54201	0.0097928	0.5 h
261908_at	AT1G50650	-1.54683	0.0099178	0.5 h
250582_at	AT5G07580	-1.54813	0.0143533	0.5 h
253054_at	AT4G37580	-1.57287	0.0225575	0.5 h
252263_at	AT3G49520	-1.57687	0.0211273	0.5 h
257517_at	AT3G16330	-1.58336	0.0267973	0.5 h
253656_at	AT4G30090	-1.5854	0.0337791	0.5 h
257509_at	AT1G63190	-1.60947	0.0152625	0.5 h
251898_at	AT3G54340	-1.60974	0.0136635	0.5 h
249435_at	AT5G39970	-1.61642	0.0327264	0.5 h
247208_at	AT5G64870	-1.62082	0.0075126	0.5 h
263964_at	AT2G12880	-1.62277	0.0113215	0.5 h
257405_at	AT1G24620	-1.65627	0.0225355	0.5 h
256082_at	AT1G20720	-1.66206	0.0482087	0.5 h
257325_at	AT2G07798	-1.66857	0.0113236	0.5 h
257325_at	ATMG01220	-1.66857	0.0113236	0.5 h
259496_at	AT1G15900	-1.67129	0.0433378	0.5 h
265275_at	AT2G28440	-1.67492	0.0285085	0.5 h
264791_at	AT2G17845	-1.67625	0.0058717	0.5 h
261630_at	AT1G50080	-1.67672	0.0375549	0.5 h
259912_at	AT1G72670	-1.68286	0.0226925	0.5 h
248822_at	AT5G47000	-1.7151	0.0364225	0.5 h
258178_at	AT3G21680	-1.72654	0.0385711	0.5 h
267034_at	AT2G38310	-1.72736	0.0058214	0.5 h
263970_at	AT2G42850	-1.72813	0.0369343	0.5 h
250614_at	AT5G07260	-1.74113	0.0084074	0.5 h
245171_at	AT2G47560	-1.74959	0.0054048	0.5 h
254000_at	AT4G26250	-1.75099	0.0064719	0.5 h
259054_at	AT3G03480	-1.75238	0.0178468	0.5 h
248706_at	AT5G48530	-1.76505	0.0143988	0.5 h
248563_at	AT5G49690	-1.77134	0.0063683	0.5 h
246531_at	AT5G15800	-1.77222	0.0374244	0.5 h
266840_at	AT2G26160	-1.78493	0.0080965	0.5 h
252582_at	AT3G45530	-1.78749	0.0261174	0.5 h
255621_at	AT4G01390	-1.78931	0.0369869	0.5 h
256295_at	AT1G69470	-1.79068	0.0038619	0.5 h
260386_at	AT1G74010	-1.80294	0.0386679	0.5 h
267631_at	AT2G42150	-1.83999	0.0432915	0.5 h
258142_at	AT3G18120	-1.85135	0.0052523	0.5 h
266914_at	AT2G45880	-1.86056	0.0110379	0.5 h
263402_at	AT2G04050	-1.86447	0.0331586	0.5 h
253508_at	AT4G31680	-1.86742	0.0077966	0.5 h
250468_at	AT5G10120	-1.87816	0.0487726	0.5 h
249407_at	AT5G40320	-1.87914	0.0053804	0.5 h
266142_at	AT2G39030	-1.8825	0.0039896	0.5 h
260783_at	AT1G06160	-1.89731	0.0060632	0.5 h
247798_at	AT5G58830	-1.90075	0.0052475	0.5 h
256645_at	AT3G24250	-1.91914	0.0126652	0.5 h
266477_at	AT2G31085	-1.92074	0.0450386	0.5 h
247868_at	AT5G57620	-1.93422	0.0234144	0.5 h
248898_at	AT5G46370	-1.93656	0.0070969	0.5 h
262072_at	AT1G59590	-1.94208	0.0364931	0.5 h
250036_at	AT5G18340	-1.94613	0.0308549	0.5 h
252989_at	AT4G38420	-1.94766	0.0190573	0.5 h
266246_at	AT2G27690	-1.94927	0.0306276	0.5 h
249031_at	AT5G44900	-1.95352	0.0079635	0.5 h
262069_at	AT1G80090	-1.96811	0.0024684	0.5 h
258932_at	AT3G10150	-1.9698	0.0261707	0.5 h
256811_at	AT3G21340	-1.97637	0.0310392	0.5 h
255152_at	AT4G08190	-1.98269	0.0055395	0.5 h
261928_at	AT1G22480	-1.98539	0.0061877	0.5 h
254716_at	AT4G13560	-1.98876	0.0433605	0.5 h
258031_s_at	AT3G27480	-1.99443	0.0127955	0.5 h
258031_s_at	AT3G27490	-1.99443	0.0127955	0.5 h
252004_at	AT3G52780	-2.0052	0.0210638	0.5 h
267644_s_at	AT2G32870	-2.00534	0.0238164	0.5 h
267644_s_at	AT2G32880	-2.00534	0.0238164	0.5 h
247832_at	AT5G58550	-2.04267	0.0306568	0.5 h
252963_at	AT4G38820	-2.06075	0.019293	0.5 h
250588_at	AT5G07660	-2.06116	0.007514	0.5 h
250777_at	AT5G05440	-2.07604	0.0022269	0.5 h
247451_at	AT5G62320	-2.07936	0.049637	0.5 h
253622_at	AT4G30560	-2.08738	0.0371121	0.5 h
246827_at	AT5G26330	-2.11086	0.0017654	0.5 h
246876_at	AT5G26140	-2.11177	0.0152666	0.5 h
261345_at	AT1G79760	-2.11671	0.0077336	0.5 h
247041_at	AT5G67180	-2.1207	0.0301661	0.5 h
247484_at	AT5G62110	-2.13963	0.0113314	0.5 h
246022_at	AT5G21110	-2.14725	0.0118455	0.5 h
246065_at	AT5G19360	-2.15574	0.0129015	0.5 h
267436_at	AT2G19190	-2.16115	0.0153257	0.5 h
261705_at	AT1G32670	-2.16157	0.0342673	0.5 h
263836_at	AT2G40330	-2.16207	0.0031112	0.5 h
254459_at	AT4G21200	-2.16513	0.0095026	0.5 h
253809_at	AT4G28320	-2.16973	0.0042827	0.5 h
258711_at	AT3G09790	-2.17569	0.0115328	0.5 h
259372_at	AT1G69120	-2.18049	0.0145035	0.5 h
257348_at	AT2G42140	-2.18103	0.0100755	0.5 h
254739_at	AT4G13880	-2.18401	0.0067211	0.5 h
263561_at	AT2G15360	-2.19576	0.0316806	0.5 h
266441_at	AT2G43250	-2.20482	0.0025516	0.5 h
267243_at	AT2G02660	-2.20564	0.0177638	0.5 h
267332_at	AT2G19290	-2.22132	0.0347152	0.5 h
249853_at	AT5G23320	-2.22594	0.0140552	0.5 h
260513_at	AT1G51490	-2.23869	0.0076117	0.5 h
257819_at	AT3G25165	-2.24898	0.0201123	0.5 h
261472_at	AT1G14470	-2.25001	0.0270826	0.5 h
260091_at	AT1G73290	-2.27561	0.0213527	0.5 h
263455_at	AT2G22320	-2.27578	0.0046946	0.5 h
251116_at	AT3G63470	-2.27684	0.0138437	0.5 h
266788_at	AT2G29000	-2.28588	0.0161997	0.5 h
251694_s_at	AT3G55210	-2.29555	0.0352714	0.5 h
251694_s_at	AT3G56560	-2.29555	0.0352714	0.5 h
261778_at	AT1G76220	-2.2961	0.0348404	0.5 h
248141_at	AT5G55010	-2.30054	0.0081207	0.5 h
266883_at	AT2G44810	-2.31265	0.0205671	0.5 h
264094_at	AT1G79200	-2.34191	0.0185659	0.5 h
257935_at	AT3G25440	-2.35437	0.0076423	0.5 h
264481_at	AT1G77200	-2.35534	0.001345	0.5 h
260276_at	AT1G80450	-2.37101	0.0091581	0.5 h
252487_at	AT3G46660	-2.37418	0.0155721	0.5 h
256571_at	AT3G30730	-2.37578	0.0195445	0.5 h
245620_at	AT4G14050	-2.39362	0.0009539	0.5 h
249428_at	AT5G39870	-2.39652	0.0418932	0.5 h
258760_at	AT3G10780	-2.39963	0.0026508	0.5 h
261341_s_at	AT1G52940	-2.39978	0.007163	0.5 h
261341_s_at	AT2G18130	-2.39978	0.007163	0.5 h
261341_s_at	AT3G46120	-2.39978	0.007163	0.5 h
252345_at	AT3G48640	-2.40287	0.0060544	0.5 h
251456_at	AT3G60120	-2.40504	0.0140617	0.5 h
246918_at	AT5G25340	-2.41297	0.0086315	0.5 h
263781_at	AT2G46360	-2.43253	0.0065207	0.5 h
255256_at	AT4G05080	-2.43433	0.0161877	0.5 h
250153_at	AT5G15130	-2.44378	0.0229318	0.5 h
255340_at	AT4G04490	-2.44944	0.0052053	0.5 h
263030_at	AT1G24060	-2.46302	0.0220266	0.5 h
246916_at	AT5G25910	-2.48638	0.0383663	0.5 h
259454_at	AT1G44050	-2.48784	0.0019067	0.5 h
259206_at	AT3G09040	-2.48986	0.0287545	0.5 h
246578_at	AT1G31630	-2.48997	0.0110251	0.5 h
253179_at	AT4G35200	-2.50162	0.0452718	0.5 h
266974_at	AT2G39370	-2.52544	0.0362304	0.5 h
255755_s_at	AT1G43080	-2.54433	0.0052579	0.5 h
255755_s_at	AT1G43090	-2.54433	0.0052579	0.5 h
255755_s_at	AT1G43100	-2.54433	0.0052579	0.5 h
245982_at	AT5G13170	-2.54739	0.0373319	0.5 h
259124_at	AT3G02310	-2.55248	0.0285983	0.5 h
247016_at	AT5G66970	-2.55537	0.0013237	0.5 h
247876_at	AT5G57730	-2.55676	0.0059687	0.5 h
260577_at	AT2G47340	-2.62698	0.0006813	0.5 h
249491_at	AT5G39130	-2.62946	0.0093683	0.5 h
246474_at	AT5G17150	-2.63636	0.0025575	0.5 h
247540_at	AT5G61590	-2.65006	0.0006988	0.5 h
264333_at	AT1G61940	-2.68271	0.0009897	0.5 h
267117_at	AT2G32560	-2.69398	0.0075296	0.5 h
246716_s_at	AT5G28910	-2.73705	0.0236897	0.5 h
246716_s_at	AT5G28960	-2.73705	0.0236897	0.5 h
265622_at	AT2G27280	-2.77835	0.0018997	0.5 h
256495_at	AT1G31530	-2.80466	0.0186821	0.5 h
248372_at	AT5G51850	-2.82088	0.004857	0.5 h
245136_at	AT2G45210	-2.85506	0.0056946	0.5 h
260851_at	AT1G21890	-2.94265	0.001851	0.5 h
255861_at	AT2G30290	-2.9591	0.0004073	0.5 h
250583_at	AT5G07500	-2.97089	0.0005113	0.5 h
251085_at	AT5G01440	-3.0292	0.0007091	0.5 h
258172_at	AT3G21620	-3.03697	0.0029946	0.5 h
259462_at	AT1G18940	-3.081	0.001435	0.5 h
254540_s_at	AT4G19770	-3.13286	0.0044738	0.5 h
254540_s_at	AT4G19800	-3.13286	0.0044738	0.5 h
255262_at	AT4G05140	-3.20832	0.0002605	0.5 h
263671_at	AT2G04830	-3.26408	0.0044676	0.5 h
252704_at	AT3G43750	-3.46302	0.0006479	0.5 h
257961_at	AT3G19780	-3.55818	0.0009972	0.5 h
267320_at	AT2G19300	-3.59812	0.0028817	0.5 h
256774_at	AT3G13760	-3.6396	0.0008552	0.5 h
267552_at	AT2G32770	-3.77518	9.41e-05	0.5 h
262979_s_at	AT1G13370	-4.73728	0.0073432	0.5 h
262979_s_at	AT1G75600	-4.73728	0.0073432	0.5 h
248617_at	AT5G49590	-5.11009	0.0006862	0.5 h
264217_at	AT1G60190	6.45959	0.000192	1 h
245627_at	AT1G56600	6.45236	0.003012	1 h
260203_at	AT1G52890	6.25226	0.001384	1 h
262940_at	AT1G79520	6.08712	0.000315	1 h
258325_at	AT3G22830	5.8833	0.000816	1 h
247957_at	AT5G57050	5.69242	0.000446	1 h
265216_at	AT1G05100	5.3611	0.000265	1 h
257163_at	AT3G24310	5.32808	3.6e-05	1 h
253859_at	AT4G27657	5.04471	0.000605	1 h
251039_at	AT5G02020	4.92456	0.000157	1 h
255795_at	AT2G33380	4.87322	0.001574	1 h
266462_at	AT2G47770	4.77922	0.001217	1 h
248209_at	AT5G53990	4.73655	0.000126	1 h
263021_at	AT1G23910	4.52668	0.001385	1 h
251156_at	AT3G63060	4.26707	0.021041	1 h
248337_at	AT5G52310	4.224	0.0002	1 h
253872_at	AT4G27410	4.11681	0.000403	1 h
258652_at	AT3G09910	4.10482	0.000884	1 h
254074_at	AT4G25490	4.06882	0.000157	1 h
252908_at	AT4G39670	3.97693	0.002409	1 h
253003_s_at	AT4G38300	3.77295	0.000486	1 h
253003_s_at	AT4G38650	3.77295	0.000486	1 h
259831_at	AT1G69600	3.7724	0.005069	1 h
255747_s_at	AT1G32010	3.72574	0.008944	1 h
255747_s_at	AT5G38190	3.72574	0.008944	1 h
259705_at	AT1G77450	3.6785	0.000353	1 h
251774_at	AT3G55840	3.65707	0.004947	1 h
247723_at	AT5G59220	3.64771	0.001515	1 h
266354_at	AT2G01500	3.55432	0.001602	1 h
254634_at	AT4G18650	3.54842	0.000547	1 h
246819_at	AT5G26900	3.53513	0.001174	1 h
253994_at	AT4G26080	3.48773	0.000922	1 h
262128_at	AT1G52690	3.40463	0.00197	1 h
246578_at	AT1G31630	3.37132	0.004914	1 h
256464_at	AT1G32560	3.37001	0.001287	1 h
246922_at	AT5G25110	3.35133	0.000383	1 h
258878_at	AT3G03170	3.34131	0.006322	1 h
253767_at	AT4G28520	3.33987	0.002864	1 h
267565_at	AT2G30750	3.33632	0.014117	1 h
262033_at	AT1G37140	3.31941	0.000995	1 h
262448_at	AT1G49450	3.26904	0.001483	1 h
252102_at	AT3G50970	3.23816	0.001091	1 h
251644_at	AT3G57540	3.23659	0.002099	1 h
250648_at	AT5G06760	3.21889	0.001885	1 h
266327_at	AT2G46680	3.20329	0.002725	1 h
256757_at	AT3G25620	3.20304	0.005136	1 h
260132_s_at	AT1G66320	3.19732	0.025096	1 h
260132_s_at	AT1G66640	3.19732	0.025096	1 h
256946_at	AT3G19040	3.18018	0.002464	1 h
258590_at	AT3G04280	3.17146	0.003733	1 h
248356_at	AT5G52350	3.16386	0.020571	1 h
253293_at	AT4G33905	3.14422	0.005752	1 h
257259_at	AT3G22090	3.13566	0.047615	1 h
260357_at	AT1G69260	3.13305	0.002088	1 h
257436_s_at	AT2G24645	3.12435	0.00506	1 h
257436_s_at	AT4G00260	3.12435	0.00506	1 h
262771_at	AT1G13200	3.11666	0.006709	1 h
245668_at	AT1G28330	3.09704	0.014058	1 h
262164_at	AT1G78070	3.08829	0.000503	1 h
252071_at	AT3G51690	3.08572	0.000955	1 h
260802_at	AT1G78400	3.06641	0.036656	1 h
247231_at	AT5G65230	3.0583	0.007346	1 h
248949_at	AT5G45570	3.05672	0.00341	1 h
260121_at	AT1G33910	3.0541	0.003884	1 h
266274_at	AT2G29380	3.05376	0.018421	1 h
255723_at	AT3G29575	3.05037	0.002828	1 h
255075_at	AT4G09110	3.04205	0.000751	1 h
262320_at	AT1G27550	3.0329	0.040383	1 h
259432_at	AT1G01520	2.98943	0.018006	1 h
250781_at	AT5G05410	2.98127	0.000707	1 h
262061_at	AT1G80110	2.98113	0.021786	1 h
253924_at	AT4G27110	2.97713	0.016741	1 h
259231_at	AT3G11410	2.95821	0.001485	1 h
264821_at	AT1G03470	2.94487	0.000539	1 h
256586_at	AT3G28770	2.94152	0.015729	1 h
253641_at	AT4G29980	2.92831	0.000621	1 h
260851_at	AT1G21890	2.8971	0.0081	1 h
250597_at	AT5G07680	2.87166	0.002333	1 h
258975_at	AT3G01970	2.86536	0.0007	1 h
258200_at	AT3G13900	2.85611	0.018549	1 h
263266_at	AT2G16520	2.82145	0.023636	1 h
260727_at	AT1G48100	2.8144	0.001223	1 h
265009_at	AT1G24650	2.80799	0.022676	1 h
245904_at	AT5G11110	2.8058	0.004965	1 h
263027_at	AT1G24010	2.7999	0.010218	1 h
262302_at	AT1G70910	2.79052	0.003123	1 h
253263_at	AT4G34000	2.78437	0.001451	1 h
256517_at	AT1G66170	2.78285	0.002786	1 h
261564_at	AT1G01720	2.7823	0.001493	1 h
265276_at	AT2G28400	2.78229	0.001323	1 h
261432_at	AT1G07680	2.7797	0.002238	1 h
265906_at	AT2G25565	2.77936	0.001653	1 h
264931_at	AT1G60590	2.778	0.002711	1 h
245734_at	AT1G73480	2.77635	0.001103	1 h
260439_at	AT1G68340	2.77117	0.002091	1 h
251236_at	AT3G62380	2.73655	0.029862	1 h
255250_at	AT4G05100	2.71657	0.002747	1 h
262405_at	AT1G34650	2.70156	0.012095	1 h
257262_at	AT3G21890	2.70068	0.014252	1 h
245976_at	AT5G13080	2.69418	0.003527	1 h
259720_at	AT1G61080	2.6623	0.038413	1 h
266933_at	AT2G07760	2.64838	0.010655	1 h
265119_at	AT1G62570	2.64417	0.001944	1 h
263257_at	AT1G10520	2.63794	0.003188	1 h
257505_at	AT1G47940	2.61441	0.001067	1 h
261077_at	AT1G07430	2.60891	0.006414	1 h
266645_at	AT2G29880	2.60301	0.016697	1 h
253661_at	AT4G30130	2.59547	0.003047	1 h
266544_at	AT2G35300	2.59531	0.009919	1 h
267395_at	AT2G44250	2.58361	0.035807	1 h
266555_at	AT2G46270	2.57846	0.002151	1 h
252642_at	AT3G44580	2.57071	0.018957	1 h
254085_at	AT4G24960	2.56859	0.006251	1 h
249098_at	AT5G43530	2.56485	0.006433	1 h
255609_s_at	AT4G01180	2.56293	0.029494	1 h
255609_s_at	AT5G59390	2.56293	0.029494	1 h
251272_at	AT3G61890	2.53108	0.009902	1 h
247391_at	AT5G63540	2.52798	0.001555	1 h
266900_at	AT2G34610	2.52644	0.035203	1 h
247055_at	AT5G66740	2.52596	0.047909	1 h
261152_at	AT1G04930	2.52512	0.006389	1 h
253851_at	AT4G28110	2.51873	0.00478	1 h
255831_at	AT2G33350	2.51283	0.003258	1 h
254252_at	AT4G23310	2.50049	0.004638	1 h
245776_at	AT1G30260	2.48698	0.029013	1 h
260399_at	AT1G72520	2.48208	0.047352	1 h
249241_at	AT5G42230	2.47105	0.003311	1 h
261630_at	AT1G50080	2.45702	0.005928	1 h
262229_at	AT1G68620	2.45338	0.013425	1 h
266695_at	AT2G19810	2.44446	0.013995	1 h
263030_at	AT1G24060	2.4427	0.001249	1 h
266115_at	AT2G02140	2.43968	0.013841	1 h
246757_at	AT5G27940	2.42897	0.016998	1 h
253937_at	AT4G26890	2.4031	0.009668	1 h
259405_at	AT1G17744	2.37499	0.006252	1 h
254070_at	AT4G25430	2.37345	0.049317	1 h
263237_at	AT1G10610	2.37232	0.002522	1 h
249757_at	AT5G24316	2.37213	0.003398	1 h
245509_at	AT4G15730	2.35781	0.01562	1 h
261288_at	AT1G37010	2.34242	0.004212	1 h
256430_at	AT3G11020	2.32978	0.048506	1 h
257031_at	AT3G19280	2.32923	0.003278	1 h
254952_at	AT4G10955	2.32571	0.005003	1 h
254952_at	AT4G10960	2.32571	0.005003	1 h
259822_at	AT1G66230	2.32318	0.005243	1 h
245559_at	AT4G15460	2.3223	0.008698	1 h
248764_at	AT5G47640	2.3157	0.007796	1 h
248389_at	AT5G51990	2.30855	0.021993	1 h
259054_at	AT3G03480	2.30732	0.021887	1 h
256595_x_at	AT3G28530	2.28802	0.008955	1 h
256852_at	AT3G18610	2.28668	0.005348	1 h
264889_at	AT1G23050	2.27875	0.047374	1 h
254771_at	AT4G13380	2.27665	0.007225	1 h
257013_at	AT3G26922	2.27609	0.033388	1 h
256023_at	AT1G58330	2.27401	0.004407	1 h
249668_at	AT5G35870	2.27342	0.007754	1 h
262452_at	AT1G11210	2.269	0.002004	1 h
252197_at	AT3G50230	2.26863	0.040135	1 h
245162_at	AT2G33240	2.25011	0.008605	1 h
262701_at	AT1G16480	2.24875	0.032423	1 h
256314_at	AT1G35860	2.23859	0.033102	1 h
259703_at	AT1G77790	2.23641	0.004491	1 h
267538_at	AT2G41870	2.23518	0.00327	1 h
254028_s_at	AT4G25850	2.23505	0.029399	1 h
254028_s_at	AT4G25860	2.23505	0.029399	1 h
256316_at	AT1G35890	2.23368	0.027842	1 h
257546_s_at	AT3G28410	2.23339	0.010739	1 h
257546_s_at	AT5G02700	2.23339	0.010739	1 h
249531_at	AT5G38770	2.23321	0.029668	1 h
263497_at	AT2G42540	2.22406	0.020878	1 h
260052_at	AT1G78220	2.2166	0.009518	1 h
245724_at	AT1G73390	2.21609	0.00865	1 h
252073_at	AT3G51750	2.21264	0.029663	1 h
246024_at	AT5G21130	2.21068	0.001945	1 h
253376_at	AT4G33290	2.2087	0.003537	1 h
267270_at	AT2G02550	2.20626	0.024165	1 h
257280_at	AT3G14440	2.20421	0.007208	1 h
247585_at	AT5G60680	2.20177	0.002296	1 h
261158_at	AT1G34500	2.1996	0.025475	1 h
249278_at	AT5G41900	2.18905	0.019533	1 h
245447_at	AT4G16820	2.1888	0.04778	1 h
254269_at	AT4G23050	2.18614	0.006491	1 h
251731_at	AT3G56350	2.17626	0.041059	1 h
262949_at	AT1G75790	2.17547	0.014849	1 h
263090_at	AT2G16190	2.17271	0.007529	1 h
246490_at	AT5G15948	2.17199	0.009703	1 h
246490_at	AT5G15950	2.17199	0.009703	1 h
266503_at	AT2G47780	2.17091	0.004228	1 h
262911_s_at	AT1G07400	2.15024	0.002852	1 h
262911_s_at	AT1G59860	2.15024	0.002852	1 h
245538_at	AT4G15200	2.14788	0.013129	1 h
267613_at	AT2G26700	2.13903	0.011855	1 h
251258_at	AT3G62170	2.13519	0.033685	1 h
265710_at	AT2G03370	2.13311	0.027154	1 h
251824_at	AT3G55090	2.13069	0.029036	1 h
250279_at	AT5G13200	2.12654	0.010283	1 h
258070_at	AT3G26040	2.11776	0.003559	1 h
259922_at	AT1G72770	2.11632	0.01142	1 h
247548_at	AT5G61400	2.1132	0.023656	1 h
246942_at	AT5G25430	2.10951	0.003177	1 h
258420_at	AT3G16680	2.10155	0.002344	1 h
249771_at	AT5G24080	2.09979	0.018776	1 h
248203_at	AT5G54230	2.09775	0.004391	1 h
258865_at	AT3G03200	2.08905	0.022631	1 h
250258_at	AT5G13790	2.08529	0.021014	1 h
248559_at	AT5G50010	2.08181	0.021857	1 h
248559_at	AT5G50011	2.08181	0.021857	1 h
248559_at	AT5G50012	2.08181	0.021857	1 h
245086_at	AT2G39820	2.07589	0.003475	1 h
245068_at	AT2G23260	2.07183	0.017378	1 h
263547_at	AT2G21680	2.0706	0.022758	1 h
254075_at	AT4G25470	2.06881	0.00359	1 h
249048_at	AT5G44300	2.05893	0.016483	1 h
246481_s_at	AT5G15960	2.05718	0.002931	1 h
246481_s_at	AT5G15970	2.05718	0.002931	1 h
245077_at	AT2G23160	2.04899	0.008269	1 h
260527_at	AT2G47270	2.04501	0.009013	1 h
254538_at	AT4G19740	2.0446	0.039566	1 h
267058_at	AT2G32510	2.04153	0.004966	1 h
249937_at	AT5G22470	2.0394	0.021395	1 h
261755_at	AT1G08170	2.0387	0.00599	1 h
259417_at	AT1G02340	2.02505	0.017017	1 h
250596_at	AT5G07780	2.02356	0.005095	1 h
260299_at	AT1G80330	2.02304	0.023018	1 h
266875_at	AT2G44800	2.01486	0.00528	1 h
255563_at	AT4G01740	2.01176	0.044937	1 h
248414_at	AT5G51610	2.00829	0.008918	1 h
257331_at	ATMG01330	2.00086	0.013879	1 h
264210_at	AT1G22640	1.99289	0.011809	1 h
246471_s_at	AT5G17100	1.98124	0.005686	1 h
246471_s_at	AT5G17110	1.98124	0.005686	1 h
266488_at	AT2G47670	1.98031	0.021743	1 h
257540_at	AT3G21520	1.9688	0.030456	1 h
265063_at	AT1G61500	1.96636	0.003109	1 h
258558_at	AT3G06000	1.9614	0.034463	1 h
265672_at	AT2G31980	1.95846	0.004513	1 h
261315_at	AT1G53170	1.95758	0.005618	1 h
260881_at	AT1G21550	1.95627	0.00782	1 h
253066_at	AT4G37770	1.95188	0.014103	1 h
252260_at	AT3G49480	1.95073	0.004189	1 h
259977_at	AT1G76590	1.94287	0.013934	1 h
256395_at	AT3G06120	1.93275	0.00407	1 h
245711_at	AT5G04340	1.93259	0.014095	1 h
259516_at	AT1G20450	1.93036	0.006952	1 h
248205_at	AT5G54300	1.92772	0.031467	1 h
266020_at	AT2G05900	1.91687	0.036047	1 h
264021_at	AT2G21200	1.9035	0.00425	1 h
248750_at	AT5G47530	1.90137	0.02282	1 h
254582_at	AT4G19470	1.90057	0.034899	1 h
254066_at	AT4G25480	1.89073	0.005792	1 h
255268_at	AT4G05230	1.88252	0.047294	1 h
247455_at	AT5G62470	1.88202	0.020978	1 h
262977_at	AT1G75490	1.87882	0.037325	1 h
261026_at	AT1G01240	1.87768	0.008795	1 h
259793_at	AT1G64380	1.87569	0.008583	1 h
264129_at	AT1G79170	1.86934	0.022142	1 h
249725_at	AT5G35470	1.86665	0.034852	1 h
255625_at	AT4G01120	1.86252	0.005257	1 h
252582_at	AT3G45530	1.85801	0.036501	1 h
257082_at	AT3G20580	1.85562	0.004318	1 h
252432_at	AT3G47680	1.85022	0.020435	1 h
260773_at	AT1G78440	1.83646	0.008507	1 h
260178_at	AT1G70720	1.83177	0.029077	1 h
264415_at	AT1G43160	1.82977	0.02376	1 h
255426_at	AT4G03370	1.82879	0.015191	1 h
252710_at	AT3G43860	1.82757	0.040873	1 h
265240_s_at	AT2G07691	1.82635	0.040101	1 h
265240_s_at	ATMG01310	1.82635	0.040101	1 h
265024_at	AT1G24600	1.8101	0.043981	1 h
247488_at	AT5G61820	1.80886	0.005754	1 h
267386_at	AT2G44430	1.79243	0.031359	1 h
261247_at	AT1G20070	1.79136	0.014859	1 h
255032_at	AT4G09500	1.78397	0.019118	1 h
263005_at	AT1G54540	1.78372	0.032979	1 h
262140_at	AT1G52470	1.78097	0.024942	1 h
253632_at	AT4G30430	1.78054	0.004813	1 h
267644_s_at	AT2G32870	1.77919	0.018	1 h
267644_s_at	AT2G32880	1.77919	0.018	1 h
255357_at	AT4G03930	1.77714	0.004866	1 h
257053_at	AT3G15210	1.7751	0.040318	1 h
264289_at	AT1G61890	1.77371	0.018379	1 h
250432_at	AT5G10420	1.77252	0.040329	1 h
262098_at	AT1G56170	1.76896	0.01124	1 h
249604_x_at	AT5G37230	1.76684	0.039691	1 h
251440_at	AT3G60010	1.75863	0.030153	1 h
246987_at	AT5G67300	1.75722	0.014165	1 h
256114_at	AT1G16850	1.75503	0.008315	1 h
247280_at	AT5G64260	1.74818	0.005913	1 h
252128_at	AT3G50870	1.74153	0.007312	1 h
262606_at	AT1G15190	1.73905	0.039957	1 h
258035_at	AT3G21180	1.73753	0.006598	1 h
264991_s_at	AT1G67400	1.73534	0.045948	1 h
264991_s_at	AT3G43400	1.73534	0.045948	1 h
257136_at	AT3G12890	1.73472	0.026288	1 h
247562_at	AT5G61120	1.73355	0.042339	1 h
251623_at	AT3G57390	1.73287	0.007576	1 h
263724_at	AT2G13510	1.73195	0.013711	1 h
261657_at	AT1G50050	1.72766	0.027489	1 h
254390_at	AT4G21940	1.72397	0.01861	1 h
265234_at	AT2G07721	1.72342	0.043568	1 h
245363_at	AT4G15120	1.72338	0.0204	1 h
261834_at	AT1G10640	1.72175	0.005983	1 h
253155_at	AT4G35720	1.72042	0.010277	1 h
262928_at	AT1G65760	1.72005	0.03031	1 h
251084_at	AT5G01520	1.71482	0.024805	1 h
267008_at	AT2G39350	1.70608	0.0135	1 h
247143_at	AT5G65580	1.69633	0.015338	1 h
247452_at	AT5G62430	1.69337	0.008	1 h
254186_at	AT4G24010	1.69189	0.026242	1 h
247610_at	AT5G60630	1.68936	0.007546	1 h
255943_at	AT1G22370	1.68765	0.015001	1 h
249626_at	AT5G37540	1.68764	0.009674	1 h
256378_at	AT1G66830	1.68146	0.006109	1 h
247351_at	AT5G63790	1.67866	0.007275	1 h
248417_at	AT5G51650	1.67794	0.014233	1 h
262496_at	AT1G21790	1.67774	0.013931	1 h
259076_at	AT3G02140	1.67282	0.009422	1 h
263197_at	AT1G53930	1.66943	0.006864	1 h
252321_at	AT3G48510	1.66335	0.021797	1 h
253722_at	AT4G29190	1.65912	0.014264	1 h
250731_at	AT5G06500	1.65886	0.011691	1 h
263486_at	AT2G22200	1.65883	0.006244	1 h
258809_at	AT3G04070	1.64925	0.007612	1 h
263956_at	AT2G35940	1.64653	0.041161	1 h
261291_at	AT1G36970	1.64564	0.008952	1 h
246377_at	AT1G57550	1.64329	0.015297	1 h
246279_at	AT4G36740	1.64125	0.019866	1 h
263531_s_at	AT3G31900	1.6409	0.011505	1 h
259471_at	AT1G19040	1.64056	0.015031	1 h
246125_at	AT5G19875	1.63552	0.02319	1 h
245748_at	AT1G51140	1.63418	0.024188	1 h
250425_at	AT5G10530	1.62291	0.017059	1 h
263853_at	AT2G04440	1.62223	0.019222	1 h
262596_at	AT1G15080	1.62115	0.026502	1 h
266843_at	AT2G26135	1.61896	0.032574	1 h
258139_at	AT3G24520	1.61428	0.012137	1 h
248667_at	AT5G48710	1.61392	0.033206	1 h
255761_at	AT1G16770	1.61305	0.014995	1 h
267080_at	AT2G41190	1.60167	0.016221	1 h
257022_at	AT3G19580	1.58308	0.040503	1 h
263246_at	AT2G31460	1.58046	0.022234	1 h
251109_at	AT5G01600	1.57536	0.048469	1 h
260461_at	AT1G10980	1.57035	0.021924	1 h
257120_at	AT3G20200	1.56921	0.010061	1 h
261248_at	AT1G20030	1.56394	0.024836	1 h
260875_at	AT1G21410	1.56295	0.020892	1 h
260313_at	AT1G63870	1.55472	0.035357	1 h
253084_at	AT4G36260	1.55301	0.021892	1 h
264006_at	AT2G22430	1.55271	0.008854	1 h
267216_at	AT2G02620	1.55257	0.011774	1 h
248464_at	AT5G51160	1.54909	0.031711	1 h
245445_at	AT4G16750	1.54773	0.018457	1 h
260668_at	AT1G19530	1.54709	0.009316	1 h
261436_at	AT1G07870	1.54512	0.018608	1 h
260144_at	AT1G71960	1.54304	0.03514	1 h
254188_at	AT4G23920	1.54297	0.03871	1 h
260915_at	AT1G02660	1.53451	0.012024	1 h
261072_at	AT1G07340	1.5342	0.021587	1 h
254050_s_at	AT4G25670	1.52915	0.022512	1 h
254050_s_at	AT4G25672	1.52915	0.022512	1 h
254050_s_at	AT4G25690	1.52915	0.022512	1 h
254050_s_at	AT4G25692	1.52915	0.022512	1 h
265030_at	AT1G61610	1.52695	0.031113	1 h
247706_at	AT5G59480	1.52031	0.013839	1 h
255521_at	AT4G02280	1.51324	0.042998	1 h
254130_at	AT4G24540	1.51001	0.019827	1 h
247516_at	AT5G61750	1.50859	0.009862	1 h
266594_at	AT2G46190	1.49732	0.043178	1 h
251713_at	AT3G56080	1.49205	0.035242	1 h
259223_at	AT3G03660	1.49195	0.048994	1 h
248901_at	AT5G46410	1.4832	0.018992	1 h
254531_at	AT4G19650	1.47848	0.045205	1 h
263670_at	AT2G04840	1.47689	0.044094	1 h
245427_at	AT4G17550	1.46394	0.044892	1 h
265983_at	AT2G18550	1.45912	0.029876	1 h
262829_at	AT1G14970	1.45665	0.031119	1 h
253550_at	AT4G30960	1.4505	0.021949	1 h
264758_at	AT1G61340	1.43611	0.047308	1 h
260156_at	AT1G52880	1.43056	0.019045	1 h
246930_at	AT5G25220	1.42861	0.017229	1 h
259289_at	AT3G11350	1.42342	0.036251	1 h
252412_at	AT3G47295	1.42129	0.011916	1 h
254562_at	AT4G19230	1.41886	0.024469	1 h
255342_at	AT4G04510	1.41618	0.032436	1 h
249606_at	AT5G37260	1.41226	0.046986	1 h
252429_at	AT3G47500	1.41119	0.020305	1 h
262635_at	AT1G06570	1.40771	0.026441	1 h
262556_at	AT1G31370	1.40204	0.035881	1 h
252456_at	AT3G47170	1.39937	0.012292	1 h
259387_at	AT1G13370	1.39866	0.040734	1 h
248160_at	AT5G54470	1.39504	0.03567	1 h
265932_at	AT2G19510	1.39093	0.038445	1 h
255019_at	AT4G10210	1.38961	0.024933	1 h
257288_at	AT3G29670	1.38541	0.037108	1 h
250408_at	AT5G10930	1.38134	0.043399	1 h
262757_at	AT1G16380	1.38095	0.019401	1 h
258091_at	AT3G14560	1.37817	0.041042	1 h
254498_at	AT4G20090	1.3714	0.027143	1 h
254397_at	AT4G21690	1.36928	0.018304	1 h
252521_at	AT3G46380	1.36839	0.018668	1 h
256650_at	AT3G13620	1.36511	0.048795	1 h
250569_at	AT5G08130	1.36214	0.026147	1 h
264314_at	AT1G70420	1.36019	0.029327	1 h
250320_at	AT5G12840	1.35991	0.02186	1 h
259570_at	AT1G20440	1.35683	0.01826	1 h
257942_at	AT3G21830	1.35677	0.02734	1 h
245205_at	AT5G12280	1.35222	0.040191	1 h
266508_at	AT2G47920	1.34772	0.02755	1 h
254972_at	AT4G10440	1.34039	0.022993	1 h
251126_at	AT5G01070	1.33735	0.03933	1 h
259232_at	AT3G11420	1.33353	0.027386	1 h
258498_at	AT3G02480	1.32628	0.021454	1 h
266170_at	AT2G39050	1.31292	0.026266	1 h
247097_at	AT5G66460	1.30479	0.018296	1 h
258452_at	AT3G22370	1.30473	0.048527	1 h
256069_at	AT1G13740	1.30306	0.03053	1 h
255872_at	AT2G30360	1.29926	0.048374	1 h
263671_at	AT2G04830	1.29732	0.039677	1 h
260900_s_at	AT1G21400	1.2964	0.036226	1 h
260900_s_at	AT5G34780	1.2964	0.036226	1 h
249536_at	AT5G38760	1.29399	0.02727	1 h
252019_at	AT3G53040	1.28638	0.022928	1 h
247023_at	AT5G67060	1.28549	0.028921	1 h
266072_at	AT2G18700	1.28449	0.038914	1 h
249117_at	AT5G43840	1.28417	0.031025	1 h
253453_at	AT4G31860	1.28086	0.029442	1 h
250937_at	AT5G03230	1.28066	0.01806	1 h
267178_at	AT2G37750	1.27939	0.037585	1 h
253022_at	AT4G38060	1.27311	0.025686	1 h
251668_at	AT3G57010	1.27194	0.041159	1 h
259426_at	AT1G01470	1.27169	0.028307	1 h
249944_at	AT5G22290	1.27113	0.030163	1 h
262998_at	AT1G54280	1.26405	0.049563	1 h
260264_at	AT1G68500	1.26135	0.048483	1 h
248076_at	AT5G55750	1.26033	0.01961	1 h
258574_at	AT3G04250	1.25812	0.022852	1 h
249297_at	AT5G41320	1.24878	0.029825	1 h
267585_s_at	AT2G42090	1.24721	0.041521	1 h
248310_at	AT5G52550	1.23957	0.034165	1 h
248310_at	AT5G52552	1.23957	0.034165	1 h
267357_at	AT2G40000	1.2388	0.038919	1 h
257064_at	AT3G18260	1.23163	0.019479	1 h
261667_at	AT1G18460	1.23072	0.023468	1 h
247691_at	AT5G59720	1.22359	0.041803	1 h
245602_at	AT4G14270	1.2191	0.020221	1 h
264250_at	AT1G78680	1.21639	0.044594	1 h
260345_at	AT1G69270	1.20912	0.032844	1 h
247142_at	AT5G65570	1.20845	0.029818	1 h
258395_at	AT3G15500	1.20503	0.027854	1 h
260023_at	AT1G30040	1.20261	0.044104	1 h
262831_at	AT1G14730	1.20053	0.028714	1 h
247944_at	AT5G57100	1.19921	0.033796	1 h
247903_at	AT5G57340	1.19827	0.026326	1 h
261947_at	AT1G64470	1.1962	0.028918	1 h
247498_at	AT5G61810	1.19288	0.04211	1 h
245970_at	AT5G20710	1.1882	0.040983	1 h
257419_at	AT1G30800	1.18788	0.029552	1 h
260543_at	AT2G43330	1.18551	0.043871	1 h
266637_at	AT2G35600	1.18333	0.026754	1 h
258092_at	AT3G14595	1.17497	0.034974	1 h
245699_at	AT5G04250	1.1656	0.048409	1 h
254155_at	AT4G24480	1.1654	0.036557	1 h
264375_at	AT2G25090	1.16502	0.035631	1 h
258209_at	AT3G14060	1.16419	0.048126	1 h
246253_at	AT4G37260	1.15971	0.039328	1 h
251169_at	AT3G63210	1.15709	0.031999	1 h
254681_at	AT4G18140	1.15122	0.035993	1 h
257593_at	AT3G24840	1.15113	0.032314	1 h
262930_at	AT1G65690	1.15082	0.036691	1 h
258507_at	AT3G06500	1.15046	0.041168	1 h
260100_at	AT1G73177	1.14713	0.029651	1 h
262505_at	AT1G21680	1.1448	0.04631	1 h
257941_at	AT3G21800	1.14031	0.043171	1 h
245186_at	AT1G67710	1.13876	0.035936	1 h
251372_at	AT3G60520	1.13593	0.030897	1 h
263320_at	AT2G47180	1.12861	0.04047	1 h
266720_s_at	AT2G46670	1.12552	0.035018	1 h
266720_s_at	AT2G46790	1.12552	0.035018	1 h
260005_at	AT1G67920	1.11522	0.03506	1 h
261358_s_at	AT1G41920	1.11409	0.033124	1 h
261358_s_at	AT3G29450	1.11409	0.033124	1 h
262917_at	AT1G64800	1.11314	0.042354	1 h
250062_at	AT5G17760	1.11255	0.049927	1 h
247323_at	AT5G64170	1.10437	0.044107	1 h
264953_at	AT1G77120	1.09374	0.047516	1 h
253713_at	AT4G29370	1.09222	0.031241	1 h
267176_at	AT2G37730	1.08484	0.044997	1 h
255415_at	AT4G03160	1.07547	0.047414	1 h
253128_at	AT4G36070	1.06098	0.037764	1 h
263732_at	AT1G59980	1.05105	0.034405	1 h
265680_at	AT2G32150	1.04637	0.039791	1 h
262116_at	AT1G02816	1.0436	0.045334	1 h
249726_at	AT5G35480	1.04291	0.038713	1 h
258901_at	AT3G05640	1.04074	0.038427	1 h
248394_at	AT5G52070	1.02569	0.042371	1 h
247795_at	AT5G58620	1.02546	0.046494	1 h
263545_at	AT2G21560	1.02114	0.038561	1 h
253277_at	AT4G34230	1.0203	0.045642	1 h
263259_at	AT1G10560	1.01463	0.049932	1 h
249564_at	AT5G38400	1.01408	0.045816	1 h
260393_at	AT1G73920	1.00729	0.047729	1 h
264470_at	AT1G67110	-1.01148	0.045188	1 h
253887_at	AT4G27730	-1.01793	0.041021	1 h
264956_at	AT1G76990	-1.03914	0.043921	1 h
247549_at	AT5G61420	-1.05663	0.040317	1 h
263364_at	AT2G20540	-1.0753	0.046071	1 h
253107_at	AT4G35880	-1.08183	0.038824	1 h
261752_at	AT1G76290	-1.08522	0.039606	1 h
254705_at	AT4G17870	-1.09096	0.04595	1 h
265342_at	AT2G18300	-1.09401	0.037256	1 h
259841_at	AT1G52200	-1.1154	0.041457	1 h
245923_at	AT5G28820	-1.11901	0.031888	1 h
251575_at	AT3G58120	-1.14266	0.027209	1 h
258468_at	AT3G06070	-1.14487	0.034209	1 h
259560_at	AT1G21270	-1.14532	0.040933	1 h
254409_at	AT4G21400	-1.14619	0.040021	1 h
245486_x_at	AT4G16240	-1.1504	0.04969	1 h
258389_at	AT3G15390	-1.15347	0.047934	1 h
260702_at	AT1G32250	-1.15393	0.042104	1 h
251116_at	AT3G63470	-1.16161	0.041626	1 h
246911_at	AT5G25810	-1.17034	0.030335	1 h
245596_at	AT4G14180	-1.17642	0.030043	1 h
260567_at	AT2G43820	-1.17869	0.025926	1 h
265490_s_at	AT2G15450	-1.18978	0.041307	1 h
265490_s_at	AT2G15460	-1.18978	0.041307	1 h
265490_s_at	AT2G15470	-1.18978	0.041307	1 h
246711_at	AT5G28190	-1.19533	0.042518	1 h
255086_at	AT4G09300	-1.20553	0.035538	1 h
248865_at	AT5G46790	-1.20621	0.030756	1 h
260451_at	AT1G72360	-1.21026	0.041128	1 h
257622_at	AT3G20280	-1.21125	0.04832	1 h
265082_at	AT1G03830	-1.21146	0.025245	1 h
246108_at	AT5G28630	-1.21265	0.032656	1 h
252129_at	AT3G50890	-1.22004	0.027373	1 h
267509_at	AT2G45660	-1.22449	0.024407	1 h
267460_at	AT2G33810	-1.23334	0.022844	1 h
250396_at	AT5G10970	-1.24162	0.020522	1 h
267541_at	AT2G32750	-1.24176	0.043808	1 h
254997_s_at	AT4G09920	-1.24966	0.032993	1 h
254997_s_at	AT4G10400	-1.24966	0.032993	1 h
259487_at	AT1G15720	-1.25949	0.024434	1 h
265028_at	AT1G24530	-1.25981	0.038525	1 h
252694_at	AT3G43630	-1.2606	0.032553	1 h
264151_at	AT1G02070	-1.26422	0.041128	1 h
261169_at	AT1G04920	-1.26523	0.019443	1 h
252533_at	AT3G46110	-1.27357	0.03303	1 h
245696_at	AT5G04190	-1.2805	0.036408	1 h
254665_at	AT4G18340	-1.28584	0.025784	1 h
259790_s_at	AT1G29430	-1.29251	0.031906	1 h
259790_s_at	AT5G27780	-1.29251	0.031906	1 h
252970_at	AT4G38850	-1.30172	0.049611	1 h
261251_at	AT1G05920	-1.30218	0.033964	1 h
260037_at	AT1G68840	-1.30725	0.034147	1 h
246844_at	AT5G26660	-1.30728	0.034403	1 h
260909_at	AT1G02670	-1.31778	0.015899	1 h
254663_at	AT4G18290	-1.32954	0.036836	1 h
249971_at	AT5G19110	-1.32975	0.037566	1 h
250217_at	AT5G14120	-1.33137	0.033753	1 h
262680_at	AT1G75880	-1.34133	0.014301	1 h
266209_at	AT2G27550	-1.34454	0.029708	1 h
261073_at	AT1G07300	-1.34494	0.016102	1 h
249823_s_at	AT5G23350	-1.34546	0.025424	1 h
249823_s_at	AT5G23360	-1.34546	0.025424	1 h
259527_at	AT1G12600	-1.35289	0.0299	1 h
259233_at	AT3G11380	-1.35398	0.03442	1 h
264500_at	AT1G09370	-1.35434	0.025918	1 h
252306_at	AT3G49270	-1.35998	0.019932	1 h
261462_at	AT1G07850	-1.36056	0.041917	1 h
252381_s_at	AT3G47750	-1.3642	0.018024	1 h
252381_s_at	AT3G47760	-1.3642	0.018024	1 h
252240_at	AT3G50010	-1.37431	0.039624	1 h
250920_at	AT5G03390	-1.38496	0.048991	1 h
267584_at	AT2G41930	-1.39512	0.030077	1 h
249399_at	AT5G40290	-1.40171	0.024501	1 h
266272_at	AT2G29600	-1.40395	0.028459	1 h
256898_at	AT3G24650	-1.40546	0.021301	1 h
254513_at	AT4G20235	-1.41462	0.045306	1 h
247478_at	AT5G62360	-1.41485	0.038721	1 h
261565_at	AT1G33220	-1.41671	0.028442	1 h
253151_at	AT4G35670	-1.42754	0.047031	1 h
255461_at	AT4G02780	-1.429	0.016872	1 h
253043_at	AT4G37540	-1.42986	0.01698	1 h
252739_at	AT3G43250	-1.43198	0.036659	1 h
255371_at	AT4G04110	-1.43896	0.02703	1 h
247753_at	AT5G59070	-1.44276	0.015211	1 h
248411_at	AT5G51580	-1.44902	0.025936	1 h
267572_at	AT2G30660	-1.47716	0.029645	1 h
257591_at	AT3G24900	-1.48514	0.031881	1 h
267131_at	AT2G23400	-1.48604	0.031809	1 h
254384_at	AT4G21870	-1.49953	0.017443	1 h
250583_at	AT5G07500	-1.50871	0.03182	1 h
254712_at	AT4G18080	-1.51718	0.011754	1 h
256710_at	AT3G30350	-1.52804	0.027553	1 h
247096_at	AT5G66430	-1.53392	0.028916	1 h
246494_at	AT5G16190	-1.54164	0.027977	1 h
253101_at	AT4G37430	-1.54228	0.012126	1 h
257835_at	AT3G25180	-1.54238	0.03294	1 h
262889_at	AT1G14800	-1.54679	0.044532	1 h
262627_at	AT1G06580	-1.55042	0.021536	1 h
256465_at	AT1G32570	-1.55258	0.019337	1 h
257626_s_at	AT3G26240	-1.56136	0.047445	1 h
257626_s_at	AT3G26250	-1.56136	0.047445	1 h
264814_at	AT2G17900	-1.56799	0.015711	1 h
261734_at	AT1G47790	-1.56828	0.044745	1 h
255252_at	AT4G04990	-1.56966	0.042726	1 h
250551_at	AT5G07880	-1.56973	0.015354	1 h
257944_at	AT3G21850	-1.57054	0.009445	1 h
250071_at	AT5G18000	-1.57185	0.025473	1 h
262732_at	AT1G16440	-1.57339	0.032041	1 h
249364_at	AT5G40590	-1.57967	0.018044	1 h
249108_at	AT5G43690	-1.58396	0.030905	1 h
261313_at	AT1G52970	-1.58976	0.012115	1 h
266836_at	AT2G26000	-1.59187	0.007551	1 h
256299_at	AT1G69530	-1.59862	0.013156	1 h
250582_at	AT5G07580	-1.61031	0.010226	1 h
259827_at	AT1G72270	-1.61653	0.024217	1 h
249008_at	AT5G44680	-1.61896	0.023262	1 h
253671_at	AT4G29990	-1.6191	0.029184	1 h
247582_at	AT5G60760	-1.62059	0.041882	1 h
254677_at	AT4G18490	-1.62387	0.009236	1 h
263095_at	AT2G16040	-1.62478	0.037184	1 h
266516_at	AT2G47880	-1.63063	0.012258	1 h
250036_at	AT5G18340	-1.66262	0.040254	1 h
264647_at	AT1G09090	-1.66635	0.018067	1 h
266507_at	AT2G47860	-1.6674	0.027211	1 h
264474_s_at	AT1G67090	-1.68255	0.016002	1 h
264474_s_at	AT5G38410	-1.68255	0.016002	1 h
264474_s_at	AT5G38420	-1.68255	0.016002	1 h
264474_s_at	AT5G38430	-1.68255	0.016002	1 h
254007_s_at	AT1G60720	-1.68481	0.039737	1 h
249391_at	AT5G40140	-1.68619	0.038238	1 h
249520_at	AT5G38670	-1.6867	0.021988	1 h
247685_at	AT5G59680	-1.68691	0.02943	1 h
249560_at	AT5G38330	-1.68714	0.029058	1 h
265301_s_at	AT2G13960	-1.68719	0.017134	1 h
265301_s_at	AT5G02320	-1.68719	0.017134	1 h
263045_at	AT2G05370	-1.68756	0.01107	1 h
265899_s_at	AT1G20140	-1.68997	0.042918	1 h
265899_s_at	AT2G25700	-1.68997	0.042918	1 h
253015_at	AT4G37950	-1.69638	0.042096	1 h
262836_at	AT1G14680	-1.69807	0.042368	1 h
259350_at	AT3G05140	-1.70644	0.014231	1 h
257223_at	AT3G27840	-1.7065	0.024914	1 h
261001_at	AT1G26530	-1.70915	0.032173	1 h
256014_at	AT1G19200	-1.71824	0.01759	1 h
258748_at	AT3G05930	-1.72467	0.02869	1 h
263953_at	AT2G36050	-1.74471	0.020507	1 h
249383_at	AT5G39860	-1.75667	0.007403	1 h
266068_at	AT2G18640	-1.75841	0.02705	1 h
260225_at	AT1G74590	-1.75961	0.005624	1 h
253508_at	AT4G31680	-1.76183	0.044239	1 h
257246_at	AT3G24130	-1.77426	0.044191	1 h
252244_at	AT3G50130	-1.77741	0.037124	1 h
262554_at	AT1G31380	-1.77805	0.008035	1 h
245553_at	AT4G15370	-1.7822	0.017848	1 h
264143_at	AT1G79330	-1.78953	0.004636	1 h
253207_at	AT4G34770	-1.79697	0.0132	1 h
259107_at	AT3G05460	-1.80303	0.048705	1 h
247160_at	AT5G65820	-1.80989	0.022492	1 h
251167_at	AT3G63360	-1.81699	0.027917	1 h
259108_at	AT3G05540	-1.83129	0.043304	1 h
261200_at	AT1G12960	-1.83853	0.027587	1 h
254931_at	AT4G11460	-1.84874	0.006862	1 h
246136_at	AT5G28470	-1.85031	0.026215	1 h
251061_at	AT5G01830	-1.8693	0.029273	1 h
254507_at	AT4G20160	-1.8768	0.008596	1 h
264227_at	AT1G67500	-1.88623	0.022136	1 h
251692_s_at	AT3G52020	-1.88836	0.040458	1 h
251692_s_at	AT3G56540	-1.88836	0.040458	1 h
261928_at	AT1G22480	-1.89271	0.012421	1 h
259735_at	AT1G64405	-1.90734	0.009838	1 h
249349_at	AT5G40350	-1.90933	0.028219	1 h
254235_at	AT4G23750	-1.90962	0.018751	1 h
254149_at	AT4G24300	-1.91501	0.03158	1 h
249509_at	AT5G38390	-1.92138	0.029347	1 h
249981_at	AT5G18510	-1.93094	0.020203	1 h
252263_at	AT3G49520	-1.93496	0.01193	1 h
264753_at	AT1G61490	-1.94882	0.003877	1 h
252314_at	AT3G49400	-1.95033	0.006726	1 h
263879_at	AT2G22030	-1.95164	0.029454	1 h
263884_at	AT2G36920	-1.96631	0.011636	1 h
249858_at	AT5G23000	-1.97015	0.038374	1 h
258540_at	AT3G06990	-2.0004	0.007497	1 h
251398_at	AT3G60580	-2.01008	0.008251	1 h
266381_at	AT2G14670	-2.0145	0.049595	1 h
253576_at	AT4G31070	-2.01493	0.005113	1 h
259784_at	AT1G29450	-2.02071	0.016718	1 h
258739_s_at	AT1G54300	-2.02077	0.007344	1 h
258739_s_at	AT3G05770	-2.02077	0.007344	1 h
261100_at	AT1G63020	-2.02154	0.010197	1 h
263311_at	AT2G10340	-2.02184	0.02404	1 h
255419_at	AT4G03230	-2.03475	0.027819	1 h
262241_at	AT1G48390	-2.04281	0.049381	1 h
247016_at	AT5G66970	-2.05359	0.017383	1 h
247245_at	AT5G64720	-2.05969	0.047559	1 h
255515_at	AT4G02250	-2.06736	0.009033	1 h
262060_at	AT1G80170	-2.0808	0.008875	1 h
264981_at	AT1G27160	-2.08386	0.027167	1 h
264918_at	AT1G60530	-2.09782	0.014512	1 h
259923_at	AT1G72760	-2.10156	0.006579	1 h
253502_at	AT4G31940	-2.11017	0.037029	1 h
247253_at	AT5G64790	-2.11761	0.004398	1 h
246826_at	AT5G26310	-2.11894	0.012223	1 h
248318_at	AT5G52690	-2.11981	0.042738	1 h
263781_at	AT2G46360	-2.12882	0.002643	1 h
255126_at	AT4G08270	-2.13055	0.023447	1 h
254590_at	AT4G18860	-2.13581	0.023239	1 h
257468_at	AT1G47470	-2.13677	0.023096	1 h
253211_at	AT4G34880	-2.15322	0.033722	1 h
251751_at	AT3G55720	-2.15599	0.006684	1 h
249947_at	AT5G19200	-2.15742	0.013972	1 h
263094_at	AT2G16020	-2.16798	0.008044	1 h
258427_at	AT3G16600	-2.1712	0.029053	1 h
266762_at	AT2G47120	-2.17558	0.0394	1 h
252569_at	AT3G45420	-2.18139	0.029039	1 h
248794_at	AT5G47220	-2.18804	0.02231	1 h
263561_at	AT2G15360	-2.18855	0.035028	1 h
249819_at	AT5G23640	-2.1899	0.002063	1 h
263385_at	AT2G40170	-2.19916	0.047456	1 h
260131_at	AT1G66310	-2.22117	0.002027	1 h
250267_at	AT5G12930	-2.2217	0.047793	1 h
257327_at	ATMG01240	-2.23585	0.015107	1 h
250069_at	AT5G17970	-2.23719	0.031574	1 h
249270_at	AT5G41780	-2.23773	0.036458	1 h
262510_at	AT1G11270	-2.24603	0.003934	1 h
249646_at	AT5G37030	-2.2676	0.010579	1 h
258407_at	AT3G17620	-2.27382	0.008649	1 h
260084_at	AT1G63210	-2.29354	0.0221	1 h
264634_at	AT1G65670	-2.31027	0.031726	1 h
252219_at	AT3G50160	-2.31221	0.005925	1 h
245128_at	AT2G45380	-2.33981	0.034162	1 h
247540_at	AT5G61590	-2.34083	0.002051	1 h
265578_at	AT2G20100	-2.34376	0.005811	1 h
246254_at	AT4G36450	-2.3451	0.02142	1 h
260721_at	AT1G48060	-2.37123	0.022327	1 h
253710_at	AT4G29230	-2.39391	0.004598	1 h
260179_at	AT1G70690	-2.39408	0.009667	1 h
247646_at	AT5G59990	-2.39864	0.02473	1 h
254440_at	AT4G21020	-2.41353	0.004195	1 h
264276_at	AT1G60380	-2.43039	0.00638	1 h
250345_at	AT5G11940	-2.43941	0.02891	1 h
250777_at	AT5G05440	-2.44496	0.001519	1 h
246570_at	AT5G14990	-2.45966	0.02382	1 h
248152_at	AT5G54260	-2.46997	0.035204	1 h
263407_at	AT2G04038	-2.47692	0.041959	1 h
265275_at	AT2G28440	-2.48626	0.018081	1 h
253179_at	AT4G35200	-2.55819	0.015998	1 h
263146_at	AT1G53940	-2.58421	0.046668	1 h
259699_at	AT1G68940	-2.61029	0.002063	1 h
247576_at	AT5G61280	-2.62425	0.015264	1 h
263411_at	AT2G28710	-2.62507	0.008041	1 h
256971_at	AT3G21100	-2.65068	0.008712	1 h
262359_at	AT1G73066	-2.6769	0.001491	1 h
252776_at	AT3G42940	-2.68715	0.005983	1 h
248374_at	AT5G51870	-2.71494	0.007304	1 h
247105_at	AT5G66630	-2.7151	0.012448	1 h
256051_at	AT1G06970	-2.71859	0.004312	1 h
247344_at	AT5G63750	-2.72796	0.001378	1 h
255416_at	AT4G03170	-2.74674	0.024559	1 h
262642_at	AT1G62690	-2.76257	0.009289	1 h
257998_at	AT3G27510	-2.76357	0.007521	1 h
263081_at	AT2G27220	-2.78124	0.04233	1 h
260783_at	AT1G06160	-2.82555	0.021341	1 h
254292_at	AT4G23030	-2.82767	0.000696	1 h
265821_at	AT2G17950	-2.8475	0.002849	1 h
255422_at	AT4G03270	-2.85001	0.00145	1 h
259203_at	AT3G09130	-2.86478	0.015882	1 h
261278_at	AT1G05800	-2.92336	0.002278	1 h
251201_at	AT3G63020	-2.93461	0.004457	1 h
262290_at	AT1G70985	-2.94055	0.005125	1 h
255003_at	AT4G09950	-2.95262	0.008504	1 h
263836_at	AT2G40330	-2.95737	0.040601	1 h
252544_at	AT3G45810	-2.98694	0.00517	1 h
252780_at	AT3G42960	-2.99916	0.021809	1 h
266532_at	AT2G16890	-3.02275	0.00102	1 h
255748_at	AT1G32000	-3.03317	0.042717	1 h
258319_at	AT3G22700	-3.03727	0.002304	1 h
264167_at	AT1G02060	-3.04234	0.020453	1 h
258031_s_at	AT3G27480	-3.0976	0.004053	1 h
258031_s_at	AT3G27490	-3.0976	0.004053	1 h
256056_at	AT1G07190	-3.10903	0.000699	1 h
264163_at	AT1G65450	-3.1647	0.005191	1 h
253732_at	AT4G29140	-3.17192	0.000933	1 h
257465_at	AT1G13040	-3.17407	0.000776	1 h
262698_at	AT1G75960	-3.18145	0.04069	1 h
252857_at	AT4G39756	-3.19142	0.000423	1 h
257373_at	AT2G43140	-3.19625	0.000676	1 h
257308_at	AT3G28120	-3.26838	0.002627	1 h
259565_at	AT1G20530	-3.29362	0.040773	1 h
265687_s_at	AT2G24470	-3.3182	0.00446	1 h
265687_s_at	AT4G36120	-3.3182	0.00446	1 h
265438_at	AT2G20970	-3.32128	0.015396	1 h
245646_x_at	AT1G24851	-3.36645	0.000411	1 h
245646_x_at	AT1G25025	-3.36645	0.000411	1 h
245646_x_at	AT1G25112	-3.36645	0.000411	1 h
245646_x_at	AT1G25180	-3.36645	0.000411	1 h
245664_at	AT1G28327	-3.43548	0.00835	1 h
261499_at	AT1G28430	-3.54207	0.000234	1 h
267289_at	AT2G23770	-3.61332	0.001817	1 h
247024_at	AT5G66985	-3.70131	0.023189	1 h
246584_at	AT5G14730	-3.70561	0.000971	1 h
264681_s_at	AT1G65550	-3.77735	0.006529	1 h
264681_s_at	AT5G25420	-3.77735	0.006529	1 h
248662_at	AT5G48690	-3.98943	0.002061	1 h
257349_at	AT2G30630	-3.99782	0.004316	1 h
256684_at	AT3G32040	-4.01166	0.001433	1 h
267034_at	AT2G38310	-4.06677	0.000256	1 h
250629_at	AT5G07390	-4.07324	0.000469	1 h
256774_at	AT3G13760	-4.24998	0.000656	1 h
258347_at	AT3G17520	9.53432	2.893e-05	3 h
245627_at	AT1G56600	8.6748	5.487e-05	3 h
247718_at	AT5G59310	8.38998	5.546e-05	3 h
245982_at	AT5G13170	8.38939	0.00253764	3 h
250648_at	AT5G06760	8.3533	0.00220198	3 h
260203_at	AT1G52890	7.82695	4.944e-05	3 h
262940_at	AT1G79520	7.73096	5.304e-05	3 h
262128_at	AT1G52690	7.54669	0.00031785	3 h
266544_at	AT2G35300	7.43793	8.01e-06	3 h
260097_at	AT1G73220	7.3845	0.00030087	3 h
248352_at	AT5G52300	7.37321	4.398e-05	3 h
245953_at	AT5G28520	6.97106	0.0001011	3 h
265216_at	AT1G05100	6.82463	1.645e-05	3 h
247437_at	AT5G62490	6.77587	3.299e-05	3 h
255795_at	AT2G33380	6.58657	1.748e-05	3 h
247957_at	AT5G57050	6.5031	0.00109057	3 h
245713_at	AT5G04370	6.38103	3.648e-05	3 h
258224_at	AT3G15670	6.28788	0.00030775	3 h
265024_at	AT1G24600	6.25715	5.624e-05	3 h
256114_at	AT1G16850	6.14847	0.00119695	3 h
266462_at	AT2G47770	6.13648	2.009e-05	3 h
264217_at	AT1G60190	6.10803	1.606e-05	3 h
265084_at	AT1G03790	6.08399	0.00031889	3 h
257672_at	AT3G20300	6.01905	0.00368538	3 h
263497_at	AT2G42540	5.95974	0.00016632	3 h
266274_at	AT2G29380	5.93916	0.00016757	3 h
255521_at	AT4G02280	5.87843	0.0001038	3 h
258498_at	AT3G02480	5.85876	0.00018947	3 h
250624_at	AT5G07330	5.79942	0.0085939	3 h
247095_at	AT5G66400	5.77025	4.887e-05	3 h
247723_at	AT5G59220	5.70965	4.217e-05	3 h
266900_at	AT2G34610	5.65235	7.65e-05	3 h
264612_at	AT1G04560	5.57805	0.00038474	3 h
264494_at	AT1G27461	5.52792	4.495e-05	3 h
261077_at	AT1G07430	5.4205	0.00010956	3 h
251824_at	AT3G55090	5.30717	0.00076437	3 h
258325_at	AT3G22830	5.29966	0.00039987	3 h
246582_at	AT1G31750	5.29709	0.00208062	3 h
253293_at	AT4G33905	5.2911	0.00169514	3 h
266098_at	AT2G37870	5.25595	5.83e-05	3 h
266503_at	AT2G47780	5.22551	3.421e-05	3 h
252321_at	AT3G48510	5.21631	0.00757905	3 h
248969_at	AT5G45310	5.20626	0.00036633	3 h
255723_at	AT3G29575	5.19147	0.00011346	3 h
252073_at	AT3G51750	5.10241	0.00676532	3 h
249117_at	AT5G43840	5.08829	0.0263028	3 h
248505_at	AT5G50360	5.07152	0.00012318	3 h
267080_at	AT2G41190	5.07135	4.114e-05	3 h
262448_at	AT1G49450	5.0067	7.252e-05	3 h
266327_at	AT2G46680	4.97294	4.932e-05	3 h
248337_at	AT5G52310	4.94724	0.00010614	3 h
262229_at	AT1G68620	4.88497	7.832e-05	3 h
253494_at	AT4G31830	4.87269	0.0003909	3 h
266550_s_at	AT2G35070	4.8708	0.00013194	3 h
266550_s_at	AT2G35090	4.8708	0.00013194	3 h
266346_at	AT2G01430	4.85636	0.00173656	3 h
249454_at	AT5G39520	4.83656	8.822e-05	3 h
255943_at	AT1G22370	4.83191	0.00081545	3 h
257163_at	AT3G24310	4.79606	0.00551349	3 h
265817_at	AT2G18050	4.79042	0.00119929	3 h
247897_at	AT5G57810	4.76894	0.00042549	3 h
260357_at	AT1G69260	4.76116	4.935e-05	3 h
260040_at	AT1G68765	4.7182	0.00727214	3 h
255527_at	AT4G02360	4.66426	0.0256081	3 h
247717_at	AT5G59320	4.66404	0.00012998	3 h
248915_at	AT5G45690	4.65885	0.00010904	3 h
260568_at	AT2G43570	4.64437	0.00704053	3 h
267168_at	AT2G37770	4.63125	0.00024247	3 h
265199_s_at	AT2G36770	4.59458	0.00011474	3 h
265199_s_at	AT2G36780	4.59458	0.00011474	3 h
262148_at	AT1G52560	4.5633	0.000123	3 h
259705_at	AT1G77450	4.54068	6.867e-05	3 h
253872_at	AT4G27410	4.51428	8.097e-05	3 h
263210_at	AT1G10585	4.49817	8.041e-05	3 h
261431_at	AT1G18710	4.47073	0.00314024	3 h
265672_at	AT2G31980	4.42797	0.00024746	3 h
265119_at	AT1G62570	4.42467	0.00014071	3 h
256285_at	AT3G12510	4.42015	0.0002676	3 h
262680_at	AT1G75880	4.3977	0.00018203	3 h
251580_at	AT3G58450	4.39103	7.36e-05	3 h
262831_at	AT1G14730	4.38568	0.0001341	3 h
250826_at	AT5G05220	4.38468	0.00010566	3 h
247061_at	AT5G66780	4.33298	0.00020715	3 h
253344_at	AT4G33550	4.3281	0.00133092	3 h
249771_at	AT5G24080	4.31011	0.00095875	3 h
249917_at	AT5G22460	4.2986	0.00013586	3 h
267117_at	AT2G32560	4.15974	0.00126805	3 h
251725_at	AT3G56260	4.14334	0.00024374	3 h
266292_at	AT2G29350	4.13464	0.00474832	3 h
252908_at	AT4G39670	4.11591	0.00039	3 h
254440_at	AT4G21020	4.09928	0.0190704	3 h
251272_at	AT3G61890	4.09775	0.00013219	3 h
254952_at	AT4G10955	4.09271	0.00015966	3 h
254952_at	AT4G10960	4.09271	0.00015966	3 h
258983_at	AT3G08860	4.08547	0.00011779	3 h
252102_at	AT3G50970	4.0841	9.718e-05	3 h
259058_at	AT3G03470	4.07137	0.00025701	3 h
245904_at	AT5G11110	4.06467	0.00023571	3 h
258901_at	AT3G05640	4.05841	0.00011113	3 h
257271_at	AT3G28007	4.04618	0.00258787	3 h
256789_at	AT3G13672	4.04576	0.0001274	3 h
260727_at	AT1G48100	4.04388	0.0003429	3 h
267008_at	AT2G39350	4.02499	0.00042602	3 h
245749_at	AT1G51090	4.00876	0.00564739	3 h
256319_at	AT1G35910	3.99659	0.00059327	3 h
253829_at	AT4G28040	3.99236	0.00031945	3 h
251084_at	AT5G01520	3.98277	0.00012665	3 h
250287_at	AT5G13330	3.9603	0.00069579	3 h
263005_at	AT1G54540	3.93138	0.0025644	3 h
262047_at	AT1G80160	3.91206	0.00021312	3 h
249278_at	AT5G41900	3.90989	0.0233993	3 h
264514_at	AT1G09500	3.88271	0.00394939	3 h
255250_at	AT4G05100	3.86999	0.00012343	3 h
263158_at	AT1G54160	3.86782	0.0021981	3 h
260643_at	AT1G53270	3.86091	0.0097639	3 h
254806_at	AT4G12430	3.84907	0.00048647	3 h
254806_at	AT4G12432	3.84907	0.00048647	3 h
258695_at	AT3G09640	3.84764	0.0215478	3 h
260875_at	AT1G21410	3.84555	0.00132201	3 h
262113_at	AT1G02820	3.83889	0.00024975	3 h
249614_at	AT5G37300	3.83822	0.00070494	3 h
254189_at	AT4G24000	3.82941	0.00177876	3 h
254823_at	AT4G12580	3.8206	0.00103024	3 h
253994_at	AT4G26080	3.81144	0.00013026	3 h
253851_at	AT4G28110	3.80652	0.00016826	3 h
262496_at	AT1G21790	3.79886	0.0002143	3 h
265913_at	AT2G25625	3.79793	0.00047411	3 h
264415_at	AT1G43160	3.79359	0.00084105	3 h
245955_at	AT5G28510	3.77904	0.00208882	3 h
245705_at	AT5G04390	3.76941	0.0117439	3 h
251137_at	AT5G01300	3.76841	0.00138487	3 h
264618_at	AT2G17680	3.76235	0.00023209	3 h
254562_at	AT4G19230	3.74671	0.00026573	3 h
260915_at	AT1G02660	3.73929	0.00013115	3 h
259921_at	AT1G72540	3.73285	0.00373069	3 h
260163_at	AT1G79900	3.72817	0.0202615	3 h
264842_at	AT1G03700	3.70301	0.0270042	3 h
263881_at	AT2G21820	3.7021	0.00025231	3 h
245030_at	AT2G26620	3.699	0.00057348	3 h
257280_at	AT3G14440	3.69464	0.00126879	3 h
261248_at	AT1G20030	3.68261	0.00114318	3 h
248209_at	AT5G53990	3.6766	0.00452147	3 h
256211_at	AT1G50960	3.66697	0.0004531	3 h
250882_at	AT5G04000	3.66295	0.00471099	3 h
245724_at	AT1G73390	3.64966	0.00015577	3 h
248959_at	AT5G45630	3.64668	0.00059087	3 h
259282_at	AT3G11430	3.64352	0.00046846	3 h
264147_at	AT1G02205	3.63764	0.00123907	3 h
260264_at	AT1G68500	3.63628	0.00027346	3 h
266267_at	AT2G29460	3.63366	0.00123532	3 h
249246_at	AT5G42290	3.62462	0.0166424	3 h
256014_at	AT1G19200	3.60289	0.00872087	3 h
258652_at	AT3G09910	3.5937	0.010921	3 h
250760_at	AT5G06040	3.58414	0.00529739	3 h
262061_at	AT1G80110	3.56415	0.00065982	3 h
251668_at	AT3G57010	3.55642	0.00190695	3 h
260540_at	AT2G43500	3.54979	0.0121903	3 h
250158_at	AT5G15190	3.54859	0.00025526	3 h
264146_at	AT1G02205	3.54566	0.00065272	3 h
259231_at	AT3G11410	3.54357	0.00025686	3 h
252872_at	AT4G40010	3.54131	0.00047596	3 h
245711_at	AT5G04340	3.53373	0.000182	3 h
254413_at	AT4G21440	3.5299	0.00018573	3 h
253685_at	AT4G29710	3.52832	0.00041225	3 h
256296_at	AT1G69480	3.51985	0.00048528	3 h
245734_at	AT1G73480	3.5151	0.00040867	3 h
251156_at	AT3G63060	3.50264	0.00056128	3 h
264953_at	AT1G77120	3.49143	0.0004135	3 h
246432_at	AT5G17490	3.4902	0.00030719	3 h
259150_at	AT3G10320	3.48996	0.00089853	3 h
264652_at	AT1G08920	3.48392	0.00105666	3 h
255048_at	AT4G09600	3.46983	0.00400305	3 h
258362_at	AT3G14280	3.46646	0.00044356	3 h
263433_at	AT2G22240	3.43718	0.00029507	3 h
259922_at	AT1G72770	3.43032	0.00032157	3 h
264562_at	AT1G55760	3.42235	0.00036855	3 h
266743_at	AT2G02990	3.4196	0.00069483	3 h
245998_at	AT5G20830	3.41726	0.00019111	3 h
264318_at	AT1G04220	3.41719	0.00046765	3 h
248411_at	AT5G51580	3.4162	0.00373259	3 h
252997_at	AT4G38400	3.40692	0.0005468	3 h
246481_s_at	AT5G15960	3.40682	0.00073926	3 h
246481_s_at	AT5G15970	3.40682	0.00073926	3 h
264289_at	AT1G61890	3.40571	0.0004317	3 h
262482_at	AT1G17020	3.40369	0.00118233	3 h
250182_at	AT5G14470	3.40001	0.00476038	3 h
265276_at	AT2G28400	3.38602	0.00027745	3 h
253182_at	AT4G35190	3.38391	0.00258933	3 h
245427_at	AT4G17550	3.38239	0.00042078	3 h
267203_at	AT2G31035	3.38008	0.00026583	3 h
251039_at	AT5G02020	3.37262	0.0124597	3 h
245748_at	AT1G51140	3.37172	0.00021533	3 h
245163_at	AT2G33230	3.36988	0.00183392	3 h
248909_at	AT5G45810	3.3698	0.00152826	3 h
256300_at	AT1G69490	3.36687	0.00087096	3 h
245668_at	AT1G28330	3.36635	0.0159898	3 h
263149_at	AT1G53970	3.34805	0.00165036	3 h
258620_at	AT3G02940	3.34051	0.00279509	3 h
256595_x_at	AT3G28530	3.33965	0.00074842	3 h
252209_at	AT3G50400	3.32972	0.00173999	3 h
265111_at	AT1G62510	3.32893	0.00023607	3 h
251775_s_at	AT2G39800	3.32697	0.00035039	3 h
251775_s_at	AT3G55610	3.32697	0.00035039	3 h
260900_s_at	AT1G21400	3.32429	0.00020713	3 h
260900_s_at	AT5G34780	3.32429	0.00020713	3 h
258739_s_at	AT1G54300	3.31128	0.00306301	3 h
258739_s_at	AT3G05770	3.31128	0.00306301	3 h
266778_at	AT2G29090	3.30373	0.00027259	3 h
256861_at	AT3G23920	3.29913	0.00037734	3 h
263157_at	AT1G54100	3.29017	0.00025124	3 h
248750_at	AT5G47530	3.2833	0.00100295	3 h
255903_at	AT1G17950	3.27949	0.00072983	3 h
262116_at	AT1G02816	3.27352	0.00029052	3 h
254085_at	AT4G24960	3.27317	0.00079343	3 h
267509_at	AT2G45660	3.26767	0.0169577	3 h
267477_at	AT2G02710	3.26464	0.00042325	3 h
253373_at	AT4G33150	3.26398	0.00022671	3 h
254269_at	AT4G23050	3.25555	0.00025851	3 h
246251_at	AT4G37220	3.25344	0.00038026	3 h
257022_at	AT3G19580	3.24597	0.00029321	3 h
263811_at	AT2G04350	3.24429	0.00079009	3 h
247344_at	AT5G63750	3.23972	0.00027582	3 h
246922_at	AT5G25110	3.23136	0.00064847	3 h
266555_at	AT2G46270	3.22961	0.0003034	3 h
245389_at	AT4G17480	3.22908	0.00304304	3 h
246831_at	AT5G26340	3.22651	0.00033878	3 h
254917_at	AT4G11350	3.22448	0.00907487	3 h
250855_at	AT5G04730	3.21912	0.004565	3 h
245699_at	AT5G04250	3.21299	0.00025469	3 h
252487_at	AT3G46660	3.2095	0.0157075	3 h
250200_at	AT5G14130	3.20363	0.00033498	3 h
253638_at	AT4G30470	3.2019	0.00035597	3 h
267427_at	AT2G34830	3.19515	0.00529397	3 h
266392_at	AT2G41280	3.181	0.00063337	3 h
256464_at	AT1G32560	3.18085	0.0186059	3 h
266695_at	AT2G19810	3.18067	0.00037121	3 h
267425_at	AT2G34810	3.17956	0.00050335	3 h
261957_at	AT1G64660	3.16419	0.00043813	3 h
265796_at	AT2G35730	3.158	0.0152847	3 h
261367_at	AT1G53080	3.15559	0.0011998	3 h
263495_at	AT2G42530	3.15073	0.00945798	3 h
262097_at	AT1G55990	3.14992	0.0135374	3 h
253859_at	AT4G27657	3.14703	0.00371123	3 h
245560_at	AT4G15480	3.14345	0.021981	3 h
265197_at	AT2G36750	3.13978	0.00547276	3 h
253128_at	AT4G36070	3.10967	0.00312392	3 h
251716_at	AT3G55870	3.10604	0.00027817	3 h
252450_s_at	AT3G47090	3.09533	0.0021993	3 h
252450_s_at	AT3G47580	3.09533	0.0021993	3 h
253263_at	AT4G34000	3.08045	0.00035821	3 h
250541_at	AT5G09520	3.07947	0.00201332	3 h
250279_at	AT5G13200	3.07316	0.00096313	3 h
266196_at	AT2G39110	3.07264	0.00152796	3 h
261065_at	AT1G07500	3.0719	0.0231494	3 h
250230_at	AT5G13900	3.06935	0.0011488	3 h
252515_at	AT3G46230	3.06656	0.00540159	3 h
251988_at	AT3G53300	3.06163	0.00293501	3 h
260140_at	AT1G66390	3.05751	0.00299492	3 h
260561_at	AT2G43580	3.04548	0.013475	3 h
249234_at	AT5G42200	3.04271	0.00061899	3 h
265680_at	AT2G32150	3.03836	0.00097086	3 h
251191_at	AT3G62590	3.03511	0.00278406	3 h
253595_at	AT4G30830	3.02053	0.0162194	3 h
251569_at	AT3G58290	3.00785	0.00384814	3 h
250239_at	AT5G13580	3.00772	0.00533923	3 h
255032_at	AT4G09500	3.00442	0.0026722	3 h
247455_at	AT5G62470	2.99924	0.0006689	3 h
247672_at	AT5G60220	2.99718	0.00037883	3 h
250157_at	AT5G15180	2.98137	0.00556207	3 h
248207_at	AT5G53970	2.98135	0.00305645	3 h
245919_at	AT5G28780	2.98102	0.0184752	3 h
261899_at	AT1G80820	2.97503	0.00217603	3 h
259232_at	AT3G11420	2.97341	0.00049016	3 h
262347_at	AT1G64110	2.96914	0.00100719	3 h
261420_at	AT1G07720	2.96642	0.00063936	3 h
246097_at	AT5G20270	2.9652	0.00214088	3 h
254597_at	AT4G18980	2.96411	0.00332203	3 h
247488_at	AT5G61820	2.964	0.00084572	3 h
254210_at	AT4G23450	2.95421	0.00113765	3 h
245412_at	AT4G17280	2.95237	0.00222228	3 h
249937_at	AT5G22470	2.95	0.00508628	3 h
247120_at	AT5G65990	2.94754	0.00035503	3 h
260909_at	AT1G02670	2.92374	0.00614039	3 h
262635_at	AT1G06570	2.9225	0.00132282	3 h
245422_at	AT4G17470	2.9191	0.00126062	3 h
251356_at	AT3G61060	2.90754	0.00060287	3 h
261428_at	AT1G18870	2.89845	0.00099487	3 h
248236_at	AT5G53870	2.8865	0.00643265	3 h
266170_at	AT2G39050	2.88562	0.00643756	3 h
252888_at	AT4G39210	2.88504	0.00521386	3 h
267327_at	AT2G19410	2.88226	0.00262246	3 h
263907_at	AT2G36270	2.88191	0.00240077	3 h
267559_at	AT2G45570	2.86219	0.0119226	3 h
251060_at	AT5G01820	2.86001	0.00507575	3 h
261134_at	AT1G19630	2.85707	0.00229809	3 h
255891_at	AT1G17870	2.8565	0.00075034	3 h
254276_at	AT4G22820	2.85617	0.00101361	3 h
248318_at	AT5G52690	2.85174	0.0157487	3 h
259793_at	AT1G64380	2.84785	0.00272229	3 h
257821_at	AT3G25170	2.84265	0.00286359	3 h
255787_at	AT2G33590	2.83732	0.00115815	3 h
257884_at	AT3G16960	2.83421	0.00597173	3 h
253737_at	AT4G28703	2.83358	0.00971501	3 h
260035_at	AT1G68850	2.82119	0.00293731	3 h
263208_at	AT1G10480	2.81666	0.0054892	3 h
248248_at	AT5G53120	2.81664	0.00055333	3 h
257893_at	AT3G17000	2.8163	0.00065499	3 h
258957_at	AT3G01420	2.8126	0.00080452	3 h
263825_at	AT2G40370	2.80415	0.00574451	3 h
253254_at	AT4G34650	2.80251	0.00126052	3 h
250478_at	AT5G10250	2.80214	0.00131088	3 h
256139_at	AT1G48660	2.80135	0.0160057	3 h
259167_at	AT3G01570	2.79959	0.0131789	3 h
259432_at	AT1G01520	2.79736	0.01019	3 h
264102_at	AT1G79270	2.79541	0.00054352	3 h
244911_at	ATMG00820	2.78935	0.010882	3 h
252563_at	AT3G45970	2.78802	0.000744	3 h
252006_at	AT3G52820	2.78713	0.0238123	3 h
267538_at	AT2G41870	2.78164	0.00060086	3 h
250266_at	AT5G12910	2.78103	0.0238613	3 h
248917_at	AT5G45850	2.77495	0.00117559	3 h
257011_at	AT3G14070	2.77138	0.0221367	3 h
259445_at	AT1G02400	2.76783	0.00452276	3 h
261242_at	AT1G32960	2.76543	0.00722938	3 h
249101_at	AT5G43580	2.76504	0.00863515	3 h
249616_s_at	AT5G37440	2.763	0.00349173	3 h
249616_s_at	AT5G37750	2.763	0.00349173	3 h
250781_at	AT5G05410	2.76238	0.0004757	3 h
266108_at	AT2G37900	2.75703	0.0203809	3 h
267300_at	AT2G30140	2.74439	0.00328503	3 h
246272_at	AT4G37150	2.7399	0.0012761	3 h
259789_at	AT1G29395	2.72919	0.00074221	3 h
264143_at	AT1G79330	2.72884	0.00734435	3 h
256290_at	AT3G12203	2.72492	0.00052672	3 h
258887_at	AT3G05630	2.72401	0.0157094	3 h
266142_at	AT2G39030	2.71828	0.00247157	3 h
256378_at	AT1G66830	2.71347	0.0164871	3 h
249619_at	AT5G37500	2.71322	0.0159505	3 h
256069_at	AT1G13740	2.71073	0.0008914	3 h
264787_at	AT2G17840	2.70673	0.00103846	3 h
261385_at	AT1G05450	2.70356	0.00875143	3 h
245076_at	AT2G23170	2.70127	0.00163471	3 h
264210_at	AT1G22640	2.69669	0.00056144	3 h
245186_at	AT1G67710	2.69605	0.00097865	3 h
247883_at	AT5G57790	2.69536	0.008736	3 h
266690_at	AT2G19900	2.69451	0.00047944	3 h
264716_at	AT1G70170	2.68847	0.0223829	3 h
262098_at	AT1G56170	2.67508	0.00119726	3 h
262164_at	AT1G78070	2.66973	0.0044202	3 h
251229_at	AT3G62740	2.66943	0.0246402	3 h
261220_at	AT1G19970	2.663	0.00063303	3 h
247918_at	AT5G57610	2.65842	0.00101692	3 h
254634_at	AT4G18650	2.65618	0.00619914	3 h
256073_at	AT1G18100	2.65373	0.0141528	3 h
246727_at	AT5G28010	2.65346	0.0125613	3 h
255811_at	AT4G10250	2.65001	0.00101263	3 h
260917_at	AT1G02700	2.64707	0.0069066	3 h
264436_at	AT1G10370	2.64161	0.0012155	3 h
262307_at	AT1G71000	2.64099	0.00120985	3 h
249352_at	AT5G40430	2.6399	0.00204623	3 h
250608_at	AT5G07420	2.63807	0.00057797	3 h
252368_at	AT3G48520	2.63059	0.00359372	3 h
263829_at	AT2G40435	2.63043	0.00331032	3 h
265881_at	AT2G42480	2.62747	0.00906586	3 h
265239_s_at	AT2G07692	2.61934	0.00494777	3 h
265239_s_at	ATMG01300	2.61934	0.00494777	3 h
256245_at	AT3G12580	2.61289	0.00114522	3 h
261059_at	AT1G01250	2.61	0.0163188	3 h
255824_at	AT2G40530	2.60647	0.00375387	3 h
261735_at	AT1G47765	2.60529	0.0203729	3 h
262424_at	AT1G47680	2.6013	0.0202287	3 h
264940_at	AT1G60470	2.59666	0.00155796	3 h
261648_at	AT1G27730	2.58311	0.0189434	3 h
247680_s_at	AT1G61210	2.57297	0.003036	3 h
254696_at	AT4G17930	2.57037	0.00957015	3 h
261564_at	AT1G01720	2.56823	0.00200708	3 h
259442_at	AT1G02310	2.56641	0.00281833	3 h
254975_at	AT4G10500	2.56419	0.00162554	3 h
262281_at	AT1G68570	2.56338	0.00115208	3 h
264931_at	AT1G60590	2.5595	0.0007724	3 h
248537_at	AT5G50100	2.55822	0.0008852	3 h
261785_at	AT1G08230	2.54994	0.00200057	3 h
265290_at	AT2G22590	2.54855	0.00082454	3 h
250808_at	AT5G05150	2.54777	0.00062968	3 h
250415_at	AT5G11210	2.5445	0.00966437	3 h
249491_at	AT5G39130	2.54186	0.00378069	3 h
254299_at	AT4G22920	2.53101	0.00145639	3 h
264989_at	AT1G27200	2.52871	0.00067586	3 h
245226_at	AT3G29970	2.52759	0.00987033	3 h
249465_at	AT5G39720	2.52562	0.0207035	3 h
259015_at	AT3G07350	2.50872	0.0018262	3 h
254390_at	AT4G21940	2.50607	0.00288955	3 h
267496_at	AT2G30550	2.50037	0.00203553	3 h
[truncated: 1,614 more rows]
