# Supplementary material for: Integrative transcriptomics reveals association of abscisic acid and lignin pathways with cassava whitefly resistance
Source: BMC Plant Biol. 2023 Dec 20;23:657. doi: 10.1186/s12870-023-04607-y (PMC10731783; doi:10.1186/s12870-023-04607-y)
Supplement: Supplementary file 15 — Additional file 15. Hormone-pathway gene nomenclature for cassava. Table S27. Cassava’s SA-pathway gene nomenclature. Table S28. Cassava’s JA-pathway gene nomenclature. Table S29. Cassava’s ET-pathway gene nomenclature. Table S30. Cassava’s ABA-pathway gene nomenclature. [file 12870_2023_4607_MOESM15_ESM.xlsx]

## Sheet: Table S27
Table S27. Cassava's salicylic acid pathway gene nomenclature
Process	Arabidopsis Locus a	Arabidopsis Gene Name a	Cassava Gene Name a	Cassava Locus v.6 b	Cassava Locus v.4 b	Seed Ortholog c	e-value	score	virNOG OG	NOG OG d
Biosynthesis	AT1G74710 AT1G18870	ICS1 ICS2	MeICS1	Manes.14G075200	cassava4.1_026548m	3694.POPTR_0012s07180.1	2.8e-255	886.3	1EKG5	G1169
	AT2G37040 AT3G53260	PAL1 PAL2	MePAL1a	Manes.04G018000	cassava4.1_002591m	29760.VIT_06s0004g02620.t01	0	1170.6	1DSDD	G2986
	AT2G37040 AT3G53260	PAL1 PAL2	MePAL1b	Manes.07G098700	cassava4.1_002709m	3694.POPTR_0008s03810.1	0	1258.4	1DSDD	G2986
	AT2G37040 AT3G53260	PAL1 PAL2	MePAL1c	Manes.08G008400	cassava4.1_002628m	3694.POPTR_0006s12870.1	0	1272.7	1DSDD	G2986
	AT2G37040 AT3G53260	PAL1 PAL2	MePAL1d	Manes.09G063700	cassava4.1_028434m	3694.POPTR_0006s12870.1	0	1266.1	1DSDD	G2986
	AT2G37040 AT3G53260	PAL1 PAL2	MePAL1e	Manes.10G047500	cassava4.1_034377m	3694.POPTR_0008s03810.1	0	1273.1	1DSDD	G2986
	AT5G67160	EPS1	none	none	none	none	none	none	none	107IG & 1040Y
	AT5G13320	PBS3	none	none	none	none	none	none	none	0XQH0
Modification	AT4G39460	SAMT	MeSAMTa	Manes.02G183700	cassava4.1_011643m	3694.POPTR_0005s21910.1	2.9e-127	460.3	1DR1T	10BII
	AT4G39460	SAMT	MeSAMTb	Manes.12G144500	cassava4.1_011698m	4113.PGSC0003DMT400068985	6.7e-145	518.8	1DR1T	10BII
	AT3G11480 AT5G04380 AT5G04370	BSMT1 SMT NAMT1	MeSMTa	Manes.01G138500	cassava4.1_010110m	29760.VIT_04s0023g02240.t01	4.8e-144	516.2	1DTWI	12BHH
	AT3G11480 AT5G04380 AT5G04370	BSMT1 SMT NAMT1	MeSMTb	Manes.01G138600	cassava4.1_028621m	29760.VIT_04s0023g02230.t01	3e-141	506.9	1DTWI	12BHH
	AT3G11480 AT5G04380 AT5G04370	BSMT1 SMT NAMT1	MeSMTc	Manes.02G096900	cassava4.1_010155m	29760.VIT_04s0023g02240.t01	1.2e-147	528.1	1DTWI	12BHH
	AT3G11480 AT5G04380 AT5G04370	BSMT1 SMT NAMT1	MeSMTd	Manes.10G070800	none	3694.POPTR_0019s03920.1	2.3e-105	387.5	1DTWI	12BHH
	AT3G11480 AT5G04380 AT5G04370	BSMT1 SMT NAMT1	MeSMTe	Manes.10G070900	none	3694.POPTR_0019s03920.1	8.6e-107	392.5	1DTWI	12BHH
	AT2G43840 AT2G43820	UGT74F1 UGT74F2	MeUGT74F1a	Manes.01G017800	cassava4.1_007291m	3694.POPTR_0007s00870.1	1e-196	691.4	1DR2R	G1819
	AT2G43840 AT2G43820	UGT74F1 UGT74F2	MeUGT74F1b	Manes.05G120300	cassava4.1_007706m	3694.POPTR_0007s00870.1	1.7e-202	710.7	1DR2R	G1819
	AT2G43840 AT2G43820	UGT74F1 UGT74F2	MeUGT74F1c	Manes.05G120400	none	3694.POPTR_0007s00870.1	1e-199	701.4	1DR2R	G1819
	AT2G43840 AT2G43820	UGT74F1 UGT74F2	MeUGT74F1d	Manes.S103300	none	29760.VIT_05s0094g00990.t01	4.9e-162	576.2	1DR2R	G1819
Signaling	AT5G62570	CBP60a	MeCBP60a1	Manes.06G101400	cassava4.1_004541m	3694.POPTR_0015s08320.1	4.1e-243	845.9	1DZ2M	0YG1A
	AT5G62570	CBP60a	MeCBP60a2	Manes.14G069700	cassava4.1_004609m	3694.POPTR_0015s08320.1	8e-255	884.8	1DZ2M	0YG1A
	AT5G57580	CBP60b	MeCBP60b1	Manes.06G023700	cassava4.1_003427m	3694.POPTR_0018s10340.1	2.9e-301	1039.3	1DRT1	11EYI
	AT5G57580	CBP60b	MeCBP60b2	Manes.16G020900	cassava4.1_003513m	3694.POPTR_0011s04310.1	7.7e-299	1031.2	1DRT1	11EYI
	AT5G57580	CBP60b	MeCBP60b3	Manes.17G039500	cassava4.1_029056m	3694.POPTR_0011s04310.1	3.4e-286	989.2	1DRT1	11EYI
	AT3G48090	EDS1	MeEDS1a	Manes.06G099600	cassava4.1_004074m	3694.POPTR_0012s07640.1	8e-213	745.3	1E058	0YEK6 d
	AT3G48090	EDS1	MeEDS1b	Manes.14G071500	cassava4.1_004219m	3694.POPTR_0012s07640.1	4.6e-205	719.5	1E058	0YEK6 d
	AT1G28480	GRX480	MeGRX480a	Manes.13G141400	cassava4.1_018177m	3694.POPTR_0017s04860.1	1.2e-51	208	1E5UT	G0695
	AT1G28480	GRX480	MeGRX480b	Manes.16G032700	cassava4.1_032399m	3694.POPTR_0011s05780.1	3.3e-51	206.5	1E5UT	G0695
	AT1G28480	GRX480	MeGRX480c	Manes.17G050200	cassava4.1_018360m	3694.POPTR_0011s05780.1	4.5e-48	196.1	1E5UT	G0695
	AT1G64280	NPR1	MeNPR1	Manes.16G100600	cassava4.1_004235m	3694.POPTR_0006s15040.1	3.6e-266	922.5	1DQTN	G0666
	AT5G45110 AT4G19660	NPR3 NPR4	MeNPR3a	Manes.14G155900	cassava4.1_024353m	3694.POPTR_0015s15800.1	8.7e-177	625.5	1DQTN	G0666
	AT5G45110 AT4G19660	NPR3 NPR4	MeNPR3b	Manes.14G156100	cassava4.1_008342m	3847.GLYMA09G02430.1	1.4e-113	415.2	1DQTN	G0666
	AT5G45110 AT4G19660	NPR3 NPR4	MeNPR3c	Manes.16G050900	cassava4.1_004301m	3694.POPTR_0015s15800.1	7.5e-237	825.1	1DQTN	G0666
	AT3G52430	PAD4	MePAD4a	Manes.12G147100	cassava4.1_023771m	3847.GLYMA08G00420.2	7.1e-204	715.7	1DSV9	0Y7YA
	AT3G52430	PAD4	MePAD4b	Manes.12G159500	cassava4.1_004098m	3847.GLYMA08G00420.2	1e-199	701.8	1DSV9	0Y7YA
	AT2G14580 AT2G14610 AT3G19690 AT4G07820 AT4G33710 AT4G33720 AT5G26130	PR1 AT2G14580 AT3G19690 AT4G07820 AT4G33710 AT4G33720 AT5G26130a	MePR1a	Manes.07G050300	cassava4.1_017929m	3694.POPTR_0009s08670.1	7.3e-68	261.9	1E3JI	G2340 d
	AT2G14580 AT2G14610 AT3G19690 AT4G07820 AT4G33710 AT4G33720 AT5G26130	PR1 AT2G14580 AT3G19690 AT4G07820 AT4G33710 AT4G33720 AT5G26130a	MePR1b	Manes.07G050400	cassava4.1_017950m	3694.POPTR_0009s08670.1	1.2e-67	261.2	1E3JI	G2340 d
	AT2G14580 AT2G14610 AT3G19690 AT4G07820 AT4G33710 AT4G33720 AT5G26130	PR1 AT2G14580 AT3G19690 AT4G07820 AT4G33710 AT4G33720 AT5G26130a	MePR1c	Manes.07G050700	cassava4.1_023198m	3694.POPTR_0009s08670.1	1.4e-63	247.7	1E3JI	G2340 d
	AT2G14580 AT2G14610 AT3G19690 AT4G07820 AT4G33710 AT4G33720 AT5G26130	PR1 AT2G14580 AT3G19690 AT4G07820 AT4G33710 AT4G33720 AT5G26130a	MePR1d	Manes.10G089800	cassava4.1_026516m	3694.POPTR_0009s08670.1	1.8e-66	257.3	1E3JI	G2340 d
	AT3G57260	PR2	MePR2	Manes.17G032500	cassava4.1_030133m	4113.PGSC0003DMT400037216	4.9e-40	170.2	1DYF7	0YFZD
	AT1G73805	SARD1	MeSARD1a	Manes.01G014500	cassava4.1_006918m	3694.POPTR_0015s03860.1	4.5e-157	559.7	1DU6I	0Y9AX
	AT1G73805	SARD1	MeSARD1b	Manes.S034100	cassava4.1_008347m	3694.POPTR_0012s05110.1	7e-155	552.4	1DU6I	0Y9AX
	AT4G18760	SNC2	MeSNC2a	Manes.16G042000	none	3694.POPTR_0011s07050.1	6.6e-183	645.6	1DQ16	G4886
	AT4G18760	SNC2	MeSNC2b	Manes.17G058300	cassava4.1_024847m	3694.POPTR_0011s07050.1	1e-188	664.8	1DQ16	G4886
	AT5G65210 AT5G10030	TGA1 TGA4	MeTGA1a	Manes.12G140100	cassava4.1_011813m	3694.POPTR_0007s06180.1	4.3e-156	556.2	1DSN1	0YEGW
	AT5G65210 AT5G10030	TGA1 TGA4	MeTGA1b	Manes.13G089700	cassava4.1_032607m	3694.POPTR_0007s06180.1	9.6e-145	518.5	1DSN1	0YEGW
	AT5G06950 AT3G12250	TGA2 TGA6	MeTGA2a	Manes.04G157200	cassava4.1_007074m	29760.VIT_13s0084g00660.t01	4.2e-195	686	1DV4S	0YSUA
	AT5G06950 AT3G12250	TGA2 TGA6	MeTGA2b	Manes.09G004500	cassava4.1_008329m	3694.POPTR_0016s03590.1	2.2e-218	763.5	1DV4S	0YSUA
	AT5G06950 AT3G12250	TGA2 TGA6	MeTGA2c	Manes.11G007100	cassava4.1_011599m	29760.VIT_13s0084g00660.t01	3.8e-202	709.5	1DV4S	0YSUA
	AT1G22070 AT1G77920	TGA3 TGA7	MeTGA3	Manes.18G071700	none	3694.POPTR_0005s16400.1	3.1e-134	483.4	1DSN1	0YEGW
	AT1G68640	TGA8	MeTGA8a	Manes.06G070900	cassava4.1_008770m	3694.POPTR_0008s11710.1	1.5e-195	687.6	1DVS2	0YG7S
	AT1G68640	TGA8	MeTGA8b	Manes.14G099100	cassava4.1_007351m	3694.POPTR_0008s11710.1	5.9e-208	728.8	1DVS2	0YG7S
	AT1G08320	TGA9	MeTGA9a	Manes.04G004100	cassava4.1_006304m	3694.POPTR_0009s16590.1	1.8e-226	790.4	1DVZS	0YEKH
	AT1G08320	TGA9	MeTGA9b	Manes.11G161500	cassava4.1_006319m	3694.POPTR_0009s16590.1	1.3e-224	784.3	1DVZS	0YEKH
	AT5G06839	TGA10	MeTGA10a	Manes.08G046700	cassava4.1_025203m	29760.VIT_08s0007g06160.t01	7.3e-199	698.7	1DVKF	0YSUA
	AT5G06839	TGA10	MeTGA10b	Manes.09G031700	cassava4.1_022896m	29760.VIT_08s0007g06160.t01	7.3e-201	705.3	1DVKF	0YSUA
	AT3G56400	WRKY70	MeWRKY70a	Manes.07G142400	cassava4.1_012154m	3694.POPTR_0013s09470.1	1.2e-79	302	1E44R	0YZZY
	AT3G56400	WRKY70	MeWRKY70b	Manes.10G002200	cassava4.1_013417m	3694.POPTR_0013s09470.1	2.2e-75	287.7	1E44R	0YZZY
	AT5G26920	CBP60g	none	none	none	none	none	none	none	1083P
	AT5G06960	TGA5	none	none	none	none	none	none	none	104W8
Transport	AT2G21340 AT4G39030	EDS5 EDS5H	MeEDS5a	Manes.04G084700	cassava4.1_004776m	29760.VIT_03s0038g00430.t01	6e-194	682.6	1DZE4	G0534
	AT2G21340 AT4G39030	EDS5 EDS5H	MeEDS5b	Manes.11G091900	cassava4.1_004782m	3694.POPTR_0009s12550.1	2.1e-215	753.8	1DZE4	G0534
	AT2G21340 AT4G39030	EDS5 EDS5H	MeEDS5c	Manes.11G092000	cassava4.1_004787m	3694.POPTR_0009s12570.1	2.3e-222	776.9	1DZE4	G0534
Othere	AT5G48380	BIR1	MeBIR1a	Manes.01G019000	cassava4.1_025921m	4513.MLOC_2655.1	3.1e-123	447.6	1DVBQ	G0515
	AT5G48380	BIR1	MeBIR1e	Manes.13G056500	none	3694.POPTR_0002s24100.1	3.1e-284	982.6	1DVBQ	G0515
	AT1G80840	WRKY40	MeWRKY40b	Manes.11G066500	cassava4.1_011696m	3694.POPTR_0003s18060.1	5.1e-121	439.5	1DUUP	0YHES
	AT4G11070	WRKY41	MeWRKY41	Manes.02G011500	cassava4.1_011518m	3694.POPTR_0003s13840.1	1.6e-130	471.1	1E0M7	0YZU1
	AT4G23810	WRKY53	MeWRKY53	Manes.01G047200	cassava4.1_011106m	3694.POPTR_0003s13840.1	5.2e-132	476.1	1E0M7	0YZU1
a MuItiple Arabidopsis genes correspond to one or more orthologs in cassava in certain cases, resulting in naming of the cassava orthologs using the lowest numbered Arabidopsis ortholog and the addition of lowercase letters (e.g. MeAAO1a, MeAAO1b, etc.). Single Arabidopsis genes correspond to multiple orthologs in cassava in certain cases, resulting in the addition of letters to the cassava ortho…

## Sheet: Table S28
Table S28. Cassava's jasmonic acid pathway gene nomenclature
Process	Arabidopsis Locus a	Arabidopsis Gene Name a	Cassava Gene Name a	Cassava Locus v.6 b	Cassava Locus v.4 b	Seed Ortholog c	e-value	score	virNOG OG	NOG OG d
Biosynthesis	AT2G44810	DAD1	MeDAD1a	Manes.01G274400	cassava4.1_024635m	3694.POPTR_0014s04720.1	3.3e-157	560.1	1EKVZ	11MQ0
	AT2G44810	DAD1	MeDAD1b	Manes.05G055100	cassava4.1_032043m	3694.POPTR_0014s04720.1	1.9e-171	607.4	1EKVZ	11MQ0
	AT3G45140	LOX2	MeLOX2a	Manes.07G002400	cassava4.1_001332m	3694.POPTR_0009s02750.1	0	1328.2	1DRTQ	0YN4N
	AT3G45140	LOX2	MeLOX2b	Manes.07G002500	cassava4.1_001361m	3694.POPTR_0009s02750.1	0	1241.1	1DRTQ	0YN4N
	AT3G45140	LOX2	MeLOX2c	Manes.09G160100	cassava4.1_031047m	3694.POPTR_0009s02750.1	1.2e-91	341.7	1DRTQ	0YN4N
	AT3G45140	LOX2	MeLOX2d	Manes.10G084700	none	3694.POPTR_0009s02750.1	1.5e-35	153.7	1DRTQ	0YN4N
	AT3G45140	LOX2	MeLOX2e	Manes.10G148800	cassava4.1_001314m	3694.POPTR_0009s02750.1	0	1318.5	1DRTQ	0YN4N
	AT3G45140	LOX2	MeLOX2f	Manes.10G148900	cassava4.1_027440m	29760.VIT_13s0064g01480.t01	2.4e-196	690.6	1DRTQ	0YN4N
	AT3G45140	LOX2	MeLOX2g	Manes.10G149000	cassava4.1_021342m	3694.POPTR_0009s02750.1	0	1177.5	1DRTQ	0YN4N
	AT3G45140	LOX2	MeLOX2h	Manes.10G149100	cassava4.1_001321m	3694.POPTR_0009s02750.1	0	1167.5	1DRTQ	0YN4N
	AT1G17420 AT1G72520	LOX3 LOX4	MeLOX3a	Manes.04G145800	cassava4.1_001241m	3694.POPTR_0001s16780.1	0	1599.3	1DUGW	0YN4N
	AT1G17420 AT1G72520	LOX3 LOX4	MeLOX3b	Manes.11G019100	cassava4.1_001238m	3694.POPTR_0001s16780.1	0	1572.8	1DUGW	0YN4N
	AT1G17420 AT1G72520	LOX3 LOX4	MeLOX3c	Manes.16G028000	cassava4.1_022644m	3694.POPTR_0001s16780.1	3.7e-302	1042.7	1DUGW	0YN4N
	AT1G67560	LOX6	MeLOX6	Manes.12G014400	cassava4.1_001259m	3694.POPTR_0008s17810.1	0	1541.2	1DUGW	0YN4N
	AT5G42650	AOS	MeAOSa	Manes.05G166200	none	3694.POPTR_0002s13220.1	8e-233	811.6	1DVYU	0ZAGU
	AT5G42650	AOS	MeAOSb	Manes.18G031800	none	3847.GLYMA04G03740.1	1e-202	711.4	1DVYU	0ZAGU
	AT3G25760 AT3G25770 AT3G25780 AT1G13280	AOC1 AOC2 AOC3 AOC4	MeAOC1a	Manes.01G108000	cassava4.1_014582m	3694.POPTR_0004s10240.1	8e-98	362.1	1DX00	11X07 d
	AT3G25760 AT3G25770 AT3G25780 AT1G13280	AOC1 AOC2 AOC3 AOC4	MeAOC1b	Manes.02G066600	cassava4.1_022180m	3694.POPTR_0004s10240.1	2.5e-80	303.9	1DX00	11X07 d
	AT3G25760 AT3G25770 AT3G25780 AT1G13280	AOC1 AOC2 AOC3 AOC4	MeAOC1c	Manes.14G098200	none	29760.VIT_01s0011g03090.t01	6.9e-89	332.4	1DX00	11X07
	AT2G06050	OPR3	MeOPR3	Manes.03G039700	cassava4.1_009119m	3694.POPTR_0018s07120.1	5e-195	685.6	1E0I3	G1902
Modification	AT3G48520	CYP94B3	MeCYP94B3a	Manes.06G118700	cassava4.1_008626m	3694.POPTR_0012s09880.1	1.4e-218	764.2	1DUAS	G2124
	AT3G48520	CYP94B3	MeCYP94B3b	Manes.14G051800	cassava4.1_021204m	3694.POPTR_0012s09880.1	9.1e-226	788.1	1DUAS	G2124
	AT2G27690	CYP94C1	MeCYP94C1a	Manes.04G005600	cassava4.1_029309m	3694.POPTR_0009s14780.1	1e-224	784.6	1DWBD	G2124
	AT2G27690	CYP94C1	MeCYP94C1b	Manes.09G057100	cassava4.1_030251m	29760.VIT_08s0007g03660.t01	1.8e-222	777.3	1DWBD	G2124
	AT2G27690	CYP94C1	MeCYP94C1c	Manes.11G159900	cassava4.1_029565m	3694.POPTR_0009s14780.1	1.5e-228	797.3	1DWBD	G2124
	AT1G51760	IAR3	MeIAR3a	Manes.04G136800	cassava4.1_023153m	3694.POPTR_0003s04010.1	4.8e-55	219.2	1DSC4	G1473
	AT1G51760	IAR3	MeIAR3b	Manes.11G029500	cassava4.1_007828m	3847.GLYMA13G42880.1	2.7e-194	683.3	1DSC4	G1473
	AT1G44350	ILL6	MeILL6	Manes.02G164500	cassava4.1_006985m	3694.POPTR_0005s20110.1	1.1e-209	734.6	1E0PX	G1473
	AT2G46370	JAR1	MeJAR1a	Manes.01G248400	cassava4.1_004446m	3694.POPTR_0014s09120.1	1.1e-267	927.5	1DQC3	0XQH0
	AT2G46370	JAR1	MeJAR1b	Manes.05G025500	cassava4.1_004899m	3694.POPTR_0014s09120.1	6.2e-271	938.3	1DQC3	0XQH0
	AT1G19640	JMT	MeJMT	Manes.05G156400	cassava4.1_010193m	3694.POPTR_0005s25170.1	1.1e-153	548.1	1DXUV	0YFI3
	AT5G07010	ST2a	MeST2a	Manes.11G008000	cassava4.1_032252m	3694.POPTR_0003s19290.1	8.3e-154	548.5	1DSHJ	11H56
Signaling	AT1G05180 AT2G32410	AXR1 AXL	MeAXR1a	Manes.12G066600	cassava4.1_026844m	3694.POPTR_0012s06310.1	5.3e-269	931.8	1DRV3	G0476
	AT1G05180 AT2G32410	AXR1 AXL	MeAXR1b	Manes.12G067000	none	29760.VIT_12s0059g00610.t01	3.6e-69	266.2	1DRV3	G0476
	AT2G39940	COI1	MeCOI1a	Manes.07G125200	cassava4.1_004043m	29760.VIT_13s0019g03380.t01	2.9e-271	939.5	1DZT1	0XQ54
	AT2G39940	COI1	MeCOI1b	Manes.10G017900	cassava4.1_004100m	3694.POPTR_0008s06460.1	9.9e-272	941	1DZT1	0XQ54
	AT3G61140	CSN1	MeCSN1	Manes.05G039500	cassava4.1_006506m	29760.VIT_15s0048g01980.t01	3.1e-222	776.2	1DXM6	0XRXI
	AT2G29980	FAD3	MeFAD3	Manes.01G160700	cassava4.1_009877m	3694.POPTR_0001s25980.1	1.2e-185	654.4	1DZ40	G3239
	AT3G11170 AT5G05580	FAD7 FAD8	MeFAD7a	Manes.07G130700	cassava4.1_007451m	3694.POPTR_0010s19510.1	1.4e-241	840.5	1DPXV	G3239
	AT3G11170 AT5G05580	FAD7 FAD8	MeFAD7b	Manes.08G093000	cassava4.1_007398m	3694.POPTR_0006s10250.1	4.5e-224	782.3	1DPXV	G3239
	AT3G11170 AT5G05580	FAD7 FAD8	MeFAD7c	Manes.10G011300	cassava4.1_007542m	3694.POPTR_0010s19510.1	6.6e-236	821.6	1DPXV	G3239
	AT5G63110	HDA6	MeHDA6	Manes.14G061800	cassava4.1_006147m	3694.POPTR_0015s09400.1	2.5e-254	882.9	1DSYX	G0123
	AT4G38130	HDA19	MeHDA19	Manes.03G095900	cassava4.1_006130m	3694.POPTR_0009s17200.1	9.4e-276	954.1	1DWXI	G0123
	AT4G16430	JAM3	MeJAM3	Manes.01G199900	cassava4.1_006027m	3694.POPTR_0002s04310.1	2.2e-192	677.2	1DSFC	114N5
	AT3G22160	JAV1	MeJAV1a	Manes.S050000	cassava4.1_015423m	3847.GLYMA13G10840.1	2e-26	124.8	none	0ZCTV d
	AT3G22160	JAV1	MeJAV1b	Manes.S089300	cassava4.1_023919m	3847.GLYMA13G10840.1	9.8e-26	122.5	none	0ZCTV d
	AT1G19180 AT1G74950	JAZ1 JAZ2	MeJAZ1a	Manes.03G042500	cassava4.1_013723m	3694.POPTR_0006s14160.1	2.3e-82	310.8	1DXKK	0ZDCD d
	AT1G19180 AT1G74950	JAZ1 JAZ2	MeJAZ1b	Manes.16G093500	cassava4.1_013620m	3694.POPTR_0006s14160.1	1.8e-79	301.2	1DXKK	0ZDCD d
	AT3G17860	JAZ3	MeJAZ3a	Manes.06G004000	cassava4.1_009349m	3694.POPTR_0015s04880.1	2.1e-121	441	1E1N3	0XTRE
	AT3G17860	JAZ3	MeJAZ3b	Manes.14G172400	cassava4.1_011377m	3694.POPTR_0015s04880.1	1.2e-96	358.6	1E1N3	0XTRE
	AT3G17860	JAZ3	MeJAZ3c	Manes.15G133000	cassava4.1_008790m	29760.VIT_01s0011g05560.t01	1.4e-107	395.2	1E1N3	0XTRE
	AT3G17860	JAZ3	MeJAZ3d	Manes.17G082100	cassava4.1_009865m	29760.VIT_01s0011g05560.t01	8.3e-99	365.9	1E1N3	0XTRE
	AT1G30135	JAZ8	MeJAZ8a	Manes.15G122700	cassava4.1_026855m	29760.VIT_10s0003g03790.t01	2.6e-18	97.1	1E7S4	0Z61E
	AT1G30135	JAZ8	MeJAZ8b	Manes.15G122900	cassava4.1_019045m	29760.VIT_10s0003g03790.t01	5.7e-31	139	1E7S4	0Z61E
	AT1G30135	JAZ8	MeJAZ8c	Manes.17G071600	cassava4.1_018315m	29760.VIT_10s0003g03790.t01	1.1e-20	105.1	1E7S4	0Z61E
	AT5G13220	JAZ10	MeJAZ10a	Manes.08G102800	cassava4.1_016821m	3694.POPTR_0003s16350.1	7.1e-62	242.3	1E5QP	0Z0XE
	AT5G13220	JAZ10	MeJAZ10b	Manes.09G186200	cassava4.1_017020m	3694.POPTR_0003s16350.1	6.3e-61	239.2	1E5QP	0Z0XE
	AT5G20900	JAZ12	MeJAZ12a	Manes.03G055200	cassava4.1_015933m	3694.POPTR_0006s23390.1	1.2e-46	191.8	1E3QS	0YSZ1
	AT5G20900	JAZ12	MeJAZ12b	Manes.07G023500	none	29760.VIT_12s0035g00900.t01	6.1e-35	153.3	1E3QS	0YSZ1
	AT5G20900	JAZ12	MeJAZ12c	Manes.16G088300	cassava4.1_015456m	3694.POPTR_0006s23390.1	5.1e-51	206.5	1E3QS	0YSZ1
	AT4G01370	MPK4	MeMAPK4a	Manes.01G253700	cassava4.1_009957m	29760.VIT_02s0025g00270.t01	2.1e-151	540.4	1DQ9R	0XNY0
	AT4G01370	MPK4	MeMAPK4b	Manes.02G018000	cassava4.1_009399m	29760.VIT_02s0025g00270.t01	9.8e-196	688	1DQ9R	0XNY0
	AT4G01370	MPK4	MeMAPK4c	Manes.05G031200	cassava4.1_010005m	29760.VIT_15s0046g02010.t01	4.6e-203	712.2	1DQ9R	0XNY0
	AT1G25540	MED25	MeMED25	Manes.14G098600	none	3694.POPTR_0010s13870.1	0	1127.1	1DS5K	0ZJYF
	AT1G32640 AT5G46760 AT4G17880	MYC2 MYC3 MYC4	MeMYC2a	Manes.15G182700	cassava4.1_003046m	29760.VIT_02s0012g01320.t01	8.6e-256	888.3	1DXNZ	0YCJJ
	AT1G32640 AT5G46760 AT4G17880	MYC2 MYC3 MYC4	MeMYC2b	Manes.17G016000	cassava4.1_002918m	29760.VIT_02s0012g01320.t01	7.9e-265	918.3	1DXNZ	0YCJJ
	AT4G28910	NINJA	MeNINJAa	Manes.03G024900	cassava4.1_005790m	3694.POPTR_0018s09210.1	1.4e-210	737.6	1E07T	1297C
	AT4G28910	NINJA	MeNINJAb	Manes.16G111600	cassava4.1_005884m	3694.POPTR_0018s09210.1	4.7e-198	696	1E07T	1297C
	AT3G04720	PR4	MePR4a	Manes.08G135100	cassava4.1_016261m	3847.GLYMA19G43460.1	1.1e-87	328.2	1DYQM	G3979
	AT3G04720	PR4	MePR4b	Manes.08G135300	cassava4.1_025410m	29760.VIT_14s0081g00050.t01	1.5e-59	234.6	1DYQM	G3979
	AT3G04720	PR4	MePR4c	Manes.08G135400	cassava4.1_026892m	29760.VIT_14s0081g00050.t01	6e-61	239.2	1DYQM	G3979
	AT4G11260 AT4G23570	SGT1b SGT1a	MeSGT1a1	Manes.02G016700	none	3847.GLYMA16G29450.1	3.4e-92	343.6	1DPQC	G5091
	AT4G11260 AT4G23570	SGT1b SGT1a	MeSGT1a2	Manes.06G153900	cassava4.1_009927m	29760.VIT_16s0050g01510.t01	1.2e-145	521.5	1DPQC	G5091
	AT1G15750	TPL	MeTPL	Manes.11G061200	cassava4.1_000539m	29760.VIT_09s0002g08370.t01	0	2090.8	1DWZZ	0XP3K
	AT5G24780 AT5G24770	VSP1 VSP2	MeVSP1	Manes.11G032000	none	3694.POPTR_0001s19180.1	1.8e-108	397.5	1DYKA	11X3R d
	AT2G40940	ERS1	none	none	none	none	none	none	none	0ZCWX
	AT3G43440	JAZ11	none	none	none	none	none	none	none	none
	AT1G48500	JAZ4	none	none	none	none	none	none	none	none
	AT1G17380	JAZ5	none	none	none	none	none	none	none	108B8
	AT1G72450	JAZ6	none	none	none	none	none	none	none	106NM
	AT2G34600	JAZ7	none	none	none	none	none	none	none	105HQ
	AT1G70700	JAZ9	none	none	none	none	none	none	none	1054B
	AT5G44420	PDF1.2	none	none	none	none	none	none	none	104P4
	AT1G72260	Thi2.1	none	none	none	none	none	none	none	104QQ
a MuItiple Arabidopsis genes correspond to one or more ortholog in cassava in certain cases, resulting in naming of the cassava orthologs using the lowest numbered Arabidopsis ortholog and the addition of lowercase letters (e.g. MeAAO1a, MeAAO1b, etc.). Single Arabidopsis genes correspond to multiple orthologs in cassava in certain cases, resulting in the addition of letters to the cassava orthol…

## Sheet: Table S29
Table S29. Cassava's ethylene pathway gene nomenclature
Process	Arabidopsis Locus a	Arabidopsis Gene Name a	Cassava Gene Name a	Cassava Locus v.6 b	Cassava Locus v.4 b	Seed Ortholog c	e-value	score	virNOG OG	NOG OG d
Biosynthesis	AT2G19590	ACO1	MeACO1	Manes.03G032500	cassava4.1_012494m	3694.POPTR_0006s15610.1	5.6e-138	495.7	1DQ4E	G3491
	AT1G05010	ACO4	MeACO4a	Manes.12G069300	cassava4.1_012052m	3694.POPTR_0014s15710.1	6.6e-166	588.6	1DPQH	G3491
	AT1G05010	ACO4	MeACO4b	Manes.13G065800	cassava4.1_012045m	3694.POPTR_0014s15710.1	1.7e-166	590.5	1DPQH	G3491
	AT1G05010	ACO4	MeACO4c	Manes.16G002300	cassava4.1_012282m	3694.POPTR_0004s00460.1	4.7e-164	582.4	1DPQH	G3491
	AT1G77330	ACO5	MeACO5a	Manes.02G168000	cassava4.1_028540m	3694.POPTR_0005s20530.1	1.2e-146	524.6	1DS7Q	G3491
	AT1G77330	ACO5	MeACO5b	Manes.18G082100	cassava4.1_023061m	3694.POPTR_0005s20530.1	9.1e-152	541.6	1DS7Q	G3491
	AT3G61510 AT1G01480	ACS1 ACS2	MeACS1a	Manes.01G252700	cassava4.1_028340m	3847.GLYMA09G39060.1	1.2e-211	741.1	1DRRR	G0436
	AT3G61510 AT1G01480	ACS1 ACS2	MeACS1b	Manes.05G029900	cassava4.1_032007m	3847.GLYMA09G39060.1	1.8e-210	737.3	1DRRR	G0436
	AT2G22810 AT4G37770 AT3G49700	ACS4 ACS8 ACS9	MeACS4a	Manes.12G118500	cassava4.1_032631m	3694.POPTR_0014s01300.1	1.2e-245	854	1DTKG	G0436
	AT2G22810 AT4G37770 AT3G49700	ACS4 ACS8 ACS9	MeACS4b	Manes.13G108000	cassava4.1_031356m	3694.POPTR_0014s01300.1	6.6e-247	858.2	1DTKG	G0436
	AT4G11280	ACS6	MeACS6a	Manes.01G057800	cassava4.1_006665m	3694.POPTR_0003s13220.1	3.2e-236	822.8	1DRRR	G0436
	AT4G11280	ACS6	MeACS6b	Manes.02G017700	none	3694.POPTR_0003s13220.1	5.8e-230	802	1DRRR	G0436
	AT1G02500 AT4G01850	SAM1 SAM2	MeSAM1a	Manes.01G233200	cassava4.1_009245m	3694.POPTR_0014s11000.1	3.4e-228	795.8	1DRN1	G0192
	AT1G02500 AT4G01850	SAM1 SAM2	MeSAM1b	Manes.05G010500	cassava4.1_009260m	3694.POPTR_0014s11000.1	3.3e-231	805.8	1DRN1	G0192
	AT3G17390	SAMS3	MeSAMS3	Manes.08G108200	cassava4.1_009247m	29760.VIT_05s0020g00670.t01	4.1e-226	788.9	1DRN1	G0192
	AT1G62380	ACO2	none	none	none	none	none	none	none	G3491
	AT1G12010	ACO3	none	none	none	none	none	none	none	G3491
	AT5G65800	ACS5	none	none	none	none	none	none	none	G0436
Signaling	AT5G03730	CTR1	MeCTR1a	Manes.08G020600	cassava4.1_001502m	29760.VIT_08s0007g03910.t01	0	1256.9	1DR0M	G0515
	AT5G03730	CTR1	MeCTR1b	Manes.09G060700	cassava4.1_002336m	29760.VIT_08s0007g03910.t01	0	1230.7	1DR0M	G0515
	AT5G03730	CTR1	MeCTR1c	Manes.10G055300	cassava4.1_002602m	3694.POPTR_0010s24110.1	1e-267	927.9	1DR0M	G0515
	AT5G03730	CTR1	MeCTR1d	Manes.S041300.1.p	none	4538.ORGLA02G0162200.1	3e-11	72.4	1DR0M	G0515
	AT1G25560 AT1G68840 AT3G25730 AT1G13260	EDF1 EDF2 EDF3 EDF4	MeEDFa	Manes.06G071700	cassava4.1_010068m	29760.VIT_01s0011g03070.t01	2e-145	520.8	1DVHF	10AU5
	AT1G25560 AT1G68840 AT3G25730 AT1G13260	EDF1 EDF2 EDF3 EDF4	MeEDFb	Manes.14G098000	cassava4.1_010157m	29760.VIT_01s0011g03070.t01	1.8e-151	540.8	1DVHF	10AU5
	AT5G03280	EIN2	MeEIN2a	Manes.08G008200	cassava4.1_000347m	3694.POPTR_0006s12900.1	0	1807.3	1DPWN	G1914 d
	AT5G03280	EIN2	MeEIN2b	Manes.09G063600	cassava4.1_000351m	3694.POPTR_0006s12900.1	0	1793.5	1DPWN	G1914 d
	AT3G20770 AT2G27050	EIN3 EIL1	MeEIN3	Manes.04G052000	cassava4.1_003701m	3694.POPTR_0004s20830.1	3.4e-307	1058.9	1DUFI	10EBS
	AT1G54490	EIN5	MeEIN5a	Manes.08G127400	cassava4.1_001178m	3694.POPTR_0030s00400.1	0	1514.6	1DXJC	G5049
	AT1G54490	EIN5	MeEIN5b	Manes.09G118800	none	29760.VIT_16s0039g02640.t01	5.5e-275	953.4	1DXJC	G5049
	AT3G42660	EOL1	MeEOL1	Manes.06G080000	cassava4.1_001010m	3694.POPTR_0012s06670.1	0	1525	1DVHW	0XSJV
	AT3G23240	ERF1	MeERF1a	Manes.03G165100	cassava4.1_015856m	3694.POPTR_0008s16610.1	1.6e-81	307.8	1E3KT	0YJNR
	AT3G23240	ERF1	MeERF1b	Manes.03G165100	cassava4.1_015856m	3694.POPTR_0008s16610.1	1.6e-81	307.8	1E3KT	0YJNR
	AT3G23240	ERF1	MeERF1c	Manes.15G039700	cassava4.1_022781m	3694.POPTR_0010s08300.1	1.8e-82	310.8	1E3KT	0YJNR
	AT3G23240	ERF1	MeERF1d	Manes.15G039700	cassava4.1_022781m	3694.POPTR_0010s08300.1	1.8e-82	310.8	1E3KT	0YJNR
	AT3G51770	ETO1	MeETO1	Manes.09G109400	cassava4.1_001119m	3694.POPTR_0016s13180.1	0	1548.9	1DSG1	0ZP3V
	AT1G66340	ETR1	MeETR1a	Manes.01G222900	cassava4.1_003444m	3694.POPTR_0002s20260.1	0	1100.9	1DRG7	G0642
	AT1G66340	ETR1	MeETR1b	Manes.07G101500	cassava4.1_002394m	3694.POPTR_0003s02680.1	0	1272.3	1DRG7	G0642
	AT1G66340	ETR1	MeETR1c	Manes.10G045000	cassava4.1_002375m	3694.POPTR_0003s02680.1	0	1297.3	1DRG7	G0642
	AT3G23150 AT1G04310	ETR2 ERS2	MeETR2a	Manes.03G167400	cassava4.1_002150m	3694.POPTR_0010s08510.1	0	1265.8	1DS3Z	G0642 d
	AT3G23150 AT1G04310	ETR2 ERS2	MeETR2b	Manes.15G037700	cassava4.1_002152m	3694.POPTR_0010s08510.1	0	1251.5	1DS3Z	G0642 d
	AT5G63190 AT4G24800	MRF1 MRF3	MeMRF1a	Manes.06G113600	cassava4.1_002712m	3694.POPTR_0012s09350.1	0	1230.3	1DVXP	0XQZZ
	AT5G63190 AT4G24800	MRF1 MRF3	MeMRF1b	Manes.14G056100	cassava4.1_005204m	3694.POPTR_0012s09350.1	2e-307	1059.7	1DVXP	0XQZZ
	AT5G63190 AT4G24800	MRF1 MRF3	MeMRF1c	Manes.14G056200	none	3694.POPTR_0012s09350.1	6.9e-28	129	1DVXP	0XQZZ
	AT3G12500	PR-3	MePR3a	Manes.04G065700	none	3694.POPTR_0004s18870.1	6.3e-143	512.3	1DQKR	G3979
	AT3G12500	PR-3	MePR3b	Manes.04G065800	cassava4.1_032694m	3694.POPTR_0004s18870.1	1.4e-140	504.6	1DQKR	G3979
	AT3G12500	PR-3	MePR3c	Manes.04G065900	none	3694.POPTR_0004s18870.1	1.6e-141	507.7	1DQKR	G3979
	AT3G12500	PR-3	MePR3d	Manes.04G066000	cassava4.1_011409m	3694.POPTR_0004s18870.1	5.5e-117	425.6	1DQKR	G3979
	AT3G12500	PR-3	MePR3e	Manes.04G067800	cassava4.1_030454m	3694.POPTR_0004s18870.1	1.9e-93	347.1	1DQKR	G3979
	AT3G12500	PR-3	MePR3f	Manes.04G067900	cassava4.1_011797m	3694.POPTR_0004s18870.1	4.4e-157	559.3	1DQKR	G3979
	AT3G12500	PR-3	MePR3g	Manes.08G078600	none	3694.POPTR_0009s14420.1	2.6e-11	73.2	1DQKR	G3979
	AT3G12500	PR-3	MePR3h	Manes.11G080900	none	3694.POPTR_0009s14380.1	8.5e-19	98.2	1DQKR	G3979
	AT3G12500	PR-3	MePR3i	Manes.11G106100	cassava4.1_012136m	3694.POPTR_0004s18870.1	1.3e-161	574.3	1DQKR	G3979
	AT3G12500	PR-3	MePR3j	Manes.18G145000	none	3694.POPTR_0004s18870.1	1.2e-11	74.7	1DQKR	G3979
	AT3G12500	PR-3	MePR3k	Manes.18G145900	cassava4.1_019862m	3694.POPTR_0009s14420.1	8.9e-19	98.2	1DQKR	G3979
	AT3G12500	PR-3	MePR3l	Manes.18G146000	none	3694.POPTR_0009s14420.1	5.4e-16	89	1DQKR	G3979
	AT3G12500	PR-3	MePR3m	Manes.18G146200	none	3694.POPTR_0004s18870.1	2.8e-13	79.7	1DQKR	G3979
	AT3G12500	PR-3	MePR3n	Manes.S012500	none	3694.POPTR_0009s14420.1	1.3e-19	100.9	1DQKR	G3979
	AT3G12500	PR-3	MePR3o	Manes.S029100	none	3694.POPTR_0009s14380.1	6.6e-19	98.6	1DQKR	G3979
	AT2G26070	RTE1	MeRTE1a	Manes.03G047700	cassava4.1_027499m	3694.POPTR_0018s05130.1	1e-110	404.8	1DVNE	11G1S
	AT2G26070	RTE1	MeRTE1b	Manes.16G080000	cassava4.1_014738m	3694.POPTR_0018s05130.1	6e-122	442.2	1DVNE	11G1S
	AT5G17990	TRP1	MeTRP1a	Manes.06G106300	cassava4.1_008465m	29760.VIT_17s0000g08660.t01	5.7e-157	559.3	1DPSM	G0547
	AT5G17990	TRP1	MeTRP1b	Manes.14G064000	none	3694.POPTR_0012s08440.1	2.9e-54	217.6	1DPSM	G0547
	AT2G25490	EBF1	none	none	none	none	none	none	none	0XPA4
	AT5G25350	EBF2	none	none	none	none	none	none	none	0XPA4
	AT3G04580	EIN4	none	none	none	none	none	none	none	G0642
	AT5G58550	EOL2	none	none	none	none	none	none	none	107TD
	AT2G40940	ERS1	none	none	none	none	none	none	none	G0642
	AT3G18980	ETP1	none	none	none	none	none	none	none	none
	AT3G18910	ETP2	none	none	none	none	none	none	none	none
a MuItiple Arabidopsis genes correspond to one or more ortholog in cassava in certain cases, resulting in naming of the cassava orthologs using the lowest numbered Arabidopsis ortholog and the addition of lowercase letters (e.g. MeAAO1a, MeAAO1b, etc.). Single Arabidopsis genes correspond to multiple orthologs in cassava in certain cases, resulting in the addition of letters to the cassava orthol…

## Sheet: Table S30
Table S30. Cassava's abscisic acid pathway gene nomenclature
Process	Arabidopsis Locus a	Arabidopsis Gene Name a	Cassava Gene Name a	Cassava Locus v.6 b	Cassava Locus v.4 b	Seed Ortholog c	e-value	score	virNOG OG	NOG OG d
Biosynthesis	AT5G20960 AT3G43600 AT2G27150 AT1G04580	AAO1 AAO2 AAO3 AAO4	MeAAO1a	Manes.04G051100	cassava4.1_000330m	3694.POPTR_0004s20280.1	0	1988.4	1DTKW	G4630 d
	AT5G20960 AT3G43600 AT2G27150 AT1G04580	AAO1 AAO2 AAO3 AAO4	MeAAO1b	Manes.04G057100	cassava4.1_026912m	3694.POPTR_0009s15580.1	7.2e-229	798.5	1DTKW	G4630 d
	AT5G20960 AT3G43600 AT2G27150 AT1G04580	AAO1 AAO2 AAO3 AAO4	MeAAO1c	Manes.04G057200	cassava4.1_024097m	3694.POPTR_0009s15580.1	2.1e-231	807	1DTKW	G4630 d
	AT5G20960 AT3G43600 AT2G27150 AT1G04580	AAO1 AAO2 AAO3 AAO4	MeAAO1d	Manes.04G057300	cassava4.1_033314m	3694.POPTR_0004s20280.1	5e-15	85.1	1DTKW	G4630 d
	AT5G20960 AT3G43600 AT2G27150 AT1G04580	AAO1 AAO2 AAO3 AAO4	MeAAO1e	Manes.11G105300	cassava4.1_021582m	3694.POPTR_0009s15580.1	0	1983.8	1DTKW	G4630 d
	AT1G52340	ABA2	MeABA2a	Manes.04G164700	cassava4.1_013608m	3694.POPTR_0001s06170.1	3.3e-129	466.5	1DR92	G1028
	AT1G52340	ABA2	MeABA2b	Manes.11G003100	cassava4.1_028354m	3694.POPTR_0001s06170.1	3.9e-102	376.3	1DR92	G1028
	AT1G16540	ABA3	MeABA3	Manes.06G173000	cassava4.1_001805m	3694.POPTR_0007s08330.1	0	1278.1	1DWT3	G0520
	AT1G67080	ABA4	MeABA4	Manes.02G068600	cassava4.1_014807m	3694.POPTR_0004s09860.1	1.2e-98	364.8	1DZI9	100EE
	AT4G25700 AT5G52570	BCH1 BCH2	MeBCHa	Manes.02G018300	none	4113.PGSC0003DMT400074346	9e-96	355.5	1DUSS	11G77
	AT4G25700 AT5G52570	BCH1 BCH2	MeBCHb	Manes.06G152200	cassava4.1_012536m	3694.POPTR_0017s01240.1	3.1e-120	436.8	1DUSS	11G77
	AT4G25700 AT5G52570	BCH1 BCH2	MeBCHc	Manes.14G022700	cassava4.1_012554m	3847.GLYMA09G24530.1	6.7e-123	445.7	1DUSS	11G77
	AT1G06820	CRTISO	MeCRTISO	Manes.08G037100	cassava4.1_003897m	3694.POPTR_0016s06630.1	9e-305	1050.8	1DUVA	G1233
	AT3G10230	LYC	MeLYC	Manes.09G008200	cassava4.1_006006m	3694.POPTR_0006s04160.1	1.1e-266	924.1	1DQNI	0XPIY
	AT4G18350 AT1G30100	NCED2 NCED5	MeNCED2a	Manes.15G122400	cassava4.1_003979m	3694.POPTR_0011s08240.1	3.3e-283	979.2	1DU1Z	G3670 d
	AT4G18350 AT1G30100	NCED2 NCED5	MeNCED2b	Manes.17G071200	cassava4.1_024373m	3694.POPTR_0011s08240.1	4.9e-287	991.9	1DU1Z	G3670 d
	AT4G18350 AT1G30100	NCED2 NCED5	MeNCED3a	Manes.03G083500	cassava4.1_034379m	3694.POPTR_0001s40420.1	3e-292	1009.2	1DU1Z	G3670
	AT4G18350 AT1G30100	NCED2 NCED5	MeNCED3b	Manes.15G102000	cassava4.1_026283m	3694.POPTR_0001s40420.1	1.7e-279	966.8	1DU1Z	G3670
	AT3G24220	NCED6	MeNCED6a	Manes.03G150400	cassava4.1_032301m	3694.POPTR_0003s17490.1	6.3e-226	788.9	1DQM8	G3670
	AT3G24220	NCED6	MeNCED6b	Manes.15G050500	cassava4.1_031092m	3694.POPTR_0003s17490.1	7.5e-222	775.4	1DQM8	G3670
	AT4G14210	PDS	MePDS	Manes.05G193700	cassava4.1_004359m	3694.POPTR_0002s23630.1	1.8e-294	1016.5	1EMRS	G3349
	AT3G04870	ZDS	MeZDSa	Manes.08G128100	cassava4.1_004265m	3694.POPTR_0005s05230.1	2.1e-306	1056.2	1EMRR	G3349
	AT3G04870	ZDS	MeZDSb	Manes.09G155800	none	29760.VIT_14s0030g01740.t01	2.6e-79	300.8	1EMRR	G3349
	AT5G67030	ZEP	MeZEP	Manes.13G124100	cassava4.1_003132m	3694.POPTR_0005s18160.1	0	1080.9	1DZWJ	G0654
Modification	AT4G19230 AT5G45340	CYP707A1 CYP707A3	MeCYP707A1a	Manes.07G081100	cassava4.1_007006m	3694.POPTR_0004s24360.1	9e-236	821.2	1DR13	G2124
	AT4G19230 AT5G45340	CYP707A1 CYP707A3	MeCYP707A1b	Manes.10G067700	none	3694.POPTR_0004s24360.1	3.6e-193	679.5	1DR13	G2124
	AT2G29090	CYP707A2	MeCYP707A2 a	Manes.01G170900	cassava4.1_007000m	3694.POPTR_0009s03900.1	1.5e-230	803.9	1DW8C	G2124
	AT2G29090	CYP707A2	MeCYP707A2 b	Manes.02G130400	cassava4.1_033347m	3694.POPTR_0009s03900.1	1.6e-230	803.9	1DW8C	G2124
	AT2G23260	UGT84B1	MeUGT84B1	Manes.S009000	cassava4.1_031168m	3694.POPTR_0009s09840.1	1.1e-207	728	1DZHP	G1819
	AT2G23250	UGT84B2	MeUGT84B2	Manes.13G118100	cassava4.1_027880m	3694.POPTR_0007s10430.1	1.7e-160	571.2	1DPR8	G1819
	AT1G52400	BG1	none	none	none	none	none	none	none	G2723
	AT3G21780	UGT71B6	none	none	none	none	none	none	none	G1819
	AT1G05560 AT4G15550 AT4G14090	UGT75B1 IAGLU AT4G14090	none	none	none	none	none	none	1DPUM	G1819
	AT1G05530	UGT75B2	none	none	none	none	none	none	none	G1819
Signaling	AT1G45249	ABF2	MeABF2a	Manes.05G174500	cassava4.1_010216m	3694.POPTR_0014s02810.1	6.7e-158	562.4	1DTPS	0YB2M
	AT1G45249	ABF2	MeABF2b	Manes.18G037900	cassava4.1_007256m	3694.POPTR_0014s02810.1	3.2e-157	560.1	1DTPS	0YB2M
	AT4G34000 AT3G19290	ABF3 ABF4	MeABF3	Manes.10G080700	cassava4.1_006205m	3694.POPTR_0009s10400.1	3.8e-160	570.1	1DTPS	0YB2M
	AT4G26080 AT5G57050	ABI1 ABI2	MeABI1a	Manes.03G036900	cassava4.1_005959m	29760.VIT_11s0016g01780.t01	3e-152	543.9	1DR2Y	G0631 d
	AT4G26080 AT5G57050	ABI1 ABI2	MeABI1b	Manes.16G099200	cassava4.1_006153m	29760.VIT_11s0016g01780.t01	8.6e-152	542.3	1DR2Y	G0631 d
	AT3G24650	ABI3	MeABI3a	Manes.12G043500	cassava4.1_025302m	3694.POPTR_0002s25330.1	2.4e-240	837	1E0BC	11P6C
	AT3G24650	ABI3	MeABI3b	Manes.13G043500	cassava4.1_021232m	3694.POPTR_0002s25330.1	1.1e-229	801.6	1E0BC	11P6C
	AT2G40220	ABI4	MeABI4a	Manes.07G131900	cassava4.1_031773m	3694.POPTR_0008s07120.1	1.1e-76	292.4	1E5CJ	0YPH3
	AT2G40220	ABI4	MeABI4b	Manes.10G010300	cassava4.1_033353m	3694.POPTR_0010s19370.1	1.6e-82	311.6	1E5CJ	0YPH3
	AT2G36270	ABI5	MeABI5a	Manes.08G024700	cassava4.1_026822m	3694.POPTR_0006s08300.1	7.8e-116	422.5	1DY1U	10YI4
	AT2G36270	ABI5	MeABI5b	Manes.09G056100	cassava4.1_027969m	29760.VIT_08s0007g03420.t01	2.3e-121	441	1DY1U	10YI4
	AT5G51760	AHG1	MeAHG1	Manes.06G139900	none	59689.fgenesh2_kg.8__1058__AT5G51760.1	1.8e-113	414.8	1E2GF	G0631
	AT3G11410	AHG3	MeAHG3a	Manes.07G119400	cassava4.1_008067m	3694.POPTR_0010s20720.1	1.4e-150	538.1	1DUS6	G0631
	AT3G11410	AHG3	MeAHG3b	Manes.10G026400	cassava4.1_008162m	3694.POPTR_0010s20720.1	9.9e-157	558.5	1DUS6	G0631
	AT2G22430	ATHB6	MeATHB6a	Manes.12G129800	cassava4.1_012419m	3694.POPTR_0005s07290.1	1.8e-128	464.2	1DYSE	0Z2UE
	AT2G22430	ATHB6	MeATHB6b	Manes.13G096900	cassava4.1_012269m	3694.POPTR_0005s07290.1	2.9e-121	440.3	1DYSE	0Z2UE
	AT2G46680 AT3G61890	ATHB7 ATHB12	MeATHB7a	Manes.01G242300	cassava4.1_014981m	3694.POPTR_0014s09860.1	1.1e-96	358.2	1E2SB	0Z2UE
	AT2G46680 AT3G61890	ATHB7 ATHB12	MeATHB7b	Manes.05G018700	cassava4.1_015049m	3694.POPTR_0014s09860.1	6.9e-91	339	1E2SB	0Z2UE
	AT5G13630	CHLH	MeCHLH	Manes.08G050600	cassava4.1_000280m	29760.VIT_08s0007g08540.t01	0	2558.9	1DUP0	G1429
	AT5G59220 AT1G07430 AT2G29380	HAI1 HAI2 HAI3	MeHAI1a	Manes.01G168600	cassava4.1_007998m	3694.POPTR_0001s25200.1	6.5e-140	502.7	1DUS6	G0631
	AT5G59220 AT1G07430 AT2G29380	HAI1 HAI2 HAI3	MeHAI1b	Manes.02G128000	cassava4.1_007913m	3694.POPTR_0001s25200.1	5.4e-142	509.6	1DUS6	G0631
	AT1G52890 AT3G15500 AT4G27410	NAC019 NAC055 NAC072	MeNAC019a	Manes.03G114200	cassava4.1_010991m	3694.POPTR_0011s12400.1	1.8e-140	504.2	1E1QK	11FG3
	AT1G52890 AT3G15500 AT4G27410	NAC019 NAC055 NAC072	MeNAC019b	Manes.11G119600	cassava4.1_027454m	4081.Solyc07g063410.2.1	1.3e-15	89	1E1QK	11FG3
	AT1G52890 AT3G15500 AT4G27410	NAC019 NAC055 NAC072	MeNAC019c	Manes.15G084800	cassava4.1_010999m	3694.POPTR_0011s12400.1	1.6e-136	491.1	1E1QK	11FG3
	AT5G13180	NAC083	MeNAC083a	Manes.06G123900	cassava4.1_031849m	3694.POPTR_0003s16490.1	3.6e-74	283.5	1DQ07	0YED8
	AT5G13180	NAC083	MeNAC083b	Manes.09G185300	cassava4.1_014491m	3694.POPTR_0001s13380.1	1.7e-124	450.7	1DQ07	0YED8
	AT5G13180	NAC083	MeNAC083c	Manes.14G084400	cassava4.1_022395m	4577.GRMZM2G083347_P01	1.4e-17	94.7	1DQ07	0YED8
	AT4G33950	OST1	MeOST1a	Manes.12G094000	cassava4.1_010353m	4641.GSMUA_Achr4P28190_001	2.5e-185	653.3	1DXHV	G0515
	AT4G33950	OST1	MeOST1b	Manes.13G128400	cassava4.1_013964m	4641.GSMUA_Achr4P28190_001	2.1e-184	650.2	1DXHV	G0515
	AT4G33950	OST1	MeOST1c	Manes.15G143700	cassava4.1_010358m	3847.GLYMA20G01240.1	8e-192	674.9	1DXHV	G0515
	AT4G33950	OST1	MeOST1d	Manes.17G021500	cassava4.1_011303m	3694.POPTR_0003s08240.1	8.6e-180	634.8	1DXHV	G0515
	AT4G33950	OST1	MeOST1e	Manes.17G094700	none	3847.GLYMA20G01240.1	5.2e-199	698.7	1DXHV	G0515
	AT2G26040	PYL2	MePYL2a	Manes.03G047500	cassava4.1_017054m	3694.POPTR_0018s05090.1	7.8e-90	335.1	1E0GY	0YE0A
	AT2G26040	PYL2	MePYL2b	Manes.16G079500	cassava4.1_029748m	3694.POPTR_0018s05090.1	4.3e-88	329.3	1E0GY	0YE0A
	AT2G38310	PYL4	MePYL4a	Manes.08G096200	cassava4.1_023235m	3694.POPTR_0016s13320.1	4.2e-92	342.8	1DU4M	11MYF
	AT2G38310	PYL4	MePYL4b	Manes.09G110800	cassava4.1_016054m	3694.POPTR_0006s10500.1	1.6e-94	350.9	1DU4M	11MYF
	AT5G53160	PYL8	MePYL8a	Manes.06G158100	cassava4.1_013460m	29760.VIT_16s0050g02620.t01	3.1e-90	337	1DQWK	11HU5
	AT5G53160	PYL8	MePYL8b	Manes.14G018000	cassava4.1_016848m	29760.VIT_16s0050g02620.t01	2.8e-90	336.7	1DQWK	11HU5
	AT1G01360	PYL9	MePYL9a	Manes.01G247300	cassava4.1_017001m	3694.POPTR_0014s09280.1	5.6e-96	355.5	1DQWK	11HU5
	AT1G01360	PYL9	MePYL9b	Manes.02G010800	none	3694.POPTR_0003s13900.1	7.8e-93	345.1	1DQWK	11HU5
	AT1G01360	PYL9	MePYL9c	Manes.05G024300	cassava4.1_016979m	3694.POPTR_0002s17070.1	4.3e-88	329.3	1DQWK	11HU5
	AT1G01360	PYL9	MePYL9d	Manes.S008400	none	3694.POPTR_0003s13900.1	1.6e-90	337.4	1DQWK	11HU5
	AT4G17870 AT5G46790	PYR1 PYL1	MePYR1	Manes.17G013400	cassava4.1_016053m	3694.POPTR_0001s02490.1	1.4e-93	347.8	1DXPT	0YDHK
	AT1G80840	WRKY40	MeWRKY40a	Manes.04G102600	cassava4.1_012109m	3694.POPTR_0003s18060.1	9e-110	402.1	1DUUP	0YHES
	AT1G80840	WRKY40	MeWRKY40b	Manes.11G066500	cassava4.1_011696m	3694.POPTR_0003s18060.1	5.1e-121	439.5	1DUUP	0YHES
	AT1G49720	ABF1	none	none	none	none	none	none	none	0ZM39
	AT4G27920	PYL10	none	none	none	none	none	none	none	104BS
	AT1G73000	PYL3	none	none	none	none	none	none	none	108KF
	AT5G05440	PYL5	none	none	none	none	none	none	1DU4M	11MYF
	AT2G40330	PYL6	none	none	none	none	none	none	1DU4M	11MYF
	AT4G01026	PYL7	none	none	none	none	none	none	none	none
	AT4G31800	WRKY18	none	none	none	none	none	none	none	0YHES
	AT2G25000	WRKY60	none	none	none	none	none	none	none	0YHES
Transport	AT1G71960	ABCG25	MeABCG25a	Manes.02G192400	none	29760.VIT_18s0072g01220.t01	1e-285	987.6	1E1FP	G1131
	AT1G71960	ABCG25	MeABCG25b	Manes.18G101300	cassava4.1_004508m	29760.VIT_18s0072g01220.t01	1.6e-283	980.3	1E1FP	G1131
	AT1G15520	ABCG40	MeABCG40a	Manes.03G018600	cassava4.1_000241m	29760.VIT_04s0008g04790.t01	0	2307.3	1DRSZ	G0842
	AT1G15520	ABCG40	MeABCG40b	Manes.03G018700	cassava4.1_032931m	3694.POPTR_0018s01240.1	0	2412.1	1DRSZ	G0842
	AT1G15520	ABCG40	MeABCG40c	Manes.04G101900	cassava4.1_000251m	29760.VIT_09s0002g05590.t01	0	2244.9	1DRSZ	G0842
	AT1G15520	ABCG40	MeABCG40d	Manes.11G049900	none	4081.Solyc05g053570.2.1	0	1551.2	1DRSZ	G0842
	AT1G15520	ABCG40	MeABCG40e	Manes.11G063300	cassava4.1_028674m	3694.POPTR_0001s14650.1	0	2238	1DRSZ	G0842
	AT1G15520	ABCG40	MeABCG40f	Manes.11G063500	cassava4.1_027677m	3694.POPTR_0001s14650.1	0	2298.9	1DRSZ	G0842
	AT1G15520	ABCG40	MeABCG40g	Manes.11G063600	cassava4.1_030270m	3694.POPTR_0001s14650.1	0	2288.5	1DRSZ	G0842
	AT1G15520	ABCG40	MeABCG40h	Manes.11G067100	cassava4.1_030105m	29760.VIT_09s0002g05590.t01	0	2226.8	1DRSZ	G0842
	AT1G69850	AIT	MeAITa	Manes.01G190700	none	29760.VIT_01s0026g01570.t01	3.4e-238	829.7	1E1A3	G3104
	AT1G69850	AIT	MeAITb	Manes.01G190800	none	29760.VIT_01s0026g01570.t01	5e-203	712.6	1E1A3	G3104
	AT1G69850	AIT	MeAITc	Manes.01G191000	none	29760.VIT_01s0026g01570.t01	1.1e-79	301.6	1E1A3	G3104
	AT1G69850	AIT	MeAITd	Manes.01G191300	none	29760.VIT_01s0026g01570.t01	2.2e-183	647.1	1E1A3	G3104
	AT1G69850	AIT	MeAITe	Manes.05G096200	cassava4.1_004884m	29760.VIT_01s0026g01570.t01	2.5e-251	873.2	1E1A3	G3104
a MuItiple Arabidopsis genes correspond to one or more ortholog in cassava in certain cases, resulting in naming of the cassava orthologs using the lowest numbered Arabidopsis ortholog and the addition of lowercase letters (e.g. MeAAO1a, MeAAO1b, etc.). Single Arabidopsis genes correspond to multiple orthologs in cassava in certain cases, resulting in the addition of letters to the cassava orthol…
