# Supplementary material for: Integrative transcriptomics reveals association of abscisic acid and lignin pathways with cassava whitefly resistance
Source: BMC Plant Biol. 2023 Dec 20;23:657. doi: 10.1186/s12870-023-04607-y (PMC10731783; doi:10.1186/s12870-023-04607-y)
Supplement: Supplementary file 16 — Additional file 16: Table S31. SA-, JA-, ET- and ABA-pathway gene numbers in Arabidopsis and cassava. [file 12870_2023_4607_MOESM16_ESM.xlsx]

## Sheet: Table S31
Table S31. SA-, JA-, ABA-, and ET-pathway gene numbers in Arabidopsis and cassava.
Hormone	Process	Arabidopsis Gene Name(s)	# of Arabidopsis Loci	# of Cassava Orthologsb
SA	Biosynthesis	ICS1 ICS2	2	1
		PAL1 PAL2	2	5
		EPS1	1	0
		PBS3	1	0
	Modification	SAMT	1	2
		BSMT1 SMT NAMT1	3	5
		UGT74F1 UGT74F2	2	4
	Signaling	CBP60a	1	2
		CBP60b	1	3
		CBP60g	1	0
		EDS1	1	2
		GRX480	1	3
		NPR1	1	1
		NPR3 NPR4	2	3
		PAD4	1	2
		PR1 AT2G14580 AT3G19690 AT4G07820 AT4G33710 AT4G33720 AT5G26130a	7	4
		PR-2a	1	1
		SARD1	1	2
		SNC2	1	2
		TGA1 TGA4	2	2
		TGA10	1	2
		TGA2 TGA6	2	3
		TGA8	1	2
		TGA9	1	2
		WRKY70	1	2
		TGA5	1	0
	Transport	EDS5 EDS5H	2	3
JA	Biosynthesis	AOC1 AOC2 AOC3 AOC4	4	3
		AOS	1	2
		DAD1	1	2
		LOX2	1	8
		LOX3 LOX4	2	3
		LOX6	1	1
		OPR3	1	1
	Modification	CYP94B3	1	2
		CYP94C1	1	3
		IAR3	1	2
		ILL6	1	1
		JAR1	1	2
		JMT	1	1
		ST2a	1	1
	Signaling	AXR1 AXL	2	2
		COI1	1	2
		FAD3	1	1
		FAD7 FAD8	2	3
		HDA19	1	1
		HDA6	1	1
		JAM3	1	1
		JAV1	1	2
		JAZ1 JAZ2	2	2
		JAZ10	1	2
		JAZ12	1	3
		JAZ3	1	4
		JAZ8	1	3
		MPK4	1	3
		MED25	1	1
		MYC2 MYC3 MYC4	3	2
		NINJA	1	2
		PR-4a	1	3
		SGT1b SGT1a	2	2
		TPL	1	1
		VSP1 VSP2	2	1
		ERS1	1	0
		JAZ11	1	0
		JAZ4	1	0
		JAZ5	1	0
		JAZ6	1	0
		JAZ7	1	0
		JAZ9	1	0
		PDF1.2	1	0
		Thi2.1	1	0
ET	Biosynthesis	ACO1	1	1
		ACO4	1	3
		ACO5	1	2
		ACS1 ACS2	2	2
		ACS4 ACS8 ACS9	3	2
		ACS6	1	1
		EOL1	1	1
		ETO1	1	1
		SAM1 SAM2	2	2
		SAMS3	1	1
		ACO2	1	0
		ACO3	1	0
		ACS5	1	0
		EOL2	1	0
	Signaling	CTR1	1	4
		EDF1 EDF2 EDF3 EDF4	4	2
		EIN2	1	2
		EIN3 EIL1	2	1
		EIN5	1	2
		ERF1	1	4
		ETR1	1	3
		ETR2 ERS2	2	2
		MRF1 MRF3	2	3
		PR-3a	1	15
		RTE1	1	2
		TRP1	1	2
		EBF1	1	0
		EBF2	1	0
		EIN4	1	0
		ERS1	1	0
		ETP1	1	0
		ETP2	1	0
ABA	Biosynthesis	AAO1 AAO2 AAO3 AAO4	4	5
		ABA2	1	2
		ABA3	1	1
		ABA4	1	1
		BCH1 BCH2	2	3
		CRTISO	1	1
		LYC	1	1
		NCED2 NCED5	2	2
		NCED3 NCED9	2	2
		NCED6	1	2
		PDS	1	1
		ZDS	1	2
		ZEP	1	1
	Modification	CYP707A1 CYP707A3	2	2
		CYP707A2	1	2
		UGT84B1	1	1
		UGT84B2	1	1
		BG1	1	0
		UGT71B6	1	0
		UGT75B1 IAGLU AT4G14090	3	0
		UGT75B2	1	0
	Signaling	ABF2	1	2
		ABF3 ABF4	2	1
		ABI ABI2	2	2
		ABI3	1	2
		ABI4	1	2
		ABI5	1	2
		AHG1	1	1
		AHG3	1	2
		ATHB6	1	2
		ATHB7 ATHB12	2	2
		CHLH	1	1
		HAI1 HAI2 HAI3	3	2
		NAC019 NAC055 NAC072	3	3
		NAC083	1	3
		OST1	1	5
		PYL2	1	2
		PYL4	1	2
		PYL8	1	2
		PYL9	1	4
		PYR1 PYL1	2	1
		WRKY40	1	2
		ABF1	1	0
		PYL10	1	0
		PYL3	1	0
		PYL5	1	0
		PYL6	1	0
		PYL7	1	0
		WRKY18	1	0
		WRKY60	1	0
	Transport	ABCG25	1	2
		ABCG40	1	8
		AIT	1	5
a A less stringent orthology search performed by Irigoyen et al 2020 identified 18, 50, 22, and 5 genes for PR-gene families 1, 2, 3, and 4, respectively. b The online program eggnogg was used for ortholog identification (see Additional file 15 for annotation details).
