# Supplementary material for: Integrative transcriptomics reveals association of abscisic acid and lignin pathways with cassava whitefly resistance
Source: BMC Plant Biol. 2023 Dec 20;23:657. doi: 10.1186/s12870-023-04607-y (PMC10731783; doi:10.1186/s12870-023-04607-y)
Supplement: Supplementary file 17 — Additional file 17. Expression values for whitefly-regulated cassava DEGs. Table S32. log2FC and FDR values of tDEGs in ECU72 after whitefly infestation. Table S33. log2FC and FDR values of tDEGs in COL2246 after whitefly infestation. Table S34. log2FC and FDR values of gDEGs in ECU72 versus COL2246 after whitefly infestation. [file 12870_2023_4607_MOESM17_ESM.xlsx]

## Sheet: Table S32
Table S32. log2FC and FDR values of tDEGs in ECU72 after whitefly infestationa
	1 dpi		7 dpi		14 dpi		22 dpi
Gene	log2FC	FDR	log2FC	FDR	log2FC	FDR	log2FC	FDR
Manes.01G000400	0.08	1	-1.26	0.0003	-1.52	3.4e-06	-1.09	0.00059
Manes.01G000600	0.43	1	1.4	0.15	2.55	0.00093	0.93	0.26
Manes.01G001500	1.1	0.8	1.63	0.037	1.69	0.013	2.01	0.0018
Manes.01G001800	0.1	1	-1.09	0.23	-1.85	0.0092	-2.27	0.00089
Manes.01G001900	0.49	1	1.01	0.088	1.24	0.012	1.29	0.0063
Manes.01G002800	0.82	1	-4.78	0.083	-9.14	0.00056	-23.79	1.6e-23
Manes.01G003800	-0.48	1	-1.11	0.12	-0.68	0.3	-1.19	0.038
Manes.01G004500	0.39	1	-0.99	0.24	-1.85	0.0053	-2.02	0.0016
Manes.01G004700	0.29	1	-0.74	0.25	-1.18	0.021	-1.23	0.012
Manes.01G005900	0.64	0.89	0.64	0.26	1.39	0.0011	0.98	0.022
Manes.01G006200	-0.21	1	-0.74	0.24	-1.89	8.7e-05	-2.29	8.8e-07
Manes.01G006400	0.15	1	0.34	0.69	1.33	0.017	0.68	0.24
Manes.01G007600	0.38	1	0.53	0.36	1.19	0.0055	0.39	0.4
Manes.01G008400	0.22	1	0.6	0.47	1.65	0.0042	1.32	0.019
Manes.01G008800	0.04	1	-0.67	0.23	-1.26	0.0032	-1.85	4.3e-06
Manes.01G009900	-0.15	1	-0.19	0.79	-0.92	0.039	-1.02	0.017
Manes.01G011400	1.12	0.04	1.32	0.0013	1.81	7.9e-07	2.33	6e-11
Manes.01G011500	0.05	1	0.22	0.79	1.25	0.016	0.42	0.45
Manes.01G012000	-0.13	1	-0.33	0.81	0.03	0.98	-2.22	0.0053
Manes.01G012300	1.6	0.16	0.81	0.36	2.28	0.00035	0.6	0.4
Manes.01G013100	0.08	1	0.44	0.82	1.11	0.39	3.48	0.00095
Manes.01G013300	0.14	1	0.42	0.41	0.37	0.38	1.01	0.0046
Manes.01G014100	0.6	1	-2.42	0.087	-3.16	0.0086	-3.59	0.0022
Manes.01G014200	3.03	0.038	2.93	0.011	2.8	0.0067	3.82	6.5e-05
Manes.01G014500	1.16	0.88	1.69	0.068	1.99	0.011	2.72	0.0002
Manes.01G014700	0.18	1	-2.77	0.056	-4.02	0.001	-5.7	2.7e-06
Manes.01G014900	-0.13	1	-0.61	0.2	-0.78	0.041	-1.18	0.00097
Manes.01G015400	-0.48	0.86	-1.07	0.0023	-1.15	0.00031	-0.2	0.59
Manes.01G015700	-0.59	1	-0.59	0.33	-0.96	0.043	-1.4	0.0018
Manes.01G016100	0.35	1	-1.05	0.11	-0.97	0.093	-1.62	0.0034
Manes.01G016800	0.32	1	-2.76	0.038	-2.99	0.0092	-5.21	1.6e-06
Manes.01G017000	-0.26	1	-1	0.028	-0.64	0.13	-0.45	0.29
Manes.01G017200	-0.77	0.97	-1.46	0.023	-1	0.089	-1.51	0.0054
Manes.01G017600	0.17	1	-1	0.23	-1.8	0.006	-2.26	0.00037
Manes.01G017700	-0.16	1	-0.5	0.39	-0.53	0.26	-1	0.016
Manes.01G017800	0.27	1	1.15	0.038	2.05	8.2e-06	2.52	1.5e-08
Manes.01G018800	0.02	1	0.4	0.52	0.8	0.075	1.26	0.0021
Manes.01G018900	1.92	0.8	2.12	0.16	2.36	0.058	3.03	0.0079
Manes.01G019000	1.61	0.63	1.73	0.11	0.69	0.54	2.65	0.0015
Manes.01G020000	0.29	1	0.84	0.12	0.97	0.032	1.12	0.0085
Manes.01G020500	0.36	1	0.75	0.15	1.23	0.0032	1.66	2.8e-05
Manes.01G021300	0.18	1	0.15	0.91	1.24	0.1	1.8	0.0083
Manes.01G021400	0.29	1	0.5	0.42	1.3	0.0029	1.08	0.011
Manes.01G021900	0.14	1	-2.82	0.06	-3.66	0.0038	-5.14	2.9e-05
Manes.01G022000	0.02	1	-0.43	0.55	-0.7	0.19	-1.22	0.012
Manes.01G023400	0.36	1	-0.93	0.09	-1.83	6.4e-05	-1.59	0.00034
Manes.01G025500	0.84	1	-0.6	0.69	-1.56	0.13	-2.23	0.02
Manes.01G026200	-0.12	1	-1.09	0.26	-1.75	0.024	-1.33	0.077
Manes.01G026300	-0.23	1	-1.34	0.25	-2.47	0.0055	-3.32	8.2e-05
Manes.01G026700	-0.91	1	-2.06	0.013	-1.73	0.02	-2.07	0.0033
Manes.01G026800	-0.13	1	0.26	0.82	1.48	0.028	1.31	0.044
Manes.01G027800	1.05	0.57	1.35	0.04	1.52	0.0071	1.77	0.00094
Manes.01G027900	0.27	1	0.28	0.73	-0.21	0.75	-1.54	0.003
Manes.01G028000	-0.43	1	0.97	0.18	1.45	0.012	1.68	0.002
Manes.01G028700	0.06	1	-0.74	0.19	-1.8	4.6e-05	-2.28	1.1e-07
Manes.01G029300	-0.09	1	1.11	0.09	1.49	0.0059	1.38	0.0084
Manes.01G029900	-0.33	1	-0.24	0.85	-0.97	0.22	-1.89	0.008
Manes.01G030100	0.37	1	0.96	0.41	2.69	0.0012	1.5	0.073
Manes.01G030900	-0.25	1	-0.32	0.67	0.19	0.76	-1.07	0.028
Manes.01G031100	-0.67	1	-1.32	0.16	-2.89	9.5e-05	-3.24	5.9e-06
Manes.01G031300	0.36	1	-1.25	0.13	-1.35	0.061	-1.38	0.049
Manes.01G031600	0.46	1	0.91	0.065	1.41	0.0005	1.54	7.2e-05
Manes.01G031700	0.09	1	-1.06	0.34	-2	0.021	-2.85	0.00094
Manes.01G031800	0.35	1	-1.11	0.44	-1.74	0.11	-3.6	0.00022
Manes.01G032000	-0.38	1	-0.78	0.37	-1.92	0.0032	-2.01	0.0015
Manes.01G033200	0.1	1	-0.55	0.38	-1.06	0.025	-2.3	3.3e-07
Manes.01G033400	-0.74	1	-1.98	0.049	-0.95	0.32	-1.48	0.086
Manes.01G033700	-0.49	1	-0.83	0.12	-1.6	0.00024	-1.45	0.00055
Manes.01G034100	-0.24	1	-3.06	0.038	-3.85	0.0035	-7.96	6.8e-06
Manes.01G034500	0.09	1	0.44	0.72	0.08	0.94	-1.72	0.023
Manes.01G034700	-0.82	0.63	-0.81	0.15	-0.73	0.13	-1.14	0.0099
Manes.01G034800	-0.13	1	-0.9	0.34	-2.39	0.00077	-4.18	4e-08
Manes.01G036500	-0.87	1	-1.02	0.3	-2	0.0097	-1.13	0.14
Manes.01G037000	0.25	1	-0.42	0.48	-0.74	0.096	-1.76	1.5e-05
Manes.01G037100	0.78	0.98	1.69	0.0076	1.62	0.0047	1.77	0.0012
Manes.01G037400	0.55	1	0.75	0.23	-0.37	0.52	-1.17	0.012
Manes.01G038100	0.78	1	1.07	0.23	1.93	0.0052	1.08	0.12
Manes.01G038400	0.03	1	-0.43	0.7	-1.34	0.082	-1.96	0.0071
Manes.01G039400	-0.34	1	-1.69	0.42	-5.47	0.001	-6.61	0.00034
Manes.01G040000	-0.2	1	-0.4	0.76	-1.18	0.18	-1.88	0.021
Manes.01G040500	0.25	1	0.56	0.077	0.85	0.001	1.15	3.2e-06
Manes.01G040900	1.9	1	5.57	0.0056	4.5	0.018	4.42	0.016
Manes.01G041000	-0.8	1	1.8	0.056	1.88	0.021	2.16	0.0047
Manes.01G041400	-0.48	1	-1.68	0.05	-1.65	0.028	-1.74	0.015
Manes.01G041700	0.01	1	-0.47	0.82	-2.02	0.12	-2.78	0.026
Manes.01G041900	-0.21	1	-2.7	0.0013	-3.45	7e-06	-3.94	2.4e-07
Manes.01G042200	-1.61	0.81	-3.46	0.002	-2.43	0.02	-0.72	0.53
Manes.01G043000	-0.18	1	1.62	0.18	2.44	0.011	2.39	0.009
Manes.01G043100	0.46	1	0.77	0.11	1.15	0.0032	0.81	0.037
Manes.01G043200	0.51	1	3.52	0.00087	3.86	6.4e-05	2.69	0.0045
Manes.01G043400	-0.1	1	0.3	0.66	1.17	0.0076	0.71	0.11
Manes.01G043500	2.1	0.028	1.53	0.062	2	0.0036	1.37	0.045
Manes.01G044700	1.13	0.078	1.25	0.0068	0.55	0.22	0.7	0.094
Manes.01G045500	-0.36	1	0.75	0.19	1.14	0.012	1.93	4.5e-06
Manes.01G045700	2.39	0.27	1.95	0.14	1.11	0.36	3.03	0.0026
Manes.01G046100	-0.92	1	-1.7	0.072	-1.09	0.2	-1.75	0.026
Manes.01G047200	2.92	0.22	3.51	0.012	2.36	0.07	2.7	0.027
Manes.01G047500	0.53	0.69	0.98	0.0032	1.11	0.0002	1.53	8.9e-08
Manes.01G049200	-0.92	1	-1.17	0.56	-2.84	0.1	-4.98	0.0071
Manes.01G050700	-0.34	1	-3.19	0.053	-3.69	0.0086	-5.52	4.3e-05
Manes.01G050800	0.84	0.84	1.27	0.049	1.55	0.0046	1.23	0.021
Manes.01G050900	0.15	1	-0.55	0.3	-1.03	0.012	-1.35	0.00055
Manes.01G051300	-0.13	1	0.28	0.59	1.03	0.0035	0.79	0.022
Manes.01G051800	0.89	0.26	1.13	0.0096	1	0.011	0.89	0.02
Manes.01G052100	-0.1	1	-0.45	0.53	-0.51	0.36	-1.22	0.011
Manes.01G052200	-0.18	1	0.23	0.5	0.85	0.0002	1.16	1.2e-07
Manes.01G052500	1.23	0.12	1.47	0.0053	1.43	0.0026	1.96	1.2e-05
Manes.01G052600	-0.22	1	-1.18	0.14	-1.33	0.05	-1.15	0.079
Manes.01G052800	0.04	1	-4.49	0.14	-9.09	0.0012	-9.84	0.00024
Manes.01G053300	-0.31	1	-1.47	0.072	-1.78	0.0095	-2.49	0.00011
Manes.01G053600	0.73	0.77	0.14	0.86	-0.53	0.29	-1.33	0.0024
Manes.01G053700	0.78	0.29	0.72	0.091	1.14	0.0011	0.59	0.096
Manes.01G054400	-0.07	1	-3.05	0.0007	-3.56	2.4e-05	-3.24	6.6e-05
Manes.01G054800	-0.1	1	-0.91	0.17	-1.3	0.015	-1.74	0.00057
Manes.01G055000	3.91	0.00095	3.35	0.0024	2.72	0.0076	5	1.5e-07
Manes.01G055100	3.85	0.00015	3.13	0.0014	2.41	0.0086	4.45	2e-07
Manes.01G055300	-0.08	1	-3.47	0.032	-4.02	0.0051	-4	0.0039
Manes.01G056000	-0.13	1	-1.08	0.23	-1.38	0.055	-2.08	0.0017
Manes.01G056200	0.46	1	-0.7	0.42	-1.04	0.12	-1.52	0.013
Manes.01G058100	0.04	1	0.1	0.95	-0.71	0.45	-2.33	0.0027
Manes.01G058300	0.09	1	-0.24	0.71	-0.79	0.069	-1.14	0.0049
Manes.01G058600	-0.02	1	-1.78	0.014	-2.94	2.5e-06	-3.96	1.7e-10
Manes.01G058700	0.31	1	1.27	0.0013	1.49	3.2e-05	1.43	3.4e-05
Manes.01G058800	-0.01	1	-0.44	0.45	-0.96	0.022	-1.41	0.00032
Manes.01G059300	-0.81	0.95	-2.42	0.00012	-3.35	2.4e-08	-3.21	6e-08
Manes.01G059400	-0.43	1	-0.57	0.42	-1.29	0.015	-1.49	0.0035
Manes.01G059800	0.59	1	-0.15	0.94	-0.9	0.47	-2.98	0.0033
Manes.01G060300	-0.34	1	-0.16	0.89	-0.92	0.18	-1.79	0.0032
Manes.01G060600	0.47	1	-2.66	0.012	-3.03	0.0017	-3.4	0.00039
Manes.01G061000	-0.05	1	-1.24	0.23	-2.8	0.00074	-2.16	0.0066
Manes.01G062800	1.22	0.53	1.31	0.087	1.76	0.0056	2.47	3.5e-05
Manes.01G063100	0.37	1	-0.4	0.72	-1.34	0.074	-3.28	1.4e-06
Manes.01G063300	1.02	0.27	1.21	0.018	1.71	0.00011	1.25	0.0038
Manes.01G063600	0.27	1	-0.84	0.37	-2.21	0.0013	-2.23	0.00075
Manes.01G064300	0.03	1	-0.01	0.99	1.16	0.041	0.82	0.15
Manes.01G065300	1.41	0.82	0.62	0.66	0.57	0.62	2.34	0.0066
Manes.01G066000	-0.03	1	-0.61	0.4	-1.36	0.014	-0.89	0.11
Manes.01G066400	0.46	1	-3.7	0.0069	-3.52	0.0043	-4.07	0.00059
Manes.01G068400	0.55	0.96	0.78	0.11	1.22	0.0021	1.54	4.3e-05
Manes.01G068800	-0.74	0.93	-0.51	0.5	-0.73	0.2	-1.17	0.023
Manes.01G069400	0.48	1	-3.98	0.015	-3.75	0.0097	-6.1	4.4e-05
Manes.01G070300	-0.04	1	0.39	0.55	1.03	0.023	1	0.022
Manes.01G071700	-0.05	1	-1.54	0.016	-1.98	0.00042	-2.34	1.5e-05
Manes.01G072100	-0.27	1	-0.63	0.26	-0.66	0.15	-1.13	0.0057
Manes.01G072200	0.14	1	-0.58	0.38	-1.48	0.0022	-0.99	0.038
Manes.01G072500	0.18	1	0.56	0.28	0.93	0.018	1.06	0.0046
Manes.01G073800	-0.12	1	-0.73	0.33	-1.58	0.0049	-1.68	0.0018
Manes.01G074000	-0.05	1	-1.05	0.022	-1.42	0.00036	-1.5	9.6e-05
Manes.01G074100	-0.54	1	0.19	0.83	1.31	0.011	1.29	0.009
Manes.01G074200	-2.74	7.6e-05	0.5	0.59	2.03	0.00084	1.67	0.0047
Manes.01G074500	-0.85	1	-1.71	0.036	-0.67	0.4	-1.46	0.034
Manes.01G075100	-0.41	1	-0.88	0.29	-0.83	0.23	-1.33	0.029
Manes.01G075900	0.34	1	0.31	0.78	0.97	0.19	1.38	0.039
Manes.01G076200	0.46	1	1.66	0.23	1.32	0.26	2.39	0.021
Manes.01G076300	-0.04	1	-2.16	0.0027	-2.2	0.00076	-1.45	0.025
Manes.01G076400	-0.04	1	-1.82	0.055	-2.7	0.00064	-2.61	0.0006
Manes.01G076900	0.19	1	0.47	0.26	1.16	0.0002	1.38	3.5e-06
Manes.01G077000	0.33	1	0.75	0.19	0.8	0.091	1.16	0.008
Manes.01G077200	-0.48	1	-0.2	0.8	-1.3	0.0076	-0.86	0.075
Manes.01G077300	-0.99	0.99	-0.25	0.84	-1.71	0.036	-1.49	0.058
Manes.01G077400	0.32	1	-1.18	0.44	-1.69	0.15	-3.3	0.0027
Manes.01G077700	-0.23	1	-0.86	0.27	-1.06	0.092	-1.81	0.002
Manes.01G079300	0.4	1	0.25	0.9	-1.47	0.2	-3.69	0.00045
Manes.01G079500	0.51	1	1.24	0.042	0.85	0.13	1.3	0.01
Manes.01G080100	-1.65	0.91	-2.31	0.1	-2.54	0.036	-3.89	0.0013
Manes.01G081000	0.22	1	-1.17	0.22	-2.25	0.0028	-2.71	0.0002
Manes.01G082900	-0.1	1	0.47	0.44	0.66	0.16	1.21	0.0036
Manes.01G083200	-0.14	1	-1.68	0.0029	-1.8	0.00059	-1.71	0.00076
Manes.01G083900	0.78	0.52	1.14	0.012	1.31	0.0011	2.33	6.9e-10
Manes.01G084000	0.53	1	0.98	0.2	1.89	0.0012	1.7	0.0027
Manes.01G085200	3.14	0.014	2.01	0.086	1.31	0.22	3.46	0.00016
Manes.01G085400	4.63	0.00066	3.49	0.008	3.98	0.00063	4.29	0.00012
Manes.01G086100	1.75	0.39	1.32	0.23	0.92	0.33	1.65	0.048
Manes.01G086700	-0.3	1	-1.39	0.16	-1.52	0.064	-2.09	0.0068
Manes.01G086800	-0.89	1	-1.1	0.26	-0.86	0.31	-2.31	0.0012
Manes.01G087300	0.17	1	-2.58	0.0093	-3.09	0.00046	-3.42	5.8e-05
Manes.01G087500	0.03	1	0.66	0.17	1	0.0086	1.15	0.0014
Manes.01G088500	-0.15	1	-1.19	0.11	-1.74	0.004	-2.46	1.9e-05
Manes.01G089100	0.52	1	2.23	0.19	3.4	0.011	2.06	0.13
Manes.01G089200	-0.24	1	-1.47	0.27	-3.88	0.00038	-4.42	7.7e-05
Manes.01G090700	0.17	1	-0.3	0.82	-1.21	0.15	-3.07	5.1e-05
Manes.01G090900	-0.88	0.4	-1.11	0.023	-0.76	0.087	-0.37	0.42
Manes.01G091100	-0.16	1	-2.5	0.13	-3.54	0.0082	-5.15	6.3e-05
Manes.01G092600	-0.16	1	-0.47	0.77	-1.84	0.066	-2.53	0.0063
Manes.01G093200	-1	1	0.57	0.74	1.09	0.38	2.15	0.044
Manes.01G093300	0.38	1	-0.53	0.59	-1.11	0.11	-2.19	0.00052
Manes.01G093600	0.57	1	0.91	0.19	1.32	0.016	1.65	0.0013
Manes.01G093700	0.63	0.71	0.83	0.055	1.25	0.00051	1.68	9.5e-07
Manes.01G093900	0.5	1	0.6	0.33	1.11	0.016	1.61	0.00016
Manes.01G094500	-0.21	1	-0.57	0.17	-0.94	0.0048	-1.09	0.00074
Manes.01G094600	0.07	1	-0.7	0.77	-1.79	0.28	-4.42	0.0019
Manes.01G095700	-0.63	1	-3.06	0.071	-4.02	0.0071	-6.8	0.00029
Manes.01G095800	0.57	0.85	1.37	0.00067	0.73	0.06	0.72	0.052
Manes.01G096000	0.47	1	-2.71	0.028	-2.14	0.052	-3.06	0.0032
Manes.01G096200	-0.54	1	-1.41	0.14	-0.65	0.45	-2.03	0.02
Manes.01G097200	-0.56	1	-1.33	0.46	-2.94	0.026	-3.38	0.008
Manes.01G097500	0.24	1	0.1	0.94	-0.28	0.78	-1.69	0.024
Manes.01G097800	0.52	1	-2.96	0.043	-4.16	0.00094	-6.32	2.1e-06
Manes.01G098700	0.23	1	-0.72	0.22	-0.66	0.18	-1	0.027
Manes.01G099100	0.46	1	0.75	0.2	0.82	0.089	1.07	0.018
Manes.01G099700	2.17	0.0011	1.45	0.026	0.96	0.11	1.09	0.052
Manes.01G100000	-0.14	1	-1.6	0.11	-1.9	0.024	-2.86	0.00029
Manes.01G100400	0.03	1	0.61	0.41	0.93	0.099	1.21	0.019
Manes.01G100500	-0.15	1	-0.86	0.26	-1.68	0.0043	-2.16	0.00013
Manes.01G101400	-0.26	1	-0.74	0.52	-1.86	0.028	-2.01	0.013
Manes.01G101500	-0.2	1	-0.13	0.95	-2.73	0.017	-7.07	4e-08
Manes.01G101600	0.42	1	-0.78	0.57	-2.49	0.0093	-2.87	0.002
Manes.01G101700	-0.28	1	-0.46	0.75	-1.06	0.29	-3.19	0.00018
Manes.01G102000	0.11	1	0.67	0.4	1.61	0.0047	1.04	0.068
Manes.01G102100	0.34	1	0.83	0.035	1.48	5.6e-06	1.22	0.00011
Manes.01G102200	0.98	0.69	1.91	0.0014	2.56	1.6e-06	1.91	0.0003
Manes.01G102300	0.42	1	-0.24	0.89	-1.56	0.13	-4.83	3.3e-07
Manes.01G102500	0.41	0.98	0.79	0.023	1.06	0.00034	0.9	0.0017
Manes.01G102600	-0.32	1	-0.33	0.73	-1.04	0.12	-2.03	0.0021
Manes.01G102800	-0.14	1	-0.71	0.64	-3.12	0.0018	-3.64	0.00014
Manes.01G103100	0.62	1	1.02	0.093	1.36	0.0065	1.6	0.00079
Manes.01G103600	0.11	1	-0.53	0.31	-0.9	0.027	-1.26	0.001
Manes.01G104100	0.09	1	-0.77	0.56	-2.58	0.0057	-2.11	0.019
Manes.01G104500	-0.05	1	1.63	0.071	2.44	0.001	3.09	1.3e-05
Manes.01G105100	-0.29	1	-0.37	0.44	-1.03	0.0029	-1.04	0.0019
Manes.01G105500	0.03	1	-0.44	0.5	-1.16	0.012	-1.62	0.00023
Manes.01G106200	1.73	0.29	1.95	0.031	2.17	0.0052	1.49	0.052
Manes.01G106300	0.06	1	-1.03	0.25	-1.94	0.0047	-2.51	0.00012
Manes.01G106400	-0.9	0.25	-0.98	0.03	-1.32	0.00073	-1.32	0.00044
Manes.01G107100	0.68	1	-3.16	0.002	-3.7	0.0001	-4.76	1.8e-06
Manes.01G108300	0.21	1	-0.2	0.88	-0.96	0.24	-1.92	0.0072
Manes.01G108600	-0.32	1	-0.1	0.92	0.28	0.69	1.22	0.025
Manes.01G108800	-0.5	1	-1.15	0.03	-1.35	0.0033	-1.47	0.00092
Manes.01G110400	0.36	0.98	0.55	0.085	0.91	0.00058	1.07	2.2e-05
Manes.01G110500	-0.22	1	-2.76	0.12	-3.27	0.025	-4.34	0.0016
Manes.01G110600	0.45	1	2.44	0.0035	2.58	0.00061	3.03	2.5e-05
Manes.01G111000	0.45	1	0.57	0.65	-1.11	0.23	-2.52	0.004
Manes.01G111200	-0.16	1	-0.71	0.02	-1.05	6.4e-05	-1.03	4.7e-05
Manes.01G111400	-0.73	0.99	-1.35	0.038	-1.67	0.0026	-1.12	0.041
Manes.01G112300	-0.25	1	0.49	0.43	0.71	0.13	1.01	0.019
Manes.01G112600	-0.14	1	-1.71	0.097	-2.31	0.0066	-3.55	9.2e-06
Manes.01G113100	4.67	0.0046	4.25	0.0037	1.89	0.2	2.65	0.046
Manes.01G113400	0.05	1	0.68	0.56	1.92	0.014	2.39	0.0011
Manes.01G114500	-0.42	1	-0.59	0.33	-0.84	0.073	-1.39	0.0012
Manes.01G114600	-0.05	1	-0.56	0.62	-1.35	0.087	-1.86	0.011
Manes.01G115700	0.38	1	-0.23	0.9	-1	0.35	-2.91	0.0016
Manes.01G115800	-0.86	1	-0.74	0.59	-0.71	0.52	-2.06	0.024
Manes.01G116000	0.43	1	0.75	0.28	0.69	0.24	1.04	0.048
Manes.01G116600	-0.37	1	-0.76	0.26	-0.36	0.56	-1.27	0.011
Manes.01G116700	2.55	0.00047	2.76	3.1e-05	2.57	3.6e-05	2	0.00097
Manes.01G116900	0.85	0.59	1.48	0.0032	1.27	0.0056	1.22	0.0057
Manes.01G117500	1.93	0.63	1.84	0.17	2.05	0.066	2.33	0.026
Manes.01G117900	0.67	1	1.21	0.23	1.7	0.033	2.2	0.0032
Manes.01G118000	-0.18	1	-0.11	0.92	-0.77	0.25	-1.31	0.027
Manes.01G118200	0.04	1	-3.93	0.0012	-3.74	0.00075	-4.84	6.5e-06
Manes.01G118900	0.79	0.66	1.01	0.058	1.23	0.0059	0.55	0.24
Manes.01G119000	-1.31	0.43	-2.25	0.0012	-1.66	0.01	-0.96	0.14
Manes.01G120300	-0.07	1	1.58	0.19	2.22	0.02	2.02	0.029
Manes.01G120400	-0.83	0.59	0.36	0.59	1	0.029	1.31	0.0021
Manes.01G120500	-0.67	0.97	0.38	0.61	1.02	0.042	0.37	0.5
Manes.01G121300	5.35	0.01	5.64	0.0012	2.98	0.079	5.46	0.00036
Manes.01G121400	0.13	1	-0.17	0.88	-0.84	0.22	-2.31	9.4e-05
Manes.01G121500	-0.6	1	0.8	0.39	1.75	0.0098	0.99	0.15
Manes.01G121900	-0.06	1	-3.01	0.13	-3.01	0.075	-4.15	0.012
Manes.01G122500	0.8	0.98	1.89	0.0032	1.85	0.0016	1.75	0.0019
Manes.01G123000	-0.27	1	-1.15	0.18	-1.7	0.012	-2.17	0.00068
Manes.01G123100	1.95	0.64	2.62	0.039	2.67	0.015	2.63	0.012
Manes.01G123300	1.72	0.48	2.22	0.024	2.24	0.0098	1.49	0.096
Manes.01G123800	0.05	1	0.3	0.79	-0.72	0.34	-1.32	0.048
Manes.01G124300	0.36	1	-0.95	0.3	-1.36	0.062	-1.92	0.0051
Manes.01G124500	0.29	1	1.01	0.12	1.18	0.027	0.83	0.12
Manes.01G125700	0.18	1	-1.71	0.047	-1.48	0.051	-2.13	0.0025
Manes.01G125800	-0.07	1	0.59	0.11	1.08	0.00031	0.89	0.0021
Manes.01G127900	0.06	1	-0.7	0.3	-1.3	0.012	-2.12	1.6e-05
Manes.01G128300	0.09	1	-2.27	0.038	-3.41	0.00022	-5.57	2.4e-10
Manes.01G129300	0.22	1	1.61	0.1	1.49	0.08	1.6	0.047
Manes.01G129500	0.23	1	1.72	0.065	1.51	0.064	1.74	0.023
Manes.01G129600	0.9	1	1.08	0.4	0.07	0.96	-1.88	0.043
Manes.01G129800	-1.57	1	1.37	0.56	3.87	0.017	3.5	0.025
Manes.01G129900	2.43	0.13	3.35	0.001	3.16	0.00077	3.73	3e-05
Manes.01G130400	0.13	1	-2.19	0.21	-3.09	0.029	-7.72	3.2e-05
Manes.01G130500	0.29	1	-1.09	0.21	-1.84	0.0072	-2.05	0.0016
Manes.01G130900	-0.07	1	-1.66	0.025	-1.91	0.0032	-0.75	0.27
Manes.01G131000	0.36	1	-2.98	0.0047	-4.28	9.8e-06	-3.76	5.3e-05
Manes.01G131100	1.53	0.055	1.5	0.013	0.61	0.31	1.46	0.0045
Manes.01G131600	0.48	1	-1.3	0.39	-2.03	0.078	-2.73	0.012
Manes.01G133300	0.47	1	1.36	0.073	2.58	3e-05	0.8	0.23
Manes.01G133400	0.42	1	1.08	0.028	1.66	7.5e-05	0.27	0.58
Manes.01G133600	2.06	0.89	3.18	0.045	2.83	0.045	5.39	1.6e-05
Manes.01G133800	-0.43	1	-1.7	0.061	-1.55	0.05	-2.23	0.003
Manes.01G134200	0.91	1	1.38	0.17	1.63	0.05	2.13	0.0056
Manes.01G134500	-0.18	1	0.01	0.99	-0.09	0.86	-1.42	0.00017
Manes.01G134600	-0.1	1	-2.49	0.00018	-3.01	2.5e-06	-3.94	1e-08
Manes.01G135100	-0.02	1	0.75	0.21	1.22	0.0096	1.48	0.00089
Manes.01G137800	0.11	1	0.54	0.49	0.99	0.079	1.12	0.035
Manes.01G138100	-0.62	1	-1.72	0.27	-3.11	0.0083	-4.33	0.0001
Manes.01G138900	1.46	0.45	1.17	0.2	1.16	0.14	1.48	0.041
Manes.01G139000	-0.02	1	-0.7	0.49	-1.29	0.085	-1.97	0.0062
Manes.01G139400	-0.25	1	-1.36	0.099	-2.08	0.0021	-2.48	0.00012
Manes.01G141100	-0.32	1	-0.57	0.43	-0.85	0.13	-1.3	0.011
Manes.01G141200	0.26	1	-0.59	0.63	-1.52	0.07	-1.89	0.016
Manes.01G142100	-0.1	1	-1.31	0.39	-1	0.43	-2.49	0.021
Manes.01G142200	-0.34	1	-2.16	0.32	-1.05	0.59	-5.75	0.0012
Manes.01G142300	0.19	1	-1.57	0.49	-3.61	0.033	-5.99	0.0017
Manes.01G143000	0.03	1	0.71	0.21	1.49	0.00062	1.14	0.0074
Manes.01G143100	-0.37	1	0.12	0.86	1.1	0.0032	0.75	0.043
Manes.01G143300	0.65	1	0.48	0.59	-0.68	0.34	-1.65	0.019
Manes.01G143500	0.22	1	0.01	0.99	-0.4	0.32	-1.49	1.2e-05
Manes.01G143900	0.21	1	0.23	0.86	-1.79	0.02	-3.03	2.7e-05
Manes.01G144500	-0.05	1	-1.01	0.38	-1.54	0.085	-1.95	0.022
Manes.01G144700	-0.03	1	-0.59	0.61	-1.17	0.16	-2.19	0.0031
Manes.01G145700	0.81	1	-2.39	0.069	-3.36	0.0023	-5	3.7e-06
Manes.01G145900	0.71	0.86	0.91	0.11	1.19	0.011	1.26	0.0053
Manes.01G146100	1.32	0.23	1.73	0.0057	2.23	5.6e-05	1.61	0.0029
Manes.01G146300	0.71	0.19	1.01	0.0015	0.84	0.0041	0.98	0.00048
Manes.01G146800	-0.11	1	-1.97	0.21	-2.73	0.032	-2.48	0.043
Manes.01G147200	0.15	1	-1.91	0.0037	-2.98	8.1e-07	-3.23	7.5e-08
Manes.01G147300	0.24	1	0.01	0.99	-0.78	0.24	-1.21	0.042
Manes.01G147400	0.35	1	-3.01	0.017	-3.43	0.0019	-5.35	8.6e-07
Manes.01G148900	0.15	1	-0.07	0.98	1.24	0.4	3.6	0.0031
Manes.01G149100	0.03	1	-2.97	0.0075	-3.72	0.00024	-4.24	2.5e-05
Manes.01G149200	0.02	1	-0.94	0.12	-1.35	0.0059	-1.69	0.00031
Manes.01G150300	-0.05	1	-0.91	0.39	-1.39	0.088	-2.75	0.00022
Manes.01G150900	0.79	1	0.5	0.6	1.21	0.063	1.24	0.044
Manes.01G151800	0.79	1	1.04	0.25	2.25	0.0011	2.8	2e-05
Manes.01G152000	0.56	0.99	0.91	0.074	1.07	0.013	1.2	0.0034
Manes.01G152100	0.13	1	-1.63	0.018	-2.53	2.4e-05	-2.18	0.00017
Manes.01G152200	-0.34	1	-1.2	0.037	-1.63	0.0013	-0.89	0.074
Manes.01G152600	-1.22	0.94	-1.57	0.15	-1.92	0.037	-0.65	0.5
Manes.01G153000	0.61	1	-2.14	0.077	-2.36	0.022	-3.31	0.00066
Manes.01G153500	0.58	1	1.36	0.01	1.93	2.8e-05	1.53	0.00063
Manes.01G153900	0.18	1	-2.16	0.079	-3.81	0.00027	-5.69	6.2e-07
Manes.01G154400	-0.27	1	0.33	0.69	1.07	0.056	1.54	0.0027
Manes.01G155700	0.11	1	0.6	0.14	0.94	0.0036	1.12	0.00025
Manes.01G156300	0.78	1	-2.24	0.058	-2.75	0.009	-1.01	0.33
Manes.01G156600	0.24	1	0.84	0.23	0.74	0.21	1.78	0.00048
Manes.01G157400	0.07	1	1.17	0.073	1.55	0.0044	1.86	0.0003
Manes.01G158800	0.16	1	-0.5	0.64	-1.72	0.016	-1.56	0.023
Manes.01G159800	-0.75	1	1.53	0.16	3.33	7.8e-05	2.79	0.00067
Manes.01G160000	-0.64	1	0.96	0.32	1.54	0.036	0.17	0.85
Manes.01G160700	0.02	1	-0.45	0.7	-2.12	0.0047	-1.94	0.0071
Manes.01G160800	0.23	1	1	0.021	1.65	7e-06	1.63	4.7e-06
Manes.01G160900	0.47	1	-0.94	0.21	-1.98	0.00079	-2.09	0.00024
Manes.01G161800	0.07	1	0.11	0.92	-0.37	0.59	-1.78	0.0011
Manes.01G161900	-0.09	1	-0.94	0.094	-0.7	0.16	-1.13	0.012
Manes.01G162100	-1.1	0.98	-0.25	0.86	0.48	0.64	1.75	0.029
Manes.01G162200	-0.25	1	0.73	0.26	1.37	0.0061	0.7	0.17
Manes.01G162500	-0.98	0.91	-0.58	0.57	0.25	0.78	-1.6	0.016
Manes.01G162700	-0.04	1	0.36	0.43	0.99	0.0022	1.55	3.5e-07
Manes.01G163000	-0.05	1	-1.94	0.0089	-1.7	0.011	-2.04	0.0019
Manes.01G163600	-0.38	1	-1.65	0.54	-3.59	0.065	-8.06	0.00027
Manes.01G164000	0.5	1	0.68	0.24	1.11	0.013	1.4	0.00091
Manes.01G164200	0.2	1	0.83	0.15	1.32	0.0044	0.81	0.083
Manes.01G165000	0.3	1	1.22	0.00084	1.29	0.00011	1.52	1.9e-06
Manes.01G165100	-0.31	1	-1.49	0.016	-1.32	0.016	-2.01	9.5e-05
Manes.01G165400	-0.62	1	-2.04	0.018	-2.13	0.005	-2.99	3.7e-05
Manes.01G165500	0.02	1	-1.9	0.0043	-2.39	6.7e-05	-2.45	2.4e-05
Manes.01G166100	-0.22	1	-2.78	0.0087	-3.15	0.00078	-3.88	1.5e-05
Manes.01G168200	-0.78	0.99	-1.28	0.073	-0.77	0.24	-1.25	0.033
Manes.01G168700	0.15	1	0.76	0.13	1.19	0.0031	1.84	1.1e-06
Manes.01G169200	0.4	1	0.9	0.084	1.58	0.00019	0.93	0.028
Manes.01G170500	0.4	1	1.02	0.37	1.99	0.019	1.04	0.24
Manes.01G171400	0.38	1	-0.36	0.67	-0.8	0.18	-1.32	0.015
Manes.01G171600	0.3	1	0.41	0.28	0.9	0.0014	1.14	2.2e-05
Manes.01G171700	1.55	0.21	1.74	0.021	0.83	0.25	2.17	0.00048
Manes.01G171900	2.77	0.00014	3.16	2.1e-06	2.62	4.1e-05	3.85	3.1e-10
Manes.01G172000	0.8	0.19	1.39	6e-05	1.09	0.00089	1.52	8.8e-07
Manes.01G172500	-0.01	1	-2.47	0.15	-3.57	0.012	-3.97	0.0039
Manes.01G173000	0.04	1	-0.55	0.23	-1.09	0.004	-1.23	0.001
Manes.01G173400	-0.05	1	0.49	0.54	0.95	0.093	1.2	0.022
Manes.01G173500	-0.14	1	-0.57	0.42	-0.49	0.41	-1.13	0.024
Manes.01G173700	-0.21	1	-1.85	0.072	-2.58	0.0027	-3.56	1.9e-05
Manes.01G174000	0.04	1	0.35	0.47	1.27	0.00013	0.52	0.14
Manes.01G174100	-0.18	1	-0.62	0.32	-1.32	0.0056	-0.86	0.069
Manes.01G174500	0.44	1	0.85	0.35	1.47	0.033	1.3	0.052
Manes.01G174900	1.2	0.037	1.63	0.00011	1.99	2.3e-07	2.44	6e-11
Manes.01G175500	2.56	0.037	0.47	0.73	0.15	0.9	-0.63	0.51
Manes.01G175600	0.6	1	0.66	0.36	1.13	0.041	0.03	0.96
Manes.01G175700	0.55	1	0.72	0.33	1.14	0.045	-0.27	0.68
Manes.01G175800	1.21	1	1.84	0.17	2.34	0.032	1.05	0.37
Manes.01G177000	0.22	1	0.81	0.26	1.3	0.018	1.63	0.0016
Manes.01G177400	0.14	1	0.4	0.53	0.52	0.28	1.43	0.00046
Manes.01G177600	1.5	0.28	1.94	0.0094	2.36	0.00032	0.91	0.19
Manes.01G177800	0.49	1	0.88	0.19	1.13	0.037	1.04	0.046
Manes.01G178000	0.02	1	-1.42	0.61	-3.96	0.036	-2.71	0.15
Manes.01G178700	0.09	1	-0.12	0.92	-1.2	0.095	-1.64	0.015
Manes.01G178800	0.03	1	1.18	0.34	2.49	0.0069	1.13	0.24
Manes.01G179500	-1.3	0.38	-1.17	0.13	-0.93	0.16	-1.21	0.049
Manes.01G180000	2.73	0.52	2.35	0.19	2.73	0.064	3.84	0.0043
Manes.01G180600	-0.7	1	-1.01	0.23	-1.45	0.04	-0.95	0.17
Manes.01G180800	0.03	1	0.89	0.14	1.55	0.0011	1.05	0.026
Manes.01G181700	0.62	0.98	0.91	0.11	1.21	0.009	1.65	0.00015
Manes.01G181900	-0.52	1	-1.35	0.0046	-1.36	0.0018	-0.95	0.025
Manes.01G182200	0.8	0.83	1.19	0.049	0.63	0.28	1.31	0.0086
Manes.01G182300	0.27	1	0.65	0.096	1.2	0.00015	1.23	5.1e-05
Manes.01G182700	0.33	1	0.34	0.78	0.13	0.89	-1.55	0.032
Manes.01G183200	-0.86	0.77	-1.25	0.042	-0.98	0.072	-1.22	0.017
Manes.01G183800	0.18	1	-0.65	0.55	-1.27	0.1	-2.22	0.0015
Manes.01G185000	0.57	0.98	0.45	0.46	0.63	0.16	1.14	0.0051
Manes.01G185300	0.2	1	1.32	0.13	2.49	0.00029	1.84	0.0063
Manes.01G185400	0.39	1	0.71	0.11	1.17	0.001	0.9	0.01
Manes.01G185800	-0.89	0.98	-0.54	0.58	-1.63	0.015	-1.89	0.003
Manes.01G186200	-0.09	1	-0.4	0.6	-1.23	0.017	-1.58	0.0011
Manes.01G186500	-0.06	1	-1.86	0.008	-2.04	0.0014	-2.04	0.001
Manes.01G187100	-0.19	1	-1.76	0.0039	-2.99	4.9e-08	-3.12	7.6e-09
Manes.01G187700	0.17	1	-0.41	0.72	-0.69	0.41	-1.68	0.02
Manes.01G187900	-0.15	1	-0.61	0.34	-1.39	0.0035	-1.76	0.0001
Manes.01G188000	0.18	1	-0.8	0.33	-1.67	0.011	-2.62	0.00014
Manes.01G189400	0.29	1	0.68	0.23	0.97	0.03	1.12	0.0077
Manes.01G190000	0.15	1	1.8	0.13	2.05	0.039	1.56	0.11
Manes.01G192500	0	1	-1.27	0.13	-2.18	0.0013	-2.4	0.00022
Manes.01G192700	-0.34	1	-1.86	0.13	-3.39	0.00061	-3.85	4.5e-05
Manes.01G193300	0.21	1	1.14	0.034	0.81	0.1	0.36	0.49
Manes.01G193400	0.09	1	-0.61	0.42	-0.85	0.15	-2.01	0.00019
Manes.01G194000	1.11	0.39	1.49	0.012	1.66	0.0015	1.63	0.0012
Manes.01G194200	1.03	0.76	0.93	0.25	0.51	0.49	1.79	0.0027
Manes.01G194300	0.35	1	-0.72	0.61	-1.34	0.19	-2.81	0.0023
Manes.01G194800	0.06	1	-1.11	0.45	-0.7	0.57	-2.22	0.034
Manes.01G194900	-0.02	1	-1.28	0.0037	-1.97	5.9e-07	-1.89	8.1e-07
Manes.01G196800	-0.13	1	-0.69	0.17	-0.67	0.12	-1.09	0.008
Manes.01G196900	-0.37	1	-0.35	0.67	-1.06	0.06	-1.92	0.00021
Manes.01G197100	0	1	0.66	0.28	1.35	0.0033	0.69	0.14
Manes.01G197200	-0.16	1	-1.15	0.048	-2.05	2.5e-05	-1.9	5.4e-05
Manes.01G197800	-0.38	1	-0.27	0.77	-1.55	0.0069	-3.07	3.2e-08
Manes.01G197900	-0.45	1	-1.4	0.1	-2.5	0.001	-2.97	0.00014
Manes.01G198000	-0.97	1	-1.06	0.56	-1.83	0.17	-3.39	0.0049
Manes.01G198700	0.2	1	-0.95	0.34	-1.51	0.049	-2.18	0.0021
Manes.01G198800	0.05	1	0.99	0.4	1.28	0.16	1.97	0.016
Manes.01G200000	0.58	1	1.25	0.074	1.53	0.0093	1.44	0.011
Manes.01G200100	-0.54	1	-1.16	0.17	-1.88	0.0066	-2.05	0.0022
Manes.01G201000	0	1	0.78	0.44	0.92	0.24	1.61	0.021
Manes.01G201300	0.24	1	0.12	0.86	0.8	0.03	1.16	0.00072
Manes.01G201500	0.13	1	-1.43	0.083	-1.56	0.027	-2.03	0.0022
Manes.01G201600	-0.07	1	-0.48	0.69	-0.78	0.37	-1.5	0.048
Manes.01G202100	0	1	-1.22	0.17	-1.34	0.071	-2.32	0.00068
Manes.01G202400	-0.38	1	-2.25	0.38	-2.88	0.15	-3.67	0.048
Manes.01G202700	0.38	1	0.26	0.67	0.48	0.27	1.08	0.0035
Manes.01G202800	0.51	1	-3.81	0.0017	-4.28	0.00011	-5.16	1.8e-06
Manes.01G203100	-0.04	1	-1.98	0.022	-2.66	0.00039	-2.44	0.00073
Manes.01G203900	0.18	1	-0.18	0.88	-1.89	0.0086	-2.14	0.0024
Manes.01G204100	-0.09	1	-1.29	0.031	-1.69	0.0011	-1.34	0.0077
Manes.01G204200	-1.76	0.39	-1.09	0.34	-1.35	0.13	-3.56	1.1e-05
Manes.01G204800	0.1	1	-1.76	0.00089	-2.3	2e-06	-2.41	3.7e-07
Manes.01G204900	-0.02	1	-0.59	0.19	-1.12	0.0013	-1.13	0.00081
Manes.01G205100	-0.41	0.97	-0.81	0.02	-1.29	1.5e-05	-0.91	0.002
Manes.01G205400	0.25	1	-0.74	0.36	-0.91	0.16	-2.32	0.00027
Manes.01G206500	0.01	1	0.84	0.24	1.32	0.019	1.61	0.0024
Manes.01G206700	-0.64	0.48	-0.95	0.0092	-1.13	0.00044	-1.11	0.00037
Manes.01G207400	-0.38	1	-3.99	0.0095	-6.79	1.5e-05	-7.4	1.1e-05
Manes.01G207600	-0.25	1	-1.08	0.00066	-0.95	0.0012	-0.81	0.0046
Manes.01G207700	0.34	1	-1.9	0.063	-2.5	0.0041	-3.34	0.0001
Manes.01G207900	-0.23	1	-1.66	0.1	-2.79	0.0012	-2.69	0.0013
Manes.01G208600	0.22	1	0.39	0.55	0.6	0.22	1.43	0.00069
Manes.01G208800	-0.34	1	0.25	0.75	1.01	0.042	0.75	0.12
Manes.01G210500	-0.24	1	0.52	0.27	1.06	0.0027	0.8	0.021
Manes.01G210600	-0.83	0.72	-1.61	0.0027	-1.77	0.00027	-1.58	0.0008
Manes.01G211100	-0.51	1	-1.18	0.0092	-1.88	3.9e-06	-1.77	9.3e-06
Manes.01G211800	0.12	1	0.82	0.038	1.41	1.7e-05	1.34	2.8e-05
Manes.01G212200	-0.41	1	-0.96	0.045	-0.96	0.023	-1.02	0.01
Manes.01G212300	0.8	1	0.54	0.56	0.98	0.15	1.8	0.0032
Manes.01G212600	0.36	1	-3.53	0.091	-6.15	0.00039	-7.49	1.4e-05
Manes.01G213000	0.04	1	-0.6	0.3	-0.67	0.15	-1.19	0.0051
Manes.01G213500	0.28	1	1.84	0.17	1.96	0.082	2.42	0.02
Manes.01G213800	-0.12	1	2.18	0.02	2.95	0.00023	3.85	4.6e-07
Manes.01G214300	0.37	1	-0.02	0.98	-0.52	0.26	-1.01	0.013
Manes.01G214800	1.54	0.8	1.9	0.1	2.96	0.0018	1.91	0.045
Manes.01G215300	0.5	1	0.46	0.62	0.61	0.38	1.33	0.027
Manes.01G215600	0.43	0.87	1	0.0013	0.91	0.0013	0.91	0.00081
Manes.01G215800	0.09	1	-1.15	0.41	-2.02	0.066	-2.25	0.035
Manes.01G216100	0.44	0.98	0.73	0.063	1.07	0.001	1.04	0.0009
Manes.01G216700	-1.05	1	-4.49	0.011	-4.93	0.0019	-5.46	0.00042
Manes.01G217400	0.44	1	0.79	0.089	1.52	5.5e-05	1.27	0.0005
Manes.01G217800	-0.64	0.8	-1.31	0.0026	-1.03	0.01	-1.29	0.0007
Manes.01G217900	0.14	1	0.99	0.28	1.03	0.17	1.44	0.037
Manes.01G218200	-0.06	1	0.04	0.95	-0.27	0.51	-1.14	0.00055
Manes.01G218500	0.55	0.61	0.18	0.7	-0.71	0.024	-1.16	7.9e-05
Manes.01G219000	-0.15	1	-1.39	0.057	-1.45	0.022	-1.7	0.0043
Manes.01G219100	-0.16	1	0.51	0.47	1.54	0.0017	1.1	0.023
Manes.01G220300	-0.41	0.87	-0.94	0.0013	-1.21	5.3e-06	-0.94	0.0003
Manes.01G220400	3.21	0.0022	3.85	2.3e-05	2.8	0.0012	3.24	8.6e-05
Manes.01G220700	-0.46	1	-0.43	0.39	-0.99	0.0066	-1.2	0.00054
Manes.01G221500	0.89	0.99	0.93	0.3	1.39	0.048	1.56	0.018
Manes.01G221700	-0.24	1	-2.71	0.19	-2.77	0.11	-5.52	0.00051
Manes.01G221800	1.03	1	-0.87	0.65	-1.93	0.15	-3.3	0.0058
Manes.01G221900	0.3	1	0.47	0.63	0.8	0.27	1.66	0.0087
Manes.01G222000	1.26	0.76	1.51	0.1	2.99	5.5e-05	1.8	0.015
Manes.01G222100	-0.21	1	0.69	0.031	1.05	9.7e-05	1.07	3.8e-05
Manes.01G222200	0.4	1	0.87	0.22	1.19	0.037	1.62	0.002
Manes.01G222300	0.23	1	2.62	0.07	1.79	0.18	2.59	0.03
Manes.01G222600	0.83	0.99	1.16	0.14	1.7	0.0072	1.32	0.034
Manes.01G223400	0.13	1	-1.4	0.083	-2.2	0.00095	-2.69	2.4e-05
Manes.01G224000	-0.78	1	-1.06	0.19	-0.45	0.56	-1.71	0.0057
Manes.01G224200	0.59	1	-3.63	0.0023	-4.5	3.5e-05	-5.49	4.1e-07
Manes.01G224400	-0.21	1	-2.3	0.0022	-2.5	0.00029	-0.53	0.48
Manes.01G224500	0.68	1	-0.86	0.31	-1.93	0.0024	-1.12	0.079
Manes.01G225300	0.21	1	-1.44	0.3	-1.75	0.12	-2.86	0.0059
Manes.01G225600	4.1	0.05	3.87	0.017	2.42	0.11	2.98	0.034
Manes.01G225800	0.18	1	-2.59	0.0064	-2.66	0.0019	-2.94	0.0004
Manes.01G226200	-2.16	0.26	-2.89	0.0057	-2.83	0.0026	-3.56	7.9e-05
Manes.01G226300	-0.22	1	-0.99	0.11	-1.44	0.005	-1.96	5.6e-05
Manes.01G226400	-0.37	1	-1.31	0.00063	-1.41	6.7e-05	-1.49	1.6e-05
Manes.01G226600	0.49	1	-1.55	0.17	-2.01	0.03	-2.59	0.0031
Manes.01G226900	5.11	0.0018	4.44	0.0031	3.65	0.0084	5.27	4.9e-05
Manes.01G227100	1.44	0.033	2.55	9.5e-08	2.57	1.8e-08	1.99	8.9e-06
Manes.01G227300	-0.3	1	-1.08	0.024	-1.52	0.00026	-1.25	0.0019
Manes.01G228100	-0.37	1	-2.54	0.17	-3.14	0.042	-4.28	0.0054
Manes.01G228200	0.06	1	0.36	0.6	1	0.034	1.05	0.019
Manes.01G229800	-0.87	1	0.46	0.73	1.48	0.089	1.74	0.033
Manes.01G231200	-0.38	1	0.06	0.98	-0.65	0.74	-3.35	0.034
Manes.01G231700	-0.06	1	-0.63	0.47	-0.88	0.18	-2.06	0.00037
Manes.01G232200	0.26	1	-0.28	0.67	-0.02	0.98	-1.24	0.009
Manes.01G232300	0.3	1	-0.28	0.76	-0.07	0.93	-1.32	0.023
Manes.01G232600	0.74	0.56	0.81	0.082	0.87	0.029	1.34	0.00029
Manes.01G233200	-0.06	1	-0.69	0.42	-0.51	0.47	-1.67	0.0043
Manes.01G233400	-0.06	1	-0.38	0.56	-0.47	0.34	-1.22	0.0042
Manes.01G234000	-0.85	0.6	-0.41	0.55	-0.52	0.32	-1.55	0.0005
Manes.01G234300	-0.02	1	-1.67	0.33	-2.01	0.14	-2.99	0.018
Manes.01G234400	-0.2	1	-0.69	0.27	-1.29	0.0065	-1.5	0.00095
Manes.01G234500	0.37	1	0.66	0.29	1.23	0.01	1.57	0.00046
Manes.01G235200	-0.05	1	-0.23	0.86	-1	0.22	-1.94	0.0078
Manes.01G235300	0.17	1	-2.97	0.024	-5.13	3.6e-05	-6.46	6.7e-06
Manes.01G235400	0.78	1	0.67	0.5	1.81	0.0082	1.59	0.017
Manes.01G235500	-0.32	1	0.04	0.97	0.78	0.16	1.05	0.037
Manes.01G235600	0.17	1	0.93	0.42	1.51	0.084	2.41	0.0025
Manes.01G235800	0.34	1	-0.55	0.63	-1.55	0.049	-2.04	0.0057
Manes.01G235900	0.94	0.99	0.96	0.32	1.31	0.08	1.6	0.021
Manes.01G236000	0.05	1	-0.92	0.57	-1.98	0.086	-4.18	8.1e-05
Manes.01G236500	-0.04	1	-2.22	0.088	-1.94	0.086	-3.55	0.00055
Manes.01G236700	-0.18	1	-0.57	0.65	-1.92	0.031	-2.15	0.013
Manes.01G236900	0.56	0.9	0.92	0.041	1.15	0.0024	1.77	7.8e-07
Manes.01G237000	0.39	1	0.71	0.34	0.92	0.12	1.94	0.00023
Manes.01G237700	0.37	1	0.22	0.85	0.24	0.77	2.41	7e-05
Manes.01G238800	0.54	0.94	0.57	0.26	0.67	0.1	1.11	0.0026
Manes.01G239300	-0.16	1	-2.72	0.042	-4.44	0.00038	-5.75	6.5e-05
Manes.01G239500	-0.12	1	0.7	0.19	1.02	0.017	0.43	0.35
Manes.01G240400	0.13	1	-1.48	0.2	-1.89	0.05	-2.77	0.0032
Manes.01G241100	0.82	0.18	1.15	0.0018	1.52	3.4e-06	1.65	2e-07
Manes.01G241400	-0.32	1	0.22	0.79	1.24	0.013	0.85	0.089
Manes.01G241500	0.65	1	1.85	0.0021	2.52	2.5e-06	3.06	3.6e-09
Manes.01G242400	-0.25	1	-2.09	0.022	-1.81	0.026	-0.99	0.23
Manes.01G242700	-0.08	1	-0.22	0.76	-1.05	0.03	-1.32	0.0048
Manes.01G242800	-0.51	1	1.18	0.2	2.09	0.0038	1.36	0.059
Manes.01G242900	-0.37	1	-0.44	0.46	-1.04	0.022	-1.42	0.0015
Manes.01G243000	-0.14	1	-1.3	0.022	-0.96	0.061	-1.43	0.0026
Manes.01G243300	-0.39	1	-1.07	0.17	-0.61	0.39	-1.66	0.0079
Manes.01G243600	0	1	-0.32	0.67	-1.05	0.036	-1.8	9.8e-05
Manes.01G243700	0.28	1	-0.75	0.29	-0.88	0.13	-1.24	0.018
Manes.01G244400	-0.06	1	-1.33	0.29	-1.97	0.047	-3.48	0.00016
Manes.01G245000	0.14	1	-1.56	0.0026	-1.46	0.0022	-1.38	0.0026
Manes.01G245600	0.58	1	0.76	0.21	0.59	0.26	1.2	0.0084
Manes.01G245800	0.18	1	-0.68	0.43	-0.9	0.18	-1.69	0.0048
Manes.01G246500	0.22	1	-1.91	0.13	-2.61	0.012	-3.74	0.00035
Manes.01G247300	0.44	0.81	0.88	0.0037	1.19	9.8e-06	1.04	6.8e-05
Manes.01G247400	-1.53	0.8	-1.32	0.29	-1.43	0.16	-2.01	0.032
Manes.01G247600	0.66	1	1.08	0.094	1.59	0.0029	1.56	0.0022
Manes.01G247700	0.25	1	1.18	0.4	1.64	0.13	2.62	0.0071
Manes.01G248400	0.04	1	0.65	0.52	1.72	0.013	1.25	0.07
Manes.01G248800	-0.63	1	-0.64	0.52	-1.9	0.0065	-1.54	0.023
Manes.01G248900	-1.15	1	-1.17	0.55	-0.9	0.57	-3.06	0.017
Manes.01G249000	0.02	1	-1.18	0.012	-2.03	5.9e-07	-2.21	3e-08
Manes.01G249100	0.01	1	-1.3	0.46	-1.41	0.32	-2.88	0.019
Manes.01G249200	0.34	1	0.58	0.34	1.01	0.029	0.47	0.33
Manes.01G249600	-1.02	1	-1.91	0.21	-3.99	0.001	-6.21	7.9e-06
Manes.01G250000	0.47	1	-2.1	0.18	-3.91	0.0019	-4.73	0.00014
Manes.01G251100	-0.57	0.46	-0.91	0.0034	-1.19	2.8e-05	-1.2	1.5e-05
Manes.01G251300	0.17	1	0.77	0.083	1.44	7.4e-05	1.24	0.00042
Manes.01G251400	-0.97	1	-1.39	0.27	-2.12	0.032	-3.37	0.00032
Manes.01G251700	-0.2	1	-0.37	0.26	-0.97	8.9e-05	-1.33	2.9e-08
Manes.01G251800	-0.4	1	0.63	0.58	2.05	0.0068	1.4	0.062
Manes.01G252200	0.37	1	-0.81	0.71	-3.13	0.038	-3.21	0.028
Manes.01G252400	0.97	0.86	0.77	0.39	1.51	0.021	1.35	0.034
Manes.01G252600	0.18	1	-3.07	0.005	-3.75	0.00029	-5.35	1.1e-05
Manes.01G253100	0.41	1	1.01	0.063	0.98	0.036	1.11	0.012
Manes.01G253400	3.62	0.00079	3.57	0.00029	2.24	0.018	3.35	0.00014
Manes.01G254500	3.94	0.0024	3.53	0.0026	2.34	0.035	3.81	0.00019
Manes.01G254900	0.12	1	1.44	0.012	1.5	0.003	1.73	0.00033
Manes.01G255300	0.34	1	0.57	0.23	0.68	0.071	1.07	0.0019
Manes.01G255700	-0.16	1	0.77	0.34	1.4	0.021	1.51	0.0083
Manes.01G255800	0.24	1	0.56	0.25	0.94	0.012	1.36	0.00012
Manes.01G255900	0.21	1	-0.41	0.63	-0.43	0.52	-1.14	0.042
Manes.01G256400	0.39	0.91	0.85	0.0048	1.16	1.3e-05	1.07	3.3e-05
Manes.01G256900	0.16	1	0.61	0.35	1.41	0.0032	0.74	0.14
Manes.01G257200	0.22	1	-0.12	0.91	-1.03	0.11	-2.2	0.0002
Manes.01G257800	0.23	1	0.46	0.25	1.11	0.00023	0.8	0.0066
Manes.01G258600	-0.03	1	-0.22	0.68	-0.67	0.068	-1.45	1.9e-05
Manes.01G259100	0.54	0.51	0.7	0.029	0.7	0.013	1.14	1.5e-05
Manes.01G259300	-1.76	1	2.3	0.19	3.08	0.027	4.76	0.00023
Manes.01G259700	2.29	0.028	2.29	0.0057	0.78	0.36	0.94	0.24
Manes.01G259900	0.12	1	-0.28	0.64	-1.25	0.0013	-1.37	0.00022
Manes.01G260700	4.9	0.016	5.03	0.0025	3.45	0.028	6.97	1.2e-06
Manes.01G261000	0.73	0.061	0.77	0.0077	1	9.3e-05	0.88	0.00034
Manes.01G261300	0.48	0.65	0.26	0.51	0.66	0.016	1.03	5.5e-05
Manes.01G261500	0	1	-1.02	0.013	-0.97	0.0084	-1.28	0.00025
Manes.01G261600	0.1	1	-0.5	0.5	-1.58	0.0028	-1.85	0.00028
Manes.01G262200	-0.05	1	0.12	0.9	0.54	0.35	1.08	0.029
Manes.01G262300	0.03	1	-0.83	0.052	-1.06	0.0037	-0.82	0.021
Manes.01G262600	-0.91	0.31	-0.76	0.13	-1.04	0.013	-1	0.014
Manes.01G262700	-0.09	1	-0.44	0.46	-1.06	0.014	-0.55	0.22
Manes.01G262800	0.8	1	-0.03	0.98	-1.58	0.023	-1.91	0.0038
Manes.01G263200	-0.09	1	-0.41	0.63	-1.17	0.048	-0.67	0.27
Manes.01G264100	-1.3	1	-2.09	0.13	-4.62	0.00021	-4.84	9.9e-05
Manes.01G264500	0.42	1	-0.53	0.51	-0.64	0.32	-1.51	0.0075
Manes.01G264700	0.26	1	-2.56	0.021	-2.92	0.0033	-2.28	0.016
Manes.01G265200	-1	0.12	-1.11	0.01	-0.75	0.063	-0.44	0.28
Manes.01G265500	-0.43	1	-1.68	0.0001	-1.46	0.00032	-1.03	0.0091
Manes.01G266700	0.03	1	-0.64	0.4	-1.57	0.0044	-1.96	0.00022
Manes.01G267100	-0.51	1	-0.24	0.79	-0.42	0.5	-1.19	0.025
Manes.01G267200	1.01	0.81	0.22	0.84	-0.45	0.56	-1.37	0.031
Manes.01G268600	-1.04	1	-0.17	0.94	2.18	0.05	0.36	0.79
Manes.01G268900	0.29	1	0.72	0.054	1.23	7.5e-05	1.26	2.3e-05
Manes.01G269600	0.19	1	-0.56	0.57	-2.37	0.00069	-1.83	0.0062
Manes.01G269700	0.56	1	0.91	0.12	1.39	0.0032	1.17	0.011
Manes.01G270400	0.08	1	0.57	0.12	1.02	0.00044	1.15	3.5e-05
Manes.01G270500	-0.46	1	0.82	0.43	2.51	0.00068	2.41	0.0007
Manes.01G270600	-0.64	1	0.68	0.53	1.67	0.026	2.04	0.0039
Manes.01G271200	0.38	1	0.81	0.074	0.86	0.025	1.04	0.004
Manes.01G271800	-0.59	0.92	-0.83	0.097	-1.17	0.0059	-1.44	0.00046
Manes.01G272600	-0.45	1	-1.57	0.026	-2.05	0.00099	-1.21	0.046
Manes.01G273100	0.24	1	0.85	0.078	1.11	0.0058	0.92	0.02
Manes.01G273500	0.07	1	-0.14	0.91	-2.09	0.0021	-1.78	0.0066
Manes.01G273800	0.19	1	0.55	0.27	1.51	5e-05	1.88	1.2e-07
Manes.01G274900	-0.13	1	-2.04	0.22	-3.44	0.0083	-0.96	0.51
Manes.02G000500	0.6	1	0.24	0.89	0.1	0.94	2.11	0.019
Manes.02G000800	0.04	1	-1.21	0.28	-2.14	0.014	-2.8	0.00072
Manes.02G000900	0.51	0.7	0.85	0.012	1.39	1.5e-06	0.94	0.00085
Manes.02G001000	0.17	1	0.86	0.012	1.06	0.00039	0.71	0.015
Manes.02G001400	0.24	1	-0.72	0.25	-1.17	0.019	-1.62	0.00064
Manes.02G001600	0.71	1	-2.63	0.065	-2.52	0.042	-2.39	0.045
Manes.02G001700	-0.32	1	-0.88	0.1	-1.37	0.0022	-1.46	0.00075
Manes.02G001800	-0.52	1	-1.13	0.077	-0.81	0.16	-1.3	0.016
Manes.02G002200	0.24	1	-1.25	0.54	-4.24	0.0031	-8.16	1.4e-05
Manes.02G002300	0.04	1	-1.07	0.0065	-1.3	0.00023	-1.14	0.0008
Manes.02G002600	-4.04	0.00044	-0.54	0.73	0.68	0.56	1.34	0.18
Manes.02G002900	-1.16	1	1.04	0.65	-4.25	0.0071	-3.79	0.012
Manes.02G003000	0.28	1	0.54	0.25	1.04	0.0034	1.18	0.00049
Manes.02G003300	1.63	0.77	1	0.48	0.31	0.82	2.18	0.025
Manes.02G003900	-0.1	1	-0.31	0.84	-0.58	0.59	-1.85	0.045
Manes.02G004100	-0.74	1	-1.79	0.16	-2.87	0.0051	-2.75	0.0053
Manes.02G004400	0.48	1	0.78	0.37	0.99	0.15	1.32	0.036
Manes.02G005100	0.5	1	0.9	0.082	0.86	0.055	1.31	0.0014
Manes.02G005400	-0.46	1	-0.69	0.37	-1.01	0.094	-1.13	0.049
Manes.02G006000	-0.3	1	-0.97	0.12	-1.12	0.034	-1.5	0.0022
Manes.02G007200	-1.22	1	0.7	0.66	2.34	0.024	2.04	0.043
Manes.02G007300	-1.12	1	1.99	0.21	2.89	0.021	3.93	0.00067
Manes.02G007500	0.06	1	1.21	0.012	1.23	0.004	1.18	0.0038
Manes.02G007600	0.53	0.8	0.45	0.31	0.57	0.11	1.01	0.0015
Manes.02G007700	0.11	1	-0.07	0.95	-0.54	0.41	-1.48	0.0067
Manes.02G007800	1.19	0.057	1.02	0.037	0.5	0.29	0.36	0.44
Manes.02G008000	0.61	1	-3.01	0.11	-6.54	0.00079	-6.2	0.00076
Manes.02G008100	-0.04	1	0.47	0.48	0.38	0.49	1.2	0.0078
Manes.02G008900	0.36	1	-1.38	0.039	-1.86	0.0011	-2.22	4.6e-05
Manes.02G009200	0.29	1	-0.24	0.75	-0.53	0.32	-1.15	0.012
Manes.02G009400	0.19	1	0.49	0.17	0.92	0.00091	1.07	5.1e-05
Manes.02G009500	-0.09	1	-0.87	0.27	-1.16	0.06	-1.91	0.00074
Manes.02G010300	0.37	1	0.47	0.41	1	0.017	1.22	0.0019
Manes.02G010600	0.29	1	-2.13	0.13	-3.09	0.0064	-2.8	0.01
Manes.02G011000	1.02	0.31	1.22	0.022	1.83	5.4e-05	1.8	3.5e-05
Manes.02G011300	0.51	1	0.93	0.12	1.17	0.018	1.41	0.0023
Manes.02G011400	-0.55	1	1.01	0.31	2.15	0.0034	1.51	0.038
Manes.02G011500	3.69	0.00012	4.31	8.2e-07	3.43	4.6e-05	4.39	5.6e-08
Manes.02G011700	0.54	1	1.35	0.33	1.6	0.15	2.28	0.024
Manes.02G011800	-0.61	0.88	-1.08	0.023	-0.75	0.085	-0.9	0.026
Manes.02G011900	0.33	1	1.22	0.035	1.14	0.025	1.78	0.00015
Manes.02G012100	0.08	1	-3.81	0.00051	-4.68	2.8e-06	-6.25	2.3e-10
Manes.02G012200	-0.17	1	-1.82	0.1	-2.28	0.015	-3.32	0.00024
Manes.02G012300	0.93	0.56	1.51	0.0054	0.99	0.052	1.34	0.0046
Manes.02G012400	0.49	1	1.36	0.067	1.24	0.057	1.25	0.047
Manes.02G012500	0.16	1	0.86	0.088	1.49	0.00028	1.63	3.2e-05
Manes.02G012600	0.05	1	0.64	0.34	0.77	0.15	1.18	0.016
Manes.02G013100	0.2	1	0.51	0.26	0.9	0.0092	1.14	0.00046
Manes.02G013200	-0.83	1	-2.21	0.0089	-1.83	0.017	-0.21	0.82
Manes.02G013300	-0.58	1	-2.1	0.052	-2.27	0.015	-3.04	0.00049
Manes.02G013500	-0.26	1	-0.71	0.19	-1.32	0.0024	-0.93	0.03
Manes.02G014700	0.37	1	0.66	0.35	0.68	0.23	1.07	0.037
Manes.02G015800	0.51	1	2.5	0.032	1.61	0.13	2.24	0.023
Manes.02G015900	-0.04	1	-1.69	0.0044	-2.15	7.8e-05	-2.03	0.00012
Manes.02G016400	0.38	1	0.56	0.18	0.61	0.073	1.28	3.3e-05
Manes.02G016500	0.35	1	0.59	0.26	0.68	0.11	1.51	5.8e-05
Manes.02G016700	-0.75	1	-1.86	0.023	-1.91	0.0079	-2.03	0.0033
Manes.02G017600	0.25	1	1.2	0.21	1.99	0.0077	2.91	2.9e-05
Manes.02G018200	1.15	0.95	1.34	0.2	1.72	0.043	2.15	0.0065
Manes.02G018400	-0.73	0.8	-1.27	0.016	-0.67	0.18	0.05	0.94
Manes.02G018600	-0.06	1	-0.71	0.49	-1.26	0.098	-2.4	0.00054
Manes.02G018700	0.18	1	1.29	0.0026	1.33	0.00066	1.12	0.003
Manes.02G018900	0.1	1	0.37	0.43	0.61	0.081	1.4	7.2e-06
Manes.02G019100	-0.74	1	-0.3	0.77	0.23	0.78	1.38	0.026
Manes.02G019400	-0.09	1	-0.43	0.68	-1.81	0.0064	-0.69	0.33
Manes.02G019700	0.37	1	-1.41	0.042	-2.54	2.4e-05	-2.35	5.4e-05
Manes.02G020800	0.25	1	1.03	0.076	1.56	0.001	1.82	5.9e-05
Manes.02G021500	-0.28	1	-0.47	0.61	-1.57	0.012	-2.08	0.00047
Manes.02G021900	0.11	1	-0.69	0.29	-1.17	0.019	-1.73	0.00022
Manes.02G022000	-0.13	1	-1.83	0.02	-2.74	9.1e-05	-3.29	2.7e-06
Manes.02G022800	-0.82	1	-4.39	0.00012	-5.81	3.5e-07	-7.86	2.1e-07
Manes.02G023200	-0.57	1	-0.96	0.12	-1.17	0.025	-0.95	0.06
Manes.02G023500	0.03	1	-0.22	0.81	-0.88	0.13	-1.18	0.025
Manes.02G023600	-0.57	1	-0.48	0.46	-1.04	0.036	-0.35	0.5
Manes.02G023800	-0.7	1	-0.86	0.57	-1.64	0.15	-2.97	0.0056
Manes.02G023900	-0.15	1	-1.41	0.093	-2.81	6.2e-05	-2.71	6.4e-05
Manes.02G024300	0.34	1	-0.51	0.26	-1.09	0.0017	-1.49	9.3e-06
Manes.02G025000	-0.2	1	-0.81	0.31	-1.23	0.048	-1.9	0.0011
Manes.02G025200	-1.8	0.97	0.85	0.67	2.82	0.037	2.68	0.038
Manes.02G025300	0.65	0.98	0.26	0.74	1.18	0.016	0.76	0.12
Manes.02G026300	0.92	1	1.78	0.42	3.33	0.039	2.68	0.091
Manes.02G027000	0.21	1	-1.53	0.11	-1.71	0.036	-1.27	0.11
Manes.02G028600	-1.74	1	2.56	0.34	5.54	0.0051	4.59	0.017
Manes.02G030100	0.76	0.81	1.01	0.084	1.01	0.045	1.32	0.0046
Manes.02G030600	0.23	1	-3.05	0.0035	-2.61	0.0064	-2.85	0.0019
Manes.02G030700	-0.14	1	-0.4	0.48	-0.76	0.07	-1.39	0.00026
Manes.02G030900	0.27	1	-0.02	0.98	-1.24	0.037	-2.3	2.5e-05
Manes.02G031000	-0.01	1	-0.1	0.96	-0.99	0.35	-2.66	0.0032
Manes.02G031300	-0.04	1	-0.31	0.8	-0.54	0.52	-1.8	0.0092
Manes.02G031400	0.47	1	-3.13	0.014	-3.55	0.0017	-5.09	7.2e-06
Manes.02G031600	-0.32	1	-1.49	0.12	-3.1	5.3e-05	-3.43	3.7e-06
Manes.02G032100	0.59	1	-1.47	0.039	-1.85	0.0024	-1.96	0.0008
Manes.02G032500	0.38	1	-0.41	0.65	-1.35	0.028	-1.56	0.0075
Manes.02G032800	-0.33	1	-1.24	0.092	-1.91	0.0016	-1.91	0.0011
Manes.02G032900	0.32	1	-0.13	0.91	-1.31	0.049	-1.27	0.046
Manes.02G033700	-0.41	1	-1.09	0.028	-0.73	0.1	-0.92	0.028
Manes.02G034300	0.18	1	-1.15	0.36	-1.59	0.1	-2.23	0.016
Manes.02G034400	-0.58	1	-1.23	0.32	-0.75	0.49	-2.03	0.028
Manes.02G034900	1.68	0.08	1.68	0.017	2.1	0.00056	2.9	5.8e-07
Manes.02G035400	0.12	1	-1.24	0.2	-1.35	0.097	-2.07	0.0078
Manes.02G035700	0.54	1	0.82	0.16	1.07	0.023	1.27	0.0041
Manes.02G035800	0.04	1	-1.5	0.034	-2.96	1.6e-06	-3.22	1.6e-07
Manes.02G036100	-0.31	1	-0.92	0.035	-0.91	0.018	-1.05	0.0038
Manes.02G036500	-0.38	1	0.32	0.81	-1.46	0.091	-2.56	0.0018
Manes.02G036700	-0.21	1	-0.54	0.62	-2.04	0.0051	-2.73	7.8e-05
Manes.02G037000	0.18	1	0	1	0.1	0.88	1.13	0.014
Manes.02G037400	-0.2	1	-1.48	0.48	-3.78	0.015	-4.56	0.0031
Manes.02G037900	-0.05	1	-0.62	0.36	-0.44	0.45	-1.88	9.7e-05
Manes.02G039500	0.52	1	-4.23	0.043	-5.99	0.00079	-7.36	2.5e-05
Manes.02G039900	0.72	1	-0.73	0.53	-1.38	0.1	-2.25	0.0049
Manes.02G040100	0.56	1	1.66	0.024	2.05	0.0012	2.04	0.00079
Manes.02G040300	-0.31	1	0.35	0.71	0.78	0.25	1.32	0.027
Manes.02G040500	-0.26	1	-1.07	0.0057	-1.63	2e-06	-1.83	5e-08
Manes.02G040700	0.15	1	-0.2	0.88	-1.86	0.019	-2.22	0.0043
Manes.02G041000	-0.34	1	-0.5	0.54	-0.78	0.2	-1.11	0.047
Manes.02G042400	4.56	0.00014	3.28	0.0057	2.9	0.0071	4.91	1.1e-06
Manes.02G043600	-0.1	1	0.41	0.56	0.71	0.16	1.29	0.0041
Manes.02G043700	-0.17	1	0.65	0.0048	1.07	1.6e-07	1.16	4.7e-09
Manes.02G043800	-0.47	1	-1.27	0.32	-2.21	0.025	-2.64	0.0043
Manes.02G044000	-0.5	1	-0.43	0.71	-0.55	0.53	-2.06	0.0038
Manes.02G045200	-0.17	1	0.02	0.98	1.27	0.036	0.53	0.42
Manes.02G045900	-0.31	1	-0.26	0.64	0	1	1.06	0.002
Manes.02G046400	0.28	1	-1.26	0.5	-2.05	0.14	-2.82	0.028
Manes.02G046500	0.49	1	-2.01	0.0026	-2.45	5.3e-05	-2.91	8.6e-07
Manes.02G046700	-1.7	0.55	-2.78	0.0049	-2.62	0.0035	-0.13	0.91
Manes.02G047800	0.34	1	1.91	0.063	2.71	0.0015	2.22	0.0074
Manes.02G048300	-0.21	1	-1.84	0.034	-1.84	0.015	-2.04	0.0051
Manes.02G048600	0.19	1	-0.94	0.011	-0.79	0.019	-1.12	0.00036
Manes.02G049500	-0.01	1	-0.09	0.92	-0.6	0.21	-1.1	0.0096
Manes.02G049600	-0.39	1	-1.42	0.21	-2.34	0.011	-3.65	0.00012
Manes.02G049700	-0.09	1	0.51	0.38	1.03	0.018	0.88	0.037
Manes.02G050100	0.51	1	-3.35	0.063	-4.34	0.0056	-5.21	0.00096
Manes.02G050400	2.81	0.66	2.51	0.22	3.02	0.068	3.09	0.049
Manes.02G050600	0.11	1	0.27	0.55	0.68	0.034	1	0.00077
Manes.02G051100	0.01	1	0.21	0.79	-0.11	0.86	-1.32	0.0048
Manes.02G051600	-0.94	0.91	-1.55	0.042	-0.87	0.23	-0.29	0.71
Manes.02G052100	-0.38	1	-0.62	0.33	-1.5	0.0017	-1.47	0.0014
Manes.02G052200	-0.49	1	-1.59	0.07	-1.5	0.052	-1.59	0.032
Manes.02G052300	-0.42	1	-1.17	0.055	-1.81	0.0007	-1.31	0.011
Manes.02G052600	-0.57	1	-1.18	0.15	-1.21	0.08	-1.49	0.021
Manes.02G052800	-0.39	1	-1.27	0.068	-0.73	0.26	-1.22	0.037
Manes.02G053000	0.04	1	0.11	0.94	-0.83	0.29	-1.6	0.02
Manes.02G053100	-0.76	1	-1.14	0.26	-1.38	0.089	-1.61	0.035
Manes.02G053500	0.37	1	-2.53	0.077	-4.54	0.00035	-4.33	0.0004
Manes.02G053800	0.07	1	-0.17	0.92	-1.24	0.19	-2.52	0.0028
Manes.02G055000	0.54	1	0.65	0.49	1.29	0.057	1.74	0.0052
Manes.02G055100	0.37	1	-2.92	0.02	-2.45	0.029	-3.56	0.0011
Manes.02G055400	0.53	1	0.57	0.31	1.24	0.0036	1.45	0.00033
Manes.02G055900	0.03	1	0.29	0.54	0.52	0.14	1.08	0.00043
Manes.02G056800	-0.19	1	-0.83	0.33	-1.21	0.07	-1.91	0.0018
Manes.02G056900	1.43	0.64	1.6	0.099	2.49	0.0017	2.12	0.0058
Manes.02G057100	-0.5	1	-1.28	0.12	-1.9	0.0048	-2.29	0.00034
Manes.02G058100	0.25	1	-0.37	0.54	-1.08	0.012	-1.92	5.7e-06
Manes.02G058500	-0.36	1	-0.21	0.86	-1.13	0.12	-1.51	0.024
Manes.02G058600	0.66	0.97	1.4	0.0098	1.76	0.00023	1.64	0.00037
Manes.02G059700	-0.28	1	-1	0.65	-3.52	0.015	-5.19	0.00013
Manes.02G060000	0.13	1	-0.84	0.077	-1.16	0.0036	-1.64	2.3e-05
Manes.02G060400	-0.52	1	-0.11	0.93	0.99	0.15	1.7	0.0057
Manes.02G061300	-0.58	1	-1.12	0.06	-1.42	0.005	-1.27	0.0093
Manes.02G062200	-0.1	1	-0.76	0.15	-1.15	0.007	-1.06	0.01
Manes.02G062700	1.31	0.87	1.79	0.091	2.1	0.018	1.79	0.037
Manes.02G062800	0.81	0.71	0.96	0.092	0.8	0.11	1.14	0.013
Manes.02G063000	-1.18	0.37	-1.33	0.04	-1.1	0.056	-1.26	0.02
Manes.02G063500	0.98	0.86	1.48	0.054	1.06	0.13	1.51	0.017
Manes.02G063600	1.52	0.76	2.14	0.048	1.65	0.087	2.26	0.011
Manes.02G063900	0.97	0.88	0.7	0.45	0.7	0.34	1.31	0.043
Manes.02G064500	-0.01	1	-1.62	0.00026	-2.3	2.4e-08	-2.28	2.5e-08
Manes.02G064800	-0.08	1	1.04	0.4	1.47	0.12	1.96	0.024
Manes.02G065000	0.19	1	-0.61	0.77	-1.06	0.47	-2.87	0.022
Manes.02G065400	-0.29	1	-1.85	0.37	-3.53	0.023	-2.18	0.16
Manes.02G065700	1.32	1	3.68	0.016	3	0.031	2.76	0.04
Manes.02G065800	0.19	1	1.04	0.46	2.39	0.016	1.07	0.31
Manes.02G066800	0.26	1	-0.84	0.29	-1	0.11	-1.4	0.018
Manes.02G066900	0.68	0.9	1.26	0.018	1.47	0.0016	0.72	0.13
Manes.02G067300	0.3	1	1.04	0.31	1.68	0.03	2.02	0.0055
Manes.02G067800	0.23	1	0.4	0.41	1.1	0.0016	1.15	0.00055
Manes.02G067900	-0.19	1	0.43	0.58	0.59	0.31	1.01	0.047
Manes.02G068400	1.04	1	1.09	0.48	2.33	0.038	1.42	0.21
Manes.02G068600	0.08	1	-0.04	0.97	-1.21	0.009	-1.28	0.0039
Manes.02G068800	0.4	1	2	0.0025	1.12	0.08	1.51	0.011
Manes.02G069000	0.15	1	-0.09	0.88	-0.41	0.27	-1.1	0.00053
Manes.02G069200	-0.6	1	-0.53	0.65	0.19	0.85	1.76	0.0071
Manes.02G069500	0.27	1	-0.62	0.32	-1.64	0.00053	-1.72	0.00018
Manes.02G069600	0.43	1	-2.39	0.037	-2.47	0.014	-4.19	3e-05
Manes.02G069900	0.57	1	-0.38	0.63	-0.61	0.29	-1.41	0.0045
Manes.02G070300	0.25	1	-0.1	0.88	-0.98	0.013	-1.03	0.0066
Manes.02G071200	-0.51	1	-1.02	0.32	-2.19	0.0045	-3.03	5e-05
Manes.02G071700	0.74	0.64	1.22	0.0074	1.53	0.00015	1.4	0.00031
Manes.02G071800	0.63	0.69	0.96	0.022	1.11	0.0021	1.12	0.0012
Manes.02G072200	-0.82	1	-0.8	0.52	-1.05	0.28	-1.88	0.033
Manes.02G072500	-0.88	0.78	-1.46	0.021	-1.12	0.05	-1.09	0.047
Manes.02G073300	0.34	1	-0.01	0.99	-0.69	0.32	-1.59	0.0076
Manes.02G073700	0.28	1	-1.03	0.4	-3.03	0.0022	-2.66	0.0049
Manes.02G074300	0.11	1	1.08	0.039	1.32	0.0029	2.09	5.8e-07
Manes.02G074500	1.23	0.25	1.35	0.029	0.66	0.26	-0.36	0.56
Manes.02G074700	0.14	1	-0.5	0.71	-0.94	0.33	-3.96	1.3e-06
Manes.02G074800	-0.14	1	0.39	0.5	1.01	0.014	1.11	0.0045
Manes.02G075000	0.08	1	0.54	0.41	0.68	0.18	1.3	0.0036
Manes.02G075200	0.01	1	-0.41	0.56	-1.21	0.012	-1.45	0.0015
Manes.02G075400	3.62	0.00028	3.96	1.4e-05	3.18	0.00024	2.96	0.00038
Manes.02G075700	0.07	1	-0.45	0.56	-0.74	0.19	-1.48	0.0038
Manes.02G075900	-0.76	0.79	-1.41	0.0076	-1.07	0.028	-0.8	0.095
Manes.02G076500	0.16	1	-0.07	0.95	-0.62	0.31	-1.74	0.00085
Manes.02G076900	0.69	0.25	1.01	0.0017	1.35	2.7e-06	1.22	1.5e-05
Manes.02G077100	-0.61	1	-1.11	0.21	-1.95	0.006	-2.71	0.0001
Manes.02G077200	-0.21	1	-2.42	0.0067	-3.72	2.3e-06	-4.54	4.4e-09
Manes.02G077600	-0.1	1	-0.95	0.14	-0.94	0.087	-1.57	0.0021
Manes.02G077900	0.05	1	-0.8	0.21	-0.83	0.11	-2.11	6.5e-06
Manes.02G078400	0.52	1	0.31	0.7	0.35	0.57	1.06	0.036
Manes.02G079600	0.85	1	0.78	0.6	-0.23	0.86	-2.33	0.029
Manes.02G079700	-0.19	1	-1.1	0.09	-1.62	0.003	-1.71	0.0011
Manes.02G081100	0.11	1	-1.81	0.039	-2.73	0.00028	-2.3	0.0015
Manes.02G081200	0.21	1	-0.12	0.95	-1.34	0.23	-2.99	0.0064
Manes.02G081300	-0.71	1	-1.21	0.42	-2.93	0.0063	-4.38	1.9e-05
Manes.02G081400	-0.34	1	-0.78	0.33	-1.43	0.018	-1.88	0.00097
Manes.02G081700	0.73	0.65	0.69	0.19	1.2	0.0034	0.39	0.39
Manes.02G081800	-0.52	1	-2.78	0.14	-4	0.0084	-4.49	0.0019
Manes.02G082000	2.18	0.052	1.93	0.028	1.66	0.035	0.89	0.27
Manes.02G083300	0.72	1	-2.38	0.072	-3.31	0.0028	-4.23	6.6e-05
Manes.02G083600	0.34	1	-0.45	0.57	-0.93	0.11	-1.32	0.016
Manes.02G084300	0.27	1	-1.56	0.3	-2.68	0.02	-3.32	0.0025
Manes.02G085300	-0.19	1	0.37	0.65	1.27	0.02	1.32	0.011
Manes.02G085400	0.85	0.69	1.41	0.01	1.13	0.024	0.69	0.17
Manes.02G085700	-0.18	1	-0.61	0.57	-1.43	0.062	-2.29	0.0013
Manes.02G085800	-0.04	1	-0.4	0.59	-1.3	0.012	-0.58	0.28
Manes.02G085900	-0.19	1	-1.17	0.062	-1.66	0.0024	-1.28	0.016
Manes.02G086300	0	1	3.58	0.083	2.81	0.16	5.19	0.00086
Manes.02G086800	-0.77	1	-3.4	0.002	-5.97	5.9e-07	-4.54	1e-05
Manes.02G086900	0.06	1	0.31	0.52	0.64	0.064	1.28	4.8e-05
Manes.02G087100	0.73	1	0.84	0.49	0.75	0.45	1.73	0.04
Manes.02G088400	0.02	1	-0.49	0.49	-1.19	0.019	-1.14	0.018
Manes.02G088600	-0.1	1	0.57	0.26	1.39	0.00031	0.93	0.015
Manes.02G088900	0.15	1	0.38	0.44	1.11	0.0011	1.32	4.3e-05
Manes.02G089000	0.23	1	1.81	0.12	2.32	0.016	3.12	0.00049
Manes.02G089300	-0.01	1	-2.53	0.058	-3.56	0.0023	-3.96	0.00065
Manes.02G089600	1.49	0.43	1.77	0.036	1.08	0.18	1.59	0.027
Manes.02G089900	0.34	1	0.33	0.71	1.3	0.027	-0.04	0.96
Manes.02G090000	0.53	0.94	0.88	0.049	1.07	0.0048	1.09	0.0028
Manes.02G090300	-4.95	0.16	4.98	0.022	-1.49	0.51	-0.93	0.68
Manes.02G091500	0.21	1	-0.97	0.39	-2.19	0.0081	-3.28	3.3e-05
Manes.02G091800	0.06	1	-0.67	0.48	-1.74	0.01	-3.85	6e-08
Manes.02G092700	-0.17	1	0.03	0.97	-0.13	0.84	-1.58	0.00039
Manes.02G092800	0.3	1	-1.48	0.0088	-1.51	0.0029	-1.94	6.6e-05
Manes.02G093500	0.09	1	0.71	0.42	1.44	0.026	1.81	0.0029
Manes.02G094000	0.25	1	-0.89	0.23	-0.77	0.22	-1.61	0.0046
Manes.02G094100	0.47	1	-0.97	0.17	-1.62	0.0049	-1.78	0.0016
Manes.02G094200	0.26	1	-1.89	0.093	-3.98	0.0002	-3.87	0.0002
Manes.02G094900	-1.7	0.48	-2.64	0.0055	-3.05	0.00034	-3.36	4.2e-05
Manes.02G095000	0.8	1	1.36	0.14	0.78	0.35	1.62	0.024
Manes.02G095200	0.02	1	-1.36	0.1	-1.53	0.029	-0.92	0.19
Manes.02G095500	0.22	1	-0.27	0.77	-0.66	0.29	-1.21	0.027
Manes.02G096200	-0.01	1	0.51	0.34	1.04	0.0081	1.01	0.0074
Manes.02G096700	0.08	1	-1.05	0.19	-0.73	0.3	-1.35	0.034
Manes.02G097100	-0.68	1	-0.65	0.46	-1.7	0.007	-2.14	0.00037
Manes.02G097300	0.66	1	0.51	0.56	-0.07	0.93	1.22	0.036
Manes.02G097400	1.25	0.37	1.92	0.0026	1.27	0.036	1.64	0.0035
Manes.02G098100	1.99	0.013	1.23	0.1	0.22	0.78	0.21	0.78
Manes.02G098700	0.57	1	1.39	0.074	1.38	0.04	1.49	0.019
Manes.02G099100	-0.04	1	0.75	0.34	2.22	7.1e-05	1.38	0.014
Manes.02G099600	-0.23	1	-1.66	0.34	-3.43	0.0081	-5.38	1e-05
Manes.02G099800	-0.18	1	-0.52	0.51	-0.8	0.18	-1.3	0.018
Manes.02G100700	-0.21	1	-1.59	0.4	-2.51	0.079	-4.05	0.002
Manes.02G101300	0.33	1	0.51	0.25	1.05	0.0019	0.74	0.025
Manes.02G101400	-0.55	1	-4.45	0.042	-6.02	0.0016	-7.72	0.00012
Manes.02G101800	-0.05	1	-0.01	0.99	-0.31	0.59	-1.64	0.00032
Manes.02G101900	0.02	1	-0.13	0.91	-1.47	0.025	-2.36	0.00011
Manes.02G102100	0.03	1	-3.24	0.03	-4.09	0.0016	-4.83	0.00012
Manes.02G102300	0.08	1	-1.33	0.16	-1.08	0.19	-2.68	0.00046
Manes.02G102800	-0.21	1	-0.79	0.34	-0.69	0.31	-1.39	0.02
Manes.02G104500	0.38	1	-2.96	0.011	-3.61	0.00044	-5.17	3.2e-07
Manes.02G104700	-0.33	1	-3.03	0.048	-4.5	0.00047	-3.32	0.0085
Manes.02G104900	0.9	0.89	0.92	0.26	1.97	0.0012	1.68	0.0045
Manes.02G105200	0.24	1	0.72	0.2	1.27	0.0038	0.67	0.14
Manes.02G105500	0.39	1	2.22	0.011	2.27	0.0033	1.62	0.037
Manes.02G105700	0.32	1	-4.67	0.00016	-4.37	0.00015	-6.17	8e-06
Manes.02G106500	0.01	1	-0.13	0.94	-1.96	0.023	-2.42	0.0029
Manes.02G107000	-0.33	1	-0.09	0.93	-1.29	0.035	-0.53	0.4
Manes.02G107600	0.17	1	-1.1	0.011	-1.14	0.0036	-1.58	5.3e-05
Manes.02G107700	-0.01	1	-0.47	0.7	-1.27	0.12	-1.53	0.046
Manes.02G108000	-0.19	1	-1.18	0.055	-1.48	0.0048	-1.32	0.0094
Manes.02G109300	-1.05	0.41	-1.87	0.00063	-1.34	0.0089	-0.66	0.21
Manes.02G109500	-0.33	1	0.53	0.51	0.79	0.19	1.11	0.042
Manes.02G109900	0.54	1	-2.07	0.11	-3.21	0.0024	-4.38	1.9e-05
Manes.02G110300	-0.06	1	-0.21	0.75	-0.39	0.4	-1.12	0.0039
Manes.02G112700	0.01	1	-0.65	0.43	-1.36	0.023	-1.6	0.0048
Manes.02G112800	-0.32	1	-1.07	0.013	-1.55	3.8e-05	-1.3	0.00036
Manes.02G112900	0.35	1	-2.71	0.017	-3.66	0.00026	-4.59	3.8e-06
Manes.02G113300	0.18	1	0.7	0.4	1.26	0.042	1.57	0.0069
Manes.02G113500	1.29	0.085	1.63	0.0015	1.67	0.00038	1.19	0.01
Manes.02G113600	0.12	1	-0.16	0.77	-0.55	0.13	-1.12	0.00063
Manes.02G113800	0.11	1	0.96	0.058	1.24	0.0035	1.84	3.7e-06
Manes.02G114900	-0.41	1	-1.38	0.21	-0.95	0.33	-2.09	0.013
Manes.02G115100	0.07	1	1	0.19	1.52	0.012	1.56	0.0071
Manes.02G116300	-0.47	1	0.53	0.35	1.16	0.0053	1.63	3e-05
Manes.02G116700	0.86	0.72	0.97	0.12	1.69	0.00063	1.06	0.031
Manes.02G116900	1.67	0.36	0.43	0.73	-0.83	0.34	-1.87	0.014
Manes.02G117600	-0.2	1	0.34	0.41	1.01	0.00062	1.07	0.00016
Manes.02G118100	0.84	1	1.19	0.17	1.43	0.042	1.78	0.0068
Manes.02G118400	-0.91	0.91	-3.46	0.00017	-3.28	0.00024	-3.11	0.00034
Manes.02G118800	0.72	0.84	1.26	0.018	2.11	2.8e-06	1.98	6.2e-06
Manes.02G118900	-0.09	1	0.02	0.99	-1.25	0.11	-2.23	0.0029
Manes.02G119000	0.13	1	-0.12	0.88	-0.63	0.2	-1.63	0.0002
Manes.02G119100	0.2	1	-0.89	0.19	-1.59	0.0032	-2.29	9.2e-06
Manes.02G119300	-0.67	1	-1.33	0.082	-2.04	0.0013	-2.79	3.4e-06
Manes.02G119600	0.02	1	0.09	0.93	-0.41	0.51	-1.88	0.00015
Manes.02G119800	-0.7	0.98	-0.07	0.95	0.66	0.24	1.22	0.013
Manes.02G120000	-0.11	1	1.56	0.16	2.52	0.0041	1.87	0.031
Manes.02G120100	0.34	1	0.56	0.22	0.99	0.006	1.39	4.1e-05
Manes.02G121100	-0.21	1	0.93	0.078	1.27	0.0039	0.53	0.25
Manes.02G121700	0.17	1	0.46	0.55	1.08	0.05	0.72	0.19
Manes.02G122300	0.28	1	-3.51	0.013	-4.92	8e-05	-6.63	1.8e-07
Manes.02G122700	-0.12	1	1.72	0.22	3.49	0.0012	2.92	0.0053
Manes.02G123200	0.33	1	0.37	0.61	0.9	0.08	1.16	0.015
Manes.02G123600	-0.18	1	-1.55	0.0013	-1.76	5.6e-05	-2	1.9e-06
Manes.02G123700	-0.69	0.83	-0.91	0.087	-1.68	0.00015	-1.08	0.013
Manes.02G123900	0.04	1	-0.64	0.49	-1.15	0.095	-2.14	0.00072
Manes.02G124200	0.08	1	-0.92	0.32	-1.48	0.04	-2.4	0.00036
Manes.02G124400	0.14	1	-0.21	0.79	-1.85	7.4e-05	-1.11	0.015
Manes.02G124600	-1.82	0.3	-2.89	0.001	-1.49	0.082	-1.71	0.034
Manes.02G124700	-2.38	0.48	-4.15	0.0023	-2.03	0.11	-1.09	0.4
Manes.02G124800	-2.64	0.1	-4.12	0.00011	-2.03	0.05	-1.49	0.15
Manes.02G125200	-1.98	0.23	-3.4	0.00017	-1.83	0.036	-1.65	0.05
Manes.02G125400	0.08	1	1.04	0.046	2	3.3e-06	1.21	0.0045
Manes.02G125500	0.26	1	1.21	0.026	2.37	2e-07	1.36	0.0027
Manes.02G125700	0.98	0.75	1.64	0.014	1.35	0.025	1.82	0.0011
Manes.02G126000	0.33	1	1.43	0.052	1	0.13	1.23	0.045
Manes.02G126100	0.53	1	1.01	0.049	1.47	0.00061	1.34	0.0014
Manes.02G126400	2.91	0.7	2.28	0.31	-0.59	0.79	-5.34	0.0022
Manes.02G126600	1.28	0.28	1.87	0.0025	2.5	5.6e-06	1.97	0.00026
Manes.02G126800	0.2	1	0.84	0.078	1.08	0.0061	1.01	0.0082
Manes.02G126900	0.7	0.2	0.92	0.0037	1.06	0.00023	1.24	6.4e-06
Manes.02G127100	-0.31	1	-1.03	0.067	-2.21	2.8e-06	-2.49	1.1e-07
Manes.02G127900	-0.66	1	-1.12	0.082	-1.7	0.0014	-2.02	7e-05
Manes.02G128600	0.99	0.26	1.39	0.0031	1.64	0.00012	0.8	0.063
Manes.02G130000	2.48	0.054	2.5	0.011	1.23	0.19	2.81	0.00068
Manes.02G130600	0.13	1	-5.56	0.023	-6.49	0.0057	-6.15	0.0057
Manes.02G130900	0.53	1	0.98	0.23	-0.14	0.88	1.48	0.017
Manes.02G131000	1.1	1	1.8	0.19	2.26	0.04	3.13	0.002
Manes.02G131400	-0.18	1	-0.58	0.38	-1.08	0.028	-0.56	0.27
Manes.02G131500	0.01	1	1.05	0.0094	1.46	3.8e-05	1.14	0.00093
Manes.02G131700	0.02	1	-0.75	0.2	-1.09	0.021	-1.32	0.0032
Manes.02G131900	-0.16	1	-0.99	0.47	-2.27	0.021	-3.91	1.9e-05
Manes.02G132500	0.31	1	0.97	0.024	1.16	0.0017	1.52	1.5e-05
Manes.02G132800	-0.27	1	-0.49	0.33	-0.84	0.03	-1.06	0.0032
Manes.02G133200	-0.29	1	0.55	0.47	1.81	0.00063	1.11	0.036
Manes.02G133300	0.03	1	-0.42	0.17	-0.64	0.0091	-1.03	8.1e-06
Manes.02G133400	0.38	1	0.66	0.14	1.06	0.0027	1.23	0.00025
Manes.02G134700	0.12	1	0.67	0.37	1.53	0.0048	1.09	0.043
Manes.02G135000	1.49	0.23	1.49	0.046	1.29	0.05	2.05	0.00068
Manes.02G135600	0.51	1	-2.74	0.026	-3.59	0.00069	-5.53	1.1e-07
Manes.02G135900	1.2	0.49	1.3	0.075	1.52	0.014	1.89	0.0011
Manes.02G136600	-0.7	1	-1.15	0.091	-1.41	0.015	-0.67	0.26
Manes.02G136700	-0.43	1	-1.27	0.24	-2.54	0.0043	-3.3	0.00035
Manes.02G136800	0.75	0.74	0.94	0.081	1.27	0.0045	0.37	0.47
Manes.02G137000	-0.05	1	-0.89	0.13	-1.07	0.028	-1.45	0.0016
Manes.02G137700	0.26	1	-0.03	0.98	-0.93	0.15	-1.34	0.022
Manes.02G138200	-0.8	0.49	-1.36	0.0021	-1.98	6e-07	-1.74	7e-06
Manes.02G139500	-0.22	1	-1.46	0.43	-3.85	0.0071	-2.94	0.03
Manes.02G139700	-0.23	1	-0.01	1	-0.79	0.23	-1.27	0.038
Manes.02G139800	0.6	0.65	0.66	0.11	0.99	0.0034	1.08	0.00079
Manes.02G139900	2.47	0.36	3.39	0.0076	4.49	5.5e-05	4.39	4.2e-05
Manes.02G140800	0.56	1	3.14	1.2e-05	3.78	1.2e-08	3.92	1.5e-09
Manes.02G140900	0.63	1	3.11	3.1e-06	3.14	6.1e-07	3.49	1.2e-08
Manes.02G141000	-0.33	1	0.86	0.15	0.96	0.054	1.41	0.0022
Manes.02G141600	0.66	0.94	1.07	0.052	1.49	0.0013	1.58	0.00036
Manes.02G142600	-0.5	1	1.13	0.18	1.37	0.048	1.65	0.011
Manes.02G143000	0.12	1	0.33	0.65	1.07	0.029	0.23	0.69
Manes.02G143900	0.33	1	-0.29	0.8	-1.01	0.18	-1.85	0.0055
Manes.02G144300	0.53	1	0.29	0.73	0.73	0.21	1.41	0.0057
Manes.02G144700	-0.27	1	-0.86	0.098	-1.2	0.0053	-1.58	0.00012
Manes.02G145900	0.2	1	-1.97	0.48	-3.3	0.11	-4.68	0.015
Manes.02G146100	0.19	1	-0.77	0.51	-1.27	0.14	-2.16	0.007
Manes.02G146300	0.32	1	-0.27	0.79	-0.85	0.2	-1.5	0.011
Manes.02G146400	-0.18	1	-1.23	0.2	-1.63	0.043	-2.89	0.0005
Manes.02G146700	-0.5	1	-2.07	0.012	-3.92	5.9e-07	-3.28	9.2e-06
Manes.02G147100	0.93	0.64	1.39	0.019	1.12	0.036	2.24	4.1e-06
Manes.02G147200	0.58	1	-1.45	0.097	-1.51	0.044	-1.54	0.032
Manes.02G147600	0.97	0.82	1.3	0.083	0.96	0.15	1.45	0.017
Manes.02G148200	-0.33	1	-1.47	0.042	-2.57	0.00035	-1.56	0.014
Manes.02G148300	-0.49	1	-1.55	0.024	-1.7	0.0043	-0.81	0.19
Manes.02G148800	-0.63	1	-1.18	0.26	-1.14	0.19	-2.09	0.0071
Manes.02G149300	3.12	0.12	2.73	0.056	1.55	0.25	2.87	0.015
Manes.02G149400	0.23	1	-0.08	0.93	-0.86	0.086	-1.21	0.0097
Manes.02G149700	-0.02	1	0.2	0.77	0.88	0.04	1.13	0.0046
Manes.02G149900	0.08	1	-0.92	0.28	-1.35	0.045	-2.06	0.00088
Manes.02G150200	0.66	1	1.5	0.043	1.45	0.024	1.92	0.0014
Manes.02G150400	0.6	1	1.11	0.23	1.4	0.06	1.87	0.0065
Manes.02G150600	-0.31	1	-2.2	0.066	-2.31	0.024	-3.86	4.9e-05
Manes.02G150800	0.56	1	0.13	0.92	1.07	0.15	1.35	0.046
Manes.02G151000	2.61	0.23	2.18	0.11	2.4	0.037	3.12	0.0036
Manes.02G151100	0.88	1	1.77	0.18	4.18	3.1e-05	3.01	0.0022
Manes.02G151300	1.61	1	3.46	0.051	4.73	0.0015	5.22	0.00023
Manes.02G151400	1.08	0.77	1.43	0.069	1.64	0.014	1.7	0.0078
Manes.02G151600	0.6	1	-1.65	0.53	-2.87	0.14	-4.34	0.02
Manes.02G151700	0.52	0.9	1.08	0.0057	0.76	0.038	0.57	0.11
Manes.02G152100	0.64	0.83	0.79	0.12	1.19	0.0042	1.28	0.0012
Manes.02G152400	0.34	1	1.08	0.0019	1.03	0.001	0.98	0.0013
Manes.02G152600	0.21	1	-0.44	0.47	-0.78	0.087	-1.24	0.0041
Manes.02G153000	0.15	1	0.22	0.77	0.68	0.18	1.03	0.025
Manes.02G153100	0.41	1	0.95	0.27	1.27	0.06	1.45	0.023
Manes.02G153500	-0.51	1	-1.14	0.11	-1.33	0.027	-1.17	0.045
Manes.02G153600	-0.29	1	-1.18	0.35	-1.77	0.075	-2.04	0.032
Manes.02G153700	0.34	1	-0.9	0.42	-1.35	0.12	-1.72	0.038
Manes.02G154100	-0.13	1	0.31	0.78	1.66	0.015	0.06	0.95
Manes.02G154700	0.24	1	-0.2	0.88	-1.27	0.091	-2.09	0.0022
Manes.02G154900	-0.16	1	-1.43	0.067	-1.93	0.0035	-2.16	0.0007
Manes.02G155000	0.08	1	-0.64	0.65	-1.27	0.21	-2.65	0.0028
Manes.02G155100	-0.12	1	0.4	0.61	1.09	0.04	0.61	0.26
Manes.02G155400	1.35	0.11	1.74	0.0018	0.99	0.066	0.67	0.21
Manes.02G155600	1.21	0.29	1.62	0.0071	0.79	0.18	0.68	0.23
Manes.02G155900	1.85	0.37	2.24	0.025	1.83	0.043	0.79	0.43
Manes.02G156100	-0.59	1	0.07	0.95	-1.12	0.032	-0.73	0.17
Manes.02G156500	-0.17	1	-3.04	0.0025	-4.51	1.5e-06	-3.76	2.6e-05
Manes.02G157000	-0.03	1	-0.29	0.8	-1.65	0.016	-2.53	8e-05
Manes.02G157500	-1.43	0.78	-2.24	0.028	-1.69	0.065	-2.2	0.01
Manes.02G158400	1.54	0.13	1.94	0.0032	1.28	0.04	1.56	0.0073
Manes.02G158700	-0.21	1	-0.21	0.79	-0.52	0.32	-1.06	0.022
Manes.02G159300	-0.41	1	-1.12	0.037	-0.12	0.85	0.28	0.59
Manes.02G160000	0.11	1	-1.85	0.0044	-2.11	0.00035	-2.25	8.1e-05
Manes.02G160100	0.31	1	-0.4	0.61	-0.43	0.48	-1.02	0.049
Manes.02G160200	-0.37	1	-0.62	0.61	-1.55	0.068	-2.15	0.0071
Manes.02G160300	-0.13	1	-0.08	0.95	-1.24	0.069	-1.57	0.018
Manes.02G160700	-0.44	1	-2.97	0.05	-3.56	0.0056	-4.24	0.0005
Manes.02G161000	-0.43	1	-0.65	0.13	-1.06	0.0054	-1.27	0.001
Manes.02G161200	-0.45	1	-0.69	0.25	-0.79	0.1	-1.42	0.0012
Manes.02G161300	0.1	1	0.06	0.92	0.16	0.73	1.07	0.0015
Manes.02G162000	-0.61	1	-1.52	0.12	-0.81	0.38	-1.57	0.049
Manes.02G162300	-0.13	1	-1.66	0.063	-2.44	0.001	-3.02	2.2e-05
Manes.02G162500	0.3	1	-4.2	0.0072	-5.24	0.00044	-7.58	4.4e-05
Manes.02G162900	0.73	0.94	0.92	0.16	0.47	0.43	1.12	0.027
Manes.02G163100	-0.08	1	-0.38	0.86	-0.99	0.5	-3.31	0.0059
Manes.02G163200	0.34	1	1.07	0.067	1.1	0.029	0.55	0.31
Manes.02G163700	0.74	0.96	1.14	0.081	1.11	0.049	0.76	0.17
Manes.02G164400	0.46	0.98	0.69	0.1	0.74	0.039	1.17	0.00037
Manes.02G164700	0.02	1	-0.43	0.75	-0.58	0.56	-1.77	0.032
Manes.02G165100	0.77	0.69	0.74	0.19	1.12	0.012	1.12	0.0086
Manes.02G165200	-0.03	1	-0.03	0.98	0.58	0.49	2.09	0.0022
Manes.02G165800	0.19	1	-0.78	0.43	-1.62	0.028	-2.58	0.00028
Manes.02G166000	1.06	0.29	0.9	0.12	1	0.041	0.84	0.076
Manes.02G166800	0.3	1	-3.07	0.017	-3.56	0.0017	-5.14	5.7e-06
Manes.02G166900	-0.26	1	-1.02	0.017	-0.93	0.015	-0.74	0.047
Manes.02G168100	0.04	1	0.48	0.49	1.09	0.028	0.43	0.43
Manes.02G170000	0.9	1	-0.63	0.62	-1.46	0.11	-2.82	0.0024
Manes.02G170200	0.88	1	1.56	0.21	2.21	0.023	2.07	0.029
Manes.02G170500	0.7	1	1.65	0.18	1.4	0.2	1.95	0.045
Manes.02G170600	2.4	1	3.12	0.17	2.24	0.3	4.01	0.022
Manes.02G170700	0.46	1	0.91	0.07	1.85	4.7e-06	1.99	4.1e-07
Manes.02G171900	-0.03	1	0.06	0.94	-0.51	0.28	-1.52	0.00017
Manes.02G172300	0.22	1	0.52	0.61	1.15	0.11	1.39	0.038
Manes.02G172400	0.63	0.57	0.69	0.087	0.99	0.0032	1.51	1.7e-06
Manes.02G172700	0.38	1	0.42	0.66	-0.2	0.81	-1.47	0.023
Manes.02G173000	1.05	0.71	1.88	0.0055	1.62	0.0084	2.49	1.6e-05
Manes.02G173100	0.08	1	-2.97	0.032	-3.4	0.0044	-4.14	0.00031
Manes.02G175000	-0.06	1	-2.73	0.062	-2.5	0.05	-4.41	0.00068
Manes.02G175100	-0.23	1	-0.59	0.16	-0.86	0.01	-1.07	0.00075
Manes.02G175400	-2.46	0.58	-3.97	0.0074	-2.79	0.041	-3.44	0.0075
Manes.02G176500	-0.04	1	-2.7	0.17	-5.95	0.0023	-5.7	0.0023
Manes.02G176900	3.85	0.14	3.61	0.044	2.62	0.11	3.3	0.029
Manes.02G177700	0.15	1	-1.16	0.36	-2.11	0.025	-4.13	2.1e-06
Manes.02G177800	0.76	0.64	1.11	0.022	1.38	0.00088	1.28	0.0014
Manes.02G178400	1.05	0.99	1.57	0.11	1.86	0.022	0.01	1
Manes.02G179700	1.49	0.016	1.36	0.0093	1.22	0.0095	1.08	0.017
Manes.02G180000	-0.64	1	-0.94	0.27	-1.12	0.1	-1.65	0.0084
Manes.02G181200	0.3	1	-3.78	0.0027	-4.37	0.00017	-4.76	2.6e-05
Manes.02G181400	0.47	1	1.03	0.18	1.78	0.0032	2.53	8e-06
Manes.02G181500	0.08	1	0.58	0.66	1.96	0.022	2.65	0.0008
Manes.02G181800	-0.99	0.57	-1.29	0.036	-1.11	0.041	-1.2	0.021
Manes.02G183100	0.17	1	0.4	0.27	1.01	0.00021	0.84	0.0015
Manes.02G183500	0.17	1	1	0.26	1.95	0.0034	2.13	0.0008
Manes.02G183700	-0.31	1	-1.73	0.002	-2.12	3.8e-05	-3.13	1.8e-09
Manes.02G183800	0.98	0.28	1.33	0.0061	1.26	0.0039	0.6	0.18
Manes.02G185100	0.17	1	-3.02	0.0017	-2.89	0.0011	-2.58	0.0025
Manes.02G186700	0.21	1	0.69	0.032	1.07	7.4e-05	1.01	0.0001
Manes.02G187600	0.27	1	0.96	0.0073	1.19	0.00017	0.58	0.073
Manes.02G189400	0.04	1	0.77	0.18	1.16	0.01	0.64	0.17
Manes.02G189600	4.43	8.3e-05	5.06	9.6e-07	4.16	2.5e-05	4.68	8.6e-07
Manes.02G190300	0.4	1	0.26	0.79	1.26	0.041	0.91	0.13
Manes.02G190800	0.14	1	-0.74	0.43	-0.6	0.44	-1.31	0.048
Manes.02G190900	0.75	0.99	1.62	0.011	1.54	0.0066	1.98	0.00022
Manes.02G191800	0.09	1	0.3	0.32	0.71	0.0016	1.01	2.1e-06
Manes.02G192000	0.14	1	-0.27	0.61	-0.63	0.093	-1.26	0.00042
Manes.02G192500	-0.93	1	-1.27	0.22	-2.5	0.0023	-2.47	0.0018
Manes.02G194200	0.8	1	-3.97	0.033	-1.7	0.16	-1.21	0.28
Manes.02G194800	0.95	0.5	0.43	0.55	0.95	0.061	1.07	0.024
Manes.02G195000	0.26	1	-5.61	0.0042	-6.07	0.0019	-6.68	0.00073
Manes.02G195600	-1.36	0.84	-3.1	0.0028	-2.61	0.0057	-4.01	0.00012
Manes.02G196100	-0.8	1	-3.43	0.023	-6.73	9.4e-05	-8.43	2.9e-06
Manes.02G197900	0.22	1	0.6	0.36	0.95	0.058	1.46	0.0016
Manes.02G198600	0.04	1	0.85	0.34	1.78	0.0067	1.56	0.014
Manes.02G199400	2.04	0.00022	2.38	2.1e-06	2.88	6.1e-10	3.03	3.6e-11
Manes.02G200000	0.54	1	-0.56	0.39	-1.49	0.0016	-2.01	7e-06
Manes.02G200100	0.11	1	-1.66	0.062	-1.53	0.048	-0.96	0.21
Manes.02G201100	-0.12	1	0.08	0.94	1.19	0.036	0.34	0.59
Manes.02G201600	0.49	1	-3.39	0.14	-4.58	0.014	-6.32	0.00059
Manes.02G202700	0.46	1	0.62	0.31	1.06	0.023	0.99	0.028
Manes.02G202800	0.43	1	0.64	0.14	0.61	0.1	1	0.003
Manes.02G202900	-0.01	1	-0.41	0.28	-1.07	0.00023	-0.92	0.0011
Manes.02G203000	-0.21	1	0.97	0.19	1.26	0.037	2.19	7.8e-05
Manes.02G203800	1.62	0.54	2.35	0.014	1.28	0.16	1.09	0.22
Manes.02G204100	-0.4	1	-0.87	0.18	-1.27	0.015	-1.28	0.01
Manes.02G205700	-0.44	1	1.12	0.12	1.06	0.088	1.45	0.011
Manes.02G207100	-0.02	1	-0.08	0.94	-0.86	0.2	-1.58	0.012
Manes.02G207600	0.02	1	-0.27	0.81	-1.02	0.15	-1.6	0.013
Manes.02G209000	1.41	0.0031	1.59	0.00012	1.14	0.0038	1.28	0.00063
Manes.02G211400	0.04	1	-1.99	0.12	-3.44	0.00086	-4.45	6.7e-06
Manes.02G211700	-0.34	1	-1.1	0.0068	-0.9	0.016	-1.03	0.0038
Manes.02G213600	0.29	1	-1.51	0.14	-1.83	0.036	-2.71	0.0017
Manes.02G213900	-0.34	1	-0.8	0.35	-1.85	0.0092	-2.1	0.0032
Manes.02G214000	-0.8	1	-5.34	3.5e-05	-5.96	5.3e-06	-7.17	5.7e-06
Manes.02G217100	-1.46	0.91	-1.63	0.21	-1.56	0.16	-2.24	0.03
Manes.02G218100	1.33	0.29	1.27	0.073	1.23	0.044	1.15	0.049
Manes.02G218300	0.03	1	-0.55	0.32	-1.07	0.01	-1.17	0.0032
Manes.02G219100	-0.02	1	-1.46	0.063	-2.1	0.0024	-1.87	0.0052
Manes.02G219200	-0.15	1	-1.52	0.01	-2.33	3.9e-05	-1.6	0.0024
Manes.02G220000	-0.17	1	-0.59	0.61	-2.08	0.014	-1.95	0.017
Manes.02G220200	-0.3	1	-0.8	0.042	-1.11	0.00088	-1.38	1.5e-05
Manes.02G220500	-0.36	1	-0.75	0.088	-0.74	0.053	-1.01	0.0048
Manes.02G221600	0.6	1	0.71	0.46	1.97	0.0034	1.26	0.062
Manes.02G223000	-0.19	1	-0.73	0.32	-1.4	0.012	-1.8	0.00068
Manes.02G223100	0.12	1	-2.89	0.0094	-4.38	1e-05	-5.28	1.3e-07
Manes.02G223700	-0.18	1	-0.34	0.66	-1.21	0.019	-0.7	0.18
Manes.02G224400	0.57	1	-3.51	0.0035	-4.13	0.00019	-4.63	2.4e-05
Manes.02G225300	0.13	1	-0.75	0.14	-0.96	0.021	-1.01	0.011
Manes.02G226100	0.02	1	-1.03	0.17	-1.95	0.0013	-1.84	0.0018
Manes.03G000900	-0.15	1	-0.09	0.94	-0.84	0.17	-1.21	0.033
Manes.03G001600	0.49	1	-0.48	0.43	-1.51	0.00061	-1.42	0.00089
Manes.03G002000	0.53	0.98	0.62	0.23	0.96	0.017	1.08	0.0048
Manes.03G002100	0.35	1	0.42	0.51	1.08	0.017	1.27	0.0029
Manes.03G002500	0.34	1	-1.51	0.017	-1.28	0.025	-1.73	0.0013
Manes.03G002900	0.52	1	1.23	0.095	1.4	0.025	1.42	0.017
Manes.03G003500	0.08	1	1.2	0.12	2.2	0.00041	2.09	0.00049
Manes.03G003900	0.85	1	1.44	0.24	1.76	0.075	2.19	0.018
Manes.03G004300	0.32	1	0.57	0.3	1.09	0.0081	1.1	0.0051
Manes.03G004500	1.13	0.37	1.83	0.0013	1.72	0.001	1.18	0.023
Manes.03G004800	-0.17	1	0.41	0.61	1.04	0.054	1.24	0.015
Manes.03G005200	-0.13	1	-0.56	0.67	-2.32	0.0061	-3.27	4.3e-05
Manes.03G005400	-0.19	1	-0.95	0.29	-2.28	0.0016	-2.37	0.0008
Manes.03G005600	-0.2	1	-0.43	0.71	-1.12	0.16	-2.1	0.0039
Manes.03G006000	0.74	0.66	1.35	0.003	2.11	1.5e-07	1.47	0.0002
Manes.03G006500	-0.08	1	-1.19	0.093	-0.94	0.13	-1.49	0.0096
Manes.03G007000	-0.08	1	0.6	0.21	1.25	0.00068	0.67	0.071
Manes.03G007200	-0.11	1	-0.76	0.034	-0.69	0.03	-1.4	2.6e-06
Manes.03G007900	0.61	0.98	0.85	0.13	1.26	0.0055	1.27	0.0034
Manes.03G008000	0.37	1	0.86	0.11	1.35	0.0021	1.21	0.0045
Manes.03G008300	0.12	1	-3.17	0.017	-3.46	0.0031	-5.24	2.9e-06
Manes.03G008500	-0.27	1	-1.75	0.16	-3.29	0.00087	-4.03	2.1e-05
Manes.03G008600	-0.24	1	-2.36	0.0035	-3.07	3.6e-05	-3.33	5.2e-06
Manes.03G008800	0.14	1	-3.54	0.0097	-3.64	0.0031	-5.8	2.9e-05
Manes.03G009000	-0.22	1	-1.33	0.0058	-1.8	2.8e-05	-2.29	4.4e-08
Manes.03G009300	2	0.78	2.61	0.076	2.47	0.053	3.14	0.008
Manes.03G009500	3.44	0.0027	4.38	7.1e-06	3.68	7.6e-05	4.89	4e-08
Manes.03G009600	-0.07	1	0.76	0.35	1.55	0.01	2.08	0.00025
Manes.03G010200	-0.17	1	-2.44	0.061	-3.96	0.0003	-5.35	9.2e-07
Manes.03G010500	-0.01	1	-0.28	0.63	-1.01	0.009	-1	0.0069
Manes.03G010900	0.33	1	0.58	0.22	0.83	0.026	1.24	0.00032
Manes.03G011200	-0.13	1	-2.04	0.011	-1.96	0.0063	-2.58	0.00019
Manes.03G011800	0.8	1	1.6	0.026	2.62	1.5e-05	1.82	0.0023
Manes.03G012100	3.32	0.00066	2.18	0.025	1.55	0.083	1.73	0.039
Manes.03G013000	-0.08	1	-0.37	0.75	-1.4	0.058	-1.73	0.013
Manes.03G013100	0.22	1	-0.3	0.65	-0.97	0.033	-1.39	0.0011
Manes.03G013600	-0.45	1	-1.73	0.016	-0.54	0.46	-0.23	0.77
Manes.03G013800	-0.03	1	0.4	0.44	0.85	0.027	1.14	0.0014
Manes.03G015400	0.71	1	0.69	0.74	0.47	0.78	-2.78	0.037
Manes.03G016400	-0.29	1	-0.84	0.099	-1.52	0.00027	-1.31	0.0011
Manes.03G016500	-0.02	1	-0.62	0.33	-1.19	0.012	-1.84	3.2e-05
Manes.03G017200	-0.25	1	-0.7	0.086	-0.51	0.16	-1.29	0.00012
Manes.03G017400	-0.73	0.87	-0.5	0.47	-1.14	0.023	-0.97	0.047
Manes.03G017500	-0.09	1	-0.33	0.76	-1.14	0.11	-1.34	0.047
Manes.03G018200	-1.6	0.76	-2.29	0.044	-4.88	2.5e-07	-5.24	1.7e-08
Manes.03G018900	0	1	-0.45	0.64	-0.56	0.46	-1.56	0.023
Manes.03G019200	-1.11	1	-2.17	0.044	-1.29	0.19	-1.23	0.2
Manes.03G019400	3.94	0.014	4.21	0.0014	2.94	0.018	5.13	7.9e-06
Manes.03G019700	0.74	0.95	1.69	0.0034	2.74	7.3e-08	2.25	5.8e-06
Manes.03G019800	0.43	1	0.98	0.14	1.28	0.018	1.56	0.0021
Manes.03G021500	0.11	1	0.26	0.63	1.07	0.0021	0.73	0.034
Manes.03G021700	0.79	1	1.12	0.15	1.41	0.026	1.16	0.06
Manes.03G022200	-0.17	1	-0.15	0.91	-1.39	0.056	-1.39	0.046
Manes.03G022600	-0.26	1	-2.57	0.0055	-3.15	0.00017	-3.4	3e-05
Manes.03G022700	0.19	1	0.68	0.096	0.69	0.048	1.05	0.0011
Manes.03G023000	0.32	1	0.69	0.19	1.3	0.0017	1.19	0.0032
Manes.03G023400	-0.08	1	-1.45	0.021	-1.94	0.00037	-2.52	2e-06
Manes.03G023800	-0.87	1	-3.32	0.00046	-4.51	7e-06	-3.13	0.00029
Manes.03G025500	-0.04	1	-0.74	0.13	-1.32	0.001	-0.87	0.028
Manes.03G026400	-0.07	1	-1.27	0.025	-0.72	0.18	-1.14	0.019
Manes.03G026600	0.15	1	0.53	0.3	1.07	0.0052	1.04	0.0047
Manes.03G026800	0.88	0.84	1.39	0.037	1.38	0.018	1.7	0.0019
Manes.03G027200	0.38	1	-2.62	0.018	-3.52	0.00033	-3.51	0.00021
Manes.03G027300	-0.04	1	-0.74	0.27	-0.91	0.089	-1.02	0.044
Manes.03G027600	-0.15	1	-2.09	0.11	-2.77	0.013	-2.46	0.022
Manes.03G027800	0.12	1	-0.72	0.11	-1.13	0.0019	-0.67	0.067
Manes.03G027900	2.66	0.17	3.41	0.0042	2.28	0.043	3.35	0.0012
Manes.03G028200	-0.19	1	-1.18	0.017	-1.74	5.2e-05	-0.98	0.021
Manes.03G028500	-0.21	1	-0.83	0.047	-1.11	0.0017	-1.71	6.1e-07
Manes.03G028700	-0.17	1	-1.49	0.18	-2.39	0.0068	-3.26	9.3e-05
Manes.03G029700	0.07	1	-2.37	0.0057	-2.43	0.0022	-3.46	5.8e-05
Manes.03G029800	0.43	1	0.55	0.23	1.09	0.0021	0.76	0.029
Manes.03G031600	-0.69	1	-1.24	0.079	-2.13	0.00031	-1.82	0.0014
Manes.03G032100	0.01	1	-1.12	0.011	-1.27	0.0012	-1.57	3.3e-05
Manes.03G032400	0	1	-0.14	0.89	-0.9	0.14	-1.53	0.0054
Manes.03G033400	1.1	1	-2.22	0.13	-3.63	0.0029	-3.72	0.0017
Manes.03G034900	-1.03	0.81	-1.59	0.038	-2.28	0.00047	-1.97	0.0019
Manes.03G035400	0.04	1	-2.74	0.033	-3.73	0.00083	-4.74	1.9e-05
Manes.03G036300	0.52	1	1.57	0.17	1.24	0.22	1.94	0.031
Manes.03G036900	0.61	1	0.48	0.52	0.9	0.09	1.47	0.0022
Manes.03G037300	-0.02	1	0.59	0.27	1.04	0.012	0.98	0.014
Manes.03G038100	0.5	0.98	0.93	0.029	1.17	0.0012	1.16	0.0009
Manes.03G038300	0.15	1	-1.46	0.057	-2	0.0025	-1.58	0.013
Manes.03G038400	-0.17	1	-0.34	0.66	-1.02	0.05	-0.8	0.12
Manes.03G039000	-0.55	1	-1.08	0.44	-1.57	0.14	-2.01	0.048
Manes.03G039500	-0.16	1	-2	0.009	-3.13	7.1e-06	-2.85	2.5e-05
Manes.03G039900	-0.22	1	-2.1	0.46	-3.74	0.077	-8.47	1.2e-05
Manes.03G040200	1.63	0.022	1.98	0.00034	2.55	4.2e-07	2.51	2.9e-07
Manes.03G040700	-0.46	1	0.56	0.51	1.01	0.1	2.03	0.00027
Manes.03G041000	-0.01	1	-3.25	0.0023	-4.18	6.2e-05	-4.81	1.2e-05
Manes.03G041200	-1.15	0.83	-0.96	0.34	-1.29	0.1	-2.73	0.00022
Manes.03G041300	0.79	0.77	1.71	0.00086	1.79	0.00013	0.81	0.094
Manes.03G041500	-0.27	1	-0.47	0.27	-0.64	0.057	-1.19	0.00011
Manes.03G041700	0.62	1	0.71	0.33	1.46	0.0068	1.03	0.056
Manes.03G042700	-0.74	0.83	-0.78	0.2	-0.84	0.092	-1.32	0.004
Manes.03G043400	-0.41	1	-0.57	0.43	-1.36	0.011	-0.57	0.31
Manes.03G043600	-0.11	1	-1.86	0.31	-2.68	0.057	-3.77	0.0037
Manes.03G043800	0.18	1	-0.99	0.15	-2.09	0.0029	-3.63	0.00055
Manes.03G044000	-0.48	1	-2.27	0.013	-1.11	0.21	-1.74	0.028
Manes.03G044100	5.48	0.0039	5.81	0.00044	4.1	0.0086	6.26	1.8e-05
Manes.03G044400	-0.58	1	-1.93	0.034	-1.94	0.014	-2.67	0.00033
Manes.03G044500	0.25	1	-1.85	0.026	-2.11	0.0035	-1.65	0.019
Manes.03G045000	0.4	0.93	0.71	0.032	1.04	0.00021	0.96	0.0004
Manes.03G045500	0.42	1	-2.1	0.015	-2.41	0.0019	-2.84	0.00022
Manes.03G046300	-0.66	1	-1.04	0.38	-0.52	0.62	-2.99	0.0012
Manes.03G046700	0.18	1	0.26	0.63	0.89	0.014	1.06	0.002
Manes.03G047000	-0.2	1	-0.8	0.24	-1.24	0.02	-0.87	0.1
Manes.03G047100	0.35	1	-0.16	0.91	-0.99	0.26	-2.68	0.0004
Manes.03G047200	0.12	1	0.39	0.75	-0.13	0.9	-1.57	0.038
Manes.03G047300	-1.16	1	-2.22	0.11	-3.8	0.0013	-3.65	0.0014
Manes.03G047500	0.35	1	0.86	0.07	1.29	0.00093	1.07	0.0053
Manes.03G048300	0.36	1	-1.27	0.035	-2.28	4.7e-05	-2.79	2e-06
Manes.03G048500	-0.38	1	-0.7	0.061	-0.93	0.0034	-1.16	0.00012
Manes.03G048600	-0.52	1	-1.26	0.32	-2.75	0.0039	-4.21	3.6e-06
Manes.03G049600	-0.87	1	-3.1	0.038	-0.84	0.56	-0.86	0.53
Manes.03G049700	0.82	0.7	0.46	0.5	0.56	0.29	1.09	0.018
Manes.03G049800	0.16	1	0.48	0.23	0.66	0.039	1.05	0.00036
Manes.03G051300	2.25	0.12	2.06	0.044	1.66	0.068	2.06	0.015
Manes.03G052400	0.16	1	-1.02	0.11	-2.11	0.00014	-1.54	0.0035
Manes.03G052700	0.06	1	0.21	0.75	0.96	0.024	1.09	0.0061
Manes.03G052800	0.73	1	-2.07	0.096	-2.35	0.032	-1.94	0.063
Manes.03G052900	0.25	1	0.29	0.74	1.35	0.013	1.41	0.0066
Manes.03G053100	-0.2	1	-1.05	0.53	-1.05	0.43	-2.61	0.02
Manes.03G053400	0.97	0.86	1.21	0.13	1.47	0.026	1.56	0.012
Manes.03G053500	0.74	1	1.49	0.19	1.55	0.1	1.85	0.035
Manes.03G053600	0.16	1	-1.08	0.28	-2.28	0.006	-2.12	0.0085
Manes.03G053700	2.56	2.7e-07	2.84	2.7e-09	2.65	8.7e-09	2.28	4.6e-07
Manes.03G054200	0.5	1	-1.13	0.36	-1.52	0.11	-2.19	0.014
Manes.03G054300	-0.48	1	-0.52	0.51	-0.68	0.26	-1.65	0.0017
Manes.03G054500	-0.02	1	-0.08	0.95	-0.78	0.3	-1.33	0.05
Manes.03G054600	0.21	1	-0.73	0.3	-1.93	0.00032	-2.43	2.9e-06
Manes.03G055000	1.57	0.075	1.16	0.097	1.3	0.026	0.91	0.12
Manes.03G055400	0.11	1	-0.88	0.05	-1.06	0.0063	-1.06	0.005
Manes.03G056100	9.48	0.0036	10.28	0.00027	6.05	0.028	9.75	0.00011
Manes.03G056300	0.4	1	-2.11	0.15	-2.52	0.041	-3.28	0.0057
Manes.03G056500	0.04	1	-0.29	0.63	-0.83	0.042	-1.06	0.0053
Manes.03G056700	0.3	1	0.41	0.4	1.14	0.0012	1.03	0.0023
Manes.03G057100	1.38	0.28	2.05	0.002	2.92	7.9e-07	2.21	0.00013
Manes.03G057500	0.67	0.075	0.68	0.013	1.09	3.8e-06	1.27	2.5e-08
Manes.03G059300	-0.55	1	-1.26	0.2	-2.49	0.0012	-3.02	5.2e-05
Manes.03G059500	0.53	1	0.97	0.17	1.15	0.048	1.24	0.025
Manes.03G059800	0.55	1	2.22	0.049	2.14	0.031	2.93	0.0012
Manes.03G060600	0.7	1	1.38	0.23	1.44	0.12	2.58	0.0021
Manes.03G060700	-0.39	1	0.18	0.84	0.88	0.097	1.37	0.0046
Manes.03G060800	-0.51	1	-0.13	0.87	0.54	0.25	1.17	0.0041
Manes.03G061600	0.42	0.96	0.75	0.038	1.24	4.1e-05	1.35	3.4e-06
Manes.03G061700	-0.1	1	-0.6	0.15	-1.43	2e-05	-1.01	0.0019
Manes.03G062000	0.37	1	0.61	0.45	0.74	0.24	1.14	0.043
Manes.03G062400	-0.2	1	-5.88	0.18	-8.38	0.024	-8.17	0.021
Manes.03G062900	0.09	1	-0.56	0.21	-1.09	0.0019	-1.23	0.00026
Manes.03G063500	0.11	1	-0.81	0.33	-1.25	0.051	-1.38	0.023
Manes.03G064000	-0.34	1	-2.41	0.086	-3.84	0.0016	-4.67	0.00019
Manes.03G064400	0.18	1	-3	0.011	-4.01	0.00013	-4.61	6.9e-06
Manes.03G065000	0.29	1	0.5	0.19	0.86	0.0038	1.15	4.5e-05
Manes.03G065100	0.18	1	-2.2	0.1	-4.06	0.00025	-4.13	0.00011
Manes.03G065200	-0.7	0.98	-0.67	0.33	-0.96	0.076	-1.32	0.0085
Manes.03G066700	0.28	1	-1.68	0.093	-2.19	0.0087	-3.07	0.0001
Manes.03G067600	-0.37	1	-0.43	0.4	-0.7	0.071	-1.04	0.0037
Manes.03G067800	0.2	1	-0.14	0.93	-0.77	0.45	-2.59	0.002
Manes.03G067900	-0.21	1	-1.18	0.12	-1.94	0.0016	-2.41	4.3e-05
Manes.03G068900	0.4	1	-0.32	0.77	-1.13	0.1	-1.56	0.015
Manes.03G069000	0.38	1	-0.47	0.6	-1.42	0.023	-1.22	0.043
Manes.03G069300	0.05	1	0.37	0.43	0.47	0.19	1.01	0.0013
Manes.03G069600	0.06	1	-1.3	0.67	-4.55	0.03	-6.94	0.00083
Manes.03G069800	0.14	1	-0.38	0.6	-1.12	0.023	-0.99	0.039
Manes.03G072600	-0.32	1	-0.85	0.29	-1.32	0.034	-1.42	0.016
Manes.03G072700	0.09	1	-0.69	0.49	-1.29	0.078	-2.76	3.1e-05
Manes.03G073200	-1.07	1	0.92	0.59	2.04	0.081	3.3	0.0018
Manes.03G073300	-0.31	1	-0.87	0.14	-1.04	0.034	-0.81	0.089
Manes.03G073800	-0.32	1	-0.84	0.46	-2.4	0.0027	-2.72	0.00036
Manes.03G073900	-0.92	1	1.11	0.51	1.76	0.16	2.83	0.011
Manes.03G074800	0.43	0.78	0.83	0.0041	1.08	2.4e-05	0.59	0.022
Manes.03G075900	0.14	1	-1.72	0.22	-4.23	0.00027	-4.51	9.1e-05
Manes.03G076100	-0.15	1	0.35	0.63	0.51	0.35	1.11	0.018
Manes.03G076600	0.28	1	0.13	0.89	0.24	0.71	1.03	0.042
Manes.03G076700	-0.04	1	-2.5	0.015	-2.55	0.0052	-3.46	8.1e-05
Manes.03G077000	-0.24	1	-0.14	0.81	-0.39	0.3	-1.08	0.00094
Manes.03G077600	-0.34	1	-1.77	0.012	-2.1	0.00093	-3.14	2.1e-06
Manes.03G078000	-0.32	1	-4.22	0.011	-5.7	0.00047	-5.93	0.00032
Manes.03G079300	0.28	1	-3.31	0.009	-4.09	0.00053	-4.39	0.00019
Manes.03G081200	-0.3	1	-1.53	0.058	-1.87	0.0061	-1.96	0.0026
Manes.03G081600	-0.08	1	-0.26	0.78	-1.43	0.011	-1.86	0.00044
Manes.03G082900	0.18	1	0.38	0.69	1.65	0.0068	0.88	0.16
Manes.03G083200	1.2	0.51	1.61	0.021	1.37	0.028	1.72	0.0033
Manes.03G083500	1.53	1	2.16	0.22	1.32	0.4	2.73	0.042
Manes.03G084300	0.7	1	4.5	0.035	3.79	0.047	4.03	0.026
Manes.03G085600	-0.58	1	0.76	0.53	1.73	0.045	1.41	0.092
Manes.03G086100	0.89	1	-0.79	0.68	-0.5	0.76	-3.3	0.018
Manes.03G086400	0.53	1	0.62	0.27	0.43	0.38	1.11	0.0071
Manes.03G086500	0.35	1	-2.83	0.19	-5.29	0.0035	-8.62	3.5e-05
Manes.03G086700	-0.59	0.98	-1.27	0.0093	-0.77	0.094	-1.09	0.0096
Manes.03G086900	0	1	-0.45	0.38	-1.12	0.0036	-1.49	7.1e-05
Manes.03G087400	-0.01	1	0.75	0.45	1.73	0.013	0.94	0.19
Manes.03G089100	0.43	1	-3.05	0.0066	-3.55	0.00039	-4.17	1.6e-05
Manes.03G090000	0.21	1	-0.73	0.29	-1.63	0.0016	-1.48	0.003
Manes.03G090500	-0.89	0.51	-1.14	0.032	-0.39	0.46	-0.28	0.59
Manes.03G090700	0.01	1	-1.5	0.42	-1.5	0.32	-4.41	0.00056
Manes.03G090900	0.35	1	-2.44	0.023	-2.99	0.0014	-3.52	0.0001
Manes.03G091300	0.02	1	0.37	0.53	0.6	0.16	1.38	0.00025
Manes.03G091500	-0.54	1	-0.9	0.15	-0.98	0.057	-1.09	0.025
Manes.03G091900	1.19	0.36	2.32	8e-05	2.25	3.7e-05	1.96	0.00022
Manes.03G095300	0.3	1	0.6	0.026	1.09	1.1e-06	1.05	1.6e-06
Manes.03G095600	0.16	1	0.38	0.32	0.86	0.0025	1.34	5.5e-07
Manes.03G097200	0.34	1	-1.37	0.56	-3.33	0.052	-6.61	0.0012
Manes.03G097900	-0.14	1	-0.55	0.35	-0.75	0.1	-1.3	0.0017
Manes.03G099700	0.06	1	0.27	0.7	0.59	0.23	1.16	0.0071
Manes.03G100300	1.08	0.44	1.21	0.054	1.05	0.056	1.44	0.0047
Manes.03G100800	-0.39	1	-1.49	0.00045	-1.26	0.0014	-0.71	0.073
Manes.03G101300	-0.56	1	-1.21	0.02	-2.07	2.4e-05	-3.16	3.2e-08
Manes.03G102400	0.57	1	-0.41	0.81	-1.26	0.25	-2.39	0.013
Manes.03G103100	0.16	1	-1.41	0.063	-2.31	0.00087	-2.35	0.00061
Manes.03G103600	0.43	1	0.96	0.073	1.24	0.0058	0.78	0.089
Manes.03G103700	0.4	1	0.94	0.55	1.12	0.35	2.83	0.0052
Manes.03G103900	0.77	1	1.35	0.1	2.09	0.002	1.9	0.0035
Manes.03G104700	-0.59	1	-0.55	0.51	-0.85	0.17	-1.5	0.0069
Manes.03G106300	0.98	0.89	0.81	0.37	0.36	0.66	2.03	0.0013
Manes.03G106400	0.26	1	0.31	0.43	0.84	0.0024	1.13	1.5e-05
Manes.03G106600	0.02	1	-0.15	0.79	-0.52	0.17	-1.01	0.0031
Manes.03G107000	0.34	1	0.72	0.026	1.07	9.4e-05	1.25	2.1e-06
Manes.03G108000	0.01	1	0.66	0.29	1.63	0.00041	0.74	0.12
Manes.03G110100	0.23	1	-0.05	0.95	-0.65	0.21	-1.21	0.0091
Manes.03G110500	-0.87	1	-0.26	0.82	1.79	0.0085	0.85	0.23
Manes.03G110600	0.3	1	0.85	0.22	0.71	0.23	1.32	0.01
Manes.03G111600	0.36	1	0.65	0.31	1.14	0.018	0.86	0.074
Manes.03G111800	-0.65	1	-1	0.11	-1.49	0.0038	-1.17	0.02
Manes.03G112000	-0.13	1	-0.21	0.75	-0.83	0.055	-1.57	8e-05
Manes.03G113100	-0.77	1	-1.54	0.029	-1.62	0.0093	-2.09	0.00063
Manes.03G113500	0.2	1	0.06	0.97	0.1	0.92	-1.41	0.035
Manes.03G114000	0.21	1	0.17	0.89	-0.22	0.81	-1.4	0.037
Manes.03G114200	0.13	1	1.39	0.4	1.18	0.39	2.76	0.018
Manes.03G114300	-0.64	1	1.89	0.31	2.96	0.037	4.13	0.0016
Manes.03G114400	0.96	1	0.87	0.4	2.14	0.004	2.12	0.0031
Manes.03G114500	0.91	1	1.56	0.081	1.94	0.0094	2.05	0.0038
Manes.03G116300	0.51	0.84	0.86	0.025	1.11	0.00082	1.26	6.2e-05
Manes.03G117300	2.2	0.017	2.7	0.00022	1.97	0.0044	2.11	0.0015
Manes.03G117800	2.83	0.22	2.39	0.1	2.45	0.05	2.59	0.03
Manes.03G118300	3.17	0.024	2.83	0.015	1.64	0.13	4.2	1.3e-05
Manes.03G118500	0.25	1	-0.55	0.52	-1.23	0.049	-0.61	0.34
Manes.03G120200	-0.4	1	-2.13	0.13	-3	0.013	-5.81	0.00022
Manes.03G120500	0.27	1	0.14	0.88	1.3	0.0099	0.7	0.18
Manes.03G121000	2.56	0.022	2.4	0.0092	1.48	0.087	2.45	0.0018
Manes.03G121300	0.11	1	0.96	0.052	1.09	0.0096	1.67	2.5e-05
Manes.03G121500	0.76	1	-0.02	0.99	0.09	0.95	-1.99	0.04
Manes.03G122600	0.79	0.51	1.29	0.0033	1.1	0.0063	1.41	0.00021
Manes.03G123700	-0.02	1	0.82	0.13	1.23	0.0049	1.44	0.00053
Manes.03G124800	-0.01	1	0.64	0.13	1.19	0.00037	0.95	0.0033
Manes.03G125400	0.73	1	2.13	0.00034	2.06	0.00019	2.51	1.9e-06
Manes.03G125900	-0.3	1	1.33	0.093	1.16	0.094	1.79	0.0044
Manes.03G126600	0.03	1	-0.82	0.19	-0.79	0.14	-1.33	0.0056
Manes.03G127600	0.06	1	-0.59	0.21	-0.65	0.096	-1.05	0.003
Manes.03G128000	0.02	1	-0.78	0.32	-0.74	0.25	-1.15	0.047
Manes.03G128100	-2.09	0.98	1.95	0.18	2.35	0.047	3.28	0.0025
Manes.03G129100	1.28	0.35	0.94	0.22	2.23	0.00014	1.42	0.014
Manes.03G129200	-0.12	1	-0.66	0.33	-1.24	0.015	-1.95	5e-05
Manes.03G130300	-0.86	1	-1.07	0.25	-0.63	0.45	-1.63	0.023
Manes.03G131900	0.88	1	-0.02	0.99	-1.15	0.38	-3.11	0.011
Manes.03G132600	-0.06	1	0.52	0.32	0.97	0.015	1.28	0.0006
Manes.03G133300	-0.3	1	-1.43	0.1	-1.93	0.0083	-1.07	0.15
Manes.03G133900	0.31	1	-2.57	0.019	-3.51	0.00022	-4.98	7.8e-08
Manes.03G134400	-1.12	0.36	-0.96	0.14	-1.35	0.011	-1.32	0.01
Manes.03G134500	-0.34	1	0.17	0.84	1.06	0.038	0.68	0.19
Manes.03G134900	-0.37	1	-0.84	0.4	-0.65	0.44	-1.57	0.027
Manes.03G135000	-0.29	1	-1.82	0.11	-2.29	0.015	-5.82	1.7e-07
Manes.03G136400	-0.14	1	-1.01	0.31	-1.94	0.0098	-2.37	0.00084
Manes.03G136500	-0.03	1	-0.77	0.32	-1.3	0.033	-1.32	0.023
Manes.03G136700	0.14	1	0.46	0.24	0.96	0.0012	1.03	0.00029
Manes.03G137300	-2.25	0.96	1.52	0.32	1.64	0.19	3.14	0.0032
Manes.03G137500	1.18	0.073	1.79	6.4e-05	1.86	7.4e-06	2.05	3.1e-07
Manes.03G137700	-1.04	1	-3.06	0.026	-4.51	0.00019	-5.6	4.3e-06
Manes.03G138600	0.41	1	0.92	0.2	0.88	0.15	1.12	0.045
Manes.03G138700	-0.72	1	1.1	0.25	1.86	0.012	2.39	0.00063
Manes.03G138900	0.34	1	2.75	0.012	3.11	0.0013	3.44	0.00019
Manes.03G139200	0.17	1	-1.11	0.3	-2.13	0.014	-3.91	0.00014
Manes.03G139900	0.08	1	-0.55	0.31	-1.04	0.013	-1.76	2e-05
Manes.03G140100	0.36	1	0.91	0.065	1.79	8.4e-06	1.03	0.01
Manes.03G140400	-0.02	1	-0.19	0.78	-0.46	0.31	-1.35	0.00047
Manes.03G141100	0.18	1	-2.71	0.041	-2.84	0.013	-5.49	3.7e-07
Manes.03G141200	-0.11	1	-1.17	0.45	-2.51	0.027	-4.05	0.00011
Manes.03G141700	-0.19	1	-3.07	0.002	-3.34	0.00024	-4.66	3.5e-07
Manes.03G142200	-0.13	1	0.6	0.19	0.68	0.069	1.18	0.00056
Manes.03G142500	1.08	0.8	2.74	0.00012	1.63	0.018	1.96	0.0025
Manes.03G142700	0.29	1	0.72	0.073	0.62	0.078	1.11	0.00045
Manes.03G142900	0.46	1	1.18	0.18	0.41	0.64	1.65	0.016
Manes.03G143900	-0.1	1	-0.65	0.38	-0.67	0.26	-1.25	0.017
Manes.03G144000	-0.56	1	-1.43	0.05	-0.92	0.17	-1.24	0.043
Manes.03G144300	-0.08	1	-1.73	0.022	-1.59	0.02	-3.55	8.6e-06
Manes.03G144800	0.3	1	0.68	0.19	1.66	3.4e-05	1.87	1.2e-06
Manes.03G145400	0.29	1	0.14	0.85	0.71	0.12	1.02	0.016
Manes.03G147100	0.21	1	-0.44	0.63	-1.09	0.08	-1.61	0.0053
Manes.03G147200	0.13	1	-2.31	0.079	-1.73	0.14	-2.3	0.038
Manes.03G147600	-0.13	1	0.63	0.13	1.02	0.0022	1.27	5.7e-05
Manes.03G147700	-0.23	1	-0.32	0.74	-1.22	0.051	-1.99	0.00072
Manes.03G147800	0.28	1	-0.59	0.54	-1.42	0.038	-0.97	0.15
Manes.03G148000	1.05	1	1.13	0.32	1.31	0.15	2.08	0.011
Manes.03G149300	0.48	1	0.73	0.27	0.74	0.17	1.12	0.022
Manes.03G149400	0.71	1	-2.81	0.041	-2.09	0.084	-2.86	0.016
Manes.03G150000	-0.03	1	-1.7	0.45	-3.89	0.016	-2.18	0.19
Manes.03G150300	-0.27	1	-1.17	1.9e-05	-1.85	1e-12	-1.54	1.7e-09
Manes.03G151600	1.92	0.54	0.07	0.97	-0.79	0.61	-3.7	0.029
Manes.03G152200	-0.06	1	-1.19	0.085	-1.43	0.014	-1.46	0.0091
Manes.03G152300	-0.28	1	-1.11	0.056	-1.29	0.0088	-1.74	0.00018
Manes.03G152400	-0.16	1	-1.88	0.089	-2.14	0.026	-1.92	0.038
Manes.03G152600	0.48	1	-0.65	0.77	-2.22	0.13	-3.53	0.0075
Manes.03G152700	-0.24	1	-1.09	0.00099	-1.51	4.8e-07	-1.8	7.1e-10
Manes.03G152900	-0.61	1	-7.11	0.017	-9.9	0.0005	-9.69	0.0004
Manes.03G155000	-0.57	0.82	-1.39	0.00033	-1.43	6.5e-05	-1.36	8.3e-05
Manes.03G155300	0.09	1	2.23	0.1	2.36	0.043	3.07	0.0044
Manes.03G155500	-0.52	1	-0.33	0.74	-1.17	0.083	-1.49	0.022
Manes.03G156000	0.46	0.98	0.75	0.07	0.96	0.0055	1.28	8.6e-05
Manes.03G156400	0.21	1	0.79	0.47	1.4	0.078	1.52	0.044
Manes.03G156800	-0.69	1	-0.69	0.51	-1.8	0.02	-0.53	0.52
Manes.03G157300	0.32	1	0.69	0.044	0.92	0.0015	1.16	2.7e-05
Manes.03G158000	1.1	1	1.44	0.27	1.94	0.06	2.23	0.021
Manes.03G159300	0.16	1	-0.05	0.95	-0.87	0.074	-1.38	0.0025
Manes.03G159400	-0.28	1	-0.8	0.5	-2.46	0.0054	-2.57	0.003
Manes.03G160500	0.41	1	-2.5	0.04	-3.88	0.00033	-6.29	3.5e-06
Manes.03G160600	-0.03	1	0.26	0.55	0.66	0.028	1.29	3.2e-06
Manes.03G161500	0	1	-0.48	0.46	-1.31	0.0048	-0.99	0.03
Manes.03G162100	0.07	1	2.28	0.0046	1.95	0.0079	1.43	0.049
Manes.03G162300	0.36	1	-3.3	0.025	-3.74	0.0034	-5.48	1.4e-05
Manes.03G162700	-0.06	1	-0.28	0.62	-0.92	0.012	-1.17	0.00079
Manes.03G162800	-0.01	1	0.16	0.91	-0.52	0.57	-1.74	0.026
Manes.03G162900	-0.35	1	-0.86	0.06	-1.19	0.002	-0.73	0.058
Manes.03G164300	0.18	1	0.21	0.75	0.59	0.18	1.34	0.0006
Manes.03G164600	-0.64	1	-0.15	0.91	-0.1	0.92	1.83	0.0062
Manes.03G165100	1.4	0.8	1.19	0.31	1.5	0.11	2.28	0.0067
Manes.03G166100	0.16	1	0.24	0.87	0.49	0.61	1.74	0.022
Manes.03G166300	0.17	1	0.45	0.14	0.97	5.2e-05	1.01	1.3e-05
Manes.03G166400	-1.07	1	2.53	0.23	4.51	0.0055	3.71	0.019
Manes.03G166500	-0.52	1	-0.23	0.77	-0.5	0.37	-1.64	0.00053
Manes.03G166700	-0.13	1	-1	0.042	-1.23	0.0034	-1.51	0.00014
Manes.03G167000	-0.19	1	0.35	0.75	1.36	0.048	1.26	0.059
Manes.03G167400	0.49	1	0.87	0.53	0.67	0.55	2.38	0.0094
Manes.03G168000	0.36	1	-3.88	0.068	-4.07	0.029	-7.68	0.00027
Manes.03G168200	0.18	1	0.53	0.04	0.93	1.4e-05	1.05	4.2e-07
Manes.03G168600	0.26	1	-0.54	0.5	-1.56	0.0048	-2.42	3.8e-06
Manes.03G168900	0.67	0.96	0.82	0.18	0.94	0.059	1.11	0.018
Manes.03G169100	-0.23	1	0.04	0.98	1.47	0.039	1.1	0.12
Manes.03G169800	0.67	1	1.62	0.018	2.37	5.8e-05	2.08	0.00026
Manes.03G170300	1.45	0.63	1.71	0.073	2.14	0.0078	1.87	0.016
Manes.03G171500	-0.22	1	-0.9	0.25	-0.79	0.23	-1.2	0.043
Manes.03G171900	0.66	1	0.15	0.89	-0.83	0.24	-1.33	0.037
Manes.03G172500	-0.13	1	-3.04	3.1e-08	-3.34	2.7e-10	-2.68	2.3e-07
Manes.03G174100	-0.1	1	-1.24	0.027	-1.72	0.00077	-0.68	0.18
Manes.03G174300	-0.6	1	-3.01	0.0056	-3.83	0.00011	-5.34	3.7e-07
Manes.03G174800	-0.22	1	-2.06	0.0054	-3.43	1.7e-07	-3.8	3.3e-09
Manes.03G174900	-0.29	1	-1.11	0.07	-1.39	0.007	-0.86	0.093
Manes.03G175000	0.1	1	0.51	0.48	1.06	0.044	1.48	0.0024
Manes.03G175400	-0.64	1	-1.3	0.084	-1.5	0.022	-1.02	0.11
Manes.03G175600	0.43	1	-0.18	0.86	-1.11	0.059	-1.52	0.0059
Manes.03G175900	0.25	1	-0.19	0.81	-1.14	0.016	-1.78	6.2e-05
Manes.03G176600	-0.67	1	-1.37	0.078	-1.39	0.038	-1.74	0.0066
Manes.03G176700	1.53	0.039	1.69	0.0027	1.49	0.0039	1.76	0.00033
Manes.03G176900	-0.2	1	-0.58	0.17	-1.06	0.002	-0.96	0.0039
Manes.03G177100	0.45	1	-2.97	0.04	-4.51	0.00046	-6.42	2.1e-05
Manes.03G177700	0.13	1	0.37	0.35	1.07	0.00022	0.96	0.00064
Manes.03G179100	0.8	1	1.28	0.29	1.49	0.13	1.87	0.039
Manes.03G179200	0.27	1	-1.28	0.12	-2.48	0.00025	-1.87	0.0044
Manes.03G179300	0.22	1	0.41	0.61	0.81	0.16	1.07	0.043
Manes.03G179600	0.06	1	-1.32	0.12	-1.44	0.045	-1.3	0.061
Manes.03G180200	1.07	0.16	1.82	5.8e-05	2.72	2.3e-11	2.46	1.1e-09
Manes.03G180400	0.67	1	0.32	0.89	3.19	0.0076	3.26	0.0045
Manes.03G181100	0.01	1	-1.85	0.3	-3.05	0.034	-4.65	0.0022
Manes.03G181200	0.05	1	-0.54	0.71	-1.96	0.041	-3.39	0.00026
Manes.03G181300	0.9	0.47	1.25	0.014	1.21	0.0075	0.98	0.026
Manes.03G181500	-0.11	1	-1.72	0.0025	-2.03	8.8e-05	-1.79	0.00034
Manes.03G181900	-0.91	1	-3.55	0.015	-7.56	1.2e-06	-8.92	7.7e-07
Manes.03G182000	0.29	1	-1.59	0.012	-1.95	0.00045	-1.96	0.00026
Manes.03G182600	0.28	1	0.65	0.34	1.34	0.0072	1.22	0.011
Manes.03G182900	-0.07	1	0.55	0.13	0.95	0.001	1.22	9.2e-06
Manes.03G183200	0.49	1	0.86	0.075	1.5	0.00013	1.75	3.1e-06
Manes.03G183300	0.39	1	0.44	0.51	1	0.036	1.18	0.0081
Manes.03G184100	3	0.057	1.98	0.13	2.97	0.0049	1.92	0.068
Manes.03G184400	-0.45	1	-1.16	0.12	-1.14	0.073	-1.94	0.00084
Manes.03G185100	0.58	0.63	0.87	0.017	1.13	0.00035	0.76	0.016
Manes.03G185700	-1.09	0.27	-0.7	0.26	-1.13	0.021	-1.28	0.0057
Manes.03G185800	0.56	1	1.46	0.12	1.35	0.091	1.61	0.031
Manes.03G185900	0.5	1	1.16	0.32	1.05	0.29	1.77	0.039
Manes.03G186100	0.45	1	0.97	0.076	1.09	0.019	0.88	0.052
Manes.03G186500	0.39	1	0.97	0.053	1.16	0.006	1.34	0.00089
Manes.03G188300	0.33	1	1.16	0.15	1.64	0.011	1.98	0.0011
Manes.03G188600	0.22	1	0.52	0.37	1.12	0.0085	1.46	0.00029
Manes.03G188800	0.67	0.48	0.9	0.018	1.3	7.4e-05	1.26	6.4e-05
Manes.03G189400	0.1	1	1.13	0.088	1.27	0.023	1.29	0.016
Manes.03G189700	-0.45	1	-0.35	0.71	-1.29	0.038	-0.6	0.35
Manes.03G190100	0.51	1	0.64	0.26	0.84	0.062	1	0.017
Manes.03G190400	0.22	1	-2.66	0.026	-3.55	0.00076	-4.6	2e-05
Manes.03G191000	2.07	0.012	1.53	0.037	1.5	0.019	1.9	0.0016
Manes.03G191100	0.97	1	-3.02	0.024	-3.88	0.0024	-0.78	0.52
Manes.03G191400	-0.19	1	0.48	0.57	0.21	0.78	1.24	0.026
Manes.03G192000	0.13	1	0.23	0.73	0.76	0.086	1.33	0.00084
Manes.03G192100	-0.84	1	1.12	0.3	2.88	0.00029	1.69	0.034
Manes.03G192200	-0.09	1	-1.11	0.072	-1.38	0.0079	-1.75	0.0004
Manes.03G193100	-0.45	1	-0.87	0.32	-1.69	0.011	-0.85	0.21
Manes.03G194200	-0.66	0.8	-1.18	0.011	-0.57	0.2	-0.68	0.1
Manes.03G194500	-0.83	1	-2.36	0.0011	-3.4	2.8e-07	-2.99	3.1e-06
Manes.03G195700	0.08	1	-3.16	0.03	-3.94	0.0017	-5.92	2.8e-06
Manes.03G196100	0.09	1	-0.21	0.73	-0.88	0.02	-1.14	0.0014
Manes.03G196300	0.01	1	0.92	0.047	1.53	7.5e-05	1.61	1.4e-05
Manes.03G196800	0.41	1	-0.19	0.92	-2.14	0.04	-1.67	0.1
Manes.03G197100	-1.28	0.93	0.52	0.71	0.52	0.64	3.4	6.3e-05
Manes.03G197200	0.01	1	-1.13	0.085	-2.11	0.00011	-2.19	3.2e-05
Manes.03G197300	-0.01	1	-1.44	0.22	-2.99	0.0011	-2.1	0.019
Manes.03G197700	-0.43	1	-1.87	0.0034	-2.04	0.00051	-2.41	3.2e-05
Manes.03G198300	-0.24	1	0.63	0.48	1.39	0.031	0.88	0.18
Manes.03G198400	1.37	0.72	1.09	0.31	1.69	0.042	1.9	0.015
Manes.03G198500	0.07	1	-1.29	0.05	-1.57	0.0057	-1.67	0.0024
Manes.03G198900	-0.15	1	-3.17	0.021	-3.73	0.0028	-3.49	0.0035
Manes.03G199000	-0.08	1	0.86	0.29	1.54	0.012	0.95	0.13
Manes.03G199400	0.1	1	0.57	0.069	1.19	3.3e-06	0.68	0.0079
Manes.03G200000	-0.68	1	-1.04	0.12	-1.14	0.044	-1.28	0.016
Manes.03G200900	0.56	1	0.8	0.3	1.33	0.025	1.58	0.0046
Manes.03G201200	0.05	1	-0.6	0.71	-0.84	0.48	-2.18	0.032
Manes.03G201600	0.33	1	-2.33	0.0037	-2.67	0.00023	-3.8	1.1e-07
Manes.03G201700	-0.05	1	-2.95	0.016	-1.85	0.1	-3.92	0.00017
Manes.03G202000	-0.21	1	-1.47	0.52	-4.27	0.008	-5.79	0.00035
Manes.03G202100	-0.31	1	-1.21	0.34	-1.99	0.05	-1.4	0.16
Manes.03G202300	-0.1	1	-0.36	0.36	-0.78	0.0076	-1.04	0.00017
Manes.03G202500	0.36	1	-0.29	0.7	-0.9	0.075	-1.5	0.0011
Manes.03G203400	0.19	1	0.18	0.8	1.05	0.012	0.62	0.15
Manes.03G204300	-0.38	1	-2.84	0.034	-3.52	0.0033	-4.95	0.00019
Manes.03G204700	-1.18	0.7	-1.65	0.04	-2.06	0.003	-2.19	0.001
Manes.03G205000	0.05	1	-0.59	0.25	-0.87	0.031	-1.08	0.004
Manes.03G205400	-0.97	1	-2.33	0.022	-1.75	0.055	-2.56	0.0031
Manes.03G205600	0.2	1	-4.94	0.099	-8.41	0.0027	-9.16	0.00061
Manes.03G206000	0.37	1	0.53	0.41	1.18	0.01	0.94	0.037
Manes.03G206200	-0.02	1	-0.2	0.77	0.27	0.61	1.07	0.011
Manes.03G206300	-0.15	1	-0.45	0.42	-1.28	0.0015	-0.79	0.048
Manes.03G206900	-0.14	1	-1.17	0.36	-2.06	0.034	-2.81	0.0024
Manes.03G207100	0.64	1	0.62	0.47	1.04	0.1	1.61	0.0054
Manes.03G207300	0.39	1	0.37	0.39	0.63	0.048	1.1	0.00017
Manes.03G207600	-0.64	1	-1.48	0.027	-1.2	0.045	-1.39	0.014
Manes.03G208100	0.02	1	-0.9	0.3	-1.63	0.019	-1.4	0.036
Manes.03G208300	1.2	1	3.25	0.12	6.18	0.00023	3.46	0.042
Manes.03G208400	0.81	0.97	1.6	0.019	2.35	6e-05	2.01	0.00039
Manes.03G209900	-0.4	1	-2.75	0.21	-4.98	0.0036	-8.2	1.5e-06
Manes.03G210100	0.14	1	-0.42	0.69	-1.41	0.042	-1.1	0.11
Manes.03G210500	0.26	1	-1.96	0.038	-3.14	0.00011	-3.77	2e-06
Manes.03G210600	0.51	0.56	0.7	0.024	1.01	0.00013	0.86	0.00074
Manes.03G210900	-0.4	1	-0.58	0.25	-1.33	0.00093	-1.06	0.0062
Manes.03G211300	0.21	1	-1.89	0.12	-3.03	0.0023	-3.8	8.6e-05
Manes.03G211800	1.22	0.77	1.51	0.093	1.58	0.039	2.19	0.0021
Manes.03G212300	0.51	0.82	0.43	0.33	0.64	0.06	1	0.0012
Manes.03G212400	0.31	1	1.29	0.23	1.58	0.065	2.42	0.002
Manes.04G000500	0.31	1	0.77	0.098	1.15	0.0027	1.65	5.1e-06
Manes.04G000800	0.46	1	-0.71	0.27	-1.06	0.036	-1.39	0.0036
Manes.04G000900	0.65	1	0.69	0.41	1.61	0.0082	0.29	0.68
Manes.04G001000	-0.07	1	-0.69	0.16	-1.15	0.0038	-1.4	0.00021
Manes.04G001700	-0.19	1	0.36	0.6	1.09	0.018	1.37	0.0015
Manes.04G002000	0.92	0.72	0.94	0.17	1.19	0.031	1.76	0.00053
Manes.04G002700	0.02	1	-0.78	0.038	-1.13	0.00071	-1.18	0.00029
Manes.04G004900	-0.12	1	-1.14	0.21	-2.31	0.0035	-3.74	0.00013
Manes.04G006100	0.02	1	-2.41	0.016	-2.76	0.0019	-3.5	4.9e-05
Manes.04G006600	-0.06	1	0.3	0.71	0.44	0.46	1.61	0.00092
Manes.04G007800	-0.67	1	-0.71	0.61	-1.89	0.06	-3	0.0028
Manes.04G008000	-1.26	0.91	-1.41	0.21	-3.31	0.00053	-2.68	0.0029
Manes.04G008300	1.56	0.16	0.97	0.24	0.84	0.22	1.3	0.036
Manes.04G008400	0.28	1	-0.84	0.36	-0.96	0.19	-1.81	0.0051
Manes.04G008600	0.97	0.99	1.5	0.09	2.08	0.0044	1.54	0.033
Manes.04G009100	1.27	0.074	1.31	0.012	1.46	0.0014	1.15	0.01
Manes.04G009400	0.49	1	-1.21	0.26	-2.12	0.01	-2.06	0.0094
Manes.04G010600	-0.12	1	-0.83	0.19	-1.5	0.0029	-2.02	2.5e-05
Manes.04G011000	0.51	1	0.8	0.42	1.2	0.11	1.39	0.048
Manes.04G012100	-0.19	1	2.13	0.063	3.55	0.00018	3	0.0011
Manes.04G012200	-0.75	1	-1.55	0.33	-2.54	0.043	-2.77	0.021
Manes.04G012300	0.56	1	-1.05	0.23	-0.59	0.45	-1.59	0.016
Manes.04G012600	0.19	1	-2.05	0.0046	-1.8	0.0061	-1.83	0.0036
Manes.04G013200	0.54	1	-0.42	0.54	-0.96	0.049	-1.48	0.0011
Manes.04G013300	2.31	0.056	2.8	0.0014	3.48	1e-05	1.87	0.018
Manes.04G013900	-0.21	1	-1.77	0.23	-2.48	0.033	-3.17	0.0036
Manes.04G014900	-0.53	0.86	-0.75	0.075	-0.87	0.014	-1.46	1.1e-05
Manes.04G015100	-0.28	1	-0.21	0.7	-0.73	0.043	-1.18	0.00037
Manes.04G015400	0.2	1	-2.1	0.025	-1.92	0.02	-1.72	0.03
Manes.04G015700	-0.16	1	-0.52	0.1	-1.02	8e-05	-1.12	8.2e-06
Manes.04G016900	-0.31	1	-0.77	0.31	-1.85	0.0014	-2.52	7.6e-06
Manes.04G017400	-0.16	1	-1.57	0.029	-1.37	0.033	-1.7	0.0053
Manes.04G018000	-1.01	1	-2.48	0.055	-3.52	0.0011	-3.54	0.00066
Manes.04G019600	-0.27	1	-1.55	0.2	-2.67	0.0052	-3.36	0.00026
Manes.04G020900	1.49	0.13	1.44	0.034	1.82	0.0016	2.25	4.4e-05
Manes.04G021100	-0.99	0.98	-1.44	0.11	-2.92	0.00044	-1.5	0.048
Manes.04G021300	-0.49	1	-2.72	0.099	-2.4	0.092	-4.36	0.0012
Manes.04G021600	-0.33	1	-1.07	0.35	-1.41	0.12	-2.42	0.0033
Manes.04G021700	-0.17	1	-0.03	0.97	1.32	0.004	0.84	0.068
Manes.04G021800	-0.02	1	-0.53	0.61	-1.29	0.082	-2.16	0.0017
Manes.04G022500	0.37	1	0.09	0.92	-1.02	0.033	-1.11	0.015
Manes.04G023600	-0.31	1	-4.94	0.007	-5.69	0.00079	-6.71	0.00015
Manes.04G023700	1.35	0.00085	1.33	0.00029	1.73	2.2e-07	1.68	2.5e-07
Manes.04G024100	1.02	0.98	2.62	0.00074	2.81	7.7e-05	2.64	0.00012
Manes.04G024600	0.36	1	0.95	0.015	1.13	0.0008	1.29	6.6e-05
Manes.04G025500	0.83	0.96	1.76	0.0088	1.26	0.043	1.17	0.05
Manes.04G026300	-0.04	1	-2.65	0.017	-4.19	2e-05	-4	2.5e-05
Manes.04G026700	3.11	9.8e-06	3.93	1.4e-09	4.29	5.6e-12	4.46	2.5e-13
Manes.04G027200	0.78	1	0.58	0.55	1.43	0.031	2.06	0.00075
Manes.04G027900	-0.19	1	-1.81	0.25	-2	0.12	-3.08	0.0099
Manes.04G028300	0.33	1	-0.78	0.32	-1.69	0.0035	-1.88	0.00065
Manes.04G028400	0.03	1	-1.44	0.21	-3.47	0.00048	-2.53	0.0057
Manes.04G028700	0.44	1	-2.37	0.0081	-1.68	0.043	-2.31	0.0027
Manes.04G029300	0.38	1	1.51	0.055	2.33	0.00035	1.76	0.0057
Manes.04G029400	1.03	0.97	1.95	0.025	2.47	0.00094	1.66	0.025
Manes.04G029500	7.3	0.0091	7.22	0.0024	4.5	0.048	7.19	0.00053
Manes.04G029600	1.75	0.015	1.72	0.0039	2.13	6.4e-05	1.49	0.0048
Manes.04G030500	-0.51	1	-2.82	0.022	-3.19	0.004	-6.74	4.9e-05
Manes.04G031100	1.41	0.62	1.13	0.27	1.15	0.17	1.9	0.011
Manes.04G031400	-0.59	0.98	-0.94	0.077	-1.54	0.00046	-1.05	0.015
Manes.04G031600	0.16	1	-1.46	0.041	-0.95	0.14	-1.19	0.048
Manes.04G031800	0.43	1	-1.34	0.099	-0.88	0.23	-1.37	0.038
Manes.04G031900	-0.18	1	-0.9	0.38	-1.82	0.018	-2.22	0.0021
Manes.04G033200	-0.53	1	1.06	0.23	0.83	0.29	1.89	0.0039
Manes.04G033500	0.26	1	0.67	0.0024	1.12	6.3e-09	1.25	3.6e-11
Manes.04G034300	0.14	1	-0.74	0.58	-1.82	0.057	-2.79	0.002
Manes.04G034600	0.59	1	0.48	0.55	0.85	0.14	1.57	0.0024
Manes.04G034700	-0.43	1	-1.39	0.22	-1.48	0.11	-2.28	0.0081
Manes.04G034800	1.25	0.75	1.97	0.022	1.41	0.074	2.58	0.00028
Manes.04G036700	-0.09	1	-0.45	0.33	-0.82	0.02	-1.09	0.00096
Manes.04G037000	-1.47	1	-2.43	0.32	-3.3	0.083	-4.3	0.016
Manes.04G037800	0.16	1	-0.45	0.43	-1.14	0.0059	-0.81	0.047
Manes.04G038200	0.21	1	0.62	0.4	0.79	0.17	1.13	0.031
Manes.04G038400	-0.06	1	0.07	0.97	-1.16	0.25	-2.91	0.0056
Manes.04G038700	-0.69	0.74	-0.79	0.12	-1.2	0.0036	-0.97	0.016
Manes.04G038800	-0.91	0.81	-0.78	0.31	-1.18	0.052	-1.4	0.014
Manes.04G042900	0.07	1	-2.45	0.042	-4.48	1.3e-05	-4.31	1.5e-05
Manes.04G043700	0.34	1	-0.36	0.57	-0.66	0.15	-1.09	0.0089
Manes.04G044100	-0.58	1	0.46	0.56	1.22	0.026	1.44	0.0054
Manes.04G045000	0.37	1	0.99	0.23	0.63	0.38	1.35	0.03
Manes.04G045800	0.91	1	3.94	3.9e-08	2.89	5.3e-05	2.58	0.00023
Manes.04G046100	0.45	1	1.04	0.23	0.65	0.4	1.53	0.021
Manes.04G046200	0.62	1	1.89	0.0012	2.37	5.8e-06	2.78	4.4e-08
Manes.04G046400	-0.83	1	0.58	0.61	0.74	0.4	1.52	0.043
Manes.04G046600	0.42	1	1.08	0.13	0.8	0.2	1.33	0.017
Manes.04G046800	0.47	1	1.65	0.0042	1.65	0.0016	2.36	1.7e-06
Manes.04G047000	0.5	1	1.12	0.035	0.95	0.045	1.55	0.00035
Manes.04G047400	0.58	1	-1.18	0.34	-2.09	0.03	-2.68	0.004
Manes.04G050000	0.9	1	1.72	0.093	1.17	0.21	2.24	0.0061
Manes.04G050300	0.2	1	-0.71	0.42	-1.69	0.0083	-0.54	0.43
Manes.04G050800	-0.51	1	-0.11	0.9	1.01	0.041	0.63	0.2
Manes.04G052100	0.11	1	-0.16	0.94	-2.7	0.023	-3.31	0.0047
Manes.04G052400	3.05	0.0022	2.51	0.0065	2.59	0.0017	3.22	4e-05
Manes.04G052600	0.43	1	-1.45	0.21	-2.1	0.029	-2.81	0.0034
Manes.04G053200	1.06	0.54	0.87	0.22	1.21	0.033	0.94	0.095
Manes.04G053900	0	1	2.45	0.058	3.02	0.0055	2.99	0.0042
Manes.04G054600	-0.07	1	0.64	0.29	1.41	0.0018	1.65	0.00012
Manes.04G054900	0.55	1	1.37	0.038	1.44	0.011	1.59	0.0034
Manes.04G055300	0.53	1	0.51	0.57	0.14	0.86	-1.54	0.019
Manes.04G057100	0.12	1	0.93	0.29	1.19	0.086	1.8	0.0046
Manes.04G057300	-0.09	1	0.26	0.67	0.9	0.027	1.02	0.0079
Manes.04G057600	0.21	1	-1.08	0.35	-2.11	0.015	-4.83	6.6e-09
Manes.04G059000	-0.14	1	0.82	0.31	1.25	0.042	1.58	0.006
Manes.04G061700	0.36	1	0.69	0.043	1.09	0.00012	1.02	0.00021
Manes.04G063000	-0.79	1	-1.81	0.028	-0.45	0.61	-1.19	0.099
Manes.04G063200	0.23	1	-2.49	0.0057	-3.02	0.0002	-3.11	7.1e-05
Manes.04G063400	0.2	1	0.45	0.3	1.02	0.0015	0.86	0.0058
Manes.04G064100	0.02	1	0.43	0.36	0.73	0.044	1.18	0.00035
Manes.04G064500	-0.32	1	-1.27	0.013	-1.53	0.0007	-1.27	0.0036
Manes.04G064800	-0.23	1	-0.88	0.16	-1.19	0.018	-1.4	0.0035
Manes.04G065500	-0.07	1	-0.56	0.39	-1.27	0.0073	-1.62	0.00032
Manes.04G066300	0.57	1	1.4	0.16	1.69	0.038	1.61	0.039
Manes.04G067000	0.12	1	0.56	0.17	0.95	0.0036	1.38	7.4e-06
Manes.04G067100	1.14	0.63	1.76	0.013	1.5	0.019	1.74	0.0039
Manes.04G067400	0.2	1	-0.44	0.7	-2.26	0.0023	-2.77	9.4e-05
Manes.04G067800	0.31	1	0.32	0.67	1.2	0.018	0.81	0.11
Manes.04G068300	0.13	1	0.51	0.3	0.57	0.16	1.12	0.0015
Manes.04G068700	0.16	1	-1.58	0.12	-2.61	0.0016	-3.78	2.2e-06
Manes.04G068800	0.36	1	0.79	0.54	-1.69	0.07	-2.01	0.023
Manes.04G070200	-0.78	0.47	-1.15	0.0093	-0.76	0.062	-0.89	0.021
Manes.04G070800	0.04	1	-1.33	0.056	-1.51	0.012	-0.26	0.71
Manes.04G071600	0.09	1	0.31	0.56	0.76	0.036	1.18	0.00041
Manes.04G072200	0.01	1	0.61	0.31	1.63	0.00021	0.92	0.035
Manes.04G072700	-0.36	1	0.28	0.67	0.93	0.031	1.13	0.0051
Manes.04G072800	-0.11	1	0.45	0.55	1.03	0.05	1.28	0.0093
Manes.04G073700	0.23	1	-0.24	0.78	-0.69	0.25	-1.05	0.049
Manes.04G073800	-0.26	1	-1.34	0.064	-0.97	0.13	-1.42	0.016
Manes.04G074300	-1.2	0.46	-0.6	0.48	-1.07	0.089	-1.49	0.0099
Manes.04G074500	-0.34	1	-1.09	0.12	-1.24	0.038	-1.72	0.0018
Manes.04G075400	-0.32	1	1.16	0.39	1.47	0.17	2.75	0.0036
Manes.04G075500	2.58	0.65	3.01	0.081	1.38	0.42	3.11	0.028
Manes.04G075800	0.34	0.91	0.72	0.006	1.1	1.8e-06	1.17	1.6e-07
Manes.04G075900	-0.03	1	-1.74	0.01	-1.58	0.0093	-0.97	0.11
Manes.04G076000	0.62	0.9	0.52	0.37	1.15	0.007	1.34	0.00094
Manes.04G076100	0.92	0.84	1.19	0.1	1.62	0.007	2.13	0.00018
Manes.04G076500	0.24	1	-0.62	0.55	-0.73	0.36	-1.43	0.04
Manes.04G076700	-0.2	1	-2.38	0.078	-4.39	0.00032	-7.3	1.9e-05
Manes.04G076800	0.33	1	-0.81	0.31	-1.16	0.059	-1.81	0.0016
Manes.04G077000	4.42	3.8e-09	4.16	1.8e-08	3.16	1.2e-05	3.14	6.8e-06
Manes.04G078000	0.17	1	0.02	1	-1.33	0.43	-4.54	0.00095
Manes.04G078500	0.61	1	-1.78	0.032	-1.85	0.013	-0.34	0.67
Manes.04G079000	0.77	0.82	0.72	0.27	0.95	0.066	1.62	0.00058
Manes.04G080300	-0.42	1	-0.37	0.62	-1.2	0.024	-0.8	0.13
Manes.04G080500	-0.08	1	-0.52	0.75	-1.35	0.23	-2.33	0.024
Manes.04G080600	0.02	1	-0.27	0.89	-1.66	0.16	-2.5	0.02
Manes.04G081100	-0.17	1	-0.43	0.85	-1.42	0.33	-3.21	0.015
Manes.04G081400	-0.34	1	0.21	0.92	-0.1	0.95	-2.21	0.046
Manes.04G081600	-0.31	1	-0.8	0.69	-1.27	0.4	-4.07	0.0029
Manes.04G081900	-0.24	1	-0.42	0.82	-2.06	0.069	-2.69	0.012
Manes.04G082000	-0.5	1	-0.76	0.68	-1.62	0.22	-4.01	0.00076
Manes.04G082600	0.79	0.058	1.12	0.00016	0.91	0.001	0.65	0.017
Manes.04G083600	0.57	1	0.18	0.85	-0.36	0.6	-1.26	0.024
Manes.04G084400	1.22	0.42	1.45	0.037	1.09	0.08	2.13	0.00015
Manes.04G084600	-0.06	1	-0.21	0.71	-0.82	0.025	-1.11	0.0013
Manes.04G084700	0.19	1	-0.41	0.8	-1.66	0.096	-2.83	0.0019
Manes.04G085200	0.35	1	-0.01	0.99	-0.99	0.16	-2.6	2.4e-05
Manes.04G085600	0.41	1	0.67	0.16	1.32	0.00035	1.13	0.0016
Manes.04G086100	0.53	0.98	0.71	0.15	1.19	0.0025	1.61	1.4e-05
Manes.04G086300	-0.37	1	-0.68	0.3	-1.06	0.038	-1.16	0.017
Manes.04G086500	0.06	1	-0.49	0.19	-1.02	0.00048	-1.06	0.00016
Manes.04G087000	0.09	1	-0.6	0.4	-0.79	0.16	-1.47	0.004
Manes.04G087900	0.08	1	-0.77	0.53	-2.11	0.013	-2.85	0.00034
Manes.04G088000	-0.38	1	-1.15	0.52	-3.99	0.0036	-3.25	0.011
Manes.04G088400	0.2	1	0.96	0.22	1.27	0.041	2.05	0.00033
Manes.04G088500	0.54	1	0.98	0.052	2.02	8.9e-07	2	5.2e-07
Manes.04G089000	0.05	1	-2.82	0.42	-8.5	0.0032	-8.28	0.0028
Manes.04G091600	-0.25	1	-0.87	0.1	-0.6	0.21	-1.2	0.0051
Manes.04G091700	0.52	1	1.14	0.042	1.41	0.0031	1.63	0.00032
Manes.04G092300	0.09	1	-0.75	0.35	-0.54	0.43	-1.44	0.015
Manes.04G092900	0.01	1	-0.33	0.59	-0.79	0.066	-1.32	0.00089
Manes.04G093600	0.03	1	0.7	0.08	0.83	0.013	1.04	0.00096
Manes.04G093700	-0.07	1	-0.35	0.68	-1.68	0.0027	-2.07	0.00012
Manes.04G094200	-0.54	1	-3.83	0.029	-5.27	0.00043	-5.74	6.3e-05
Manes.04G094700	0.61	0.95	1.19	0.017	1.83	1.8e-05	1.42	0.00064
Manes.04G094800	-0.66	1	-2.02	0.58	-6.1	0.029	-7.76	0.0042
Manes.04G095200	-0.42	1	0.1	0.89	0.71	0.094	1.74	2.8e-06
Manes.04G095500	0.27	1	0.75	0.081	1.03	0.0041	1.19	0.00048
Manes.04G095700	0.2	1	-0.42	0.56	-0.54	0.33	-1.27	0.0087
Manes.04G096800	-0.94	1	-2.75	0.0021	-4.05	9.3e-07	-3.44	1.5e-05
Manes.04G097000	0.67	0.9	0.94	0.089	1.1	0.018	1.11	0.013
Manes.04G097500	0.42	1	-0.56	0.34	-1.09	0.013	-1.21	0.0041
Manes.04G098400	0.16	1	-0.31	0.67	-1.13	0.02	-1.31	0.0048
Manes.04G099700	0.43	1	-3.06	0.0024	-3.54	0.00014	-3.61	6.2e-05
Manes.04G100000	0.36	1	1.64	0.26	1.89	0.11	2.21	0.045
Manes.04G100600	-0.04	1	-2.04	0.13	-4.21	0.00015	-4.5	3.5e-05
Manes.04G100700	0.41	1	0.09	0.93	0.71	0.28	1.4	0.014
Manes.04G100800	-0.03	1	0.57	0.38	1.01	0.039	1.82	4.4e-05
Manes.04G101100	-1.01	1	-1.32	0.45	-2.34	0.068	-4.25	0.00038
Manes.04G101600	1.68	0.085	2.39	0.00029	2.77	4.4e-06	3.04	2.2e-07
Manes.04G101900	0.72	1	1.33	0.052	2.16	0.00016	1.88	0.00066
Manes.04G102000	-0.27	1	0.77	0.34	1.3	0.035	0.69	0.28
Manes.04G102300	0.06	1	-0.24	0.76	-0.82	0.12	-1.31	0.01
Manes.04G102400	0.4	0.93	0.69	0.037	0.93	0.001	1.25	2.9e-06
Manes.04G102500	0.49	1	-0.04	0.97	-0.23	0.77	-1.96	0.00088
Manes.04G102600	1.62	0.7	2.36	0.026	2.61	0.0047	2.9	0.00095
Manes.04G102800	-0.34	1	0.78	0.31	1.59	0.0056	1.45	0.0088
Manes.04G102900	-0.27	1	0.83	0.16	1.29	0.0061	0.93	0.045
Manes.04G103000	-0.44	1	0.63	0.43	1.33	0.021	0.31	0.64
Manes.04G103100	-0.06	1	-0.07	0.97	1.19	0.23	-1.97	0.026
Manes.04G103200	-0.54	1	0.47	0.81	2.21	0.065	2.74	0.014
Manes.04G105400	-0.48	1	-2.09	0.0065	-2.38	0.00066	-3.11	1e-05
Manes.04G105800	1.4	0.78	2.94	0.0015	2.94	0.00052	3	0.00022
Manes.04G106100	0.14	1	1.17	0.0042	1.02	0.0064	0.75	0.043
Manes.04G106200	-0.3	1	0.34	0.71	0.78	0.23	1.5	0.0085
Manes.04G107200	-0.04	1	-1.65	0.11	-1.47	0.097	-1.96	0.019
Manes.04G108500	0.09	1	0.55	0.45	0.95	0.075	1.26	0.01
Manes.04G108700	0.72	0.91	0.33	0.67	0.84	0.11	1.47	0.0021
Manes.04G109000	-0.14	1	-1.68	0.12	-1.52	0.1	-2.13	0.015
Manes.04G109800	-0.54	1	-1.89	0.0044	-1.29	0.037	-2.17	0.00024
Manes.04G110000	-0.25	1	1.95	0.33	2.11	0.19	3.44	0.016
Manes.04G110900	0.82	0.53	1.18	0.015	1.12	0.0094	0.42	0.36
Manes.04G111000	0.54	1	0.75	0.16	1.12	0.0086	1.69	2.5e-05
Manes.04G111400	-0.61	1	-1.29	0.05	-0.79	0.19	-0.1	0.88
Manes.04G112100	-0.68	1	-0.84	0.25	-0.82	0.18	-1.43	0.011
Manes.04G112200	0.15	1	0.68	0.15	1.26	0.00069	1.14	0.0015
Manes.04G112800	0.14	1	-0.01	1	-0.84	0.21	-2.3	8.4e-05
Manes.04G112900	-0.2	1	0.24	0.79	1.16	0.042	0.83	0.14
Manes.04G113300	-0.21	1	-0.27	0.69	-1.06	0.021	-0.52	0.27
Manes.04G113500	0.14	1	0.62	0.32	1.74	0.00012	1.74	6.8e-05
Manes.04G113800	1.21	0.9	1.2	0.27	1.8	0.036	1.15	0.18
Manes.04G113900	0.14	1	-0.97	0.33	-1.81	0.016	-2.48	0.00043
Manes.04G114500	-0.26	1	-1.09	0.0026	-0.71	0.037	-0.52	0.12
Manes.04G115900	1.2	0.21	1.2	0.04	1.55	0.0019	1.73	0.00028
Manes.04G116400	-0.23	1	-1.12	0.23	-1.46	0.053	-2.31	0.00086
Manes.04G116700	-0.58	0.99	-0.57	0.33	-1.14	0.0099	-1.13	0.008
Manes.04G117200	0.28	1	-1.88	0.0091	-2.14	0.00095	-1.39	0.028
Manes.04G118100	-0.25	1	-0.93	0.19	-1.69	0.0024	-1.65	0.002
Manes.04G118200	0.82	1	2.19	0.04	1.29	0.2	0.64	0.54
Manes.04G118400	0.28	1	-2.96	0.00018	-2.06	0.0057	-2.71	0.00014
Manes.04G118800	-0.58	1	-2.92	0.022	-5.33	0.00063	-2.72	0.022
Manes.04G119400	0.47	1	-2.55	0.038	-3.59	0.00064	-4.84	3.4e-06
Manes.04G120600	0.23	1	-1.33	0.027	-2.33	7.2e-06	-2.97	1.3e-08
Manes.04G121600	2.63	0.0039	3.22	3.3e-05	3.99	2.2e-08	3.2	4.6e-06
Manes.04G123600	0.73	1	-0.87	0.46	-1.18	0.2	-1.87	0.03
Manes.04G123700	0.2	1	-1.83	0.13	-2.13	0.036	-2.74	0.0055
Manes.04G124200	-0.58	1	-0.78	0.21	-1.45	0.0036	-1.24	0.01
Manes.04G124300	-0.67	1	1.66	0.024	1.77	0.0057	0.38	0.61
Manes.04G124800	-1.76	0.6	-3.37	0.0013	-3.33	0.00053	-3.8	4.4e-05
Manes.04G124900	0.15	1	-0.52	0.73	-1.1	0.29	-2.85	0.0016
Manes.04G126300	0.19	1	0.73	0.42	0.44	0.58	1.38	0.03
Manes.04G126400	0.02	1	1.4	0.18	1.68	0.048	1.6	0.049
Manes.04G127100	1.01	0.69	1.58	0.017	0.93	0.13	0.78	0.19
Manes.04G128100	0.74	1	-0.7	0.61	-2.37	0.011	-2.13	0.019
Manes.04G128600	0.21	1	0.99	0.024	1.03	0.0073	0.87	0.02
Manes.04G128900	-0.42	1	-0.39	0.56	-1.22	0.0074	-1.16	0.0086
Manes.04G129900	0.33	1	0.53	0.44	1.58	0.0011	0.98	0.041
Manes.04G130100	0.09	1	0.71	0.18	0.82	0.062	1.11	0.0067
Manes.04G131300	-0.13	1	-0.49	0.35	-0.8	0.048	-1	0.0083
Manes.04G131500	0.49	1	-1.58	0.034	-2.11	0.001	-2.91	3.5e-06
Manes.04G132400	-0.21	1	-1.51	0.066	-1.68	0.018	-1.86	0.0073
Manes.04G132800	-1.23	1	-2.47	0.25	-3.8	0.026	-5.15	0.0022
Manes.04G133200	-0.71	1	-2.29	0.013	-2.29	0.0053	-2.59	0.00096
Manes.04G134000	1.56	0.016	2.37	2.1e-06	2.95	2.6e-10	3.4	6.9e-14
Manes.04G134700	0.26	1	-0.44	0.62	-0.98	0.12	-1.25	0.033
Manes.04G134800	0.26	1	0.67	0.19	1.13	0.0044	1.12	0.0034
Manes.04G134900	0.4	1	-3.26	0.015	-3.12	0.0093	-3.91	0.00091
Manes.04G135000	3.04	0.053	4.76	1.7e-05	4.49	1.4e-05	4.82	1.4e-06
Manes.04G135100	0.2	1	-1.26	0.22	-2.21	0.006	-3.1	5.2e-05
Manes.04G135600	-0.23	1	-0.42	0.72	-1.14	0.17	-1.99	0.012
Manes.04G136300	0.24	1	0.05	0.98	-3.15	0.016	-5.6	9.1e-06
Manes.04G138200	0.57	1	1.48	0.046	1.47	0.023	2.17	0.00028
Manes.04G138300	-1.84	0.78	-3.03	0.023	-4.21	0.00061	-4.31	0.00036
Manes.04G138400	-2.3	0.086	-4.21	1.8e-06	-3.29	9.1e-05	-2.32	0.0047
Manes.04G138900	-0.4	1	-1.45	0.27	-1.76	0.098	-2.83	0.0039
Manes.04G139000	0.2	1	0.46	0.29	1.22	0.00013	0.98	0.0016
Manes.04G139200	0.92	1	1.63	0.055	1.95	0.0068	1.36	0.056
Manes.04G139700	-0.06	1	-1.71	0.56	-6.78	0.00054	-11.44	4.7e-08
Manes.04G139800	-0.48	1	-1.1	0.097	-1.73	0.0014	-2.2	1.9e-05
Manes.04G139900	0.04	1	0.85	0.068	1.1	0.0046	1.13	0.0022
Manes.04G140300	0.42	1	1.49	0.00042	1.89	8.1e-07	2.14	8e-09
Manes.04G140900	0.38	1	-2.3	0.12	-4.15	0.00096	-5.55	4.1e-05
Manes.04G142600	-0.25	1	0.55	0.25	1.1	0.0028	1.31	0.00016
Manes.04G143000	0.12	1	-1.58	0.33	-3.91	0.0014	-5.29	1.9e-05
Manes.04G143800	-0.03	1	0.53	0.47	1.04	0.051	1.17	0.02
Manes.04G144900	-0.85	1	-0.74	0.6	-1.77	0.071	-4.23	1.7e-06
Manes.04G145200	-0.35	1	-3.73	6.2e-05	-3.85	1.7e-05	-5.95	1.2e-06
Manes.04G145800	1.01	0.57	1.5	0.014	0.86	0.13	0.3	0.63
Manes.04G147600	-0.06	1	-0.39	0.66	-1.26	0.034	-1.69	0.0024
Manes.04G148000	0.03	1	0.4	0.33	0.66	0.036	1.12	8.9e-05
Manes.04G148600	0.09	1	-0.31	0.71	-0.63	0.28	-1.13	0.027
Manes.04G148800	1.57	0.39	2.38	0.0031	3.29	3.6e-06	2.54	0.00032
Manes.04G149200	-0.49	1	-1.96	0.22	-2.44	0.065	-3.38	0.0091
Manes.04G150200	0.15	1	-0.99	0.19	-1.33	0.031	-1.86	0.0011
Manes.04G151000	-0.66	1	-1.95	0.12	-2.93	0.004	-4.85	6.1e-07
Manes.04G151500	0.46	1	1.13	0.044	0.7	0.18	0.05	0.94
Manes.04G152700	0.21	1	1.06	0.018	1.05	0.008	1.19	0.0015
Manes.04G153200	0.41	1	0.18	0.87	-0.86	0.18	-1.81	0.0016
Manes.04G153700	0.62	0.39	0.86	0.01	0.72	0.018	1.08	0.00013
Manes.04G154000	-0.59	1	-1.22	0.19	-2.03	0.0077	-2.19	0.003
Manes.04G155600	0.08	1	-2.7	0.0026	-3.41	4.8e-05	-4.08	1.6e-06
Manes.04G155800	-0.02	1	-3.49	0.079	-6.16	0.00066	-8.95	1.2e-05
Manes.04G156300	1.15	0.93	1.44	0.16	1.6	0.06	2.05	0.0092
Manes.04G156900	-0.2	1	-0.4	0.42	-1.17	0.00081	-1.11	0.00098
Manes.04G157200	0.1	1	0.36	0.37	1.03	0.00037	0.87	0.002
Manes.04G157300	0.21	1	-3.07	0.024	-2.75	0.023	-4.94	4.8e-05
Manes.04G157400	-0.85	1	1.77	0.14	2.35	0.015	2.74	0.0026
Manes.04G158000	-0.46	1	-1.3	0.16	-3.03	0.00023	-3.25	8.6e-05
Manes.04G158100	-0.77	1	-1.89	0.02	-1.78	0.013	-2.15	0.0015
Manes.04G158400	-0.56	1	-2.63	0.023	-2.55	0.012	-3.54	0.00019
Manes.04G159200	0.24	1	0.56	0.44	1.04	0.05	1.28	0.01
Manes.04G159900	0.1	1	-1.38	0.093	-2.14	0.0019	-2.71	5.2e-05
Manes.04G160100	0.19	1	0.53	0.15	1.03	0.00035	0.89	0.0015
Manes.04G160300	1.04	0.75	0.98	0.23	1.64	0.0092	0.6	0.38
Manes.04G160400	0.07	1	-0.48	0.39	-0.63	0.15	-1.07	0.0061
Manes.04G160500	0.24	1	0.61	0.16	0.86	0.014	1.12	0.00064
Manes.04G161500	0.16	1	0.37	0.36	0.94	0.0016	1.24	1.2e-05
Manes.04G161600	0.36	1	0.57	0.41	0.91	0.079	1.26	0.008
Manes.04G161700	-0.12	1	-1.36	0.28	-2.2	0.026	-3.27	0.00044
Manes.04G161800	0.01	1	-3.75	0.00098	-4.28	4.2e-05	-5.48	1.4e-07
Manes.04G162100	-0.16	1	-1.39	0.061	-1.19	0.067	-1.34	0.03
Manes.04G162500	0.31	1	-0.61	0.44	-1.57	0.0057	-1.57	0.0041
Manes.04G162600	0.52	1	-0.23	0.87	-1.54	0.061	-2.09	0.0069
Manes.04G163300	-0.07	1	-0.33	0.64	-0.63	0.22	-1.07	0.024
Manes.04G163400	-0.32	1	-0.16	0.88	-1.42	0.011	-2.6	8.3e-07
Manes.04G163800	0.47	1	-1.62	0.16	-2.66	0.006	-3.15	0.001
Manes.04G164000	-0.01	1	-0.72	0.28	-0.74	0.17	-1.01	0.044
Manes.04G164400	-0.17	1	-1.13	0.29	-0.85	0.35	-2.13	0.0075
Manes.04G164900	0.51	0.84	1.25	0.00045	1.1	0.00084	1.24	8.7e-05
Manes.04G165100	0.31	1	-0.62	0.57	-2.1	0.0043	-3.03	1.5e-05
Manes.04G165200	0.15	1	-0.96	0.34	-2.71	0.00026	-3.39	1.8e-06
Manes.04G165900	0.19	1	1.03	0.22	1.45	0.029	1.67	0.0075
Manes.04G166100	0.11	1	-0.24	0.85	-1.37	0.078	-1.52	0.04
Manes.05G000100	0	1	-0.06	0.91	0.11	0.79	1.02	0.00042
Manes.05G000900	0.27	1	-2.78	0.018	-3.85	0.00016	-4.84	8.8e-07
Manes.05G001100	0.18	1	0.72	0.32	0.95	0.089	1.14	0.029
Manes.05G001900	-0.39	1	-1.2	0.012	-0.98	0.023	-0.83	0.047
Manes.05G002000	-0.22	1	-0.97	0.077	-1.66	0.00022	-1.98	4.1e-06
Manes.05G002100	0.05	1	-0.76	0.32	-1.12	0.057	-1.62	0.0031
Manes.05G002400	0.41	1	-1.18	0.36	-1.44	0.16	-2.97	0.001
Manes.05G002800	-1.03	1	1.77	0.3	3.91	0.0023	2.34	0.069
Manes.05G002900	0.15	1	2.28	3.4e-06	2.7	4.2e-09	1.65	0.0003
Manes.05G003100	0.31	1	-3.76	0.0009	-3.88	0.00019	-4.28	2.1e-05
Manes.05G003500	-0.37	1	0.27	0.82	1.71	0.014	0.9	0.21
Manes.05G003900	-0.26	1	-0.98	0.06	-1.48	0.00071	-1.27	0.0027
Manes.05G004300	0.13	1	0.52	0.43	0.49	0.36	1.33	0.0034
Manes.05G004800	-0.08	1	-0.46	0.49	-0.61	0.24	-1.26	0.0062
Manes.05G005000	0.38	1	0.02	0.99	1.08	0.3	1.99	0.028
Manes.05G005500	0.2	1	-2.08	0.18	-1.8	0.17	-3.58	0.004
Manes.05G005800	-0.2	1	-2.27	0.012	-2.29	0.0049	-3.06	0.0002
Manes.05G006400	0.09	1	-1.37	0.33	-1.6	0.16	-3.37	0.002
Manes.05G006700	-0.06	1	-1.04	0.38	-0.75	0.46	-2.55	0.0026
Manes.05G007300	0.63	1	1	0.15	1.46	0.0095	1.8	0.00071
Manes.05G007400	0.46	1	0.89	0.23	1.29	0.028	1.11	0.049
Manes.05G007700	0.44	1	1.45	0.11	1.69	0.026	2.6	0.00022
Manes.05G007800	0.29	1	1.29	0.15	1.76	0.016	2.58	0.00017
Manes.05G008000	0.86	1	1.52	0.12	1.56	0.059	2.05	0.0075
Manes.05G008100	0.33	1	-2.76	0.03	-4.35	0.0003	-4.42	0.00019
Manes.05G008500	-0.32	1	0.96	0.42	2.56	0.0025	2.37	0.0036
Manes.05G008800	-0.24	1	-0.64	0.3	-1.1	0.021	-1.63	0.00029
Manes.05G009600	0.58	1	-1.67	0.093	-2.85	0.00052	-3.56	7.7e-06
Manes.05G009900	0.17	1	0.61	0.19	1.08	0.0033	1.16	0.00092
Manes.05G010100	0.06	1	0.47	0.29	0.88	0.0082	1.03	0.0011
Manes.05G010500	-0.08	1	-0.76	0.26	-0.73	0.19	-1.14	0.025
Manes.05G011300	1	0.51	1.16	0.06	1.4	0.0067	1.51	0.0022
Manes.05G011500	-0.4	1	-2.13	0.26	-3.24	0.034	-4.14	0.0061
Manes.05G011800	0.01	1	-0.25	0.71	-0.56	0.23	-1.05	0.0093
Manes.05G012000	-1.9	0.66	-4.21	0.00029	-3.04	0.0051	-1.22	0.29
Manes.05G012500	-0.11	1	0.33	0.59	0.33	0.5	1.06	0.0078
Manes.05G012600	-0.08	1	0.21	0.69	0.93	0.0082	1.03	0.0019
Manes.05G012700	-0.78	1	0.03	0.99	0.57	0.59	1.88	0.031
Manes.05G013100	-0.52	1	-1.99	0.075	-2.21	0.02	-2.38	0.0085
Manes.05G013400	-0.04	1	0.22	0.76	0.16	0.78	1.03	0.019
Manes.05G014200	-0.26	1	-0.76	0.13	-1.09	0.0078	-1.01	0.011
Manes.05G014300	0.11	1	-0.01	0.99	-0.48	0.31	-1.22	0.0025
Manes.05G015100	0.63	0.82	0.49	0.37	0.67	0.12	1.02	0.009
Manes.05G015700	-0.1	1	0.09	0.92	1.28	0.01	0.63	0.23
Manes.05G015800	0.47	1	-0.34	0.78	-0.42	0.63	-1.52	0.032
Manes.05G016300	-0.22	1	-0.82	0.51	-2	0.025	-1.57	0.071
Manes.05G016400	-0.18	1	-0.67	0.43	-1.6	0.012	-1.62	0.008
Manes.05G016600	-0.4	1	-1.76	0.022	-1.58	0.021	-1.56	0.017
Manes.05G017300	-0.23	1	-2.18	0.027	-2.02	0.021	-2.99	0.00063
Manes.05G017500	-0.34	1	0.06	0.95	0.94	0.061	1.07	0.024
Manes.05G017600	-0.13	1	0.44	0.62	0.88	0.16	1.63	0.0037
Manes.05G017700	-0.16	1	0.59	0.12	1.06	0.00046	1.01	0.00058
Manes.05G018900	-0.66	1	-1.59	0.0072	-1.24	0.022	-1.43	0.0053
Manes.05G019000	0.59	1	0.42	0.82	-0.85	0.5	-3.53	0.00057
Manes.05G019300	-0.21	1	0.43	0.57	0.78	0.15	1.3	0.0083
Manes.05G019400	-0.32	1	-2.55	0.11	-4	0.0027	-4.71	0.00032
Manes.05G019700	0.75	0.39	1.19	0.0023	0.98	0.0067	1.1	0.0013
Manes.05G020300	0.04	1	-0.72	0.4	-1.03	0.11	-1.99	0.00093
Manes.05G020500	0.17	1	0.56	0.28	0.98	0.013	1.04	0.006
Manes.05G020800	-0.09	1	-3.05	0.26	-8.01	0.0012	-4.3	0.044
Manes.05G020900	-0.4	1	-0.56	0.42	-1.22	0.018	-1.92	8.9e-05
Manes.05G021000	0.27	1	-3.33	0.048	-3.71	0.011	-4.69	0.00096
Manes.05G021200	-0.29	1	0.39	0.56	1.3	0.0032	1.71	4.5e-05
Manes.05G021700	0.36	1	-1	0.012	-1.33	0.00013	-1.29	0.00011
Manes.05G021800	-0.25	1	-0.78	0.11	-1.38	0.00058	-1.92	9.8e-07
Manes.05G022500	-0.17	1	-0.92	0.53	-1.02	0.37	-2.18	0.026
Manes.05G023300	0.68	1	1.05	0.11	1.19	0.03	1.16	0.026
Manes.05G023500	0.36	1	0.39	0.35	0.86	0.0048	1.04	0.00031
Manes.05G023700	0.95	0.67	1.16	0.073	1.68	0.0017	2.15	2.3e-05
Manes.05G024800	0.42	1	-1.66	0.056	-1.6	0.035	-2	0.0053
Manes.05G025300	-0.18	1	-1.07	0.0023	-1.91	1.9e-09	-2.08	3.6e-11
Manes.05G026100	-0.02	1	-1.29	0.46	-2.13	0.1	-3.65	0.0021
Manes.05G026200	0.23	1	-1.38	0.35	-2.63	0.025	-2.2	0.05
Manes.05G026400	-0.04	1	-1.45	0.31	-1.64	0.15	-3.75	0.00034
Manes.05G026500	-0.12	1	-1.36	0.16	-1.48	0.063	-1.59	0.035
Manes.05G026900	0.07	1	0.41	0.69	1.43	0.034	0.03	0.97
Manes.05G027000	-0.34	1	0.28	0.75	1.2	0.034	1.51	0.0042
Manes.05G027700	2.66	0.08	2.09	0.075	2.1	0.039	0.68	0.56
Manes.05G028100	1.1	0.27	1.25	0.025	0.56	0.3	0.15	0.8
Manes.05G028700	0.09	1	-1.02	0.059	-1.61	0.00037	-1.54	0.0004
Manes.05G029500	0.85	0.96	0.78	0.35	1.94	0.0014	2.19	0.00017
Manes.05G030600	-0.5	1	-0.2	0.83	1.19	0.03	0.38	0.53
Manes.05G030900	3.02	0.033	3.68	0.0006	1.69	0.11	2.8	0.0036
Manes.05G031300	0.54	1	-1.87	0.33	-3.35	0.021	-5.06	0.00019
Manes.05G031500	0.49	1	0.84	0.33	0.95	0.17	1.38	0.028
Manes.05G031700	0.42	1	0.68	0.28	1.01	0.037	1.18	0.0095
Manes.05G032000	0.01	1	0.42	0.66	0.96	0.15	1.8	0.0023
Manes.05G033300	-0.46	1	-1.73	0.036	-2.54	0.0006	-2.47	0.00059
Manes.05G033400	0.05	1	-0.98	0.5	-1.78	0.093	-3.21	0.00083
Manes.05G034000	0.27	1	-1.29	0.25	-1.57	0.091	-3.38	0.00052
[truncated: 4,993 more rows]

## Sheet: Table S33
Table S33. log2FC and FDR values of tDEGs in COL2246 after whitefly infestationa
	1 dpi		7 dpi		14 dpi		22 dpi
Gene	log2FC	FDR	log2FC	FDR	log2FC	FDR	log2FC	FDR
Manes.01G001000	1.36	0.0045	1.12	0.021	1.41	0.00089	1.63	8.4e-05
Manes.01G002800	0.69	0.91	-0.36	0.94	-8.96	0.00085	-4.35	0.089
Manes.01G003800	-1.02	0.23	-1.06	0.15	-1.15	0.078	-1.33	0.034
Manes.01G004300	6.52	0.015	4.05	0.19	8.21	0.00022	5.56	0.022
Manes.01G004700	-0.41	0.7	-0.71	0.37	-1.5	0.0078	-1.02	0.084
Manes.01G006200	-0.84	0.25	-1.12	0.059	-1.36	0.008	-1.77	0.00029
Manes.01G006300	0.93	0.084	1.17	0.012	1.59	7.7e-05	1.07	0.014
Manes.01G008400	1.35	0.26	0.19	0.92	1.73	0.039	1.36	0.12
Manes.01G010700	2.73	0.032	2	0.13	3.8	0.00019	2.93	0.0064
Manes.01G011000	0.29	0.79	0.33	0.7	1.1	0.034	0.08	0.92
Manes.01G011400	1.4	0.00061	1.66	1.5e-05	0.79	0.064	1.51	4.5e-05
Manes.01G012300	1.55	0.058	0.66	0.52	2.49	7.9e-05	2.56	4.8e-05
Manes.01G013000	2.24	0.028	2.24	0.02	4.5	7.6e-09	3.62	6.6e-06
Manes.01G013400	1.93	0.1	1.31	0.3	1.97	0.045	2.23	0.018
Manes.01G014100	1.17	0.59	-0.58	0.8	-2.65	0.043	-1.81	0.18
Manes.01G014200	7.28	1.5e-05	5.88	0.00081	9.23	1.1e-09	8.65	1.6e-08
Manes.01G014500	0.44	0.8	1.51	0.12	3.31	6.7e-06	2.21	0.0054
Manes.01G014700	1.26	0.57	-1.07	0.6	-2.79	0.04	-2.54	0.061
Manes.01G015400	-0.47	0.39	-1.05	0.0053	-0.95	0.006	-0.69	0.059
Manes.01G015900	1.64	0.28	1.37	0.33	1.88	0.097	2.13	0.048
Manes.01G016800	0.85	0.72	-0.53	0.81	-1.99	0.14	-2.45	0.05
Manes.01G017100	0.34	0.78	0.51	0.56	1.52	0.005	1.19	0.036
Manes.01G017700	-0.44	0.57	-0.39	0.57	-0.8	0.1	-1.21	0.0065
Manes.01G017800	0.39	0.69	1.43	0.0068	0.83	0.14	1.39	0.0049
Manes.01G018700	-0.84	0.036	-0.95	0.0084	-0.4	0.34	-1.01	0.0023
Manes.01G018900	6.49	0.00024	5.81	0.0012	7.35	3.4e-06	8.16	1.7e-07
Manes.01G019000	1.11	0.43	0.63	0.68	3.1	7.4e-05	3.07	0.0001
Manes.01G021900	0.39	0.91	-0.93	0.67	-2.3	0.12	-2.92	0.034
Manes.01G022000	-0.7	0.39	-1.25	0.037	-1.35	0.01	-1.47	0.0048
Manes.01G022100	-0.06	0.98	0.73	0.41	1.4	0.033	0.52	0.5
Manes.01G024300	-0.77	0.2	-1.11	0.018	-0.86	0.064	-1.22	0.0043
Manes.01G026600	0.41	0.59	1.01	0.036	0.15	0.83	0.79	0.086
Manes.01G026700	-0.71	0.61	-0.98	0.35	0.26	0.83	-1.69	0.033
Manes.01G027200	-1.71	0.22	-1.52	0.24	-3.05	0.0016	-1.47	0.18
Manes.01G027800	1.37	0.052	1.29	0.056	1.45	0.016	2.2	6.7e-05
Manes.01G028900	-0.12	0.97	0.19	0.93	3.55	0.0002	0.48	0.72
Manes.01G032400	1.01	0.25	0.43	0.67	1.43	0.023	1.46	0.018
Manes.01G033200	-0.09	0.94	-0.77	0.23	-0.55	0.36	-1.07	0.034
Manes.01G033700	-0.91	0.14	-0.83	0.15	-0.55	0.32	-1.05	0.027
Manes.01G034500	0.63	0.68	2.42	0.0039	1.49	0.09	-1.12	0.21
Manes.01G034700	-0.72	0.32	-0.33	0.69	-0.26	0.72	-1.02	0.04
Manes.01G034800	-0.21	0.91	0.27	0.85	-1.75	0.026	-1.52	0.056
Manes.01G037100	0.57	0.64	-0.4	0.76	2.2	0.00018	2.74	1.4e-06
Manes.01G038100	0.78	0.53	0.74	0.48	2.05	0.0039	1.81	0.013
Manes.01G039100	0.86	0.52	1.5	0.1	2.32	0.0016	2.55	0.00047
Manes.01G039400	-3.91	0.1	-2.44	0.28	-5.24	0.012	-1.78	0.35
Manes.01G040700	-1.79	0.034	-1.84	0.018	-1.18	0.14	-2.09	0.0029
Manes.01G041000	0.69	0.61	1.02	0.31	2.23	0.0016	2.38	0.00068
Manes.01G041100	1.6	0.47	0.58	0.83	3.6	0.0064	3.5	0.0083
Manes.01G041900	0.01	1	-1.6	0.098	-3.34	1.3e-05	-2.42	0.0025
Manes.01G042200	-3.85	0.00046	-4.87	1.8e-06	-4.99	2.8e-07	-3.78	0.00018
Manes.01G042900	2.27	0.031	1.9	0.073	2.44	0.0059	1.01	0.34
Manes.01G043000	0.31	0.9	1.42	0.28	2.4	0.018	2.05	0.047
Manes.01G043100	0.11	0.92	0.78	0.11	1.04	0.011	0.58	0.2
Manes.01G043200	0.65	0.76	2.27	0.053	2.78	0.0064	1.53	0.18
Manes.01G043500	3.07	1.4e-05	1.86	0.017	4.25	2.1e-11	4.87	9.5e-15
Manes.01G046700	-0.14	0.92	-0.66	0.39	-1.64	0.002	-1.18	0.037
Manes.01G046800	1.66	0.24	1.88	0.12	2.23	0.031	2.09	0.043
Manes.01G047200	3.09	0.057	2.94	0.057	5.77	2.5e-06	3.62	0.0067
Manes.01G047400	0.31	0.71	0.53	0.37	0.88	0.051	1.49	0.00023
Manes.01G051800	1.53	0.00021	1.39	0.00077	1.88	3.5e-07	1.78	2e-06
Manes.01G052800	-0.06	0.99	-1.58	0.72	-5.76	0.044	-1.36	0.69
Manes.01G054400	0.81	0.61	-1.36	0.26	-0.7	0.56	-2.28	0.014
Manes.01G055000	2.22	0.1	3.92	0.00021	3.28	0.0015	3.61	0.00039
Manes.01G055100	2	0.099	3.3	0.00061	1.92	0.059	2.5	0.0087
Manes.01G056800	-0.37	0.69	-0.34	0.67	-0.65	0.25	-1.3	0.0062
Manes.01G058700	0.57	0.32	1.08	0.0075	0.84	0.037	1.27	0.00057
Manes.01G059200	0.85	0.066	0.59	0.23	1.24	0.00055	1.2	0.00097
Manes.01G059300	-1.28	0.1	-1.89	0.004	-1.14	0.082	-1.23	0.053
Manes.01G060300	0.36	0.81	0.66	0.5	1.44	0.036	0.03	0.98
Manes.01G061000	-1.22	0.37	-0.65	0.65	-1.24	0.22	-2.34	0.01
Manes.01G063300	1.27	0.018	1.52	0.0016	2.14	5.5e-07	1.65	0.00022
Manes.01G065200	-1.25	0.098	-1.42	0.032	-1.9	0.00089	-1.77	0.0025
Manes.01G065300	1.03	0.66	2	0.19	3.08	0.0072	3.55	0.0014
Manes.01G065500	6.44	0.2	4.55	0.38	7.41	0.058	8.3	0.027
Manes.01G065700	-1.52	0.002	-0.92	0.092	-0.48	0.41	-0.89	0.067
Manes.01G066400	0.09	0.98	-1.3	0.49	-4.33	0.00052	-3.62	0.0048
Manes.01G066600	0.84	0.61	-0.53	0.74	2.21	0.015	-0.03	0.98
Manes.01G066900	0.48	0.71	0.73	0.44	1.79	0.0058	0.33	0.71
Manes.01G067900	0.32	0.85	0.25	0.87	1.17	0.16	2.14	0.0028
Manes.01G069500	4.07	0.018	3.04	0.099	5.3	0.00014	6	1.2e-05
Manes.01G070300	0.69	0.33	0.85	0.13	1.07	0.028	1.38	0.0025
Manes.01G071700	-1.09	0.19	-1.66	0.013	-1.41	0.022	-1.63	0.0068
Manes.01G073400	-0.8	0.012	-0.75	0.015	-1.05	7.9e-05	-0.83	0.003
Manes.01G073800	-0.5	0.65	-0.88	0.25	-0.46	0.56	-1.34	0.027
Manes.01G074400	-1	0.49	-3.31	0.008	-1.77	0.057	-1.73	0.059
Manes.01G074500	-1.23	0.23	-1.67	0.042	-1.28	0.11	-2	0.0056
Manes.01G075100	-1.43	0.074	-1.76	0.012	-2	0.0014	-2.05	0.0011
Manes.01G076300	0.42	0.77	-1.62	0.038	-2.33	0.00042	-1.82	0.0086
Manes.01G079500	0.7	0.42	1.14	0.071	0.81	0.2	1.51	0.0049
Manes.01G080100	-3.38	0.019	-1.6	0.33	-1.7	0.22	-3.21	0.0092
Manes.01G080200	0.33	0.81	0.37	0.74	1.29	0.045	0.93	0.17
Manes.01G082900	1.14	0.079	1	0.12	1.63	0.00082	1.47	0.0034
Manes.01G083200	-0.39	0.73	-1.18	0.1	-1.4	0.017	-1.29	0.03
Manes.01G083900	0.91	0.083	1.25	0.0044	0.31	0.6	1.24	0.0027
Manes.01G084100	0.82	0.089	1	0.016	0.75	0.068	0.95	0.013
Manes.01G084500	-0.43	0.73	-0.49	0.62	-2.15	0.00028	-0.87	0.21
Manes.01G085200	1.45	0.36	3.2	0.0025	2.42	0.022	3.02	0.0026
Manes.01G085400	5.61	3.1e-05	4.43	0.0015	6.82	2.1e-08	4.26	0.0012
Manes.01G085600	4.63	0.014	4.12	0.027	7.07	3.6e-06	5.11	0.0016
Manes.01G086000	0.99	0.0032	1.16	0.0002	0.92	0.0025	1.07	0.00037
Manes.01G088500	-0.51	0.67	-0.45	0.67	-0.8	0.29	-1.39	0.033
Manes.01G089600	-1	0.18	-0.78	0.28	-0.78	0.22	-1.32	0.017
Manes.01G089800	0.68	0.21	0.39	0.5	0.87	0.032	1.23	0.00099
Manes.01G090900	-1.49	0.0012	-1.45	0.0012	-1.85	5.2e-06	-1.58	0.00016
Manes.01G091500	-1.72	0.017	-1.9	0.0065	-0.92	0.17	-1.8	0.003
Manes.01G091600	-0.22	0.87	0.42	0.64	0.43	0.56	1.24	0.021
Manes.01G091700	0.02	0.99	0.34	0.7	-1.31	0.016	-1.39	0.0098
Manes.01G092300	1.43	0.34	1.79	0.13	2.31	0.021	2.83	0.0029
Manes.01G093600	0.88	0.3	0.73	0.36	1.49	0.0095	1.34	0.022
Manes.01G095800	1.3	0.0019	2.02	3.3e-08	2.6	3.9e-14	2.12	1.7e-09
Manes.01G096600	-0.61	0.45	-0.61	0.38	-0.73	0.2	-1.23	0.014
Manes.01G096800	-0.85	0.43	-0.68	0.49	-0.5	0.58	-1.49	0.031
Manes.01G097000	-1.06	0.14	-1.17	0.068	-0.96	0.11	-1.41	0.0098
Manes.01G097200	-1.07	0.67	-0.38	0.89	-0.19	0.94	-2.82	0.049
Manes.01G098400	0.66	0.14	0.77	0.046	1	0.0019	0.86	0.011
Manes.01G098500	0.14	0.87	-0.15	0.83	1.02	0.0029	1.31	6.5e-05
Manes.01G099700	2.29	0.00012	1.8	0.0036	0.94	0.16	1.11	0.077
Manes.01G100400	-0.08	0.96	0.56	0.49	1.22	0.035	0.95	0.11
Manes.01G100500	-1.11	0.19	-1.23	0.096	-0.94	0.18	-1.45	0.021
Manes.01G101700	-1.02	0.53	-0.66	0.67	-0.69	0.59	-2.32	0.014
Manes.01G101900	1.04	0.34	1.64	0.042	2.69	4.7e-05	2.35	0.00056
Manes.01G102200	1.19	0.11	1.98	0.00076	2.52	1.5e-06	2.32	1.3e-05
Manes.01G102400	0.98	0.012	1	0.0066	1.52	1.4e-06	1.5	2e-06
Manes.01G106200	2.21	0.016	2.37	0.0052	1.31	0.15	2.05	0.012
Manes.01G107500	0.6	0.44	0.4	0.59	1	0.044	0.46	0.42
Manes.01G108000	-1.36	0.085	-1.23	0.1	-0.73	0.35	-1.66	0.0087
Manes.01G108800	-0.42	0.64	-0.33	0.69	-0.31	0.66	-1.05	0.035
Manes.01G109700	0.62	0.35	0.46	0.47	1.34	0.0013	1.35	0.0012
Manes.01G109900	4.03	0.0018	3.29	0.015	3.71	0.0017	4.01	0.0006
Manes.01G110600	2.01	0.037	3.47	9.5e-06	3.05	5.7e-05	2.97	0.00011
Manes.01G110800	-0.92	0.12	-0.46	0.5	-0.6	0.27	-1.04	0.027
Manes.01G110900	1.25	0.038	1.21	0.034	1.6	0.00093	0.62	0.29
Manes.01G111800	-1.09	0.027	-1.12	0.015	-1.06	0.014	-1.42	0.00046
Manes.01G112600	-0.84	0.6	-1.07	0.38	-1.69	0.079	-1.96	0.032
Manes.01G112700	-0.99	0.085	-0.64	0.3	-1.03	0.033	-0.66	0.2
Manes.01G113100	8.2	4.1e-05	9.07	1.9e-06	9.27	3.7e-07	7.73	3.9e-05
Manes.01G116000	0.72	0.41	0.49	0.56	0.78	0.23	1.34	0.017
Manes.01G116600	-0.71	0.41	-0.55	0.49	0.09	0.92	-1.29	0.018
Manes.01G116700	2.33	0.00069	2.37	0.00034	2.21	0.00047	1.87	0.0044
Manes.01G116900	1.49	0.004	1.78	0.0002	2.11	1.6e-06	2.24	3.2e-07
Manes.01G117500	4.45	0.034	3.55	0.11	6	0.00033	6.47	9.1e-05
Manes.01G117800	1.7	0.13	2.32	0.011	1.72	0.054	1.98	0.02
Manes.01G118200	0.74	0.76	-0.78	0.69	-2.27	0.072	-2.79	0.02
Manes.01G118700	1.87	0.015	1.85	0.012	1.75	0.01	2.63	3e-05
Manes.01G119000	-3.12	1.2e-06	-3.34	8.7e-08	-3.58	1.7e-09	-3.79	1.7e-10
Manes.01G119100	0.87	0.64	0.98	0.51	1.5	0.18	2.31	0.019
Manes.01G121300	2.95	0.23	5.55	0.0017	5.73	0.00047	5.13	0.0023
Manes.01G121500	0.58	0.66	1.42	0.089	2.07	0.0026	1.46	0.048
Manes.01G122500	2.82	1.4e-05	2.81	1.1e-05	2.99	5.5e-07	2.92	1.1e-06
Manes.01G122800	-0.05	0.98	0.66	0.46	1.92	0.001	0.53	0.47
Manes.01G123000	-0.75	0.53	-1.28	0.13	-1.34	0.077	-1.66	0.02
Manes.01G123300	4.53	0.0013	4.94	0.0002	4.41	0.00056	4.43	0.00057
Manes.01G124500	0.5	0.62	0.95	0.16	1.32	0.018	0.77	0.21
Manes.01G125200	0.41	0.8	0.58	0.62	2.2	0.0016	0.8	0.34
Manes.01G125600	-1.15	0.093	-1.37	0.028	-1.24	0.022	-1.42	0.0079
Manes.01G125700	0.43	0.79	-0.14	0.93	-0.44	0.7	-1.99	0.01
Manes.01G126100	-1.03	0.22	-0.65	0.45	-1.42	0.021	-1.31	0.033
Manes.01G126200	3.1	0.00058	3.22	0.00019	3.33	3.9e-05	3.01	0.00028
Manes.01G127400	-1.38	0.021	-2.16	7.4e-05	-1.48	0.0033	-1.51	0.0027
Manes.01G128300	-0.6	0.77	-0.98	0.5	-2.3	0.022	-3.15	0.00081
Manes.01G128500	2.43	0.023	1.99	0.065	1.7	0.094	2.01	0.036
Manes.01G129500	0.3	0.88	0.27	0.87	0.98	0.32	1.8	0.03
Manes.01G129800	-1.53	0.62	1.15	0.68	7.35	1.3e-06	1.61	0.42
Manes.01G129900	3.34	0.0023	3.81	0.0002	5.63	6.2e-10	5.06	4.4e-08
Manes.01G130900	-0.18	0.92	-0.87	0.37	-1.82	0.0085	-1.62	0.021
Manes.01G131100	1.44	0.033	1.84	0.0018	1.81	0.00093	1.94	0.00037
Manes.01G131500	-0.28	0.79	-0.62	0.35	-0.14	0.86	-1.25	0.01
Manes.01G132800	-1.36	0.083	-0.58	0.54	-1.15	0.078	-1.35	0.032
Manes.01G133200	-1.39	0.12	-1.3	0.11	-0.18	0.87	-1.42	0.048
Manes.01G133300	1.28	0.15	2.12	0.0023	2.19	0.00065	1.84	0.0059
Manes.01G133400	0.61	0.41	1.04	0.049	1.36	0.0023	0.8	0.11
Manes.01G133600	4	0.013	3.31	0.044	4.12	0.0031	6.38	7.9e-07
Manes.01G133800	-0.67	0.65	-1.16	0.28	-1.74	0.039	-1.63	0.053
Manes.01G134200	3.08	0.016	3.75	0.001	2.64	0.023	3.11	0.0051
Manes.01G134600	0.85	0.4	-0.48	0.66	-0.58	0.49	-1.6	0.017
Manes.01G134800	-0.89	0.0013	-1.07	3.5e-05	-0.98	7.8e-05	-1.02	3.7e-05
Manes.01G135300	0.06	0.97	0.6	0.44	1.42	0.0075	0.61	0.32
Manes.01G135400	-0.45	0.76	-0.84	0.41	-1.66	0.027	-1.39	0.069
Manes.01G137800	-0.33	0.78	-0.57	0.49	-1.22	0.039	-0.72	0.26
Manes.01G138600	-3.11	0.013	-2.77	0.023	-1.11	0.39	-2.28	0.036
Manes.01G138700	2.17	0.24	1.61	0.38	3.1	0.018	2.77	0.038
Manes.01G138900	2.64	0.011	2.12	0.052	3.92	1.9e-06	4.18	3.2e-07
Manes.01G139300	-0.92	0.31	-1.48	0.034	-0.83	0.25	-1.38	0.028
Manes.01G139500	-0.58	0.52	-0.58	0.45	-0.76	0.21	-1.13	0.038
Manes.01G144500	-1.32	0.33	-1.68	0.13	-1.57	0.11	-2.58	0.0046
Manes.01G146100	2.6	6e-06	2	0.00079	1.54	0.0093	1.96	0.00052
Manes.01G146300	0.78	0.028	1.03	0.00084	0.62	0.055	0.7	0.024
Manes.01G147200	0.11	0.95	-1.25	0.11	-1.94	0.002	-1.92	0.0024
Manes.01G147500	1.42	0.41	0.26	0.91	2.64	0.016	0.94	0.48
Manes.01G148900	-1.29	0.59	-2.64	0.12	-3.25	0.023	-2.17	0.14
Manes.01G149200	0.12	0.93	-0.66	0.36	-0.21	0.8	-1.11	0.041
Manes.01G150300	-0.1	0.97	-0.55	0.69	-0.88	0.38	-1.68	0.049
Manes.01G152300	-0.14	0.88	-1.19	0.0051	-0.75	0.056	-0.09	0.87
Manes.01G152500	0.54	0.59	0.32	0.75	1.05	0.085	1.5	0.0069
Manes.01G152600	-1.76	0.17	-2.48	0.027	-0.27	0.86	-1.77	0.074
Manes.01G153000	0.25	0.93	-0.74	0.67	-1.93	0.095	-2.58	0.016
Manes.01G153500	1.1	0.069	1.67	0.00082	1.4	0.004	1.64	0.00052
Manes.01G153600	0.58	0.2	1.07	0.0013	0.57	0.11	0.82	0.013
Manes.01G154400	-0.77	0.38	-0.89	0.22	-1.67	0.0021	-1	0.096
Manes.01G155500	0.62	0.39	0.7	0.23	1.75	3.5e-05	1.35	0.0024
Manes.01G156100	-1.04	0.46	-2.48	0.012	-0.06	0.97	-1.11	0.25
Manes.01G156600	1.35	0.044	1.16	0.077	1.72	0.0016	1.79	0.001
Manes.01G159200	-0.71	0.34	-0.85	0.16	-1.16	0.022	-0.52	0.36
Manes.01G159400	1.53	0.25	2.17	0.034	1.6	0.11	1.45	0.15
Manes.01G159700	-2.02	0.0081	-1.1	0.19	-0.58	0.48	-1.13	0.099
Manes.01G160500	1.21	0.06	0.85	0.22	1.93	8.3e-05	2.15	8.9e-06
Manes.01G160900	-0.35	0.8	-0.57	0.55	-1.47	0.021	-1.5	0.017
Manes.01G162100	-1.2	0.36	-0.9	0.47	-2.38	0.0049	-0.92	0.36
Manes.01G162400	-1.2	0.23	-1.16	0.2	0.11	0.93	-1.52	0.039
Manes.01G164000	0.86	0.17	1.21	0.016	0.38	0.54	1.07	0.024
Manes.01G164300	0.94	0.062	1.06	0.019	1.05	0.013	0.83	0.058
Manes.01G165000	1.07	0.0067	0.85	0.036	1.6	9.3e-07	1.58	1.2e-06
Manes.01G165100	-0.81	0.35	-0.74	0.34	-0.51	0.49	-1.6	0.0043
Manes.01G165400	-0.7	0.63	-0.74	0.54	-1.07	0.25	-2.13	0.007
Manes.01G166100	0.34	0.89	-0.89	0.56	-2.22	0.031	-2.65	0.0073
Manes.01G166400	-1	0.59	-1.58	0.24	-2.53	0.018	-3.62	0.00061
Manes.01G167200	0.55	0.6	1.05	0.14	1.52	0.0085	0.27	0.73
Manes.01G168500	-0.54	0.46	-0.51	0.42	-0.66	0.2	-1.2	0.0072
Manes.01G168600	-1.99	0.21	-2.45	0.063	-4.31	6e-05	-2.9	0.011
Manes.01G168700	0.42	0.57	0.5	0.4	1.02	0.016	1.15	0.0054
Manes.01G169700	0.6	0.64	0.83	0.39	2.11	0.00082	2.11	0.0009
Manes.01G170000	-0.35	0.91	0.9	0.65	4.06	0.00035	0.85	0.57
Manes.01G170500	2.62	0.14	3.37	0.02	7.27	1.7e-10	6.48	2.1e-08
Manes.01G171100	-0.28	0.64	-0.45	0.28	-0.26	0.55	-1.01	0.001
Manes.01G171700	0.65	0.6	1.67	0.026	1.2	0.11	1.25	0.086
Manes.01G171900	1.95	0.01	2.81	2e-05	2.71	1.6e-05	2.89	4e-06
Manes.01G172000	0.6	0.21	1.05	0.0034	0.64	0.085	0.96	0.0047
Manes.01G172300	1	0.043	1	0.032	1.54	7.7e-05	1.38	0.00058
Manes.01G172400	0.55	0.36	0.5	0.35	1.09	0.0044	0.86	0.033
Manes.01G173400	1.16	0.1	1.49	0.013	1.96	0.0002	1.63	0.0029
Manes.01G173700	-0.36	0.87	-1.86	0.083	-2.19	0.019	-2.25	0.014
Manes.01G174700	-0.73	0.1	-1.2	0.00089	-0.85	0.018	-1.02	0.0032
Manes.01G174900	1.8	3e-05	1.68	0.00011	2.71	5.2e-13	3.28	1e-18
Manes.01G175500	2.35	0.023	1.07	0.4	0.35	0.8	0.85	0.43
Manes.01G175800	2.12	0.19	2.62	0.053	1.98	0.13	2.94	0.013
Manes.01G177000	0.09	0.96	0.41	0.67	1.23	0.037	0.79	0.21
Manes.01G177600	2.61	0.00022	2.49	0.00033	3.51	1.9e-08	2.71	2.9e-05
Manes.01G178000	-1.1	0.79	-0.29	0.94	-4.13	0.039	-1.38	0.56
Manes.01G178800	2.61	0.019	3.3	0.00078	3.34	0.00029	2.44	0.013
Manes.01G179500	-0.17	0.92	-0.36	0.75	-0.49	0.58	-1.38	0.041
Manes.01G180000	1.8	0.48	2.87	0.11	4.22	0.0036	3.59	0.017
Manes.01G180300	0.85	0.15	1.31	0.0044	0.91	0.047	0.75	0.11
Manes.01G180600	-1.14	0.22	-1.77	0.022	-1.72	0.0096	-1.72	0.01
Manes.01G180800	0.83	0.26	1.27	0.022	1	0.066	1.23	0.016
Manes.01G181900	-0.74	0.28	-0.93	0.11	-1.55	0.00061	-1.2	0.011
Manes.01G182200	1.81	0.0016	1.96	0.00031	2.3	4.2e-06	2.83	6.7e-09
Manes.01G182500	0.48	0.57	0.7	0.27	1.63	0.00031	1.9	1.7e-05
Manes.01G183200	-1	0.18	-0.79	0.27	-0.47	0.52	-1.13	0.047
Manes.01G183800	0.05	0.98	-0.57	0.65	-1.72	0.032	-1.6	0.046
Manes.01G184700	0.92	0.64	1.68	0.22	1.17	0.37	2.3	0.035
Manes.01G185300	1.81	0.068	2.09	0.018	1.54	0.077	0.96	0.31
Manes.01G185800	-2.06	0.0066	-1.64	0.034	-0.86	0.3	-1.56	0.027
Manes.01G186400	0.25	0.84	0.38	0.66	0.92	0.11	1.11	0.041
Manes.01G187100	-0.25	0.86	-1.37	0.044	-1.22	0.052	-1.14	0.068
Manes.01G187900	-0.23	0.84	-0.58	0.42	-0.65	0.28	-1.26	0.013
Manes.01G188800	12.05	0.0002	16.21	6.4e-10	17.93	3.8e-13	13.69	3.3e-07
Manes.01G190000	0.94	0.6	2.17	0.06	4.14	7.7e-06	2.78	0.0052
Manes.01G192300	-1.34	0.29	-2.14	0.04	0.51	0.67	-1.2	0.2
Manes.01G193400	-0.8	0.38	-0.86	0.26	-0.73	0.29	-1.65	0.0043
Manes.01G193600	0.27	0.88	0.84	0.39	1.61	0.025	0.81	0.31
Manes.01G194100	1.89	0.0047	1.12	0.14	0.7	0.36	1	0.14
Manes.01G194900	-0.51	0.46	-1.03	0.029	-0.62	0.2	-1.04	0.015
Manes.01G195100	0.58	0.52	1.39	0.015	0.5	0.46	0.96	0.091
Manes.01G195600	1.13	0.58	2.97	0.017	2.83	0.016	1.87	0.13
Manes.01G196200	1.26	0.25	1.21	0.21	2.74	0.00012	0.35	0.74
Manes.01G196300	1.47	0.1	1.33	0.12	3.09	1.3e-06	2.75	2.4e-05
Manes.01G197200	-0.12	0.93	-1.06	0.086	-1.76	0.00039	-1.52	0.0029
Manes.01G197400	-0.51	0.59	0.04	0.98	-0.39	0.58	-1.43	0.0071
Manes.01G197500	-1	0.0096	-0.59	0.17	-0.43	0.29	-1.1	0.00099
Manes.01G197900	-0.29	0.87	-2.08	0.022	-0.96	0.27	-2.05	0.0075
Manes.01G198300	0.72	0.74	2.23	0.069	2.65	0.013	-0.11	0.94
Manes.01G198800	1.79	0.16	2.48	0.016	1.71	0.098	2.24	0.02
Manes.01G198900	2.63	0.0014	2.99	0.0001	2.35	0.002	1.96	0.013
Manes.01G200100	-1.07	0.32	-1.52	0.078	-1.21	0.12	-1.77	0.015
Manes.01G201500	0.51	0.73	-1.27	0.17	-0.8	0.38	-1.54	0.044
Manes.01G201700	0.9	0.17	1.28	0.014	0.97	0.062	0.92	0.074
Manes.01G202800	0.94	0.67	-0.78	0.69	-2.29	0.069	-3.2	0.0066
Manes.01G203100	-0.21	0.92	-0.65	0.6	-2.05	0.0098	-1.44	0.085
Manes.01G203300	0.11	0.94	0.09	0.93	-1.02	0.044	-0.56	0.31
Manes.01G204100	-0.27	0.82	-0.67	0.38	-1.47	0.0067	-1.5	0.0057
Manes.01G204200	-2.27	0.027	-2.59	0.0059	-0.69	0.57	-3.51	2.3e-05
Manes.01G204600	-1.59	0.04	-2.23	0.0009	-1.96	0.0019	-1.7	0.0088
Manes.01G207400	-1.9	0.39	-2.49	0.15	-3.08	0.037	-4.44	0.0016
Manes.01G209000	1.12	0.12	1	0.15	1.76	0.00092	2.36	3.4e-06
Manes.01G211000	0.12	0.93	-0.94	0.15	-1.1	0.045	-0.57	0.34
Manes.01G211100	-0.81	0.15	-0.76	0.15	-1.12	0.0084	-1.07	0.013
Manes.01G213600	0.62	0.25	0.76	0.086	1.05	0.0039	0.52	0.21
Manes.01G213800	1.1	0.42	2.66	0.0025	2.8	0.00057	2.83	0.00053
Manes.01G214400	-0.26	0.87	0.62	0.55	1.6	0.02	0.67	0.4
Manes.01G214700	0.63	0.41	1.02	0.066	1.3	0.0065	0.19	0.77
Manes.01G214800	4.06	0.0015	4.19	0.00069	4.07	0.00042	3.7	0.0018
Manes.01G215600	0.95	0.0029	0.99	0.0012	0.75	0.014	1.09	0.00011
Manes.01G216700	-2.86	0.33	-5.08	0.045	-3.36	0.11	-5.02	0.029
Manes.01G217800	-1.02	0.037	-1.04	0.022	-1	0.018	-1.23	0.0025
Manes.01G219700	-0.57	0.41	-0.48	0.44	-1	0.025	-1	0.025
Manes.01G220400	1.95	0.091	3.53	9.5e-05	3.89	3.9e-06	3.53	3.9e-05
Manes.01G221400	0.38	0.73	0.28	0.78	-1.19	0.035	-0.96	0.098
Manes.01G221500	1.45	0.11	2.36	0.0011	0.53	0.59	1.12	0.15
Manes.01G222200	0.36	0.76	0.64	0.43	2.02	0.00012	2.63	2.1e-07
Manes.01G222600	1	0.32	1.13	0.17	2.61	2.2e-05	2.06	0.0014
Manes.01G223200	-1.82	0.17	-1.46	0.26	-1.69	0.12	-3.1	0.0011
Manes.01G223300	-1.49	0.32	-1.17	0.4	-1.69	0.12	-2.68	0.0068
Manes.01G224100	-0.18	0.89	-0.4	0.63	-1.11	0.039	-0.62	0.29
Manes.01G224200	1.26	0.51	-0.89	0.63	-2.43	0.045	-2.79	0.018
Manes.01G224400	-0.48	0.74	-1.2	0.18	-2.86	2.5e-05	-1.88	0.0089
Manes.01G224500	-0.19	0.91	-0.88	0.33	-2.73	9.8e-06	-1.96	0.0026
Manes.01G225000	-0.88	0.19	-1.12	0.044	-0.16	0.84	-1.38	0.0041
Manes.01G225600	5.86	0.013	7.69	0.0002	7.93	4.3e-05	5.84	0.0049
Manes.01G225800	0.36	0.87	-1.24	0.31	-2.22	0.016	-1.96	0.036
Manes.01G226000	-0.38	0.8	-0.96	0.29	-1.88	0.0054	-0.96	0.2
Manes.01G226200	-4.37	6e-06	-5.54	4.6e-09	-3.68	5.8e-05	-3.86	2.4e-05
Manes.01G226400	-0.77	0.13	-1.12	0.0092	-0.82	0.041	-1.12	0.0034
Manes.01G226600	-0.22	0.93	-1.39	0.28	-1.55	0.15	-2.49	0.011
Manes.01G226900	3.22	0.074	4.44	0.0035	3.92	0.007	3.05	0.045
Manes.01G227100	2.96	1.1e-10	2.67	7.2e-09	2.85	1.4e-10	3.04	5.2e-12
Manes.01G229100	-0.05	0.96	-0.09	0.91	1.34	0.00018	0.39	0.39
Manes.01G229200	0.9	0.59	0.58	0.72	3.42	7e-05	2.09	0.027
Manes.01G229300	1.39	0.014	1.1	0.055	3.62	7.9e-17	2.1	5.9e-06
Manes.01G233400	-0.36	0.68	-0.58	0.36	-0.4	0.51	-1.13	0.016
Manes.01G233500	0.66	0.3	0.67	0.22	1.23	0.0032	1.22	0.0035
Manes.01G234100	2.54	0.15	2.19	0.2	4.96	3.6e-05	3.05	0.023
Manes.01G234400	-1.07	0.085	-1.03	0.077	-1.32	0.0078	-1.79	0.00015
Manes.01G234500	1.2	0.044	1.1	0.055	0.95	0.079	0.95	0.071
Manes.01G234800	0.78	0.39	0.4	0.68	1.33	0.024	0.9	0.15
Manes.01G234900	-0.96	1.3e-05	-1.03	1.9e-06	-1.52	4.5e-15	-1.16	5e-09
Manes.01G235400	2.15	0.042	2.53	0.0074	3.51	1.1e-05	3.63	5.3e-06
Manes.01G235900	-0.99	0.41	-1.22	0.2	-2.14	0.004	-1.16	0.15
Manes.01G236200	-1.3	0.012	-1.23	0.013	-0.29	0.66	-0.76	0.12
Manes.01G236900	0.59	0.33	0.91	0.044	0.65	0.15	1.19	0.0023
Manes.01G237100	-0.47	0.53	-1.29	0.005	-0.77	0.098	-1.44	0.00045
Manes.01G238400	0.58	0.46	0.05	0.97	1.47	0.0013	1.68	0.00019
Manes.01G239100	-0.86	0.072	-0.6	0.23	-0.68	0.12	-1.29	0.00057
Manes.01G239300	-0.88	0.7	-1.73	0.28	-2.21	0.089	-2.8	0.024
Manes.01G241100	0.77	0.08	1.03	0.0055	0.86	0.017	0.87	0.015
Manes.01G241500	0.72	0.45	0.85	0.26	1.61	0.0045	1.48	0.01
Manes.01G241700	0.14	0.95	0.15	0.93	2.27	0.0016	-0.26	0.81
Manes.01G242400	-3.03	0.00039	-3.36	3.7e-05	-4.9	4.4e-11	-3.12	6.4e-05
Manes.01G242500	-0.72	0.39	-1.23	0.044	-0.28	0.73	-0.57	0.36
Manes.01G242700	0.88	0.23	1.2	0.042	0.58	0.36	0.44	0.49
Manes.01G243100	-0.13	0.88	-0.25	0.67	-0.91	0.0093	-1.03	0.0024
Manes.01G243700	-0.69	0.45	-0.87	0.23	-1.5	0.0073	-1.51	0.0073
Manes.01G245000	0.31	0.76	-0.96	0.11	-1.7	0.00034	-1.76	0.00021
Manes.01G247300	1	0.00083	1.17	3e-05	0.7	0.018	0.96	0.00049
Manes.01G247600	1.48	0.024	1.58	0.0092	0.66	0.34	1.1	0.065
Manes.01G248400	0.36	0.83	0.67	0.54	1.66	0.026	1.66	0.024
Manes.01G248900	-2.28	0.25	-2.16	0.22	-1.11	0.55	-3.56	0.011
Manes.01G249900	-1.03	0.21	-1.21	0.082	-1.1	0.087	-1.26	0.039
Manes.01G250400	-0.73	0.12	-0.43	0.4	-1.06	0.0027	-0.44	0.28
Manes.01G250800	-2.15	0.0074	-1.76	0.029	-0.32	0.78	-1.22	0.12
Manes.01G251000	-0.39	0.72	-0.8	0.26	-1.18	0.04	-1.04	0.071
Manes.01G251100	-0.55	0.2	-1.21	0.0003	-0.57	0.085	-0.82	0.0078
Manes.01G252400	0.47	0.73	0.93	0.3	1.62	0.018	1.03	0.17
Manes.01G253200	-0.5	0.55	-0.34	0.68	-0.72	0.2	-1.12	0.025
Manes.01G253400	2.12	0.079	2.61	0.012	2.42	0.014	2.51	0.0098
Manes.01G254500	1.12	0.58	3.17	0.0083	1.92	0.13	2.02	0.097
Manes.01G254900	1.05	0.14	1.63	0.0038	1.47	0.006	1.59	0.0026
Manes.01G257000	0.2	0.87	-0.29	0.74	-1.09	0.033	-0.2	0.76
Manes.01G257200	0.85	0.42	0.76	0.42	2.04	0.0012	0.56	0.49
Manes.01G258800	0.68	0.68	1.5	0.15	1.8	0.046	0.92	0.35
Manes.01G260600	-0.44	0.64	-1.07	0.072	-0.56	0.38	-1.3	0.011
Manes.01G260700	3.85	0.082	6.71	0.00012	6.41	0.00011	7.4	5.7e-06
Manes.01G261500	-0.4	0.55	-1.08	0.0093	-1.19	0.0013	-1.35	0.00021
Manes.01G262000	0.05	0.95	-0.12	0.85	-1.25	1.2e-05	-0.75	0.017
Manes.01G262300	-0.51	0.4	-0.54	0.3	-1.2	0.0011	-0.84	0.032
Manes.01G262500	-1.33	0.25	-1.54	0.13	-1.7	0.045	-1.89	0.023
Manes.01G262600	-1.05	0.041	-1.44	0.0016	-1.14	0.007	-1.11	0.0092
Manes.01G264100	-1.64	0.37	-2.58	0.066	-3.11	0.0095	-4.61	0.00015
Manes.01G264700	-0.29	0.91	-2.99	0.0044	-5.27	4.2e-08	-3.69	8.3e-05
Manes.01G265500	-0.42	0.58	-0.96	0.054	-1.73	1.7e-05	-1.47	0.00037
Manes.01G266400	-1.3	0.022	-1.16	0.037	-1.13	0.023	-1.18	0.016
Manes.01G267100	-0.93	0.25	-0.8	0.28	-1.23	0.038	-1.15	0.052
Manes.01G270700	-0.19	0.89	-0.67	0.39	-1.06	0.077	-1.49	0.0071
Manes.01G271800	-1.53	0.0013	-0.73	0.2	-0.84	0.074	-0.99	0.027
Manes.01G272600	-1.04	0.27	-1.04	0.22	-0.21	0.83	-1.33	0.049
Manes.01G273800	0.52	0.46	1.03	0.029	0.6	0.22	0.93	0.031
Manes.01G274900	-1.24	0.61	-2.86	0.066	-5.66	5.6e-06	-3.65	0.0066
Manes.01G275000	-1.85	0.16	-2.74	0.011	-6.05	1.1e-09	-4.27	5.8e-06
Manes.01G275200	-0.4	0.8	-3.6	0.045	-1.76	0.049	-0.9	0.28
Manes.02G000800	-0.12	0.96	-0.83	0.55	-1.22	0.25	-2.07	0.026
Manes.02G001200	1.57	0.071	1.92	0.011	1.44	0.051	1.23	0.1
Manes.02G001500	0.34	0.8	-0.26	0.83	-1.29	0.049	-0.97	0.15
Manes.02G001700	-1.07	0.063	-0.96	0.088	-1.57	0.00045	-1.52	0.00084
Manes.02G002300	-0.31	0.67	-0.43	0.43	-1.04	0.0058	-1.07	0.0048
Manes.02G002900	-2.47	0.29	-4.15	0.023	-3.81	0.02	-4.96	0.0021
Manes.02G004100	-1.89	0.2	-1.49	0.29	0.2	0.91	-2.44	0.025
Manes.02G004400	1.45	0.085	1.18	0.16	1.17	0.12	1.4	0.047
Manes.02G004900	0.41	0.72	0.87	0.24	1.73	0.0017	1.37	0.018
Manes.02G005100	0.69	0.3	0.55	0.39	1.59	0.00017	1.44	0.00086
Manes.02G005400	0.73	0.52	0.58	0.57	2.11	0.00042	1.39	0.035
Manes.02G006800	0.05	0.97	-0.07	0.94	0.65	0.13	1.19	0.0015
Manes.02G007000	0.64	0.43	0.81	0.22	1.1	0.031	-0.01	0.99
Manes.02G007200	1.65	0.37	1.83	0.24	2.48	0.044	2.64	0.028
Manes.02G007300	0.35	0.91	1.98	0.17	2.72	0.021	3.57	0.0012
Manes.02G007400	1.5	0.31	2	0.088	2.7	0.0065	2.54	0.011
Manes.02G007500	0.63	0.36	1.04	0.036	1.92	2.5e-06	1.88	4.6e-06
Manes.02G007900	-0.72	0.69	-0.81	0.58	-2.24	0.02	-1.12	0.3
Manes.02G008000	-0.44	0.92	-2.47	0.26	-6.06	0.0026	-3.32	0.058
Manes.02G008500	-1.76	0.033	-1.11	0.21	-0.97	0.24	-2.21	0.0012
Manes.02G009500	-0.26	0.87	-0.36	0.75	-1.28	0.052	-1.37	0.033
Manes.02G010300	0.62	0.35	0.67	0.23	0.84	0.069	1.14	0.0078
Manes.02G011000	0.12	0.92	0.62	0.35	1.46	0.0017	1.37	0.0041
Manes.02G011500	1.67	0.16	1.57	0.15	2.98	0.00041	1.95	0.033
Manes.02G011900	0.41	0.68	0.76	0.27	0.58	0.37	1.27	0.016
Manes.02G012200	-0.94	0.58	-0.85	0.56	-0.68	0.61	-2.17	0.029
Manes.02G013200	-2.1	0.019	-1.99	0.02	-2.48	0.00096	-2.98	5.3e-05
Manes.02G015400	-0.99	0.35	-0.91	0.33	-1.94	0.0043	-1.53	0.032
Manes.02G015800	2.55	0.044	2.1	0.097	4.3	1.1e-05	5.49	8.1e-09
Manes.02G015900	-0.06	0.97	-1.87	0.0026	-2.36	1.2e-05	-1.77	0.0016
Manes.02G016200	-1.01	0.13	-1.45	0.0084	-1.03	0.051	-0.02	0.98
Manes.02G016700	-0.99	0.39	-1.44	0.097	-1.13	0.17	-1.56	0.039
Manes.02G017500	1.5	0.00031	2.09	3.1e-08	1.53	4.9e-05	1.83	7.7e-07
Manes.02G017600	2.4	0.013	1.77	0.089	4.46	3.2e-09	5.09	6.7e-12
Manes.02G018400	-1.38	0.0096	-1.71	0.00043	-1.39	0.003	-1.13	0.02
Manes.02G018600	-0.93	0.45	-1.22	0.2	-1.39	0.092	-1.89	0.013
Manes.02G018700	0.55	0.39	1.09	0.014	1	0.017	1.14	0.0053
Manes.02G018900	-0.49	0.36	-0.7	0.084	-1.06	0.0015	-0.53	0.17
Manes.02G019100	-1.76	0.02	-1.44	0.059	-2.51	4.8e-05	-1.33	0.056
Manes.02G019200	0.47	0.65	0.59	0.47	1.42	0.012	0.91	0.14
Manes.02G019800	-0.74	0.32	-0.68	0.3	-0.16	0.84	-1.01	0.05
Manes.02G020200	1.05	0.24	1.9	0.0038	0.83	0.27	0.92	0.19
Manes.02G020800	0.3	0.78	0.8	0.21	1.54	0.0014	1.6	0.00098
Manes.02G021100	0.82	0.19	1.2	0.015	0.83	0.092	0.58	0.26
Manes.02G021900	-0.31	0.77	-0.75	0.26	-0.83	0.15	-1.18	0.025
Manes.02G022300	-1.85	0.0088	-1.67	0.016	-1.52	0.019	-2.12	0.00051
Manes.02G022400	1.71	0.16	-0.66	0.73	1.96	0.035	0.67	0.56
Manes.02G022800	0.21	0.95	-2.77	0.05	-4.4	0.00041	-3.9	0.0015
Manes.02G023100	0.91	0.049	0.47	0.39	0.79	0.051	1.03	0.007
Manes.02G023200	-1.5	0.013	-1.96	0.00042	-2.04	4.5e-05	-2.01	6.7e-05
Manes.02G023500	-0.51	0.62	-0.91	0.21	-0.47	0.54	-1.52	0.0073
Manes.02G023900	-0.77	0.54	-1.88	0.024	-1.22	0.14	-1.49	0.055
Manes.02G025100	0.76	0.63	0.33	0.85	2.07	0.012	2.78	0.00032
Manes.02G025200	3.19	0.22	0.42	0.93	5.06	0.005	6.34	0.00024
Manes.02G025300	1	0.21	0.6	0.5	1.5	0.0076	1.38	0.015
Manes.02G025400	0.85	0.72	0.66	0.77	3.83	0.00038	3.6	0.0011
Manes.02G025500	-0.95	0.14	-0.79	0.21	-0.83	0.13	-1.08	0.034
Manes.02G026300	4.57	0.032	2.87	0.23	6.34	0.00022	4.07	0.03
Manes.02G027000	-0.16	0.94	-0.91	0.45	-2.52	0.0018	-1.82	0.034
Manes.02G028300	0.91	0.33	0.75	0.4	2.07	0.00026	3.07	8.1e-09
Manes.02G028600	-0.4	0.94	2.31	0.43	5.9	0.0035	3.33	0.14
Manes.02G030000	-1.13	0.35	-0.65	0.6	-1.86	0.021	-0.04	0.97
Manes.02G030600	0.95	0.59	-0.05	0.98	-1.94	0.071	-2.22	0.031
Manes.02G031100	1.03	0.09	1.03	0.073	2.11	9.9e-07	1.34	0.0043
Manes.02G031400	0.64	0.8	-1.03	0.57	-2.63	0.034	-2.91	0.016
Manes.02G032300	-1.32	0.063	-1.76	0.0064	-2.55	3.7e-06	-1.36	0.019
Manes.02G032800	-0.72	0.5	-1.15	0.14	-1.37	0.04	-1.75	0.0056
Manes.02G033200	-0.99	0.39	-0.97	0.33	-0.72	0.44	-1.91	0.01
Manes.02G033500	0.32	0.87	1.05	0.31	1.68	0.032	0.86	0.33
Manes.02G033700	-0.73	0.25	-0.72	0.2	-1.18	0.0084	-0.94	0.044
Manes.02G035000	-0.46	0.64	-0.46	0.57	-1.56	0.002	-0.79	0.17
Manes.02G035100	-0.66	0.25	-0.75	0.12	-1.31	0.00063	-0.94	0.021
Manes.02G036600	2.77	0.014	3.47	0.00057	3.39	0.00036	2.41	0.018
Manes.02G037100	-1.29	0.36	-1.7	0.13	-2.14	0.023	-1.34	0.19
Manes.02G037400	-1.25	0.7	-5.14	0.033	0.1	0.97	-2.99	0.12
Manes.02G037700	-1.25	0.38	-1.84	0.091	-0.83	0.48	-2.03	0.031
Manes.02G038000	1.24	0.24	1.17	0.23	1.51	0.05	1.71	0.021
Manes.02G039500	1.39	0.7	-0.2	0.96	-4.02	0.041	-1.61	0.48
Manes.02G040000	-1.08	0.43	-1.65	0.11	-2.36	0.0054	-1.24	0.19
Manes.02G040500	-0.29	0.68	-0.47	0.35	-0.5	0.25	-1.06	0.003
Manes.02G041500	-0.13	0.97	0.28	0.91	3.32	0.0049	-0.4	0.81
Manes.02G041900	-0.77	0.11	-1.01	0.013	-1.09	0.0027	-0.91	0.015
Manes.02G042400	2.89	0.028	4.97	4.3e-06	3.88	0.00028	4.12	0.00011
Manes.02G044600	1.07	0.32	0.73	0.51	1.49	0.039	1.48	0.039
Manes.02G046000	1.29	0.46	1.61	0.24	2.39	0.027	1.97	0.076
Manes.02G046100	2.68	0.13	3.52	0.017	2.83	0.048	1.01	0.56
Manes.02G046300	-1.08	0.18	-1.07	0.14	-1.41	0.021	-1.49	0.013
Manes.02G046700	-3.32	0.00058	-3.82	2.6e-05	-5.22	3.4e-10	-4.26	5.5e-07
Manes.02G046900	-0.7	0.25	-0.55	0.34	-1.27	0.002	-0.87	0.048
Manes.02G047800	2.54	0.011	3.24	0.00027	2.71	0.0018	3.34	7.4e-05
Manes.02G048200	0.48	0.25	0.85	0.0068	1.12	3.8e-05	1.45	3.1e-08
Manes.02G048300	0.14	0.95	-3.96	0.00023	-3.05	0.0002	-3.68	2e-05
Manes.02G048800	-1.45	0.23	-1.72	0.1	-0.37	0.77	-1.94	0.027
Manes.02G049600	-1.01	0.55	-0.65	0.7	-0.54	0.7	-2.13	0.041
Manes.02G050800	-1.38	0.12	-1.85	0.018	-1.58	0.023	-1.18	0.1
Manes.02G051600	-2.42	0.00061	-2.6	0.00012	-2.54	6.8e-05	-2.6	4.6e-05
Manes.02G051800	0.8	0.14	0.95	0.037	1.08	0.0076	0.97	0.019
Manes.02G052300	-0.63	0.49	-1.67	0.0071	-0.66	0.3	-1.55	0.0045
Manes.02G052600	-1.03	0.32	-1.65	0.032	-0.83	0.32	-2.09	0.0019
Manes.02G052800	-0.65	0.59	-1.01	0.28	-0.31	0.76	-1.47	0.038
Manes.02G053100	-1.3	0.26	-1.63	0.088	-0.8	0.44	-2.01	0.014
Manes.02G055600	-1.05	0.15	-1.18	0.071	-1.08	0.061	-1.19	0.034
Manes.02G056800	-0.86	0.42	-0.89	0.32	-1.09	0.14	-1.55	0.023
Manes.02G056900	1.5	0.19	1.69	0.084	2.16	0.01	2.82	0.00039
Manes.02G057100	-1.25	0.2	-1.44	0.084	-1.98	0.0043	-2.19	0.0014
Manes.02G057600	0.39	0.81	0.58	0.61	1.81	0.013	1.74	0.017
Manes.02G060200	1.36	0.027	0.84	0.22	1.1	0.049	1.03	0.065
Manes.02G060300	1.11	0.28	2.21	0.002	1.5	0.038	1.91	0.0053
Manes.02G060400	0.69	0.61	1.98	0.011	1.22	0.13	2.2	0.0016
Manes.02G060600	0.19	0.85	0.18	0.82	0.62	0.21	1.12	0.0081
Manes.02G061400	0.53	0.53	0.66	0.32	0.8	0.14	1.12	0.025
Manes.02G061600	0.63	0.65	-0.34	0.82	1.56	0.038	0.44	0.65
Manes.02G062800	0.8	0.26	1.06	0.063	0.85	0.12	1.48	0.0021
Manes.02G063500	1.08	0.27	1.29	0.11	0.46	0.63	1.69	0.013
Manes.02G065400	-1.89	0.47	-1.31	0.6	-4.01	0.013	-1.7	0.36
Manes.02G065700	4.82	0.01	3.68	0.062	7.33	1.7e-06	8.06	1.1e-07
Manes.02G065800	3.85	0.058	3.65	0.061	4.27	0.011	5.14	0.0013
Manes.02G066400	-5.46	0.014	-1.45	0.51	-1.42	0.41	-4.17	0.028
Manes.02G067300	2.29	0.097	1.03	0.58	2.16	0.061	2.7	0.012
Manes.02G067600	-0.05	0.99	0.51	0.8	0.42	0.8	2.43	0.021
Manes.02G067900	0.74	0.41	0.77	0.31	0.53	0.46	1.34	0.016
Manes.02G068800	1.43	0.071	1.74	0.012	1.19	0.089	1.57	0.016
Manes.02G069500	-0.58	0.48	-0.71	0.28	-1.04	0.048	-1.78	0.00021
Manes.02G070600	1.72	0.04	0.62	0.62	2.1	0.0015	2.72	1.5e-05
Manes.02G071000	1.86	0.35	1.59	0.39	2.56	0.064	2.99	0.024
Manes.02G071500	-0.66	0.6	-1.22	0.15	-1.69	0.017	-1.4	0.055
Manes.02G071700	1.26	0.0075	1.26	0.0053	0.86	0.062	0.91	0.043
Manes.02G072200	0.86	0.63	-0.35	0.86	1.96	0.049	0.92	0.42
Manes.02G074500	2.32	7.9e-05	3.02	2.7e-08	1.57	0.0076	1.21	0.051
Manes.02G075400	2.6	0.013	3.86	1.8e-05	4.01	2.5e-06	3.2	0.00029
Manes.02G075500	2.77	0.19	3.55	0.038	4.4	0.0028	4.15	0.0055
Manes.02G075900	-1.14	0.057	-0.61	0.37	-1.46	0.0023	-1.19	0.017
Manes.02G076500	-0.59	0.55	-0.35	0.72	-0.75	0.27	-1.28	0.029
Manes.02G077200	-0.23	0.92	-1.61	0.11	-2.27	0.0071	-2.27	0.0069
Manes.02G077400	-1.03	0.2	-0.91	0.23	-1.53	0.0087	-1.42	0.016
Manes.02G077900	-0.26	0.83	-0.58	0.43	-1.01	0.071	-1.36	0.0084
Manes.02G078400	-0.95	0.19	-0.38	0.67	-1.51	0.0041	-0.95	0.097
Manes.02G079500	-0.93	0.29	-0.63	0.47	-0.64	0.39	-1.68	0.0044
Manes.02G079600	1.23	0.74	2.46	0.29	3.93	0.021	2.68	0.15
Manes.02G079700	-0.78	0.39	-1.35	0.041	-0.9	0.16	-0.91	0.14
Manes.02G080300	-1.55	0.015	-1.39	0.025	-1.62	0.0033	-1.13	0.055
Manes.02G080400	0.45	0.27	0.85	0.0037	1.27	7.6e-07	1.27	7.2e-07
Manes.02G081000	1.65	0.18	1.89	0.076	1.62	0.1	2.05	0.027
Manes.02G081100	-0.79	0.57	-1.42	0.15	-1.69	0.042	-2.57	0.00093
Manes.02G081400	-1.1	0.2	-0.93	0.25	-0.75	0.32	-1.51	0.016
Manes.02G081600	0.89	0.46	0.81	0.45	1.6	0.037	2.02	0.0053
Manes.02G081800	-0.54	0.89	-7.02	0.0016	0.26	0.93	-2.62	0.13
Manes.02G082000	1.93	0.053	2.36	0.0069	3.35	9e-06	2.1	0.011
Manes.02G083600	-1.04	0.23	-1.67	0.02	-1.53	0.013	-1.74	0.0045
Manes.02G084000	-0.75	0.42	-0.74	0.35	0.03	0.98	-1.72	0.0028
Manes.02G084600	1.46	0.025	1.13	0.091	-0.13	0.9	1.16	0.049
Manes.02G085400	1.37	0.02	1.24	0.029	0.6	0.34	0.57	0.34
Manes.02G085700	-1.21	0.29	-0.89	0.42	-1.77	0.027	-1.22	0.15
Manes.02G085800	-0.42	0.67	-1.1	0.079	-1.83	0.00028	-1.03	0.062
Manes.02G085900	-0.97	0.24	-0.93	0.22	-0.99	0.11	-1.76	0.0022
Manes.02G086100	3.1	0.26	3.77	0.095	2.05	0.39	3.99	0.044
Manes.02G086300	0.74	0.51	1.33	0.084	2.89	1e-06	2.1	0.0008
Manes.02G086800	-1.45	0.37	-1.36	0.34	-2.99	0.0044	-3.24	0.0021
Manes.02G087600	1.78	0.18	1.65	0.18	2.96	0.0015	1.47	0.17
Manes.02G089000	1.33	0.39	1.62	0.19	3.04	0.0013	3.04	0.0014
Manes.02G089600	2.06	0.036	2.03	0.028	3.82	2.6e-07	2.79	0.00038
Manes.02G090000	0.73	0.18	0.88	0.053	0.74	0.09	1.17	0.0026
Manes.02G091800	-0.34	0.83	-0.84	0.39	-0.76	0.37	-1.64	0.021
Manes.02G092700	0	1	-0.51	0.47	-0.13	0.87	-1.07	0.034
Manes.02G092800	0.4	0.7	-0.88	0.19	-0.82	0.18	-1.55	0.0035
Manes.02G093800	-0.74	0.24	-0.55	0.38	-1.02	0.028	-0.47	0.37
Manes.02G094900	-2.98	0.0016	-3.08	0.00073	-4.25	2.1e-07	-4.33	1.2e-07
Manes.02G095700	-0.74	0.045	-0.53	0.17	-0.83	0.0078	-1.15	9e-05
Manes.02G096600	-0.96	0.083	-1.06	0.031	-1.13	0.012	-0.84	0.072
Manes.02G096900	1.41	0.42	-0.81	0.65	2.32	0.044	1.85	0.12
Manes.02G097400	1.28	0.099	1.06	0.16	1.78	0.0029	1.97	0.00084
Manes.02G098200	-3.96	0.023	-4.1	0.012	-5.11	0.00041	-4.11	0.006
Manes.02G098700	0.92	0.39	0.99	0.27	2.26	0.00041	2.34	0.00025
Manes.02G099800	-0.47	0.68	-0.51	0.6	-0.67	0.36	-1.38	0.028
Manes.02G100300	0.6	0.58	0.67	0.44	0.38	0.67	1.78	0.0027
Manes.02G101600	-0.66	0.35	-0.3	0.69	-1.01	0.035	-0.79	0.11
Manes.02G102100	0.42	0.9	-1.86	0.3	-2.55	0.082	-3.2	0.021
Manes.02G102900	-0.53	0.51	-0.84	0.15	-1.02	0.041	-0.6	0.27
Manes.02G104700	-1.41	0.55	-1.27	0.54	-3.45	0.012	-1.91	0.21
Manes.02G105500	1.96	0.44	2.97	0.1	3.56	0.018	3.03	0.052
Manes.02G105700	1.04	0.61	-3.69	0.018	-4.56	0.0007	-4.65	0.00086
Manes.02G105800	-0.1	0.95	-0.74	0.31	-1.12	0.051	-1.15	0.043
Manes.02G105900	-0.08	0.97	-0.52	0.6	-1.67	0.0089	-1.54	0.017
Manes.02G107100	2.12	0.079	3.4	0.00048	4.8	3.7e-08	4.19	2.4e-06
Manes.02G108000	-0.3	0.82	-1.41	0.048	-0.39	0.63	-1.23	0.043
Manes.02G109300	-1.07	0.12	-1.12	0.071	-1.13	0.044	-1.44	0.0065
Manes.02G109900	0.06	0.99	-0.62	0.75	-1.82	0.14	-2.76	0.013
Manes.02G112300	5.03	0.024	2.79	0.31	5.78	0.0019	6.58	0.00031
Manes.02G112400	0.64	0.61	1.01	0.27	2.39	0.00029	2.31	0.00054
Manes.02G112900	0.43	0.87	-1.43	0.32	-2.2	0.05	-2.15	0.052
Manes.02G113500	1.22	0.041	1.36	0.012	1.59	0.001	1.45	0.0032
Manes.02G113800	0.57	0.42	0.54	0.39	0.71	0.16	1.52	0.00032
Manes.02G114200	-0.87	0.1	-0.64	0.24	-0.99	0.02	-1.14	0.0056
Manes.02G114800	0.68	0.47	0.94	0.19	1.54	0.006	0.79	0.21
Manes.02G114900	-0.42	0.84	-0.52	0.74	-0.3	0.84	-1.87	0.049
Manes.02G115000	-0.47	0.64	-0.81	0.25	-1.57	0.0028	-1.16	0.038
Manes.02G115200	-1.32	0.063	-1.32	0.049	-0.45	0.55	-0.92	0.14
Manes.02G115400	0.56	0.81	1.37	0.35	3.09	0.0031	0.95	0.46
Manes.02G116000	1.55	0.41	2.13	0.14	2.17	0.085	2.52	0.035
Manes.02G118800	0.15	0.9	0.94	0.1	0.81	0.14	1.54	0.0011
Manes.02G118900	-1.37	0.2	-1.8	0.049	-1.43	0.089	-1.55	0.057
Manes.02G119100	0.31	0.81	-0.97	0.19	1.37	0.017	0.79	0.21
Manes.02G120000	0.51	0.8	1.57	0.17	3.04	0.00049	2.15	0.021
Manes.02G120700	0.63	0.73	1.43	0.21	3.13	0.00022	0.61	0.59
Manes.02G121700	-0.07	0.97	0.14	0.9	1.37	0.014	-0.31	0.67
Manes.02G121800	-0.43	0.61	-0.51	0.45	-1.29	0.006	-0.82	0.11
Manes.02G122300	-1.39	0.55	-2.86	0.074	-1.96	0.2	-3.27	0.017
Manes.02G122500	-1.13	0.2	-0.95	0.25	-0.18	0.87	-1.48	0.023
Manes.02G122700	0.31	0.92	1.78	0.22	5.11	7.9e-07	1.61	0.21
Manes.02G122800	-0.55	0.15	-0.44	0.24	-1.2	6.8e-06	-1.07	8.9e-05
Manes.02G124200	-0.16	0.94	-1	0.31	-1.01	0.24	-1.82	0.015
Manes.02G124300	0.41	0.7	0.93	0.18	1.05	0.057	1.32	0.011
Manes.02G124400	0.05	0.97	-0.59	0.39	-1.15	0.023	-0.97	0.059
Manes.02G124600	-2.82	0.0017	-2.89	0.00083	-2.27	0.0078	-2.87	0.00044
Manes.02G124700	-6.25	4.4e-06	-5.05	0.00011	-4.21	0.00038	-5.31	7.7e-06
Manes.02G124800	-4.82	1.8e-06	-5.07	2.4e-07	-3.27	0.0012	-5.49	4.8e-09
Manes.02G125200	-5.92	3.9e-13	-5.74	4.4e-12	-6.39	2e-16	-5.69	3.6e-13
Manes.02G125400	0.53	0.5	1.08	0.038	1.46	0.001	1.12	0.017
Manes.02G125500	0.64	0.42	1.02	0.079	1.62	0.0006	1.31	0.008
Manes.02G126500	1.83	0.012	1.59	0.03	1.17	0.1	1.25	0.069
Manes.02G126600	2.3	0.00012	2.46	1.9e-05	3.09	6.2e-09	3	2e-08
Manes.02G127400	-0.78	0.31	-0.84	0.2	-0.16	0.85	-1.1	0.038
Manes.02G127900	-1.19	0.092	-1.3	0.04	-1.3	0.024	-1.9	0.00038
Manes.02G128000	-3.09	0.00011	-1.61	0.082	-3.23	9.4e-06	-2.44	0.0015
Manes.02G128600	1.25	0.014	1.19	0.014	0.73	0.15	0.57	0.27
Manes.02G129800	0.21	0.94	0.51	0.81	2.35	0.038	1	0.45
Manes.02G130000	0.86	0.6	2.46	0.012	1.84	0.058	1.47	0.14
Manes.02G130300	-1.49	0.35	-2.55	0.029	-3.4	0.00078	-3.01	0.0037
Manes.02G130500	-1.59	0.03	-2.09	0.0016	-0.31	0.74	0	1
Manes.02G130900	1	0.32	1.62	0.027	1.57	0.021	2.1	0.0011
Manes.02G131000	4.05	0.0036	5.22	3.2e-05	6.17	1.1e-07	6.75	5e-09
Manes.02G132100	2.03	0.069	2.8	0.0031	2.01	0.034	1.79	0.063
Manes.02G132500	0.84	0.084	1.14	0.0051	0.4	0.42	1.11	0.0037
Manes.02G133400	0.58	0.29	0.18	0.8	0.88	0.022	1.2	0.00081
Manes.02G135200	2.22	0.038	2.88	0.0019	2.42	0.0068	2.27	0.012
Manes.02G135900	2.57	5.9e-05	2.43	0.00012	2.39	6.3e-05	2.95	3.6e-07
Manes.02G136700	-0.94	0.55	-1.41	0.25	-1.49	0.14	-1.89	0.048
Manes.02G136800	1.66	0.00072	1.75	0.0002	2.81	1.4e-11	2.18	3.9e-07
Manes.02G137600	1.99	0.068	1.88	0.069	3.55	1.5e-05	3.21	0.00013
Manes.02G138200	-0.63	0.33	-1.03	0.029	-0.42	0.44	-0.47	0.33
Manes.02G138800	1.32	0.027	1.33	0.017	0.41	0.55	0.86	0.12
Manes.02G139900	2.81	0.15	4.78	0.0011	7.26	1.4e-08	5.94	6.4e-06
Manes.02G140100	4.31	0.037	4.03	0.048	3.37	0.078	4.06	0.022
Manes.02G140400	0.68	0.25	0.43	0.48	1.07	0.0093	1.37	0.00052
Manes.02G140800	3.9	0.0081	4.26	0.0019	4.63	0.00019	5.82	1.1e-06
Manes.02G140900	2.65	0.12	4.28	0.001	4.23	0.00045	5.6	1.1e-06
Manes.02G141200	0.41	0.85	1.4	0.22	2.07	0.023	1.69	0.07
Manes.02G141400	5.8	0.0022	7.07	4.5e-05	7.15	1.2e-05	6.21	0.00023
Manes.02G141900	0.46	0.64	1.08	0.078	0.73	0.23	1.21	0.023
Manes.02G142600	0.28	0.87	0.89	0.36	1.41	0.061	1.82	0.0095
Manes.02G143200	0.25	0.9	0.91	0.4	1.71	0.031	1.46	0.071
Manes.02G143300	-1.04	0.57	-2	0.12	-0.08	0.97	-2.71	0.011
Manes.02G144300	0.77	0.37	0.57	0.5	0.73	0.27	1.53	0.0056
Manes.02G146000	1.7	0.18	3.18	0.00081	1.71	0.095	1.65	0.1
Manes.02G146500	-0.78	0.047	-0.84	0.019	-1.09	0.00047	-0.92	0.0043
Manes.02G148200	-0.83	0.36	-1.6	0.019	-2.42	2.3e-05	-1.99	0.00061
Manes.02G148800	-0.55	0.75	-1.1	0.33	-0.51	0.68	-1.73	0.048
Manes.02G149300	0.25	0.94	1.38	0.45	2.39	0.074	2.97	0.018
Manes.02G150200	1.98	0.0083	1.77	0.017	3.54	3.7e-09	3.87	8.9e-11
Manes.02G150400	2.92	0.00025	2.47	0.0024	4.62	1.4e-11	4.99	1.9e-13
Manes.02G150900	2.9	0.17	5.39	0.00059	3.62	0.025	2.85	0.087
Manes.02G151000	2.21	0.16	4.5	0.00011	3.89	0.00053	3.43	0.0031
Manes.02G151100	0.55	0.82	2.04	0.11	3.42	0.00094	2.48	0.024
Manes.02G151300	5.83	0.0064	8.06	1.9e-05	7.47	3.7e-05	9.09	2.7e-07
Manes.02G151400	3.44	1.1e-07	3.81	1.7e-09	2.73	1.8e-05	2.78	1.4e-05
Manes.02G152000	-0.36	0.73	-0.65	0.38	-1.52	0.0031	-0.68	0.25
Manes.02G152100	0.68	0.29	0.69	0.21	0.49	0.36	1.05	0.017
Manes.02G152600	0.63	0.39	1.27	0.0098	0.51	0.37	0.47	0.39
Manes.02G152700	-0.97	0.15	-0.4	0.63	-0.74	0.18	-1.18	0.021
Manes.02G153100	2.02	0.0088	1.76	0.022	3.71	1.7e-09	3.87	3.1e-10
Manes.02G153300	-0.34	0.75	-0.47	0.55	-0.76	0.21	-1.14	0.034
Manes.02G154800	0.06	0.97	0.19	0.85	1.22	0.016	0.3	0.64
Manes.02G155300	0.01	1	-0.32	0.82	-1.68	0.026	-0.68	0.43
Manes.02G155400	1.09	0.11	1.52	0.0078	1.43	0.0078	1.11	0.047
Manes.02G155500	-0.4	0.69	-0.47	0.55	-1.48	0.004	-0.58	0.34
Manes.02G155600	1.39	0.041	1.69	0.0049	1.74	0.0016	1.35	0.021
Manes.02G155900	1.71	0.12	1.37	0.21	3.05	0.00013	2.74	0.0008
Manes.02G156100	-0.06	0.97	-1.31	0.026	-0.37	0.62	-1.26	0.019
Manes.02G156300	0.38	0.79	0	1	1.53	0.018	1.74	0.0055
Manes.02G156500	-0.74	0.69	-2.64	0.012	-2.41	0.013	-2.83	0.0027
Manes.02G156800	0.28	0.85	0.81	0.37	2.17	0.00041	1.48	0.025
Manes.02G156900	0.1	0.94	0.12	0.9	1.01	0.037	0.81	0.11
Manes.02G157300	-0.54	0.71	-0.34	0.8	-2.07	0.0038	-0.45	0.63
Manes.02G157400	-1.55	0.1	-1.4	0.12	-0.22	0.86	-1.8	0.017
Manes.02G157500	-2.03	0.072	-2.02	0.055	0.49	0.72	-1.89	0.048
Manes.02G158400	1.2	0.15	1.43	0.046	1.42	0.031	1.31	0.047
Manes.02G160300	-1.24	0.16	-2.95	0.00015	-2.35	0.00022	-2.15	0.00088
Manes.02G160700	-1.34	0.57	-2.73	0.082	-4.21	0.0011	-3.53	0.0082
Manes.02G161200	-0.72	0.31	-0.59	0.38	-0.24	0.75	-1.1	0.024
Manes.02G161300	-0.86	0.054	-0.8	0.062	-1.63	1.4e-06	-1.02	0.0053
Manes.02G161700	1.22	0.57	0.39	0.88	2.81	0.02	2.01	0.12
Manes.02G162200	0.89	0.26	0.4	0.65	1.21	0.033	0.97	0.097
Manes.02G162300	-0.36	0.85	-0.91	0.41	-1.3	0.14	-1.8	0.024
Manes.02G162500	-0.34	0.93	-2.26	0.25	-5.85	0.0019	-7.51	0.00011
Manes.02G163300	0.87	0.023	0.73	0.057	0.75	0.03	1.11	0.00048
Manes.02G163400	0.57	0.65	0.54	0.62	0.79	0.34	1.47	0.033
Manes.02G163900	-1.81	0.014	-0.99	0.24	-2.49	3.9e-05	-1.37	0.043
Manes.02G165000	-0.33	0.69	-0.6	0.3	-1.1	0.012	-0.82	0.071
Manes.02G166100	-2.23	0.066	-1.46	0.25	-1.7	0.11	-2.3	0.022
Manes.02G167100	0.65	0.44	1.04	0.091	1.29	0.014	0.89	0.11
Manes.02G167300	1.9	0.49	3.31	0.083	3.83	0.022	1.4	0.49
Manes.02G168100	0.43	0.66	0.53	0.49	0.84	0.14	1.13	0.033
Manes.02G169400	-1.12	0.43	-1.16	0.33	-2.44	0.0055	-0.81	0.44
Manes.02G170200	3.46	0.038	4.75	0.00076	6.98	1.5e-08	6.31	4.7e-07
Manes.02G170500	6.8	0.00013	6.99	4.9e-05	9.08	6.9e-09	8.13	3.3e-07
Manes.02G170600	2.03	0.18	1.14	0.51	3.06	0.005	1.66	0.18
Manes.02G171000	0.81	0.64	0.64	0.69	1.97	0.044	1.91	0.05
Manes.02G171400	2.34	0.099	2.53	0.047	5.18	1.3e-07	4.28	2.4e-05
Manes.02G172600	-0.54	0.58	-0.47	0.58	-1.73	0.0011	-0.91	0.13
Manes.02G172700	1.78	0.034	1.76	0.026	0.65	0.49	0.74	0.39
Manes.02G172800	0.28	0.72	0.05	0.96	1	0.013	0.42	0.37
Manes.02G173000	1.15	0.19	1.67	0.015	2.74	2.8e-06	3.09	8.5e-08
Manes.02G173500	2.37	0.018	1.68	0.11	2.77	0.00096	2.88	0.00059
Manes.02G175400	-3.28	0.046	-4.91	0.00048	-1.07	0.57	-4.1	0.0024
Manes.02G175700	2.47	0.39	2.6	0.28	6.29	0.0001	5.63	0.00074
Manes.02G176100	0.4	0.74	0.06	0.97	1.54	0.0086	1.36	0.023
Manes.02G176500	5.67	0.026	5.29	0.032	4.03	0.099	4.71	0.04
Manes.02G176900	3.59	0.12	3.7	0.075	5.93	0.00037	3.65	0.048
Manes.02G177200	1.53	0.39	2.87	0.013	3.82	7.5e-05	2.4	0.028
Manes.02G177800	0.83	0.16	1.62	0.0002	0.91	0.049	1.29	0.0026
Manes.02G177900	-0.3	0.88	-0.44	0.76	-1.26	0.17	-2.13	0.0074
Manes.02G179700	1.33	0.016	1.29	0.014	0.35	0.61	0.66	0.23
Manes.02G180000	-0.66	0.58	-1.96	0.0081	-1.28	0.082	-2	0.0029
Manes.02G180600	-0.39	0.67	-0.71	0.27	-0.69	0.22	-1.11	0.027
Manes.02G181400	1.4	0.088	1.69	0.017	0.83	0.29	1.9	0.0027
Manes.02G181500	1.4	0.32	2.23	0.031	0.95	0.42	2.12	0.025
Manes.02G183800	0.27	0.79	0.63	0.31	1.19	0.01	0.46	0.4
Manes.02G184000	-0.65	0.13	-0.72	0.056	-0.8	0.017	-1.25	4.3e-05
Manes.02G186300	-1.05	0.39	-1.46	0.13	0.04	0.98	-2.14	0.0066
Manes.02G189400	0.41	0.64	0.85	0.14	1.43	0.0017	0.93	0.059
Manes.02G189600	3.53	0.0016	4.2	4.9e-05	4.79	6.9e-07	4.63	1.9e-06
Manes.02G190900	1.48	0.034	1.6	0.012	2.26	4.1e-05	2.51	4.1e-06
Manes.02G194200	0.97	0.25	1.13	0.11	0.74	0.3	1.56	0.0078
Manes.02G194800	1.82	0.00058	0.85	0.19	0.89	0.12	1.32	0.0099
Manes.02G195000	1.95	0.47	-1.23	0.68	-5.73	0.0099	-3.83	0.088
Manes.02G195600	-0.34	0.88	-0.73	0.62	-1.96	0.043	-1.89	0.049
Manes.02G196100	0.16	0.97	-0.35	0.9	-3.44	0.021	-3.12	0.036
Manes.02G196900	-0.67	0.43	-0.86	0.19	-1.15	0.034	-1.15	0.034
Manes.02G198300	0.82	0.33	1.24	0.047	1.74	0.00099	1.81	0.0006
Manes.02G198500	-0.66	0.27	-0.68	0.19	-0.77	0.082	-1.24	0.0021
Manes.02G198600	-0.43	0.76	0.56	0.61	1.82	0.0077	0.36	0.69
Manes.02G199100	-0.62	0.55	-1.3	0.078	-0.94	0.16	-1.26	0.046
Manes.02G199200	-1.09	0.034	-1.5	0.00073	-1.23	0.0044	-1.31	0.0021
Manes.02G199400	1.2	0.052	1.9	0.00018	1.66	0.00068	1.68	0.00059
Manes.02G202700	0.57	0.48	0.77	0.22	1.5	0.0013	1.05	0.037
Manes.02G203300	1.53	0.54	3.25	0.037	4.38	0.00078	3.75	0.0057
Manes.02G203500	0.28	0.86	-0.22	0.88	1.7	0.011	0.69	0.38
Manes.02G204100	0.71	0.42	0.57	0.48	1.52	0.0042	0.52	0.42
Manes.02G204700	1.77	0.18	1.9	0.11	2.87	0.002	1.73	0.097
Manes.02G205700	0.31	0.83	0.65	0.47	1.44	0.023	1.33	0.036
Manes.02G209000	1.45	0.001	1.43	0.00089	0.55	0.27	0.9	0.04
Manes.02G210100	1.4	0.14	1.72	0.03	2.51	0.00015	1.65	0.023
Manes.02G210400	1.03	0.56	-0.17	0.94	2.54	0.0094	1.68	0.11
Manes.02G211600	0.76	0.078	0.86	0.023	0.86	0.014	1.01	0.0026
Manes.02G213600	-0.65	0.71	-2.72	0.017	-1.51	0.13	-1.72	0.072
Manes.02G214000	-0.12	0.97	-1.65	0.3	-5.23	4.6e-05	-3.36	0.0058
Manes.02G216600	1.42	0.74	3.31	0.22	7.44	0.00021	4.48	0.043
Manes.02G217900	0.81	0.26	0.4	0.61	1.5	0.0019	1.39	0.0047
Manes.02G218100	1.55	0.032	1.65	0.013	0.36	0.69	1.45	0.021
Manes.02G223000	-0.76	0.41	-0.9	0.23	-0.56	0.45	-1.81	0.0012
Manes.02G224400	1.27	0.51	-1.55	0.33	-1.94	0.13	-2.54	0.037
Manes.02G226700	0.54	0.029	0.78	0.0002	1	6.2e-08	0.97	1.7e-07
Manes.03G000800	-0.28	0.76	-0.61	0.3	-1.06	0.017	-1.26	0.0034
Manes.03G002100	0.61	0.42	0.78	0.19	0.24	0.74	1.04	0.03
Manes.03G002900	1.39	0.077	1.46	0.04	0.67	0.4	1.44	0.026
Manes.03G003500	1.03	0.29	1.69	0.018	2.4	9.9e-05	2.35	0.00016
Manes.03G004300	0.55	0.43	1.09	0.02	0.55	0.28	0.86	0.058
Manes.03G004500	1.54	0.013	1.69	0.0032	2.08	5.4e-05	1.92	0.00026
Manes.03G005000	-0.95	0.43	-1.94	0.031	-0.55	0.58	-0.45	0.63
Manes.03G005400	-0.73	0.56	-0.98	0.33	-0.71	0.44	-1.72	0.022
Manes.03G006000	1.35	0.004	1.83	1.3e-05	1.5	0.00028	1.66	4.3e-05
Manes.03G007800	-1.04	0.51	-2.63	0.034	-1.18	0.28	-0.34	0.79
Manes.03G007900	0.83	0.21	0.87	0.13	0.9	0.081	1.41	0.0023
Manes.03G008000	0.52	0.51	0.62	0.32	1.02	0.033	1.48	0.0009
Manes.03G008700	0.06	0.97	-0.24	0.83	1.23	0.032	0.6	0.35
Manes.03G009000	-0.3	0.75	-1.01	0.055	-0.54	0.33	-1.32	0.0034
Manes.03G009300	2.52	0.15	2.1	0.22	4.5	0.00028	5.23	1.7e-05
Manes.03G009500	3.11	0.0036	4.04	2.8e-05	6.25	6.1e-13	5.28	2.7e-09
Manes.03G010300	-1.27	0.00034	-0.92	0.013	-1.12	0.00067	-1.08	0.0011
Manes.03G010800	-1.12	0.0016	-1	0.0049	-1.5	7.6e-07	-1.67	3.3e-08
Manes.03G011200	-0.13	0.95	-1.6	0.08	-1.07	0.23	-2.3	0.0025
Manes.03G011400	0.98	0.063	1.26	0.0054	0.68	0.17	1.15	0.0072
Manes.03G011600	0.01	1	-0.18	0.88	1.51	0.0089	-0.07	0.94
Manes.03G011800	1.51	0.054	2.03	0.0025	2.36	0.00011	2.09	0.00084
Manes.03G012100	3.94	4.6e-05	3.8	7.2e-05	3.69	4.3e-05	2.52	0.01
Manes.03G012600	1.78	0.21	-0.43	0.84	2.49	0.016	3.23	0.00098
Manes.03G014100	0.82	0.11	0.62	0.23	1.62	1.1e-05	1.6	1.7e-05
Manes.03G015200	3	0.24	4.04	0.035	5.96	6.9e-05	4.46	0.0064
Manes.03G016500	-0.17	0.89	-0.39	0.61	-0.4	0.55	-1.08	0.033
Manes.03G017200	-0.68	0.17	-1.26	0.0016	-0.79	0.033	-1.44	2.9e-05
Manes.03G018200	-1.61	0.28	-1.18	0.41	-0.57	0.71	-2.67	0.0085
Manes.03G018600	1.89	0.0043	1.09	0.15	1.7	0.0049	1.64	0.0074
Manes.03G019200	-3.07	0.0075	-2.96	0.0088	-3.75	0.00013	-3.68	0.00021
Manes.03G019400	2.07	0.28	3.98	0.0031	3.76	0.003	3.7	0.0037
Manes.03G019700	1.32	0.044	1.78	0.0016	1.41	0.012	1.35	0.015
Manes.03G019800	1.36	0.039	1.24	0.051	0.61	0.38	1.4	0.012
Manes.03G023400	-0.33	0.79	-0.9	0.23	-1.22	0.045	-1.89	0.00075
Manes.03G023700	-1.03	0.02	-0.69	0.15	-0.57	0.2	-0.71	0.078
Manes.03G023800	-1.03	0.46	-2.17	0.028	-2.93	0.0005	-3.24	0.00014
Manes.03G024100	-0.51	0.39	-0.4	0.47	-0.84	0.034	-1.28	0.00041
Manes.03G026800	1.32	0.079	1.6	0.014	3.22	1.9e-09	2.42	1.5e-05
Manes.03G027200	0.68	0.74	-1.05	0.49	-2.3	0.031	-2.62	0.012
Manes.03G027900	3.24	0.014	2.79	0.032	1.73	0.2	2.37	0.054
Manes.03G028200	-0.34	0.7	-0.44	0.52	-1.07	0.021	-1.07	0.021
Manes.03G028500	-0.51	0.39	-0.72	0.12	-0.63	0.13	-1.25	0.00059
Manes.03G029300	0	1	-0.35	0.61	1.03	0.014	1.13	0.0058
Manes.03G029600	-2.67	1.5e-05	-2.03	0.0015	-3.45	5.4e-10	-2.27	0.00012
Manes.03G031800	-0.37	0.62	-0.17	0.83	-1.29	0.00092	-0.49	0.29
Manes.03G032100	0.29	0.74	-0.53	0.37	-0.92	0.039	-1.25	0.0031
Manes.03G034900	-1.14	0.25	-1.7	0.028	0.3	0.78	-0.38	0.67
Manes.03G035500	-1.48	0.02	-1.43	0.018	-1.82	0.00058	-1.11	0.054
Manes.03G036300	2.15	0.071	2.08	0.063	2.52	0.0092	2.55	0.008
Manes.03G037300	0.03	0.98	0.08	0.93	1	0.024	0.86	0.055
Manes.03G038100	0.52	0.39	1.14	0.0044	0.81	0.046	1.18	0.0015
Manes.03G038300	0.86	0.45	0.22	0.88	1.87	0.0063	2.23	0.00071
Manes.03G038900	0.61	0.76	0.67	0.67	2.17	0.026	2.17	0.024
Manes.03G039500	0.17	0.93	-1.05	0.3	-1.83	0.017	-1.51	0.054
Manes.03G039700	0.84	0.42	0.84	0.34	2.99	4.1e-07	1.82	0.0048
Manes.03G040000	2.46	0.05	3.25	0.0025	3.72	9.7e-05	2.33	0.029
Manes.03G040200	2.4	6e-06	2.56	6.2e-07	2.12	2.6e-05	2.58	1.7e-07
Manes.03G040800	5.62	0.012	7.33	0.00017	8.52	2.1e-06	7.8	1.9e-05
Manes.03G041000	0.53	0.81	-3.43	0.016	-1.98	0.082	-2.96	0.0082
Manes.03G041200	-0.79	0.56	-0.61	0.63	-1.18	0.19	-1.67	0.041
Manes.03G041300	1.65	0.0021	2.32	1.2e-06	2.12	5e-06	1.32	0.009
Manes.03G041400	0.56	0.6	0.71	0.4	1.35	0.028	1.51	0.012
Manes.03G041700	0.85	0.34	0.57	0.53	1.36	0.022	1.02	0.1
Manes.03G041800	1.59	0.046	1.73	0.018	1.85	0.0039	2.28	0.00021
Manes.03G041900	-1.01	0.3	-1.91	0.0092	-1.91	0.0032	-1.44	0.034
Manes.03G042000	-0.58	0.23	-0.6	0.15	-1.14	0.00049	-0.53	0.15
Manes.03G042500	2.39	0.052	1.61	0.22	3.74	9e-05	1.68	0.13
Manes.03G042700	-0.58	0.49	0.07	0.95	-0.41	0.55	-1.05	0.047
Manes.03G044000	-1.11	0.41	-1.51	0.14	-1.12	0.26	-2.15	0.011
Manes.03G044100	2.11	0.42	5.24	0.0018	5.17	0.00099	3.95	0.017
Manes.03G044400	-0.32	0.87	-1.92	0.035	-0.46	0.7	-2.03	0.014
Manes.03G044500	0.51	0.74	-0.31	0.83	-1.58	0.05	-1.05	0.22
Manes.03G045500	3.11	0.0032	1.13	0.47	1.53	0.18	1.3	0.26
Manes.03G045600	3.45	0.049	2.02	0.3	2.74	0.086	3.09	0.043
Manes.03G047200	0.41	0.82	1.02	0.34	1.79	0.027	1.3	0.13
Manes.03G047300	-2.32	0.14	-3.91	0.0042	-2.58	0.039	-3.96	0.001
Manes.03G048300	1.67	0.0045	1.6	0.0055	1.24	0.028	1.2	0.032
Manes.03G049100	0.78	0.063	1.04	0.0041	0.9	0.009	0.85	0.014
Manes.03G049500	-4.31	0.025	-6.08	0.00026	-3.17	0.079	-6.68	1.7e-05
Manes.03G049600	-4.47	0.0011	-6.54	2.7e-05	-5.54	5.9e-06	-7.06	3.6e-07
Manes.03G049700	1.47	0.0067	1.01	0.081	2.02	8e-06	2.02	8.9e-06
Manes.03G050200	-1.61	0.089	-1.93	0.027	-0.38	0.72	-0.87	0.29
Manes.03G050300	-1.94	0.017	-1.55	0.059	-1.13	0.15	-1.36	0.063
Manes.03G051000	4.5	0.0009	3.73	0.0075	2.82	0.041	3.02	0.025
Manes.03G051300	2.79	0.0099	2.71	0.0091	3.47	0.00013	4.2	2e-06
Manes.03G052500	1.11	0.25	1.17	0.16	1.58	0.022	0.29	0.76
Manes.03G053500	2.4	0.032	1.89	0.098	1.2	0.3	1.55	0.14
Manes.03G053700	3.17	4.8e-12	2.8	1.5e-09	2.09	6.8e-06	2.33	3.6e-07
Manes.03G055500	-1.15	0.00048	-1.17	0.00022	-0.88	0.0052	-1.12	0.0002
Manes.03G056100	4.29	0.31	6.65	0.032	8.06	0.003	5.35	0.07
Manes.03G056800	1.15	0.36	1.39	0.17	1.85	0.028	2	0.015
Manes.03G057100	2.65	2.8e-05	2.71	1.1e-05	2.69	4.3e-06	2.71	3.9e-06
Manes.03G058500	-1.53	0.045	-0.42	0.7	-1.86	0.0029	-0.89	0.21
Manes.03G059000	-0.54	0.31	-0.89	0.025	-0.91	0.0096	-1.07	0.0018
Manes.03G059300	0.13	0.96	-1.58	0.11	-0.81	0.43	-1.9	0.023
Manes.03G059600	-1.5	0.044	-0.93	0.25	-1.01	0.15	-1.79	0.0036
Manes.03G059800	6.06	0.0009	5.76	0.0013	6.61	4.6e-05	6.28	0.00014
Manes.03G060600	2.78	0.0077	2.82	0.0046	4.14	1.6e-06	4.59	7.1e-08
Manes.03G061000	0.98	0.18	0.76	0.29	1.06	0.062	1.2	0.027
Manes.03G061400	0.28	0.85	0.81	0.35	1.49	0.016	1.2	0.062
Manes.03G062300	-1.58	0.043	-1.18	0.14	-1.78	0.0064	-2.69	1.1e-05
Manes.03G064300	0.94	0.08	1.12	0.017	1.26	0.0026	1.28	0.0022
Manes.03G064400	-0.39	0.88	-1.73	0.21	-2.94	0.0071	-3.13	0.0038
Manes.03G065300	-0.53	0.7	-0.71	0.5	-1.1	0.18	-1.56	0.035
Manes.03G066700	0.78	0.62	-0.18	0.92	-1.3	0.19	-2.22	0.011
Manes.03G067900	-0.49	0.7	-0.69	0.47	-0.74	0.35	-1.39	0.041
Manes.03G069800	0.01	0.99	-0.49	0.53	-1.17	0.027	-0.64	0.27
Manes.03G071500	-1.37	0.034	-1.44	0.017	-0.71	0.27	-1.43	0.0085
Manes.03G072000	3.2	0.011	3.38	0.0045	2.5	0.035	2.07	0.092
Manes.03G077000	0.05	0.96	0.34	0.54	1.03	0.0038	1.11	0.0016
Manes.03G077600	-1.01	0.31	-1.29	0.11	-2.46	0.00014	-2.36	0.00033
Manes.03G077700	-0.57	0.44	-0.87	0.11	-1.12	0.015	-0.88	0.066
Manes.03G078000	-0.96	0.75	-4.34	0.027	-2.46	0.15	-3.72	0.021
Manes.03G079000	-0.65	0.39	-0.53	0.44	0.31	0.65	-1	0.044
Manes.03G079400	0.71	0.8	3.03	0.034	2.7	0.045	2.98	0.023
Manes.03G079600	0.49	0.13	0.53	0.059	0.91	5.4e-05	1.24	1.4e-08
Manes.03G080200	-0.87	0.24	-0.91	0.16	-1	0.069	-1.36	0.008
Manes.03G081100	-0.04	0.98	-0.32	0.74	-1.16	0.035	-0.87	0.12
Manes.03G081200	-0.57	0.67	-1.31	0.13	-1.02	0.22	-1.93	0.0062
Manes.03G083200	1.33	0.14	1.21	0.16	1.88	0.005	1.57	0.024
Manes.03G084300	2.6	0.3	1.23	0.67	3.66	0.039	3.01	0.099
Manes.03G085000	3.02	0.017	3.44	0.003	3.22	0.0029	3	0.0066
Manes.03G086700	-0.83	0.18	-1.19	0.015	-0.95	0.048	-1.59	0.00022
Manes.03G086800	0.28	0.77	0.46	0.5	1.25	0.0049	0.92	0.051
Manes.03G087000	2.89	0.0045	3.38	0.00031	2.89	0.0015	2.89	0.0016
Manes.03G089100	1.31	0.44	-0.77	0.66	-1.69	0.16	-2.17	0.05
Manes.03G089500	-0.32	0.52	-0.92	0.0038	-1.24	5e-06	-0.79	0.0073
Manes.03G090500	-1.5	0.0034	-1.24	0.016	-1.87	2.3e-05	-1.71	0.00014
Manes.03G090600	-1.14	0.00024	-0.96	0.0025	-0.5	0.15	-0.65	0.038
Manes.03G090900	-0.06	0.98	-0.68	0.67	-2.25	0.026	-1.91	0.062
Manes.03G091000	2.98	0.23	2.1	0.41	5.42	0.0012	1.19	0.6
Manes.03G091500	-0.62	0.48	-0.8	0.24	-1.21	0.026	-1.11	0.042
Manes.03G091900	1.95	0.0015	2.44	1.6e-05	3.26	3.5e-10	2.67	4.9e-07
Manes.03G092000	1.63	0.01	1.64	0.0067	2.59	5.4e-07	1.77	0.0014
Manes.03G092100	0.98	0.61	0.31	0.89	2.2	0.045	0.39	0.8
Manes.03G092200	2.81	0.015	3.39	0.0011	1.92	0.085	1.7	0.13
Manes.03G092300	0.56	0.63	0.59	0.54	1.91	0.0013	0.12	0.9
Manes.03G096600	0.65	0.55	0.4	0.71	1.17	0.081	1.44	0.023
Manes.03G097300	0.23	0.81	0.95	0.056	1.77	9.2e-06	1.14	0.0084
Manes.03G097500	-0.48	0.53	-1.07	0.033	-1.19	0.007	-1.32	0.0022
Manes.03G098100	0.14	0.94	0.77	0.49	1.58	0.05	0.22	0.84
Manes.03G100300	1.13	0.11	1.32	0.031	0.97	0.11	1.78	0.00083
Manes.03G101300	-0.72	0.36	-1.19	0.062	-0.7	0.22	-1.13	0.031
Manes.03G103600	0.45	0.61	0.57	0.41	1.22	0.011	0.92	0.068
Manes.03G103700	2.91	0.039	2.47	0.079	4.89	6.9e-06	4.59	3.1e-05
Manes.03G103900	1.19	0.24	1.77	0.023	1.65	0.025	1.93	0.0064
Manes.03G106700	-1.73	0.012	-0.66	0.41	-2.06	0.00023	-1.1	0.055
Manes.03G110600	0.11	0.94	0.28	0.78	0.51	0.48	1.2	0.038
Manes.03G110800	0.25	0.78	0.12	0.89	1.11	0.0073	0.87	0.045
Manes.03G111200	-1.13	0.046	-0.3	0.71	-1.13	0.02	-0.66	0.21
Manes.03G113100	-1.01	0.28	-1.58	0.033	-2.64	2e-05	-2.52	5.8e-05
Manes.03G116300	0.42	0.46	0.64	0.14	0.46	0.27	1	0.0035
Manes.03G116400	-3.04	0.017	-4.32	0.00011	-4.59	9.3e-06	-4.25	5.4e-05
Manes.03G117300	3.28	3.2e-06	3.43	5.3e-07	2.97	8.6e-06	2.67	9.4e-05
Manes.03G117800	6.6	0.00049	5.96	0.0017	7.64	5.2e-06	6.1	0.00052
Manes.03G118300	1	0.61	3.32	0.003	2.94	0.006	3.54	0.00062
Manes.03G118600	1.43	0.36	0.94	0.55	2.64	0.0078	2.53	0.011
Manes.03G120700	-2.62	0.19	-3.38	0.052	-5.39	0.0005	-3.85	0.01
Manes.03G121000	0.71	0.66	1.58	0.13	1.9	0.035	0.75	0.48
Manes.03G122600	0.6	0.37	0.74	0.16	0.83	0.069	1.19	0.0042
Manes.03G123200	0.61	0.61	0.57	0.58	1.6	0.016	1.32	0.053
Manes.03G123800	-0.91	0.73	0.99	0.64	3.03	0.023	0.42	0.82
Manes.03G124000	0.27	0.86	0.83	0.33	2.41	3.1e-05	1.28	0.05
Manes.03G125400	2.4	0.016	2.67	0.0037	3.53	5.9e-06	4.07	1e-07
Manes.03G125900	0.92	0.41	0.87	0.37	1.38	0.058	1.66	0.016
Manes.03G126600	-0.48	0.61	-0.89	0.16	-1.15	0.032	-1.43	0.0054
Manes.03G128100	0.31	0.92	1.56	0.32	2.2	0.073	2.73	0.018
Manes.03G129200	-0.36	0.73	-0.4	0.63	-0.98	0.088	-1.34	0.011
Manes.03G130100	0.73	0.72	1.91	0.12	2.94	0.0033	2.84	0.005
Manes.03G131900	3.05	0.06	3.32	0.024	4.04	0.0016	2.02	0.17
Manes.03G132300	3.31	0.15	3.89	0.048	7.2	3.9e-06	3.66	0.041
Manes.03G133900	0.86	0.64	-0.98	0.51	-1.78	0.11	-2.06	0.05
Manes.03G134600	0.38	0.64	0.75	0.16	1.07	0.013	0.4	0.44
Manes.03G136000	0.37	0.8	-0.08	0.96	1.06	0.16	1.36	0.049
Manes.03G136400	-0.61	0.68	-0.59	0.64	-1.46	0.084	-1.97	0.012
Manes.03G137300	2.96	0.29	4.12	0.051	6.8	5.1e-05	7.09	2.3e-05
Manes.03G137500	1.62	0.00044	1.86	1.8e-05	2.41	1.4e-09	2.41	1.4e-09
Manes.03G137700	-2.26	0.18	-2.48	0.091	-2.38	0.076	-3.73	0.0023
Manes.03G138100	0.76	0.0051	1.18	4.2e-07	1.07	1.6e-06	1.09	9.9e-07
Manes.03G138600	1.6	0.019	1.49	0.022	2.69	5.8e-07	3.11	4.8e-09
Manes.03G138900	2.3	0.079	2.28	0.061	3	0.0035	1.96	0.079
Manes.03G139000	-0.24	0.9	-0.28	0.84	-1.58	0.037	-0.83	0.32
Manes.03G139100	1.36	0.059	1.17	0.098	1.28	0.039	0.95	0.14
Manes.03G140100	0.58	0.39	0.93	0.06	1.72	1.7e-05	1.45	0.00046
Manes.03G141100	0.82	0.73	-0.28	0.91	-2.19	0.091	-2.86	0.018
Manes.03G141300	1.33	0.18	0.47	0.71	1.42	0.07	2.23	0.0017
Manes.03G142500	2.78	9e-05	3.24	1.2e-06	2.68	4.5e-05	3.83	1.2e-09
Manes.03G142900	1.17	0.29	0.61	0.61	0.74	0.44	2.44	0.00062
Manes.03G143600	-0.83	0.51	-0.6	0.61	-1.64	0.033	-0.15	0.88
Manes.03G144000	-1.16	0.19	-0.83	0.35	-0.65	0.43	-1.51	0.023
Manes.03G144100	0.53	0.67	0.61	0.55	1.03	0.16	1.35	0.044
Manes.03G144400	1.37	0.014	1.53	0.0027	1.75	0.00016	1.48	0.0022
Manes.03G144700	-1.49	0.14	-0.93	0.38	-1.71	0.033	-0.62	0.51
Manes.03G145300	0.93	0.014	1	0.0048	1.25	5.4e-05	1.03	0.0015
Manes.03G145800	-0.87	0.33	-1.15	0.12	-1.3	0.032	-0.97	0.12
Manes.03G148000	1.66	0.17	1.97	0.052	2.53	0.0033	2.73	0.0014
Manes.03G149600	-1.77	0.19	-1.63	0.18	-0.77	0.57	-2.58	0.0087
Manes.03G150300	-0.98	0.00048	-1.08	5.7e-05	-2.11	1.4e-18	-1.51	4.2e-10
Manes.03G150700	1.38	0.53	-1.51	0.5	3.57	0.0032	2.61	0.044
Manes.03G150800	1.99	0.18	1.04	0.54	3.27	0.0018	1.89	0.11
Manes.03G150900	3.22	0.18	2.01	0.43	5.38	0.0016	2.52	0.2
Manes.03G151000	4.51	0.059	2.89	0.28	5.95	0.0017	4.94	0.013
Manes.03G151200	1.98	0.049	0.5	0.75	2.65	0.00087	1.49	0.098
Manes.03G151300	1.56	0.27	0.27	0.89	2.93	0.0019	1.24	0.26
Manes.03G151600	1.85	0.088	0.73	0.6	4.73	5.6e-10	3.51	1.1e-05
Manes.03G151700	3.51	0.0085	1.57	0.35	5.54	4.1e-07	3.99	0.00055
Manes.03G151900	1.96	0.46	0.73	0.81	3.94	0.017	2.13	0.24
Manes.03G152100	1.53	0.16	0.42	0.78	2.53	0.0012	1.58	0.064
Manes.03G152900	0.09	0.99	-1.26	0.8	-8.84	0.0026	-4.87	0.091
Manes.03G155300	3.44	0.01	3.37	0.0084	4.46	6.8e-05	5.49	4.9e-07
Manes.03G155800	-1.74	0.17	-1.29	0.31	-2.5	0.0082	-1.55	0.13
Manes.03G156100	-0.15	0.9	-0.3	0.71	-0.16	0.83	-1.01	0.039
Manes.03G156300	-1	0.03	-0.76	0.1	-0.89	0.031	-0.52	0.24
Manes.03G156500	-1.53	0.55	-3.06	0.084	-4.06	0.0068	-1.3	0.46
Manes.03G156800	-1.78	0.088	-2.45	0.013	-0.11	0.94	-1.48	0.082
Manes.03G158000	1.45	0.35	1.05	0.48	2.23	0.031	3.3	0.0005
Manes.03G160400	0.29	0.84	0.55	0.56	1.36	0.03	1.34	0.032
Manes.03G160500	0.32	0.91	-1.79	0.22	-2.08	0.084	-2.35	0.044
Manes.03G161600	-0.01	1	-1.26	0.026	-0.29	0.69	0.58	0.3
Manes.03G165100	2.11	0.14	2.91	0.012	3.33	0.0012	3.56	0.00048
Manes.03G166400	-1.03	0.81	1.89	0.47	6.49	7.9e-05	5.06	0.0035
Manes.03G166500	-0.35	0.74	-0.48	0.55	-0.34	0.64	-1.06	0.048
Manes.03G167800	1.13	0.64	1.02	0.63	2.2	0.13	3.14	0.019
Manes.03G169300	0.37	0.87	1.02	0.46	2.93	0.0012	2.01	0.039
Manes.03G169800	1.2	0.16	1.39	0.057	1.43	0.03	1.56	0.015
Manes.03G170300	1.13	0.41	1.44	0.18	2.36	0.0049	2.36	0.005
Manes.03G170600	0.2	0.88	-0.13	0.91	0.6	0.39	1.16	0.045
Manes.03G171500	-0.83	0.4	-0.74	0.4	-1.49	0.02	-1.58	0.012
Manes.03G172500	0.03	0.99	-1.48	0.016	-2.22	2.6e-05	-2.05	0.00014
Manes.03G172800	0.5	0.58	1.11	0.059	1.51	0.0026	1	0.065
Manes.03G173700	-1.24	0.0081	-1.06	0.023	-0.82	0.071	-0.82	0.067
Manes.03G174800	-1.13	0.26	-1.54	0.056	-1.5	0.042	-2.01	0.0036
Manes.03G174900	-0.96	0.18	-1.83	0.00063	-2.08	2.2e-05	-1.54	0.003
Manes.03G176700	1.5	0.017	1.78	0.0017	1.95	0.00015	2.54	3.2e-07
Manes.03G177000	1.5	0.14	1.77	0.044	1.91	0.014	1.63	0.043
Manes.03G178100	-0.43	0.63	-1.03	0.079	-1.48	0.002	-0.68	0.21
Manes.03G179100	1.04	0.55	1.52	0.23	1.79	0.095	2.34	0.019
Manes.03G179200	-0.73	0.55	-2.15	0.0046	-2.08	0.0026	-1.82	0.01
Manes.03G180200	1.81	5e-05	1.79	4.2e-05	2.55	1.1e-10	1.16	0.0099
Manes.03G180500	-0.7	0.78	-0.37	0.87	-1.89	0.15	-2.51	0.043
Manes.03G181300	1.54	0.0029	1.04	0.068	1.56	0.00076	1.17	0.017
Manes.03G181900	-0.82	0.78	-1.11	0.61	-4.28	0.0029	-2.5	0.091
Manes.03G183200	0.73	0.21	1.07	0.018	0.88	0.045	1.24	0.0023
Manes.03G183500	4.25	0.0036	4.86	0.00034	6.56	8.2e-08	4.01	0.0026
Manes.03G184100	3.59	0.0022	3.33	0.0039	2.93	0.008	1.59	0.2
Manes.03G184400	-0.71	0.52	-0.76	0.4	-1.62	0.012	-2.1	0.00061
Manes.03G184700	0.69	0.044	1.13	6.4e-05	0.77	0.0072	0.81	0.0042
Manes.03G185900	0.87	0.55	1.47	0.15	0.68	0.55	2.2	0.0086
Manes.03G186000	-0.53	0.57	-0.59	0.45	-1.39	0.0097	-0.42	0.5
Manes.03G189300	-0.71	0.42	-1.42	0.018	-1.43	0.0093	-0.91	0.13
Manes.03G190900	0.02	0.99	0.42	0.77	1.96	0.014	0.16	0.89
Manes.03G191400	1.26	0.097	1.9	0.0021	2.5	5e-06	2.37	1.8e-05
Manes.03G194000	-2.15	0.0067	-1.81	0.022	-1.17	0.12	-1.28	0.077
Manes.03G194400	-0.71	0.17	-1.07	0.013	-0.66	0.11	-0.96	0.013
Manes.03G194500	-2.21	0.0036	-3.05	1.5e-05	-2.85	1.2e-05	-2.66	5.9e-05
Manes.03G194700	0.28	0.72	-0.04	0.96	1	0.01	1.16	0.0021
Manes.03G195700	0.45	0.89	-0.5	0.84	-2.89	0.038	-2.6	0.062
Manes.03G197100	-0.81	0.64	-0.45	0.8	-2.56	0.0062	-0.17	0.9
Manes.03G197200	-0.93	0.25	-0.75	0.33	-2.05	0.00013	-1.41	0.014
Manes.03G197300	-0.65	0.74	-1.38	0.3	-3.46	0.00046	-2.96	0.0031
Manes.03G197700	-0.49	0.66	-1.79	0.0085	-0.88	0.21	-2.1	0.00039
Manes.03G198300	0	1	1.22	0.12	1.84	0.0045	0.78	0.3
Manes.03G198400	0.5	0.78	1.29	0.23	2.06	0.016	1.54	0.085
Manes.03G199300	-0.5	0.77	-1.27	0.22	-2.14	0.0084	-1.75	0.037
Manes.03G199600	-0.83	0.079	-1.19	0.0032	-0.63	0.13	-0.96	0.011
Manes.03G199700	-1.42	0.0068	-1.34	0.0083	-1.24	0.0099	-1.9	2e-05
Manes.03G199800	-0.91	0.0052	-0.86	0.0068	-1	0.00044	-1.41	2.1e-07
Manes.03G200700	-0.7	0.11	-0.77	0.045	-1.16	0.00035	-1.24	0.00011
Manes.03G200900	0.08	0.97	0.64	0.48	1.27	0.048	1.43	0.022
Manes.03G201600	0.51	0.74	-0.91	0.4	-2.06	0.0075	-1.85	0.019
Manes.03G201700	0.25	0.93	-2.16	0.12	-2.21	0.071	-3.15	0.0065
Manes.03G203000	0.28	0.77	0.76	0.17	1.48	0.00034	0.96	0.033
Manes.03G204100	-0.78	0.11	-1.01	0.016	0.05	0.94	-1.14	0.0023
Manes.03G204700	-1.14	0.29	-2.11	0.01	0.49	0.63	-1.08	0.18
Manes.03G205200	-0.16	0.88	-0.44	0.45	-1.05	0.0097	-0.8	0.06
Manes.03G205400	-2.13	0.071	-2.31	0.035	0.18	0.91	-1.81	0.067
Manes.03G205600	-0.26	0.97	-0.53	0.92	-6.52	0.034	-2.11	0.5
Manes.03G205700	-0.38	0.59	-0.66	0.19	-1.15	0.003	-0.56	0.2
Manes.03G207600	-1.79	0.027	-1.17	0.17	-1.14	0.11	-1.42	0.038
Manes.03G208100	0.02	0.99	-0.74	0.5	-1.33	0.091	-1.67	0.027
Manes.03G208200	0.31	0.88	0.39	0.79	0.97	0.32	1.94	0.016
Manes.03G208300	3.84	0.19	5.43	0.019	6.1	0.0033	5.96	0.0044
Manes.03G208400	0.88	0.36	2.04	0.0014	1.93	0.0013	1.68	0.0066
Manes.03G208500	4.07	0.0045	4.22	0.002	4.78	0.0001	4.79	0.00011
Manes.03G209200	-0.69	0.024	-0.62	0.038	-1.05	1.6e-05	-0.79	0.002
Manes.03G209900	-1.94	0.52	-1.98	0.44	-5.34	0.002	-2.86	0.14
Manes.03G211700	-0.4	0.59	-0.51	0.39	-1	0.022	-0.39	0.45
Manes.03G212400	0.68	0.69	1.52	0.15	1.06	0.31	2.3	0.0074
Manes.04G000500	0.16	0.87	0.84	0.074	0.2	0.74	1.08	0.0071
Manes.04G003600	0.56	0.78	0.44	0.8	1.07	0.36	1.98	0.042
Manes.04G004400	1.16	0.23	1.43	0.073	2.24	0.00044	2.47	9e-05
Manes.04G006000	0.79	0.59	0.96	0.41	2.21	0.0064	2.22	0.0063
Manes.04G006600	0.15	0.91	0.96	0.16	0.27	0.74	1.47	0.0066
Manes.04G007600	-1.18	0.25	-1.63	0.044	0.34	0.75	-0.6	0.49
Manes.04G008100	-0.23	0.9	0.33	0.8	1.5	0.04	0.46	0.61
Manes.04G008200	0.43	0.84	0.72	0.63	2.06	0.035	-0.01	1
Manes.04G008300	0.94	0.35	1.61	0.027	1.39	0.046	1.84	0.005
Manes.04G008500	-1.52	0.0065	-1.45	0.0078	-2	2.1e-05	-1.58	0.0012
Manes.04G009100	1.74	0.0005	1.56	0.0018	1.83	5.5e-05	1.65	0.00036
Manes.04G013000	1.03	0.024	0.46	0.42	1.09	0.0051	1	0.011
Manes.04G013200	0.5	0.55	-0.46	0.54	1.26	0.0087	0.66	0.22
Manes.04G013300	2.85	0.0015	3.5	2.3e-05	3.9	5e-07	2.36	0.0053
Manes.04G013400	1.36	1.1e-06	0.97	0.0012	0.53	0.095	0.24	0.51
Manes.04G015400	-0.71	0.65	-1.13	0.32	-2.13	0.013	-1.34	0.15
Manes.04G016900	-0.86	0.37	-1.48	0.039	-1.14	0.089	-1.72	0.0052
Manes.04G017000	-0.65	0.41	-0.21	0.83	-0.45	0.45	-1.16	0.023
Manes.04G017500	1.35	0.016	0.37	0.66	0.65	0.27	0.61	0.28
Manes.04G018000	-2.18	0.15	-2.21	0.1	-2.98	0.0091	-2.23	0.063
Manes.04G019300	0.6	0.77	-0.03	0.99	2	0.044	0.04	0.98
Manes.04G020900	0.87	0.35	1.57	0.018	0.77	0.29	0.94	0.16
Manes.04G022500	1.33	0.024	0.95	0.13	1.06	0.05	1.34	0.0081
Manes.04G023700	1.25	0.0011	1.55	1.2e-05	1.68	3.7e-07	1.88	7.3e-09
Manes.04G024100	0.66	0.7	2.21	0.015	2.53	0.0014	2.45	0.0023
Manes.04G025500	1.29	0.11	1.48	0.037	2.7	2.9e-06	2.07	0.0006
Manes.04G026300	0.19	0.95	-1.75	0.17	-1.84	0.099	-2.57	0.013
Manes.04G026700	3.92	6.3e-10	4.25	1.4e-11	5.5	4.6e-20	5.67	8.2e-22
Manes.04G027200	0.65	0.59	1.1	0.2	1.06	0.16	1.79	0.0065
Manes.04G029300	1.51	0.097	1.7	0.034	3.17	9.7e-07	2.69	5.2e-05
Manes.04G029400	2.8	0.00065	2.84	0.00032	4.71	1.4e-11	4.26	1.8e-09
Manes.04G029500	4.97	0.15	8.98	0.00045	9.98	2.5e-05	7.28	0.0039
Manes.04G029600	1.94	0.0015	1.91	0.0013	0.95	0.15	1.1	0.076
Manes.04G030300	0.73	0.72	0.78	0.64	2.01	0.059	2.89	0.0029
Manes.04G030500	-0.47	0.86	-4.76	0.0061	-4.12	0.00079	-6.64	0.00014
Manes.04G032600	-0.1	0.94	-0.32	0.72	-0.9	0.12	-1.19	0.026
Manes.04G034100	-1.01	0.079	-1.1	0.046	-0.72	0.14	-0.77	0.11
Manes.04G034400	1.99	0.1	1.9	0.1	2.93	0.0012	1.65	0.11
Manes.04G034500	0.69	0.079	0.66	0.072	1.02	0.00069	0.63	0.058
Manes.04G034600	0.43	0.7	0.72	0.35	1.72	0.0017	1.56	0.0056
Manes.04G034800	1.6	0.13	2.38	0.0053	3.03	5.7e-05	2.84	0.0002
Manes.04G036000	0.68	0.27	0.75	0.15	1.05	0.014	1.05	0.013
Manes.04G037000	-2.61	0.38	-5.02	0.022	-1.44	0.58	-3.77	0.061
Manes.04G037800	-0.36	0.7	-0.02	0.98	-1.38	0.0045	-0.52	0.35
Manes.04G044100	0.11	0.94	0.67	0.39	1.02	0.099	1.24	0.032
Manes.04G045000	1.27	0.16	1.52	0.049	3.24	1.1e-07	3.26	9.1e-08
Manes.04G045700	0.22	0.93	0.45	0.8	2.7	0.0038	2.72	0.0035
Manes.04G045800	3.85	5.3e-07	3.74	9.8e-07	4.74	1.6e-11	4.78	1.2e-11
Manes.04G046100	0.62	0.64	0.94	0.32	2.61	7.4e-05	2.66	5.6e-05
Manes.04G046200	1.1	0.13	1.64	0.0051	2.19	2.2e-05	2.41	2.3e-06
Manes.04G046300	0.78	0.55	1.02	0.32	2.52	0.00046	2.68	0.00018
Manes.04G046600	1.85	0.012	1.88	0.0071	2.99	3.1e-07	3.18	4.4e-08
Manes.04G046700	0.89	0.55	0.92	0.46	3.07	0.0001	3.13	7.7e-05
Manes.04G046800	1.04	0.16	1.4	0.018	2.43	1.1e-06	2.58	2e-07
Manes.04G046900	0.83	0.64	1.34	0.3	3.67	3.9e-05	3.75	2.7e-05
Manes.04G047000	1.6	0.0024	1.38	0.01	2.38	8.7e-08	2.49	1.8e-08
Manes.04G047400	2.49	0.032	0.02	0.99	0.93	0.47	0.67	0.6
Manes.04G047700	1.15	0.17	0.67	0.47	1.54	0.013	1.73	0.0043
Manes.04G050800	-1.12	0.071	-0.81	0.21	-0.83	0.14	-1.03	0.049
Manes.04G052400	1.24	0.34	1.72	0.089	2.24	0.0092	1.56	0.088
Manes.04G052700	0.44	0.71	0	1	1.5	0.013	1.54	0.0095
Manes.04G053900	2.06	0.18	3.24	0.0069	2.91	0.011	4.99	1.5e-06
Manes.04G057600	1.08	0.46	1.58	0.15	1.86	0.049	0.18	0.89
Manes.04G058800	0.9	0.011	0.93	0.0048	0.81	0.0097	1.24	2.1e-05
Manes.04G061700	0.81	0.021	0.85	0.0092	1.17	3.6e-05	1.47	9.4e-08
Manes.04G063000	-2.29	0.0043	-2.98	3.9e-05	-3	1.2e-05	-3.24	2e-06
Manes.04G063200	0.69	0.67	-1.14	0.32	-1.78	0.049	-1.76	0.049
Manes.04G063300	-0.75	0.44	-0.44	0.65	-0.84	0.22	-1.37	0.025
Manes.04G064500	-0.69	0.34	-0.94	0.098	-0.51	0.39	-1.17	0.015
Manes.04G065500	-0.39	0.68	-0.78	0.21	-1	0.056	-1.03	0.045
Manes.04G066300	1.89	0.093	2.58	0.0059	3.68	5e-06	3.94	8.6e-07
Manes.04G066700	0.2	0.91	0.87	0.36	2.08	0.0018	0.66	0.42
Manes.04G066900	0.48	0.86	0.98	0.59	2.41	0.047	-0.22	0.9
Manes.04G067100	1.87	0.015	1.93	0.007	2.9	2.5e-06	2.41	0.00016
Manes.04G068700	-0.09	0.97	-0.25	0.89	-1.86	0.042	-1.73	0.058
Manes.04G069300	1.22	0.47	1.54	0.24	3.1	0.0015	1.46	0.2
Manes.04G069600	0.2	0.94	1.1	0.38	3.04	0.00034	1.39	0.16
Manes.04G070200	-0.84	0.11	-1.08	0.018	-0.91	0.033	-1.55	6.3e-05
Manes.04G071100	-0.59	0.43	-0.8	0.16	-0.25	0.71	-1.17	0.012
Manes.04G073500	-1.29	0.071	-1.21	0.078	-0.36	0.66	-1.49	0.01
Manes.04G073900	-0.23	0.84	-0.05	0.97	1.49	0.0022	-0.51	0.39
Manes.04G074500	-0.71	0.47	-0.84	0.29	-1.23	0.056	-1.93	0.0009
Manes.04G074700	-1.51	0.00038	-1.38	0.0011	-1.72	5.1e-06	-1.68	9.5e-06
Manes.04G075500	2.71	0.19	2.53	0.18	2.6	0.12	3.07	0.049
Manes.04G075900	-0.33	0.81	-1.53	0.033	-0.37	0.68	-1.19	0.076
Manes.04G076000	0.44	0.57	1.14	0.018	0.07	0.93	0.88	0.059
Manes.04G076100	1.64	0.024	2.34	0.00016	1.28	0.056	2.23	0.00017
Manes.04G076500	-0.3	0.87	-0.56	0.64	-1.68	0.027	-1.5	0.051
Manes.04G076700	1.27	0.53	-1.78	0.26	-2.56	0.046	-3.49	0.0057
Manes.04G076800	-0.08	0.97	0.03	0.98	-0.9	0.21	-1.71	0.0062
Manes.04G077000	5.74	2.1e-16	5.14	6.4e-13	4.04	8.8e-09	4.36	3.8e-10
Manes.04G078500	0.35	0.81	1.49	0.042	-0.04	0.97	0.86	0.24
Manes.04G079300	1.64	0.035	1.33	0.092	1.24	0.082	0.6	0.46
Manes.04G079700	1.55	0.08	1.17	0.21	1.68	0.018	1.59	0.027
Manes.04G080700	1.94	0.15	2.38	0.038	2.31	0.029	2.5	0.016
Manes.04G080800	2.61	0.13	1.89	0.29	2.9	0.032	2.38	0.09
Manes.04G080900	1.36	0.057	1.35	0.043	1.13	0.077	0.81	0.22
Manes.04G081300	3.55	0.1	2.95	0.18	3.58	0.043	3.16	0.08
Manes.04G081500	5.37	0.0073	4.2	0.051	5.51	0.0016	4.56	0.014
Manes.04G082600	0.73	0.034	1.02	0.00056	0.71	0.019	0.45	0.17
Manes.04G083800	-0.89	0.18	-0.77	0.22	-1.46	0.0023	-1.05	0.041
Manes.04G085300	1.57	0.26	0.85	0.58	3.77	2.8e-05	3.43	0.00018
Manes.04G087000	-0.58	0.54	-0.71	0.34	-0.66	0.32	-1.17	0.04
Manes.04G088500	1.3	0.0074	1.33	0.0037	0.78	0.11	1.41	0.00084
Manes.04G089000	0.19	0.98	-0.8	0.88	-7.05	0.024	-1.53	0.66
Manes.04G089400	0.5	0.48	0.81	0.11	1.14	0.0065	0.78	0.081
Manes.04G089900	-0.83	0.16	-0.11	0.9	-1.01	0.025	-0.82	0.073
Manes.04G091100	0.19	0.88	0.51	0.51	0.97	0.083	1.05	0.05
Manes.04G091600	-0.41	0.63	-0.76	0.2	-0.91	0.066	-1.25	0.0067
Manes.04G092400	-0.46	0.33	-0.54	0.17	-0.61	0.075	-1.01	0.00094
Manes.04G094200	-1.62	0.56	-2.27	0.28	-4.38	0.0052	-3.46	0.035
Manes.04G094700	1.17	0.028	1.75	0.00011	1.75	3.8e-05	1.81	2.1e-05
Manes.04G095100	-0.53	0.67	-0.41	0.72	-0.44	0.63	-1.75	0.0088
Manes.04G096800	-2.94	0.0011	-3.29	0.00015	-3.15	8.3e-05	-3.34	3.2e-05
Manes.04G097100	-1.05	0.4	-0.87	0.45	-0.77	0.44	-1.69	0.04
Manes.04G100000	0.86	0.69	1.29	0.42	1.97	0.1	2.73	0.013
Manes.04G100100	1.57	0.63	2.08	0.39	4.63	0.006	5.05	0.0023
Manes.04G100200	0.69	0.67	1.4	0.19	1.72	0.05	0.93	0.34
Manes.04G101200	1.26	0.012	1.2	0.013	1.62	8.3e-05	1.5	0.00037
Manes.04G101300	-0.23	0.9	-0.16	0.92	1.52	0.04	1.04	0.19
Manes.04G101600	2.39	0.00034	3.17	1.9e-07	2.42	6.7e-05	2.89	1.2e-06
Manes.04G101900	1.68	0.015	1.84	0.0038	2.57	4e-06	2.54	5.6e-06
Manes.04G102600	2.62	0.044	2.69	0.026	6.25	3.2e-11	3.97	8.4e-05
Manes.04G103400	0.6	0.16	0.46	0.28	1.08	0.00035	1.2	5.7e-05
Manes.04G105400	-0.4	0.81	-2.04	0.03	-0.17	0.89	-1.73	0.03
Manes.04G105600	0.5	0.45	1.26	0.003	1.34	0.00054	1.32	0.00075
Manes.04G105800	3.28	0.00034	3.35	0.00015	4.55	1.5e-08	5.67	4.9e-13
Manes.04G106100	1.22	0.0035	1.59	2.9e-05	1.67	2.9e-06	0.95	0.016
Manes.04G106300	-1.37	0.19	-1.03	0.32	-2.88	5.6e-05	-1.71	0.03
Manes.04G107700	1.16	0.48	0.46	0.81	2.47	0.012	1.51	0.16
Manes.04G109700	-0.05	0.98	0.24	0.89	1.84	0.036	1.16	0.22
Manes.04G110000	2.41	0.24	1.98	0.31	4.97	0.00024	5.62	2.4e-05
Manes.04G110200	2.84	0.1	2.48	0.14	4.08	0.0019	5.34	2.3e-05
Manes.04G110700	-2.04	0.034	-1.68	0.079	-0.23	0.85	-1.27	0.13
Manes.04G111000	0.56	0.44	1	0.047	-0.37	0.53	0.75	0.12
Manes.04G111400	-1.44	0.048	-1.13	0.13	-0.04	0.97	-1.45	0.017
Manes.04G111800	-1	0.19	-0.59	0.47	-0.35	0.65	-1.36	0.016
Manes.04G112100	-1.53	0.034	-1.66	0.016	-1.29	0.038	-2.22	0.00015
Manes.04G112700	0.61	0.8	1.43	0.34	2.48	0.03	0.72	0.61
Manes.04G113600	-1.42	0.13	-2.94	6.8e-05	-3.4	4e-07	-2.89	2.1e-05
Manes.04G115000	-1.05	0.025	-0.93	0.041	-0.92	0.029	-0.83	0.05
Manes.04G115900	1.53	0.0094	1.46	0.01	1.11	0.048	1.54	0.0029
Manes.04G116000	-0.78	0.45	-1.2	0.11	-2.34	7.4e-05	-1.33	0.043
Manes.04G116400	0.09	0.97	-0.99	0.34	-1.29	0.13	-1.99	0.0092
Manes.04G118200	2.33	0.053	1.81	0.14	2.83	0.0038	1.66	0.13
Manes.04G119300	-1.16	0.21	-1.55	0.041	0.29	0.77	-1.25	0.076
Manes.04G120700	-0.96	0.12	-0.85	0.14	-0.28	0.69	-1.17	0.014
Manes.04G120800	-1.02	0.28	-0.98	0.25	-1.99	0.0015	-1.39	0.039
Manes.04G121600	3.64	1e-06	3.55	1.3e-06	2.96	4e-05	3.2	7.9e-06
Manes.04G123600	-0.87	0.56	-1.15	0.33	-2.28	0.0093	-1.89	0.035
Manes.04G123800	0	1	-0.32	0.66	-1.03	0.021	-1.13	0.0097
Manes.04G124300	0.83	0.45	1.57	0.038	3.35	2.8e-08	2.79	6.6e-06
Manes.04G124800	-2.78	0.015	-3.45	0.001	-3.12	0.0014	-3.59	0.00019
Manes.04G126000	-0.35	0.84	-0.14	0.93	1.67	0.031	0.51	0.59
Manes.04G126100	2.72	0.33	3.16	0.17	5.5	0.0018	4.71	0.0099
Manes.04G126400	1.82	0.098	2.47	0.0069	3.48	1.2e-05	2.93	0.00037
Manes.04G126600	1.46	0.18	1.74	0.059	2.68	0.00042	2.19	0.0057
Manes.04G126700	2.1	0.1	2.3	0.046	3.11	0.0015	2.68	0.0082
Manes.04G127100	1.7	0.013	2.27	0.00015	2.01	0.0005	1.88	0.0014
Manes.04G127200	2.06	0.017	2.3	0.0037	1.26	0.14	1.17	0.16
Manes.04G127400	1.61	0.059	2.45	0.00053	2.09	0.0023	1.98	0.0044
Manes.04G127500	1.46	0.12	1.8	0.025	1.68	0.026	1.5	0.048
Manes.04G127600	1.67	0.12	2.15	0.018	1.59	0.079	1.17	0.21
Manes.04G127800	5.99	0.0011	5.81	0.0012	7.87	5.5e-07	7.82	6.9e-07
Manes.04G128000	1.67	0.05	2	0.008	2.03	0.0035	1.51	0.041
Manes.04G128500	-0.38	0.63	-0.05	0.96	-1	0.024	-1.01	0.021
Manes.04G129300	0.18	0.92	0.38	0.76	1.99	0.0027	0.63	0.44
Manes.04G130100	0.61	0.38	1.02	0.041	0.47	0.4	1.07	0.018
Manes.04G130900	-0.6	0.35	-1.03	0.03	-0.7	0.14	-0.99	0.022
Manes.04G131300	-0.55	0.4	-0.58	0.3	-1.53	8.5e-05	-1.75	7.3e-06
Manes.04G132400	-0.25	0.89	-2.34	0.0078	-1.72	0.023	-1.39	0.072
Manes.04G132800	-2.18	0.43	-1.88	0.45	-2.58	0.19	-3.73	0.038
Manes.04G133100	0.28	0.7	-0.28	0.65	-0.8	0.043	-1	0.0078
Manes.04G133200	-2.01	0.061	-3.88	8.1e-05	-2.54	0.0033	-2.49	0.0043
Manes.04G134000	1.91	0.00023	2.21	7e-06	1.19	0.024	2.04	1.7e-05
Manes.04G134900	-0.32	0.92	-1.99	0.2	-2.57	0.044	-3.75	0.0021
Manes.04G135000	4.85	8.3e-06	4.98	2.6e-06	4.74	3.6e-06	5.34	1.2e-07
Manes.04G136900	-1.26	0.033	-0.92	0.13	-0.44	0.5	-1.38	0.0053
Manes.04G138200	0.63	0.59	0.66	0.5	0.73	0.37	1.51	0.025
Manes.04G138400	-3.68	5.6e-05	-3.4	0.00017	-2.96	0.00056	-2.98	0.00055
Manes.04G138700	0.26	0.77	-0.13	0.87	-1.28	0.0012	-0.79	0.069
Manes.04G139200	2.31	0.0042	2.71	0.00028	2.99	1.6e-05	1.57	0.045
Manes.04G139300	0.23	0.85	0.53	0.49	1.19	0.025	0.42	0.51
Manes.04G139800	-0.37	0.75	-0.93	0.2	-0.63	0.37	-1.47	0.0099
Manes.04G139900	0.62	0.31	0.96	0.034	1.23	0.0018	1.54	5.2e-05
Manes.04G142600	0.93	0.044	1.19	0.003	0.99	0.012	1.47	5e-05
Manes.04G145200	-1.84	0.095	-3.67	0.00027	-4.86	2.2e-07	-3.77	1.6e-05
Manes.04G148700	-0.3	0.47	0.05	0.93	-1.02	7.2e-06	-0.61	0.013
Manes.04G148800	5.66	0.0012	6.31	0.00012	7.16	2e-06	7.09	2.7e-06
Manes.04G149600	-0.56	0.84	-1.8	0.24	-2.81	0.022	-2.06	0.11
Manes.04G150200	-0.27	0.86	-0.52	0.6	-1.73	0.0051	-1.33	0.041
Manes.04G151000	-0.94	0.63	-0.99	0.54	-1.59	0.19	-2.2	0.048
Manes.04G152800	-0.21	0.78	-0.32	0.56	-1.09	0.0013	-0.5	0.2
Manes.04G155600	0.46	0.81	-0.96	0.46	-1.5	0.12	-2.44	0.0073
Manes.04G157400	0.76	0.69	1.24	0.37	2.96	0.0019	2.44	0.014
Manes.04G158200	-1.18	0.19	-1.41	0.065	-1.94	0.0026	-1.78	0.0068
Manes.04G158400	-1.1	0.54	-1.27	0.38	-2.05	0.069	-3	0.0036
Manes.04G160300	1.26	0.14	1.26	0.11	1.82	0.0047	1.72	0.0084
Manes.04G161800	0.81	0.7	-1.74	0.22	-1.49	0.25	-2.66	0.019
Manes.04G163300	-1.09	0.076	-1.49	0.0058	-1.33	0.006	-1.19	0.016
Manes.04G163800	-0.54	0.8	-0.96	0.52	-2.02	0.055	-2.55	0.013
Manes.04G165900	0.19	0.91	0.35	0.78	1.64	0.018	1.66	0.015
Manes.04G166200	-0.99	0.056	-1.2	0.01	-1.37	0.0008	-0.98	0.023
Manes.05G001900	-1.06	0.045	-1.55	0.00089	-0.8	0.096	-1.56	0.00023
Manes.05G002200	0.95	0.5	0.43	0.78	2.03	0.016	0.03	0.98
Manes.05G002800	0.47	0.89	2.03	0.24	4.2	0.0012	2.13	0.15
Manes.05G002900	1.41	0.012	2.44	2.1e-07	2.79	4.2e-10	2.23	1.2e-06
Manes.05G003100	0.56	0.82	-1.1	0.5	-1.44	0.27	-3.1	0.0047
Manes.05G003900	-0.72	0.29	-0.84	0.14	-1.1	0.019	-1.53	0.00056
Manes.05G004300	0.84	0.24	1.13	0.046	1.61	0.00078	1.82	0.00011
Manes.05G005200	-1.01	0.18	-0.83	0.26	-1.52	0.0058	-0.88	0.14
Manes.05G005800	0.12	0.96	-3.6	0.004	-0.61	0.6	0.01	1
Manes.05G006900	-0.23	0.87	-0.13	0.92	0.2	0.84	-1.23	0.047
Manes.05G008500	0.93	0.55	1.91	0.065	3.16	0.00016	3.3	8.2e-05
Manes.05G008900	0.85	0.14	0.88	0.092	1.73	1.9e-05	1.54	0.00021
Manes.05G009800	1.72	0.046	2.07	0.0068	4.96	2.5e-15	2.93	1.2e-05
Manes.05G011100	1.01	0.042	0.42	0.51	1.08	0.0091	1.07	0.01
Manes.05G012000	-3.64	0.0024	-5.84	4.9e-08	-6.39	3.3e-10	-5.8	1.5e-08
Manes.05G013100	-0.85	0.64	-0.36	0.85	-1.5	0.18	-2.29	0.023
Manes.05G013500	-2.58	0.031	-3.13	0.0039	-3.76	9.8e-05	-2.28	0.029
Manes.05G014300	-0.04	0.97	0.22	0.79	1.25	0.0032	0	0.99
Manes.05G014800	0.57	0.57	-0.06	0.96	1.43	0.011	1.49	0.0078
Manes.05G015500	-0.13	0.92	0.17	0.86	1.1	0.039	0.43	0.49
Manes.05G016300	-1.45	0.28	-1.35	0.27	-2.23	0.019	-1.54	0.12
Manes.05G016400	-0.15	0.93	-1.46	0.083	-1.53	0.03	-2.03	0.0032
Manes.05G017600	-0.72	0.48	-0.21	0.87	-1.29	0.046	-0.2	0.81
Manes.05G018500	-1.35	0.035	-0.76	0.29	-1.23	0.029	-0.4	0.56
Manes.05G018700	-3.54	0.029	-2.45	0.15	-3.62	0.0096	-1.61	0.31
Manes.05G018800	-1.97	0.011	-2.63	0.00021	-2.28	0.0005	-2.32	0.00043
Manes.05G018900	-1.35	0.042	-1.87	0.0012	-2.5	1.2e-06	-2.09	7.4e-05
Manes.05G019100	-1.81	0.018	-0.92	0.29	-1.4	0.04	-1.21	0.08
Manes.05G019500	-1.08	0.039	-0.86	0.1	-1.9	2.8e-06	-1.33	0.0022
Manes.05G019700	1.16	0.0046	1.08	0.0071	1.52	1.1e-05	1.47	2.8e-05
Manes.05G020000	0.73	0.61	2.06	0.014	-0.12	0.93	0.69	0.47
Manes.05G022100	-0.3	0.64	-0.58	0.17	-0.64	0.082	-1	0.003
Manes.05G023700	1.44	0.035	0.68	0.41	1.67	0.0031	1.97	0.00032
Manes.05G025300	-0.39	0.49	-1.03	0.0045	-0.99	0.003	-1.03	0.002
Manes.05G025600	-0.53	0.24	-1.05	0.0016	-1.22	4.4e-05	-0.57	0.094
Manes.05G026500	-1.51	0.16	-2.53	0.0022	-3.1	3.1e-05	-2.85	0.00016
Manes.05G026700	-0.58	0.62	-0.51	0.61	-1.34	0.047	-0.77	0.3
Manes.05G027400	-0.49	0.64	-1.08	0.14	-1.42	0.016	-1.14	0.059
Manes.05G028100	1.93	0.00026	1.92	0.00019	2.46	1.4e-07	1.81	0.00022
Manes.05G028400	-2.14	0.0051	-0.57	0.6	-0.15	0.9	-0.37	0.69
Manes.05G028700	-0.32	0.74	-0.4	0.6	-1.05	0.038	-1.11	0.025
Manes.05G029300	-0.6	0.14	-0.56	0.14	-1.47	1.6e-07	-1.02	0.00054
Manes.05G029400	-1.77	0.05	-2.23	0.0069	-1.36	0.088	-2.47	0.00068
Manes.05G030900	3.05	0.01	3.69	0.00058	4.04	4.6e-05	3.55	0.00049
Manes.05G031200	0.89	0.0012	0.69	0.016	1.12	2.5e-06	1.19	5.2e-07
Manes.05G031700	1.26	0.033	1.87	0.00017	1.37	0.0059	1.34	0.0075
Manes.05G032100	1.14	0.00061	0.57	0.16	1.83	1.1e-10	1.86	5.3e-11
Manes.05G033500	1.99	0.0015	1.94	0.0014	1.04	0.11	1.16	0.065
Manes.05G034400	0.67	0.42	0.83	0.22	1.09	0.038	1.03	0.051
Manes.05G036400	0.18	0.88	0.43	0.56	1.14	0.017	0.68	0.19
Manes.05G036500	1	0.35	1.66	0.035	1.61	0.028	1.09	0.16
Manes.05G036600	0.09	0.95	0.9	0.15	0.74	0.21	1.04	0.048
Manes.05G036800	0.71	0.34	1.25	0.019	0.92	0.085	1.45	0.0026
Manes.05G037400	-0.18	0.88	0.23	0.81	1.12	0.034	0.09	0.9
Manes.05G037700	0.34	0.75	0.87	0.18	1.36	0.0096	1.18	0.028
Manes.05G037800	0.52	0.33	1.22	0.00061	1.13	0.00084	0.94	0.0078
Manes.05G039100	0.42	0.52	0.72	0.11	1.22	0.00081	0.66	0.11
Manes.05G039600	0.99	0.39	1.44	0.1	1.71	0.025	1.08	0.19
Manes.05G040200	-2.47	0.024	-3.54	0.0005	-2.51	0.0069	-4.06	8.9e-06
Manes.05G041700	-1.02	0.0002	-1.14	1.5e-05	-1.08	1.5e-05	-0.94	0.00025
Manes.05G043100	0.6	0.46	1.14	0.043	0.19	0.81	0.38	0.54
Manes.05G043600	0.28	0.89	-1.46	0.13	-3.02	7e-05	-1.9	0.018
Manes.05G043700	-0.72	0.7	-2.27	0.042	-3.63	9.8e-05	-2.16	0.033
Manes.05G043800	-1.21	0.64	-1.48	0.47	-2.53	0.098	-3	0.037
Manes.05G045500	0.54	0.25	0.86	0.015	1.1	0.00035	1.37	4.8e-06
Manes.05G045600	-1.28	0.026	-1.33	0.017	-1.65	0.00037	-1.18	0.015
Manes.05G045700	1.17	0.14	1.17	0.1	1.83	0.0016	2.09	0.00025
Manes.05G045800	-0.57	0.55	-0.59	0.47	-1.17	0.041	-0.9	0.13
Manes.05G046200	-1.8	0.0037	-1.54	0.013	-1.25	0.038	-1.53	0.0078
Manes.05G046500	-1.07	0.39	-1.83	0.044	-2.33	0.0029	-2.1	0.0084
Manes.05G046800	-0.59	0.23	0.11	0.87	-1	0.0032	-0.78	0.027
Manes.05G047700	5.67	0.054	5.1	0.075	3.55	0.22	5.59	0.025
Manes.05G050900	0.02	0.99	-1.08	0.24	-1.48	0.05	-1.92	0.007
Manes.05G052900	-0.89	0.47	-1.85	0.028	-2.38	0.001	-2.22	0.0026
Manes.05G055200	0.47	0.55	0.35	0.64	0.72	0.17	1.03	0.029
Manes.05G056700	0.75	0.45	0.42	0.68	1.73	0.0034	1.91	0.0011
Manes.05G057800	-3.75	2.7e-11	-2.15	0.00048	-2.47	1.3e-05	-1.44	0.021
Manes.05G058100	0.66	0.44	0.79	0.25	0.41	0.57	1.56	0.0028
Manes.05G058300	0.05	0.98	0.49	0.71	1.59	0.044	-0.19	0.86
Manes.05G059700	4.11	0.00081	0.31	0.9	3.49	0.0024	1.56	0.24
Manes.05G060000	-1.42	0.16	-3.37	4.5e-06	-3.89	1.4e-08	-3.99	5.9e-09
Manes.05G062000	0.37	0.6	0.61	0.22	1.19	0.0015	0.97	0.014
Manes.05G062600	-1.51	0.002	-1.98	1.3e-05	-1.89	8.8e-06	-1.78	3.8e-05
Manes.05G063700	-2.37	0.016	-4.26	1.8e-06	-5.1	6.2e-10	-5.03	1.4e-09
Manes.05G063900	-2.79	0.24	-0.27	0.94	-3.7	0.035	-0.59	0.8
Manes.05G064800	-1	0.024	-0.97	0.021	-1.24	0.00071	-1.23	0.0009
Manes.05G065200	0.6	0.64	0.63	0.55	1.72	0.012	-0.35	0.71
Manes.05G065700	1.91	0.04	2.24	0.0067	2.27	0.0031	1.87	0.019
Manes.05G066200	-0.94	0.11	-0.78	0.18	-0.61	0.27	-1.35	0.0028
Manes.05G066600	0.68	0.34	1.39	0.0043	0.94	0.058	1.04	0.029
Manes.05G066900	2.86	0.0011	3.61	7.7e-06	3.24	3.2e-05	2.39	0.0038
Manes.05G070300	1.25	0.66	-0.58	0.84	-3.17	0.045	-3.85	0.011
Manes.05G070900	-0.17	0.94	-0.79	0.55	-1.97	0.029	-1.61	0.081
Manes.05G072100	-2.04	0.073	-1.46	0.21	-2.22	0.017	-1.8	0.055
Manes.05G072900	-0.6	0.54	-1.01	0.14	0.1	0.92	-1.24	0.032
Manes.05G073600	-5.08	0.0013	-1.05	0.67	-2.68	0.1	-3.61	0.017
Manes.05G073900	1.44	0.003	1.58	0.00054	0.35	0.58	1.1	0.016
Manes.05G074700	2.43	0.18	1.08	0.63	3.34	0.012	0.77	0.66
Manes.05G074800	-1.05	0.48	-1.19	0.33	-0.86	0.45	-1.97	0.034
Manes.05G075400	-0.24	0.83	-0.07	0.95	-1.05	0.038	-0.24	0.71
Manes.05G076400	0.55	0.86	-1.26	0.52	-3.44	0.012	-2.52	0.073
Manes.05G076600	-0.21	0.88	-0.98	0.16	-1.05	0.082	-1.48	0.0082
Manes.05G076900	-0.82	0.12	-1.39	0.00088	-2.7	6.1e-14	-1.5	9.3e-05
Manes.05G078500	-0.49	0.5	-0.64	0.27	-0.87	0.06	-1.27	0.003
Manes.05G079400	-1.83	0.53	-1.56	0.54	-4.66	0.015	-1.01	0.63
Manes.05G079500	-1.95	0.44	-1.78	0.43	-3.97	0.019	-2.69	0.11
Manes.05G079800	-1.91	0.049	-2.19	0.014	-1.84	0.027	-1.62	0.055
Manes.05G080600	0.85	0.59	-0.65	0.67	-2.5	0.0084	-4.3	3e-05
Manes.05G081000	3.23	3.7e-05	2.26	0.0067	1.65	0.048	2.27	0.0035
Manes.05G081100	2.82	0.018	1.96	0.12	1.51	0.21	2.2	0.044
Manes.05G081700	-2.86	0.009	-2.85	0.0066	-2.77	0.0042	-3.65	9.2e-05
Manes.05G082100	1.87	0.01	1.61	0.028	2.66	6.8e-06	3.01	2.1e-07
Manes.05G082600	1.45	0.0018	1.14	0.017	1.72	2.3e-05	1.9	2.3e-06
Manes.05G083000	0.27	0.93	-0.8	0.7	-2.82	0.027	-3.23	0.0088
Manes.05G083600	1.61	0.059	1.67	0.034	1.2	0.12	2.02	0.003
Manes.05G084000	0.95	0.42	-0.03	0.99	2.38	0.00075	2.24	0.0018
Manes.05G085600	-0.17	0.9	-0.94	0.17	-1.31	0.017	-1.14	0.04
Manes.05G085800	-1.09	0.51	-1.75	0.14	-2.24	0.026	-3.48	0.00017
Manes.05G086300	1.34	0.41	2.74	0.012	3.22	0.0009	2.92	0.0032
Manes.05G087700	-0.53	0.64	-0.87	0.29	-1.07	0.12	-1.42	0.027
Manes.05G087900	2.62	1.9e-07	2.73	2.9e-08	2.48	2.6e-07	2.39	8.1e-07
Manes.05G088700	-0.47	0.87	-0.26	0.92	-2.54	0.038	-1.74	0.17
Manes.05G089000	-0.4	0.69	-0.75	0.28	-0.76	0.21	-1.31	0.013
Manes.05G089300	-1.45	0.16	-1.23	0.21	-2.2	0.0039	-1.19	0.16
Manes.05G089700	0.69	0.64	1.08	0.31	0.57	0.61	1.75	0.031
Manes.05G089800	0.81	0.65	1.1	0.42	0.87	0.49	2.17	0.029
Manes.05G089900	2.38	0.19	3.12	0.034	1.16	0.51	2.81	0.041
Manes.05G090100	-1.13	0.1	-1.39	0.022	-0.62	0.35	-0.47	0.47
Manes.05G090300	-0.83	0.17	-1.1	0.032	-1.07	0.019	-1.09	0.015
Manes.05G090400	-0.14	0.91	-0.74	0.25	-1.14	0.024	-0.79	0.14
Manes.05G090700	-0.79	0.28	-1.11	0.053	-0.04	0.97	-1.16	0.024
Manes.05G093300	-1.09	0.33	-1.11	0.25	0.09	0.95	-2.03	0.0056
Manes.05G095200	0.89	0.079	1.05	0.017	0.76	0.087	1.49	9.7e-05
Manes.05G095700	-0.72	0.51	-0.71	0.44	-0.55	0.52	-2.23	0.00024
Manes.05G096100	-1.95	0.014	-2.15	0.0045	-2.71	3.8e-05	-2.59	0.00011
Manes.05G096300	-0.6	0.59	-1.23	0.12	-2.22	0.0003	-1.37	0.035
Manes.05G096400	1.14	0.019	1.54	0.00026	1.21	0.0036	1.33	0.0011
Manes.05G096800	0.99	0.023	0.94	0.025	0.84	0.033	1.27	0.00045
Manes.05G098400	1.91	0.00046	1.27	0.03	2.4	5.6e-07	1.78	0.00042
Manes.05G100000	-0.54	0.54	-1.08	0.072	-1.1	0.039	-1.1	0.036
Manes.05G100600	-0.11	0.94	0.35	0.72	0.97	0.12	1.24	0.035
Manes.05G100700	-1.94	0.24	-2.78	0.043	-1.27	0.37	-2.66	0.027
Manes.05G101900	-1.46	0.0035	-1.57	0.0012	-1.36	0.0023	-1.94	6.2e-06
Manes.05G102000	-2	0.00026	-1.5	0.0087	-1.76	0.00053	-1.83	0.00032
Manes.05G102700	1.53	0.31	2.13	0.067	1.83	0.092	2.75	0.0049
Manes.05G102800	0.77	0.6	1.19	0.26	1.1	0.25	1.89	0.023
Manes.05G103100	1.84	0.029	2.14	0.0049	1.37	0.083	1.32	0.087
Manes.05G103700	1.92	0.05	2.2	0.012	1.65	0.058	0.83	0.39
Manes.05G106000	0.07	0.97	0.76	0.44	1.9	0.0051	1.31	0.071
Manes.05G106200	-1.06	0.71	1.24	0.58	3.95	0.0055	2.15	0.18
Manes.05G106300	0.32	0.77	0.7	0.32	1.08	0.049	0.81	0.15
Manes.05G106500	-1.01	0.36	-2.62	0.00032	-2.87	1.6e-05	-2.56	0.00017
Manes.05G106600	0.5	0.49	0.28	0.71	0.82	0.069	1.03	0.015
Manes.05G108100	2.85	0.036	3.82	0.001	2.47	0.04	2.17	0.077
Manes.05G109700	0.69	0.69	1.15	0.36	2.37	0.0078	2.21	0.014
Manes.05G110200	1.03	0.67	2.7	0.048	3.27	0.0046	3.76	0.00084
Manes.05G110700	-1.12	0.0026	-1.21	0.00057	-1.98	1.8e-10	-1.72	4.9e-08
Manes.05G111300	-0.23	0.9	0.1	0.95	1.5	0.044	1.37	0.068
Manes.05G111500	0.76	0.41	1.74	0.0038	2.03	0.00015	2.03	0.00017
Manes.05G111800	3.75	0.097	2.56	0.29	4.13	0.023	3.48	0.063
Manes.05G113100	-1.55	0.36	-0.66	0.73	0.01	0.99	-2.24	0.05
Manes.05G113200	1.14	0.46	2.4	0.02	2.04	0.04	1.69	0.095
Manes.05G114400	1.91	0.39	-1.37	0.66	4.42	0.00083	3.24	0.022
Manes.05G114600	0.22	0.81	0.42	0.48	1.1	0.0059	0.92	0.027
Manes.05G115400	-2.43	0.1	-2.83	0.033	-0.17	0.93	-1.81	0.15
Manes.05G115800	0.25	0.87	0	1	1.46	0.03	1.33	0.048
Manes.05G116200	-0.72	0.22	-1.31	0.0031	-0.48	0.34	-1.43	0.00036
Manes.05G117600	-1.66	0.13	-2.17	0.03	-2.54	0.0023	-1.75	0.041
Manes.05G118400	-1.81	0.036	-2.34	0.0033	-3.19	4.6e-06	-1.56	0.036
Manes.05G121800	6.22	0.0011	6.4	0.00046	7.84	2.1e-06	8.85	5.3e-08
Manes.05G121900	3.28	0.0085	2.67	0.04	4.09	7.8e-05	5.05	4.9e-07
Manes.05G124200	1.03	0.45	1.72	0.076	0.95	0.36	2.33	0.0044
Manes.05G125200	-0.53	0.47	-0.67	0.25	-1.04	0.024	-1.17	0.009
Manes.05G125900	-1	0.34	-1.8	0.02	-0.7	0.41	-0.51	0.55
Manes.05G126000	-0.46	0.72	-0.81	0.36	-1.39	0.042	-0.59	0.45
Manes.05G127600	-0.36	0.47	-0.36	0.4	-1.17	3.1e-05	-0.52	0.11
Manes.05G130400	0.51	0.68	1.37	0.069	0.5	0.57	1.71	0.0081
Manes.05G131000	1.02	0.36	1.16	0.21	2.86	1.2e-05	3.38	1.2e-07
Manes.05G132300	0.78	0.16	0.69	0.19	0.92	0.03	1.07	0.009
Manes.05G132500	0.93	0.72	-0.53	0.84	-2.29	0.12	-2.77	0.046
Manes.05G133200	1.66	0.17	2.63	0.0042	4.23	4.2e-08	3.38	2.4e-05
Manes.05G133500	0.7	0.69	-1.73	0.13	-2.45	0.0095	-2.12	0.028
Manes.05G135500	-0.56	0.22	-0.41	0.36	-1.09	0.00035	-0.89	0.0056
Manes.05G135800	3.02	9e-08	2.87	3.5e-07	2.4	1.4e-05	2.36	2.3e-05
Manes.05G136300	-0.55	0.4	-1.31	0.003	-0.65	0.17	-1.51	0.00014
Manes.05G138100	0.33	0.72	0.75	0.21	1.21	0.0094	0.95	0.049
Manes.05G138500	0.86	0.0016	0.69	0.014	0.93	0.00012	1.23	1.3e-07
Manes.05G138800	-0.45	0.59	-0.99	0.067	-0.28	0.68	-1.01	0.037
Manes.05G138900	-1.4	0.049	-1.35	0.044	-2.45	8.3e-06	-1.45	0.015
Manes.05G140500	-0.27	0.83	0.02	0.99	-1.34	0.019	-0.95	0.12
Manes.05G141300	-0.01	1	-1.68	0.035	-1.52	0.034	-1.8	0.0098
Manes.05G141500	1.63	0.003	1.96	0.00011	1.39	0.0066	2.37	3.6e-07
Manes.05G142200	-0.79	0.45	-0.89	0.3	-0.45	0.62	-1.32	0.05
Manes.05G143100	-0.61	0.06	-0.95	0.00056	-1.11	7.4e-06	-0.77	0.0034
Manes.05G146400	2.13	0.021	1.99	0.025	1.18	0.21	1.07	0.24
Manes.05G146500	0.73	0.4	0.74	0.32	2.04	6.8e-05	1.74	0.001
Manes.05G146700	0.65	0.33	0.45	0.49	1.22	0.0044	1.46	0.00042
Manes.05G147000	-0.29	0.92	0.5	0.81	2.29	0.047	-0.71	0.61
Manes.05G148900	-2.26	0.021	-1.88	0.054	-3.19	8.8e-05	-2.58	0.0017
Manes.05G149100	0.46	0.59	1.1	0.043	1.02	0.045	0.77	0.14
Manes.05G152100	1.21	0.39	2.27	0.019	3.82	2.5e-06	3.23	0.00011
Manes.05G152200	1.52	0.18	2.35	0.0073	3.63	1.3e-06	2.97	0.00013
Manes.05G152300	0.1	0.94	-0.16	0.88	-0.65	0.3	-1.11	0.041
Manes.05G152700	0.87	0.36	1.48	0.03	1.77	0.003	1.63	0.0074
Manes.05G154900	-0.42	0.63	-0.62	0.33	-0.73	0.17	-1.24	0.0079
Manes.05G155500	0.28	0.86	0.62	0.52	2.47	3.6e-05	1.44	0.029
Manes.05G155900	0.56	0.38	0.53	0.34	1.11	0.0053	0.61	0.17
Manes.05G156900	2.44	0.1	2.68	0.044	2.04	0.12	2.09	0.099
Manes.05G157900	0.64	0.28	1.08	0.013	0.3	0.58	0.82	0.053
Manes.05G158100	-2.4	0.03	-1.35	0.22	-1	0.26	-1.49	0.075
Manes.05G158500	-0.01	1	-1.83	0.24	-1.9	0.16	-3.59	0.0034
Manes.05G158900	0.25	0.8	0.32	0.66	1.17	0.0096	0.71	0.15
Manes.05G159000	-0.01	1	0.7	0.39	1.62	0.0049	0.29	0.7
Manes.05G159300	2.02	5.8e-05	1.82	0.00026	2.87	1.1e-10	3.05	5.2e-12
Manes.05G162100	-0.43	0.73	-1.73	0.0092	-2.14	0.00022	-2.11	0.00033
Manes.05G162500	0.89	0.48	1.17	0.22	1.78	0.02	0.62	0.5
Manes.05G162700	0.23	0.84	0.34	0.66	1	0.042	0.57	0.29
Manes.05G162900	-0.47	0.74	-1.01	0.26	-1.28	0.09	-1.43	0.047
Manes.05G163700	1.08	0.32	1.2	0.19	0.9	0.31	1.53	0.043
Manes.05G164000	0.77	0.42	0.94	0.22	1.46	0.016	0.81	0.23
Manes.05G164500	2.08	0.021	2.12	0.012	2.47	0.0011	3.28	5.9e-06
Manes.05G165900	4.16	0.0038	4.24	0.0021	3.37	0.013	4.21	0.0011
Manes.05G166100	-0.67	0.18	-1	0.014	-0.09	0.89	-0.28	0.55
Manes.05G166200	0.45	0.63	0.81	0.22	1.57	0.0014	1.3	0.011
Manes.05G166500	-1.32	0.13	-0.4	0.72	-0.93	0.21	-1.98	0.0028
Manes.05G166800	-0.79	0.2	-0.71	0.2	-1.8	9.9e-06	-1.56	0.00021
Manes.05G167100	-0.06	0.97	-0.83	0.27	-1.3	0.03	-1.35	0.022
Manes.05G167200	-0.79	0.32	-0.31	0.73	-1.79	0.00035	-1.4	0.0074
Manes.05G167600	1.55	0.74	5.56	0.029	3.97	0.12	5.41	0.021
Manes.05G168100	-2.46	0.18	-2.7	0.11	-1.92	0.2	-2.82	0.042
Manes.05G168200	2.64	0.015	3.63	0.00012	2.6	0.0066	3.58	7e-05
Manes.05G168400	1.62	0.029	2.36	0.00018	1.77	0.0049	2.49	2.5e-05
Manes.05G169000	-0.77	0.7	-3.34	0.0073	-1.69	0.14	-2.65	0.013
Manes.05G169200	0.96	0.11	1.22	0.015	1.04	0.031	0.97	0.044
Manes.05G169600	0.81	0.54	1.42	0.13	2.94	4.3e-05	1.89	0.016
Manes.05G170400	1.6	0.047	1.51	0.051	1	0.2	1.14	0.12
Manes.05G171400	4.5	0.0078	6.99	1.4e-06	6.11	1.5e-05	7.43	7.6e-08
Manes.05G171600	0.29	0.82	1.36	0.026	0.57	0.41	1.15	0.046
Manes.05G172300	0.5	0.5	0.61	0.3	1.14	0.0094	0.83	0.074
Manes.05G172400	0.49	0.32	0.38	0.41	0.81	0.015	1.06	0.00079
Manes.05G173100	0.55	0.46	0.99	0.059	1.02	0.031	0.91	0.056
Manes.05G173400	2.87	0.025	2.8	0.022	3.41	0.0014	3.63	0.00064
Manes.05G174200	0.79	0.2	0.95	0.066	1.58	0.00016	1.06	0.019
Manes.05G174500	-0.63	0.57	-0.75	0.4	-1.36	0.04	-0.97	0.16
Manes.05G175300	0.57	0.79	1.12	0.43	2.1	0.044	-0.67	0.59
Manes.05G175500	-0.58	0.57	-1.48	0.022	-1.88	0.0008	-2.06	0.00022
Manes.05G176200	0.22	0.9	0.16	0.91	1	0.16	1.73	0.005
Manes.05G176600	-1.19	0.25	-2.76	0.0016	-1.61	0.028	-2.34	0.0012
Manes.05G176900	-0.81	0.16	-1.01	0.041	-0.9	0.045	-1.37	0.001
Manes.05G177100	0.47	0.28	0.62	0.078	1	0.00038	0.5	0.12
Manes.05G177400	-0.65	0.72	-0.49	0.77	-1.82	0.065	-2.06	0.029
Manes.05G177900	2.3	0.062	2.43	0.03	2.95	0.0029	2.7	0.0076
Manes.05G178100	-0.89	0.35	-1.48	0.036	0.5	0.54	0.16	0.85
Manes.05G178700	0.67	0.56	0.86	0.34	0.64	0.45	1.41	0.04
Manes.05G179100	1.48	0.0018	1.74	8.5e-05	1.06	0.022	0.89	0.06
Manes.05G180000	-1.03	0.033	-0.97	0.037	-1.16	0.0034	-1.3	0.00089
Manes.05G180400	-0.04	0.98	-0.15	0.88	1.34	0.0055	0.49	0.4
Manes.05G180900	2.25	0.2	4.31	0.00087	4.36	0.00032	4.19	0.00064
Manes.05G181600	1.32	0.0077	1.27	0.008	1.3	0.0031	1.74	3.4e-05
Manes.05G181900	1	0.029	1.17	0.0043	0.81	0.051	1.13	0.0031
Manes.05G182000	3.7	0.022	4.29	0.0032	3.56	0.012	3.01	0.039
Manes.05G182700	0.59	0.41	0.7	0.22	1.41	0.0009	1.39	0.0011
Manes.05G182800	-1.2	0.17	-1.6	0.025	-2.15	0.0005	-1.6	0.015
Manes.05G183000	-0.44	0.43	-0.79	0.051	-1.48	5.6e-06	-1.11	0.001
Manes.05G184000	0.35	0.89	-1.41	0.3	-2.84	0.0051	-3.28	0.0011
Manes.05G185700	1.03	0.61	1.59	0.28	2.23	0.054	2.35	0.037
Manes.05G185800	3.6	0.00028	3.73	9.7e-05	4.39	6.1e-07	3.51	0.00013
Manes.05G186100	0.47	0.78	-0.45	0.74	-1.77	0.028	-1.19	0.16
Manes.05G186500	0.68	0.51	1.01	0.18	1.41	0.024	1.16	0.07
Manes.05G189800	0.57	0.58	1.08	0.13	1.32	0.029	1.61	0.0052
Manes.05G190100	-0.25	0.94	-1.02	0.58	-2.24	0.085	-2.53	0.043
Manes.05G192500	0.64	0.54	0.68	0.42	0.94	0.17	1.49	0.013
Manes.05G193300	-0.71	0.18	-0.56	0.28	-1.35	0.00022	-0.96	0.014
Manes.05G193400	-0.31	0.79	-0.32	0.73	-1.26	0.022	-0.71	0.24
Manes.05G195800	1.08	0.095	1.03	0.087	1.14	0.032	0.91	0.098
Manes.05G195900	1.06	0.52	1.37	0.28	2.62	0.0063	1.81	0.077
Manes.05G197300	-0.34	0.87	-0.41	0.8	-0.24	0.87	-1.95	0.03
Manes.05G198100	0.76	0.69	-0.78	0.62	-2.2	0.031	-1.96	0.057
Manes.05G198600	-4.32	0.0017	-6.81	1.7e-06	-4.2	0.00068	-5.42	9.2e-06
Manes.05G198800	-1.15	0.05	-1.13	0.045	-0.53	0.36	-0.75	0.15
Manes.05G199900	1.11	0.15	0.85	0.26	0.4	0.63	1.21	0.044
Manes.05G203300	-1.55	0.063	-1.79	0.016	-1.79	0.0092	-1.93	0.0043
Manes.05G203800	-0.96	0.28	-0.28	0.8	-1.38	0.025	-0.69	0.29
Manes.05G205000	1.81	0.088	1.88	0.051	3.48	5.7e-06	2.34	0.0048
Manes.05G205100	-0.65	0.44	-1.08	0.079	-1.65	0.00093	-1.61	0.0014
Manes.05G205300	0.45	0.57	0.17	0.84	1.47	0.00044	1.51	0.00031
Manes.05G206700	0.2	0.88	-0.15	0.9	-1.31	0.022	-0.59	0.36
Manes.05G207100	-0.51	0.46	-0.4	0.54	-0.8	0.081	-1.13	0.0076
Manes.05G207200	3.2	0.0084	2.91	0.015	3.65	0.00043	3.27	0.0022
Manes.05G208400	0.96	0.39	1.2	0.17	1.49	0.045	1.78	0.012
Manes.06G000800	-1.77	0.0021	-1.59	0.0053	-1.98	8.9e-05	-1.65	0.0017
Manes.06G001000	-1.72	0.16	-2.98	0.0034	-1.71	0.082	-2.68	0.0032
Manes.06G001100	0.26	0.94	-1.81	0.35	-1.35	0.44	-3.07	0.043
Manes.06G001900	0.62	0.44	1.16	0.034	0.96	0.068	1.11	0.027
Manes.06G002700	1.44	0.071	1.93	0.0045	2.42	6.9e-05	2.2	0.00039
Manes.06G003500	1.89	0.029	2.62	0.0004	2.45	0.00051	2.41	0.00072
Manes.06G003600	0.83	0.14	0.9	0.072	0.97	0.03	1.07	0.014
Manes.06G004000	0.91	0.09	1.18	0.0099	1.24	0.0032	0.78	0.088
Manes.06G005600	0.93	0.0013	0.24	0.58	1	0.0001	0.93	0.00042
Manes.06G006500	1.76	0.011	2	0.0016	2.41	2.7e-05	2.4	3.3e-05
Manes.06G006600	2.24	0.0032	2.67	0.00015	3.21	6.4e-07	2.99	4.8e-06
Manes.06G006700	1.19	0.17	1.25	0.1	1.92	0.0019	1.85	0.003
Manes.06G006800	-0.7	0.49	-1.5	0.03	-1.9	0.0014	-2.13	0.00031
Manes.06G007300	-1.2	0.26	-1.59	0.063	-1.29	0.11	-1.85	0.013
Manes.06G008100	0.03	0.99	-0.57	0.63	-1.26	0.11	-1.63	0.028
Manes.06G010100	-0.54	0.73	-0.79	0.5	-1.82	0.025	-2	0.012
Manes.06G010400	0.1	0.94	-0.12	0.91	1.49	0.0019	0.45	0.46
Manes.06G011000	2.04	0.31	2.47	0.13	3.83	0.0035	3.62	0.0066
Manes.06G011100	1.12	0.64	2.12	0.19	5.1	7.8e-06	4.78	3.6e-05
Manes.06G013500	-1.7	0.00072	-1.03	0.061	-1.24	0.0069	-1.8	4.8e-05
Manes.06G013800	-0.24	0.9	-0.77	0.49	-0.97	0.27	-1.63	0.038
Manes.06G014400	0.38	0.74	0.33	0.75	1.11	0.049	0.75	0.22
Manes.06G015300	1.53	0.027	1.64	0.01	1.93	0.00072	0.73	0.29
Manes.06G015400	2.74	0.0012	2.89	0.00034	3.46	2.7e-06	2.44	0.0019
Manes.06G015500	0.98	0.44	0.49	0.72	1.4	0.098	1.6	0.047
Manes.06G016000	-0.92	0.0072	-1.34	2.4e-05	-0.85	0.0037	-1.01	0.00048
Manes.06G018300	-1.07	0.3	-1.72	0.025	-1.43	0.051	-1.4	0.054
Manes.06G018400	0.63	0.42	0.44	0.55	0.71	0.21	1.39	0.0036
Manes.06G018700	1.04	0.039	0.87	0.08	3.09	2.2e-17	2.89	4e-15
Manes.06G020500	-1.56	0.21	-2.13	0.038	-0.74	0.54	-1.3	0.19
Manes.06G020600	0.49	0.79	0.19	0.92	2.08	0.012	2.45	0.0021
Manes.06G021800	1.43	0.2	0.66	0.62	1.77	0.035	1.37	0.12
Manes.06G023000	1.62	0.013	2.26	6.4e-05	2.3	1.1e-05	3.58	4.4e-13
Manes.06G024200	1.56	0.087	2.18	0.0044	2.18	0.0021	1.95	0.0074
Manes.06G024400	4.03	0.0018	2.67	0.06	3.37	0.0056	2.83	0.025
Manes.06G025400	-0.2	0.92	-1.08	0.34	-2.14	0.01	-2.24	0.007
Manes.06G026500	0.76	0.56	1.23	0.19	1.43	0.069	1.65	0.028
Manes.06G026900	-2.39	0.27	-2.33	0.23	-2.79	0.088	-4.04	0.0067
Manes.06G027000	-1.7	0.4	-0.7	0.76	-1.66	0.28	-3.19	0.014
Manes.06G028100	2.96	0.00039	2.29	0.0084	3.4	5e-06	2.55	0.0012
Manes.06G028500	-0.57	0.82	-0.36	0.87	1.72	0.18	-2.87	0.013
Manes.06G028600	-0.7	0.26	-0.57	0.33	-1.47	0.00035	-0.99	0.025
Manes.06G031400	-0.39	0.83	0.74	0.53	1.29	0.13	1.73	0.026
Manes.06G031700	0.58	0.054	1.03	1.9e-05	0.42	0.14	0.69	0.0056
Manes.06G032300	0.16	0.9	0.63	0.34	1.3	0.0062	0.68	0.2
Manes.06G034900	-0.79	0.39	-1.34	0.042	-2.18	7e-05	-1.17	0.058
Manes.06G035800	1.9	0.094	1.26	0.32	1.08	0.33	1.95	0.035
Manes.06G036700	0.1	0.92	-0.07	0.93	-1.24	0.002	-0.44	0.37
Manes.06G038400	1.97	0.00054	2.01	0.00022	2.47	8.3e-07	1.99	0.00013
Manes.06G038700	1.75	0.35	3.6	0.0039	4.23	0.00014	3.69	0.0013
Manes.06G040100	4.84	0.026	5.67	0.0036	8.02	2.2e-06	8.77	1.7e-07
Manes.06G040200	3.08	0.19	3.91	0.04	6.16	7.8e-05	6.88	8.1e-06
Manes.06G040400	0.79	0.65	-0.19	0.92	-0.52	0.71	-2.17	0.028
Manes.06G040500	-0.25	0.77	-0.97	0.044	-0.83	0.058	-1.04	0.013
Manes.06G040800	-1.73	0.0088	0.1	0.94	-1.07	0.1	-0.74	0.28
Manes.06G041300	1.09	0.049	1.38	0.0045	0.04	0.96	1.01	0.035
Manes.06G041600	-2.28	0.00041	-1.79	0.0071	-1.35	0.04	-1.12	0.095
Manes.06G041700	-1.6	0.061	-1.22	0.16	-1.74	0.015	-0.98	0.21
Manes.06G041900	2.9	0.14	3.64	0.027	6.49	1.5e-06	7.29	4.2e-08
Manes.06G042100	3.05	0.094	3.91	0.011	6.01	5e-06	6.69	2.6e-07
Manes.06G042200	2.18	0.36	2.95	0.11	5.31	0.00022	6.08	1.6e-05
Manes.06G042400	2.86	0.22	3.5	0.066	6.32	2.8e-05	6.99	2.8e-06
Manes.06G042600	4.45	0.043	5.34	0.006	7.91	2.5e-06	8.75	1.3e-07
Manes.06G042900	1.99	0.46	3.13	0.11	5.79	0.00011	6.41	1.6e-05
Manes.06G043700	1.33	0.027	1.71	0.0013	0.99	0.078	0.84	0.14
Manes.06G043800	-0.72	0.62	-0.32	0.84	-1.08	0.25	-2.22	0.0052
Manes.06G044000	2.22	0.22	2.95	0.043	4.95	2.7e-05	4.81	5.5e-05
Manes.06G044600	1.32	0.18	0.97	0.32	2.06	0.0034	0.53	0.56
Manes.06G046900	-0.82	0.18	-0.74	0.19	-1.2	0.0069	-0.93	0.046
Manes.06G047200	-0.95	0.65	-3.08	0.016	-3.01	0.009	-3.4	0.0028
Manes.06G047800	1.2	0.013	1.33	0.003	1.46	0.00031	1.36	0.00097
Manes.06G049500	-0.59	0.18	-0.48	0.25	-1.03	0.00093	-0.93	0.0035
Manes.06G050700	0.71	0.36	0.64	0.36	2.03	1.5e-05	1.56	0.0016
Manes.06G052100	0.74	0.69	-0.93	0.52	-1.84	0.077	-2.29	0.019
Manes.06G053800	-1.88	0.00085	-1.87	0.00078	-1.2	0.025	-1.97	8e-05
Manes.06G056300	-0.51	0.33	-0.44	0.36	-0.63	0.088	-1.01	0.0026
Manes.06G056500	5.19	0.037	5.09	0.03	6.98	0.0004	6.61	0.00099
Manes.06G056800	-0.35	0.93	-0.91	0.77	0.42	0.85	3.2	0.0078
Manes.06G057000	0.31	0.8	0.45	0.6	1.18	0.036	-0.06	0.94
Manes.06G057900	0.76	0.042	1	0.002	0.53	0.14	1.09	0.00026
Manes.06G058000	2.16	2.9e-07	1.88	1.3e-05	2.73	1.6e-12	2.09	1.9e-07
Manes.06G059100	-1.48	0.23	-1.18	0.31	0.45	0.73	-1.87	0.038
Manes.06G060300	0.82	0.64	1.65	0.15	2.5	0.0074	2.41	0.01
Manes.06G060400	1.12	0.57	2.05	0.13	3.14	0.0038	2.74	0.014
Manes.06G063400	1.41	0.012	1.57	0.0024	0.88	0.11	1.69	0.00041
Manes.06G063500	-0.8	0.1	-0.93	0.031	-1.13	0.0028	-0.88	0.026
Manes.06G063700	0.91	0.16	1.6	0.0011	0.51	0.4	0.79	0.13
Manes.06G063900	-0.36	0.73	-0.35	0.69	-1.11	0.04	-0.59	0.32
Manes.06G065000	0.84	0.2	1.14	0.03	0.53	0.37	0.67	0.21
Manes.06G065400	1.2	0.053	1.64	0.0021	2.14	6.8e-06	1.47	0.0037
Manes.06G065500	1.45	0.13	0.77	0.48	3.11	3.6e-06	2.88	2.3e-05
Manes.06G065600	0.3	0.86	0.97	0.31	0.76	0.38	1.51	0.036
Manes.06G066000	-0.83	0.64	-2.64	0.036	-0.99	0.4	-1.09	0.32
Manes.06G066900	3.83	0.018	1.38	0.52	0.84	0.69	0.96	0.6
Manes.06G067200	-0.63	0.37	-1.37	0.0061	-0.37	0.53	-0.85	0.073
Manes.06G067500	1.89	0.022	1.95	0.012	1.92	0.0064	1.7	0.019
Manes.06G067600	0.88	0.21	1.09	0.061	0.8	0.16	1.24	0.015
Manes.06G067700	4.59	0.007	5.26	0.00078	3.52	0.029	3.26	0.044
Manes.06G068600	3.63	5.4e-09	4.07	2.7e-11	3.81	1.5e-10	3.83	1.2e-10
Manes.06G068800	-0.56	0.4	-0.22	0.77	-1.45	0.00029	-0.61	0.19
Manes.06G069600	-0.7	0.52	-0.84	0.33	-1.39	0.037	-0.91	0.2
Manes.06G070900	-0.34	0.78	0.11	0.93	-1.23	0.037	-0.94	0.12
Manes.06G071500	1.85	0.00026	1.71	0.0007	0.96	0.075	1.5	0.0021
Manes.06G071700	4.74	3.5e-09	4.21	2.1e-07	4.25	5.4e-08	4.05	2.7e-07
Manes.06G072400	0.92	0.4	1.59	0.041	1.87	0.0063	2.71	2.1e-05
Manes.06G072600	-0.58	0.53	-0.65	0.39	-1.38	0.011	-1.2	0.031
Manes.06G073100	-0.17	0.96	-1.57	0.29	-0.95	0.51	-2.42	0.036
Manes.06G074200	3.56	0.12	4.6	0.015	6.86	1.7e-05	6.36	9e-05
Manes.06G074500	-1.06	0.57	-3.82	0.011	-2.1	0.068	-1.39	0.24
Manes.06G074800	-0.1	0.95	-0.46	0.61	-1.9	0.0005	-0.71	0.28
Manes.06G075300	0.18	0.91	0.11	0.93	1.3	0.029	0.97	0.12
Manes.06G076200	-2.33	0.0019	-1.39	0.098	-1.68	0.02	-0.26	0.79
Manes.06G076500	1.3	2.8e-05	1.35	9.3e-06	1.6	1.3e-08	1.63	6.8e-09
Manes.06G076900	-0.47	0.55	-1.14	0.02	-1.57	0.00019	-1.5	0.00045
Manes.06G077000	-0.09	0.92	-0.57	0.13	-1	0.00081	-0.92	0.0025
Manes.06G078500	-1.32	0.13	-1.57	0.035	-0.43	0.65	-1.89	0.0041
Manes.06G078900	-0.74	0.083	-0.63	0.13	-1.19	0.00027	-0.63	0.086
Manes.06G079700	-1.66	0.028	-1.78	0.014	-0.89	0.22	-1.38	0.035
Manes.06G080700	1.31	0.29	1.19	0.28	2.08	0.013	1.18	0.2
Manes.06G082100	1.19	0.17	1.11	0.16	1.86	0.003	1.28	0.058
Manes.06G083300	-0.18	0.92	-0.26	0.84	-0.44	0.64	-1.37	0.046
Manes.06G083900	0.48	0.58	0.72	0.26	1.23	0.012	1.1	0.027
Manes.06G084200	0.52	0.86	-1.72	0.28	-1.43	0.33	-2.72	0.03
Manes.06G085300	-0.7	0.55	-1.84	0.011	-2.06	0.0014	-2.52	6.4e-05
Manes.06G085500	-1.91	0.12	-3.52	0.0002	-2.78	0.0029	-3.25	0.00036
Manes.06G085600	-2.45	0.015	-3.47	6.5e-05	-3.75	4.3e-06	-3.72	5.6e-06
Manes.06G087300	0.86	0.31	0.9	0.22	0.95	0.13	1.3	0.024
Manes.06G088300	-0.35	0.85	0.54	0.68	1.98	0.013	0.51	0.61
Manes.06G088900	0.69	0.61	1.68	0.045	1.69	0.026	0.72	0.41
Manes.06G089200	1.26	0.45	1.62	0.21	2.83	0.004	2.2	0.034
Manes.06G091100	1.96	0.039	1.28	0.22	1.71	0.04	0.12	0.92
Manes.06G091600	2.25	0.002	2.4	0.00056	1.4	0.058	1.88	0.0061
Manes.06G091700	-0.59	0.63	-0.83	0.37	-1.53	0.026	-1.36	0.049
Manes.06G091800	-1.43	0.68	-1.25	0.68	-4.58	0.028	-1.22	0.59
Manes.06G092300	-1.81	0.18	-1.59	0.22	-2.03	0.048	-1.48	0.16
Manes.06G092800	-0.98	0.59	0.3	0.88	-0.18	0.91	2.29	0.015
Manes.06G093300	-1.48	0.014	-0.96	0.13	-0.59	0.35	-0.8	0.16
Manes.06G093900	1.73	4.9e-05	1.69	5.1e-05	1.37	0.00081	1.52	0.00017
Manes.06G095100	0.65	0.28	0.74	0.14	0.91	0.034	1.21	0.0028
Manes.06G095200	0.45	0.6	0.54	0.42	0.65	0.24	1.18	0.013
Manes.06G095300	-0.92	0.19	-1.08	0.067	-0.64	0.3	-1.5	0.0026
Manes.06G096700	0.54	0.32	1.11	0.0033	-0.17	0.77	0.65	0.097
Manes.06G096900	0.37	0.83	-1.19	0.22	-2.32	0.0016	-2.01	0.0079
Manes.06G097600	-0.87	0.22	-0.84	0.19	-1.28	0.014	-0.94	0.084
Manes.06G098900	0.94	0.11	1.27	0.0098	0.84	0.098	1.14	0.015
Manes.06G099400	-0.42	0.63	-0.5	0.46	-0.92	0.067	-1.19	0.012
Manes.06G099600	0.87	0.0012	0.88	0.00072	1.43	2.2e-10	1.49	2.6e-11
Manes.06G099700	1.09	0.28	1.9	0.01	1.89	0.006	1.61	0.023
Manes.06G101000	0.89	0.4	0.02	0.99	1.43	0.039	2.25	0.00031
Manes.06G103300	-1.94	0.016	-0.74	0.48	-1.68	0.021	-1.11	0.15
Manes.06G103900	4.92	0.00026	3.3	0.027	5.22	1.8e-05	5.95	6.9e-07
Manes.06G105600	0.74	0.46	1.57	0.017	0.98	0.15	0.72	0.31
Manes.06G106800	-1.17	0.36	-1.98	0.054	-2.31	0.0064	-1.58	0.071
Manes.06G107600	-0.94	0.012	-1.04	0.0028	-1.03	0.0011	-1.06	0.00086
Manes.06G107700	-0.39	0.79	-0.93	0.3	-1.52	0.028	-1.17	0.1
Manes.06G108700	-0.83	0.71	-2.62	0.092	-0.99	0.51	-2.54	0.044
Manes.06G108800	0.13	0.89	-0.03	0.98	0.7	0.078	1.01	0.0052
Manes.06G109000	3.11	0.39	0	1	5.14	0.022	2.68	0.31
Manes.06G109600	0.42	0.57	0.33	0.63	0.57	0.26	1.06	0.012
Manes.06G109700	1.3	0.15	1.62	0.032	0.62	0.49	1.2	0.098
Manes.06G110300	-0.89	0.37	-1.26	0.11	0.38	0.68	-1.44	0.03
Manes.06G111000	-0.79	0.067	-0.74	0.082	-0.8	0.026	-1.11	0.001
Manes.06G112000	-0.54	0.35	-0.43	0.41	-0.64	0.13	-1	0.0072
Manes.06G112200	0.34	0.8	1.11	0.12	1.52	0.0086	1.77	0.0015
Manes.06G112600	-0.52	0.63	-0.53	0.55	-1.63	0.0046	-0.58	0.4
Manes.06G113500	-0.63	0.24	-0.75	0.096	-0.53	0.23	-1	0.0087
Manes.06G113800	2.7	0.013	2.43	0.022	2.3	0.02	0.67	0.59
Manes.06G114600	-2.07	0.066	-1.14	0.37	-2.03	0.035	-2.06	0.03
Manes.06G116000	-1.47	0.45	-2.89	0.034	-4.01	0.00062	-3.59	0.0026
Manes.06G116400	-0.29	0.73	-0.39	0.54	-1.01	0.017	-0.62	0.18
Manes.06G118900	0.96	0.14	1.3	0.014	1.51	0.0014	1.11	0.026
Manes.06G119500	3.17	3.6e-11	2.85	3.4e-09	2.58	4.3e-08	2.51	1.1e-07
Manes.06G120900	-0.74	0.45	-0.65	0.47	-1.25	0.05	-1.48	0.017
Manes.06G121400	-0.21	0.92	-0.76	0.5	-1.68	0.032	-1.66	0.032
Manes.06G121500	-1.72	0.16	-1.24	0.31	-2.04	0.031	-0.79	0.48
Manes.06G124200	2.39	0.019	2.58	0.0063	0.56	0.67	0.61	0.59
Manes.06G125000	-0.84	0.096	-1.23	0.0032	-1.15	0.0029	-1.43	0.00015
Manes.06G125100	-1.13	0.14	-1.35	0.04	-1.68	0.0031	-0.55	0.43
Manes.06G125900	-0.69	0.34	-1.43	0.0062	-2.08	2.7e-06	-1.38	0.003
Manes.06G127300	-0.69	0.13	-0.77	0.051	-1.13	0.00062	-1.13	0.00063
Manes.06G128000	-1.83	0.1	-1.47	0.18	-0.6	0.61	-2.01	0.024
Manes.06G128700	1	0.45	1.35	0.18	1.99	0.016	2.16	0.0074
Manes.06G129100	-0.16	0.92	-0.27	0.81	1.58	0.0072	-0.36	0.64
Manes.06G129200	0.36	0.72	-0.03	0.98	1.33	0.0095	0.41	0.52
Manes.06G130200	-1.92	0.057	-1.12	0.32	-2.05	0.016	-2.36	0.0041
Manes.06G130500	-2.08	0.49	-1.34	0.64	-5.53	0.015	-1.05	0.63
Manes.06G131100	4.92	4.5e-07	3.85	0.00015	6.83	1.5e-14	6.24	4.2e-12
Manes.06G131200	2.07	0.029	2.51	0.003	2.75	0.00037	2.89	0.00017
Manes.06G131300	6.79	1.2e-06	5.32	0.00023	7.8	1.7e-09	6.5	9.2e-07
Manes.06G132100	0.54	0.46	0.47	0.48	1.62	9.9e-05	1.34	0.0021
Manes.06G132200	1.91	0.02	1.35	0.12	3.63	1.5e-08	3.91	8.8e-10
Manes.06G132600	0.2	0.91	0.67	0.52	1.73	0.0096	1.98	0.0023
Manes.06G132700	3.05	0.0015	2.27	0.026	4.99	5.1e-10	4.88	1.5e-09
Manes.06G133300	-0.61	0.41	-1.04	0.049	-2.03	1.5e-06	-1.96	3.9e-06
Manes.06G133700	1.07	0.025	1.32	0.002	1.93	2.4e-07	1.31	0.0011
Manes.06G134700	-3.54	0.0011	-3.91	0.00013	-2.98	0.0032	-4.12	1.8e-05
Manes.06G137200	-0.33	0.86	-1.03	0.34	-1.83	0.027	-2.58	0.00084
Manes.06G137600	-0.67	0.58	-1.14	0.22	-1.3	0.079	-1.49	0.04
Manes.06G138000	-0.8	0.052	-0.89	0.021	-1.1	0.00067	-1.4	1.1e-05
Manes.06G138600	-1.02	0.043	-1.29	0.0046	-0.81	0.076	-0.88	0.044
Manes.06G138900	0.43	0.73	-1.42	0.05	-1.53	0.018	-1.8	0.0038
Manes.06G139000	0.64	0.25	0.39	0.49	0.76	0.066	1.09	0.0043
Manes.06G141500	-0.09	0.98	-1.14	0.42	-2.26	0.03	-2.1	0.043
Manes.06G141800	-0.67	0.26	-0.28	0.69	-1.13	0.006	-0.19	0.74
Manes.06G142100	1.17	0.37	1.96	0.036	2.72	0.00057	3.65	1.3e-06
Manes.06G143100	6.76	0.00074	3.85	0.11	6.09	0.0011	5.29	0.006
Manes.06G144300	1.33	0.03	1.68	0.0019	1.74	0.0005	2	4.4e-05
Manes.06G144500	-0.48	0.81	1.4	0.2	2.46	0.0039	0.74	0.49
Manes.06G145700	-1.17	0.2	-1.23	0.13	-2.18	0.00065	-1.9	0.0038
Manes.06G146800	0.48	0.51	1.35	0.0026	0.96	0.032	0.94	0.036
Manes.06G147200	-2.49	0.11	-3.07	0.022	-6.1	5.2e-08	-3.42	0.0048
Manes.06G149700	-0.37	0.68	-0.05	0.96	-1.04	0.033	-0.53	0.33
Manes.06G150500	1.62	0.35	3.3	0.0051	4.13	8.4e-05	2.75	0.016
Manes.06G150800	0.86	0.013	1.1	0.00035	0.87	0.004	0.94	0.0017
Manes.06G150900	1.39	0.028	1.33	0.028	1.1	0.059	1.43	0.0084
Manes.06G152500	-0.41	0.55	-1.08	0.014	0.04	0.95	-0.14	0.8
Manes.06G152800	-5.11	6.8e-06	-5.93	4.3e-08	-4.41	4.5e-05	-6.36	9.8e-10
Manes.06G153100	2.76	0.00061	3.57	1.2e-06	3.88	2.7e-08	4.22	1.2e-09
Manes.06G153600	1.61	0.32	1.94	0.14	3.27	0.0014	2.11	0.059
Manes.06G154800	-1.19	0.2	-0.61	0.55	-2.13	0.0013	0.1	0.91
Manes.06G155300	0.02	1	0.76	0.73	4.55	7.4e-05	2.06	0.12
Manes.06G155500	0.56	0.67	0.63	0.56	1.38	0.066	1.81	0.0099
Manes.06G157000	-0.9	0.00071	-0.99	0.00012	-0.9	0.00016	-1.14	8.2e-07
Manes.06G157200	0.86	0.86	-2.49	0.42	-6.7	0.0073	-6.57	0.0086
Manes.06G158600	0.58	0.45	1.18	0.022	0.9	0.076	1.04	0.032
Manes.06G158700	-0.79	0.4	-1	0.17	-1.68	0.0037	-1.06	0.092
Manes.06G158800	-3.74	0.00012	-3.17	0.0013	-3.93	9.8e-06	-3.28	0.00036
Manes.06G158900	0	1	-0.29	0.85	0.89	0.35	1.72	0.031
Manes.06G159000	0.37	0.8	0.61	0.55	1.23	0.087	1.62	0.015
Manes.06G159400	0.02	0.99	-0.26	0.78	-1.11	0.04	-0.53	0.38
Manes.06G159700	0.98	0.27	1.43	0.037	1.47	0.019	1.24	0.053
Manes.06G159900	-1.22	0.19	-1.44	0.069	-1.59	0.023	-1.44	0.043
Manes.06G160100	-1.08	0.22	-1.39	0.05	-0.72	0.35	-0.84	0.23
Manes.06G161300	0.49	0.84	-0.99	0.55	-2.19	0.057	-2.67	0.015
Manes.06G161400	-0.02	0.99	-0.76	0.34	0.07	0.95	-1.26	0.037
Manes.06G162300	-1.14	0.24	-1.21	0.15	-1.69	0.015	-0.71	0.38
Manes.06G162800	-1.63	0.032	-1.27	0.1	-2.2	0.00034	-1.46	0.025
Manes.06G164100	-1.13	0.062	-0.99	0.095	-1.25	0.012	-1.42	0.0037
Manes.06G164200	-0.29	0.86	-0.16	0.91	-1.45	0.047	-0.41	0.65
Manes.06G164300	-0.61	0.38	-0.52	0.41	-1.03	0.025	-1.18	0.0077
Manes.06G165100	-0.26	0.82	-0.45	0.56	-0.21	0.78	-1.03	0.045
Manes.06G165300	1.34	0.042	0.63	0.43	0.13	0.89	0.19	0.81
Manes.06G166200	-0.57	0.47	-0.88	0.14	-1.11	0.023	-1.36	0.0041
Manes.06G167300	1.65	0.46	3.25	0.03	3.94	0.0026	3.52	0.0088
Manes.06G167400	0.62	0.64	1.04	0.26	1.81	0.01	1.7	0.017
Manes.06G168600	-0.35	0.9	0.53	0.8	3.26	0.0024	0.82	0.55
Manes.06G168900	-0.82	0.28	-1.13	0.062	-2.48	2.3e-07	-1.06	0.053
Manes.06G169100	-0.22	0.9	0.64	0.54	1.51	0.032	0.23	0.81
Manes.06G169200	0.42	0.58	0.46	0.47	0.75	0.11	1.49	0.0003
Manes.06G171100	1.06	0.16	1.15	0.087	0.75	0.26	1.3	0.023
Manes.06G171400	-2.09	0.0011	-2.52	2.3e-05	-0.92	0.19	-2.46	1.5e-05
Manes.06G172900	2.79	0.067	3.22	0.017	5.49	6.4e-07	4.09	0.00045
Manes.06G173700	-0.37	0.83	-1.06	0.28	-1.54	0.049	-1.93	0.0096
Manes.06G174500	2.64	0.049	1.44	0.36	2.54	0.029	4.12	8.2e-05
Manes.06G174700	0.95	0.27	0.53	0.56	1.54	0.0099	1.69	0.004
Manes.06G175000	1.17	0.00072	1.46	5.3e-06	1.11	0.00048	1.63	6e-08
Manes.06G176100	-1	0.13	-1.25	0.024	-1.66	0.00056	-0.84	0.12
Manes.06G176400	-0.88	0.00073	-0.71	0.0074	-0.6	0.019	-1.04	6.5e-06
Manes.06G176500	-1.03	0.06	-0.99	0.058	-0.85	0.083	-1.48	0.00073
Manes.06G177600	-0.72	0.21	-0.44	0.47	-1.19	0.0032	-1.31	0.0011
Manes.06G178000	1.37	0.026	1.21	0.042	0.69	0.27	1.24	0.022
Manes.06G178800	-0.98	0.55	-1.06	0.43	-2.87	0.0026	-1.82	0.069
Manes.07G000500	0.87	0.049	0.5	0.32	1.39	4.4e-05	1.69	3.2e-07
Manes.07G001100	-0.5	0.63	-0.88	0.25	-1.32	0.026	-0.93	0.13
Manes.07G001300	1.18	0.3	0.84	0.46	2.47	0.00064	0.72	0.43
Manes.07G002200	1.19	0.016	0.62	0.28	0.97	0.031	0.35	0.51
Manes.07G004700	2.81	0.021	3.12	0.005	3.14	0.0022	2.18	0.049
Manes.07G005100	-0.85	0.11	-0.41	0.52	-0.15	0.82	-1.06	0.012
Manes.07G005200	4.21	0.0056	5.38	7.6e-05	6.28	5.6e-07	4.43	0.00094
Manes.07G005500	0.41	0.75	-0.67	0.46	-1.07	0.12	-1.32	0.043
Manes.07G005900	-0.12	0.96	-0.89	0.5	-1.6	0.096	-2.15	0.018
Manes.07G006600	-0.85	0.17	-0.75	0.2	-1.18	0.0095	-0.65	0.19
Manes.07G007300	0.89	0.56	2.71	0.0029	3.73	3.6e-06	2.33	0.0076
Manes.07G008600	0.02	0.99	0.28	0.77	1.09	0.041	0.62	0.29
Manes.07G009100	1.13	0.027	1.01	0.042	0.75	0.12	1.35	0.0014
Manes.07G010800	0.79	0.044	1.06	0.0018	0.28	0.52	0.66	0.057
Manes.07G011500	1.58	0.079	1.99	0.01	1.78	0.014	1.47	0.051
Manes.07G012900	0.39	0.81	-1.19	0.22	-1.55	0.048	-2.33	0.0017
Manes.07G014300	0.79	0.75	-7.78	3.7e-05	-5.02	0.00012	-5.93	4.2e-05
Manes.07G015400	3.01	0.0035	2.41	0.024	0.86	0.51	1.08	0.35
Manes.07G015500	-1.09	0.36	-1.57	0.095	-1.66	0.042	-2.2	0.0047
Manes.07G015600	1.11	0.0074	1.61	9.2e-06	1.59	3.4e-06	1.38	8.3e-05
Manes.07G018000	-3.37	0.00013	-2.22	0.014	-2.53	0.0013	-2.15	0.008
Manes.07G019300	-0.8	0.085	-0.51	0.31	-1.02	0.0063	-0.17	0.73
Manes.07G022700	0.93	0.055	0.8	0.089	0.6	0.19	1.02	0.011
Manes.07G023600	1.28	0.31	0.65	0.64	2.52	0.0021	0.91	0.36
Manes.07G024200	-0.18	0.9	-1.17	0.097	-1.52	0.011	-0.96	0.14
Manes.07G024300	-1.01	0.095	-1.16	0.031	-1.45	0.0018	-1.61	0.00047
Manes.07G024400	-1.17	0.031	-1.16	0.023	-1.25	0.006	-1.42	0.0015
Manes.07G024700	-1.28	0.0027	-1.19	0.0049	-1.47	9.6e-05	-1.81	7.3e-07
Manes.07G025100	-0.83	0.4	-0.89	0.28	-0.36	0.7	-1.35	0.035
Manes.07G025400	1.15	0.41	1.83	0.071	2.25	0.0092	2.75	0.00091
Manes.07G025600	-0.9	0.052	-1.34	0.00056	-1.46	4.6e-05	-1.34	0.00025
Manes.07G027100	-1.15	0.38	-2.53	0.0044	0.04	0.98	-0.88	0.37
Manes.07G027700	-1.23	0.37	-2.18	0.024	-0.76	0.52	-1.07	0.29
Manes.07G027800	-0.94	0.53	-2.16	0.024	-1.09	0.3	-1.5	0.11
Manes.07G029300	-2.39	0.054	-2.28	0.057	-2.04	0.055	-3.18	0.0018
Manes.07G029400	4.49	0.056	0	1	3.78	0.072	4.96	0.0095
Manes.07G029600	2.21	0.54	3.48	0.15	7.89	1.4e-06	7.83	1.7e-06
Manes.07G029900	-0.98	0.79	2.65	0.13	3.16	0.031	4.56	0.00074
Manes.07G030100	2.1	0.38	2.1	0.31	6.1	8.8e-06	6	1.5e-05
Manes.07G031300	-5.67	6.3e-07	-6.71	5.9e-08	-4.1	8.4e-05	-5.24	4.9e-07
Manes.07G031400	-0.34	0.79	-1.05	0.16	-0.9	0.2	-1.49	0.014
Manes.07G031500	3.57	0.033	2.7	0.13	5.44	3.2e-05	5.26	6.7e-05
Manes.07G033900	0.31	0.86	-0.07	0.97	1.09	0.18	1.68	0.019
Manes.07G034100	-0.04	0.98	0.43	0.6	1.37	0.0071	1.19	0.023
Manes.07G034400	2.03	0.026	2.2	0.009	2.85	0.00011	2.79	0.00017
Manes.07G034500	2.18	0.00053	0.73	0.39	2.85	2.6e-07	3.21	4.6e-09
Manes.07G035400	1.1	0.042	1.29	0.008	0.41	0.49	0.76	0.12
Manes.07G035800	-0.61	0.6	-0.47	0.66	-1.42	0.038	-0.88	0.23
Manes.07G037600	0.57	0.76	0.97	0.45	1.88	0.046	1.96	0.034
Manes.07G037700	0.75	0.46	0.84	0.31	1.68	0.0058	2.06	0.00044
Manes.07G037900	0.03	0.99	0.63	0.42	1.44	0.0053	1.07	0.052
Manes.07G042000	4.29	0.031	3.09	0.18	1.07	0.73	3.39	0.062
Manes.07G043600	4.15	7.9e-05	3.51	0.0013	6.17	1.4e-11	6.83	4e-14
Manes.07G044200	1.19	0.045	1.16	0.038	1.22	0.015	1.57	0.0011
Manes.07G044500	1.68	0.045	1.75	0.024	1.56	0.031	1.64	0.021
Manes.07G045200	1.3	0.095	1.5	0.028	1.26	0.054	1.57	0.011
Manes.07G045300	0.71	0.59	0.57	0.63	1.28	0.11	1.52	0.046
Manes.07G045500	1.86	0.16	1.04	0.47	2.2	0.032	2.17	0.034
Manes.07G046300	-0.81	0.72	0.72	0.69	2.18	0.041	1.44	0.21
Manes.07G046500	0.62	0.53	0.3	0.78	1.23	0.039	0.83	0.19
Manes.07G046700	-1.2	0.074	-1.47	0.012	-1.24	0.027	-1.55	0.0038
Manes.07G047500	-0.71	0.3	-0.66	0.28	-1.32	0.0031	-0.9	0.059
Manes.07G048200	2.71	0.0031	2.76	0.0017	1.42	0.14	0.73	0.49
Manes.07G048700	0.72	0.34	0.46	0.55	1.21	0.014	1.36	0.0044
Manes.07G049400	0.22	0.84	0.09	0.93	1	0.039	0.97	0.045
Manes.07G050300	7.72	0.00021	5.76	0.0093	9.57	2.5e-07	11.07	1.3e-09
Manes.07G050400	4.82	0.00066	3.1	0.047	6.54	1.1e-07	7.92	5.5e-11
Manes.07G051300	0.09	0.97	1.42	0.12	0.83	0.38	1.89	0.013
Manes.07G051500	0.55	0.8	0.75	0.64	2.44	0.016	0.8	0.51
Manes.07G051800	-2.19	0.018	-2.4	0.0049	-2.84	0.0002	-2.98	9.4e-05
Manes.07G051900	-1.97	0.044	-2.13	0.021	-2.68	0.00069	-2.67	0.00083
Manes.07G052000	-1.7	0.038	-1.81	0.018	-2.4	0.00025	-2.36	0.00036
Manes.07G054200	-1.44	0.23	-1.33	0.22	-1.6	0.083	-2.6	0.0019
Manes.07G054400	1.71	0.026	0.6	0.56	2.05	0.0013	1.09	0.13
Manes.07G055000	2.35	0.041	1.72	0.15	1.27	0.27	-0.14	0.93
Manes.07G056300	0.32	0.9	-0.92	0.55	-1.48	0.2	-2.25	0.031
Manes.07G057600	-2.13	9.6e-05	-1.53	0.0075	-1.43	0.006	-1.3	0.014
Manes.07G058800	3.93	0.055	3.94	0.04	5.31	0.001	2.71	0.15
Manes.07G061700	0.47	0.75	1.5	0.076	1.12	0.18	1.79	0.014
Manes.07G062300	-0.37	0.81	-0.76	0.47	-0.54	0.58	-1.73	0.018
Manes.07G063300	0.49	0.52	1.22	0.01	0.78	0.11	1.28	0.0033
Manes.07G063900	0.32	0.6	0.42	0.36	0.67	0.061	1.12	0.00045
Manes.07G066600	1.09	0.038	0.7	0.22	0.39	0.51	1.14	0.01
Manes.07G067000	-1.02	0.42	-1.07	0.31	-0.98	0.3	-1.66	0.044
Manes.07G067900	1.66	0.26	1.57	0.23	3.88	4.3e-05	3.47	0.00036
Manes.07G068000	-0.8	0.42	-2.12	0.0015	-0.69	0.36	-0.9	0.19
Manes.07G069600	-0.6	0.63	-0.77	0.42	-1.45	0.042	-1.2	0.098
Manes.07G069900	-1.05	0.055	-0.9	0.098	-0.63	0.22	-1.16	0.0094
Manes.07G070400	0.6	0.44	0.7	0.27	0.95	0.067	1.45	0.002
Manes.07G070800	-0.58	0.83	-0.28	0.91	-2.64	0.031	-0.35	0.83
Manes.07G071000	0.44	0.71	0.65	0.46	1.33	0.032	2.13	0.00014
Manes.07G071400	0.74	0.54	0.74	0.47	1.62	0.022	1.26	0.089
Manes.07G071700	0.69	0.36	0.41	0.6	1.29	0.0064	1.84	3.4e-05
Manes.07G072600	1.05	0.31	0.65	0.55	2.7	3.1e-05	3.14	7.3e-07
Manes.07G073900	1.08	0.48	0.86	0.55	2.03	0.031	3.11	0.00026
Manes.07G076500	-0.38	0.87	0.13	0.95	2.34	0.012	0.78	0.49
Manes.07G076800	-0.24	0.95	-0.59	0.82	-4.29	0.0016	-1.79	0.26
Manes.07G076900	-2.29	0.032	-2	0.058	-2.79	0.0013	-1.8	0.038
Manes.07G077000	-0.66	0.58	-0.93	0.3	-0.81	0.33	-1.83	0.0066
Manes.07G078300	-0.41	0.79	-1.24	0.16	-2.07	0.0028	-1.26	0.092
Manes.07G081100	1.02	0.55	2.57	0.014	4.52	2.4e-07	2.91	0.002
Manes.07G083100	-0.12	0.94	0.13	0.91	1.33	0.018	0.18	0.82
Manes.07G083400	-0.81	0.054	-1.22	0.0011	-1.12	0.00066	-1.11	0.00086
Manes.07G085600	-0.65	0.57	-1.11	0.19	-1.47	0.03	-1.33	0.051
Manes.07G085900	-1	0.34	-0.89	0.35	-2.15	0.0015	-1.43	0.048
Manes.07G086000	2.7	0.17	2.51	0.17	3.64	0.013	3.45	0.019
Manes.07G086100	1.87	0.26	2.05	0.14	2.39	0.046	3.33	0.0027
Manes.07G089100	0.39	0.66	0.8	0.18	1.57	0.00052	1.1	0.024
Manes.07G090300	-0.13	0.93	0.69	0.38	1.32	0.022	0.09	0.92
Manes.07G090700	-1.13	0.47	-0.77	0.61	-2.37	0.013	-1.38	0.19
Manes.07G090800	-0.61	0.53	-0.78	0.29	-0.68	0.31	-1.17	0.043
Manes.07G091400	0.86	0.13	1.05	0.028	0.57	0.26	0.84	0.066
Manes.07G092600	2.28	0.027	2.31	0.018	4.68	5.6e-10	4.54	2.6e-09
Manes.07G092700	2.97	0.038	2.19	0.16	5.04	2.6e-06	5.42	3.2e-07
Manes.07G092800	5.94	0.00074	4.75	0.011	7.07	4.6e-06	7.99	1.3e-07
Manes.07G094000	-1.4	0.018	-0.9	0.15	-0.56	0.35	-0.85	0.11
Manes.07G097500	-1.32	0.16	-1.44	0.086	-1.59	0.027	-1.47	0.041
Manes.07G098400	0	1	0	1	4.43	0.031	1.17	0.71
Manes.07G099400	-0.48	0.24	-0.54	0.13	-1.01	0.00024	-0.52	0.092
Manes.07G099500	-0.86	0.16	-1.02	0.055	-1.54	0.00047	-0.82	0.097
Manes.07G100100	2.66	0.001	2.29	0.0052	3.15	9.6e-06	3.96	1e-08
Manes.07G100900	1.34	0.057	1.23	0.071	2.82	4.8e-08	3.39	2.3e-11
Manes.07G101200	0.72	0.48	1.37	0.046	0.74	0.32	1.91	0.0011
Manes.07G103200	1.26	0.32	1.73	0.08	2.2	0.0089	1.89	0.029
Manes.07G104100	3.46	2.5e-08	3.77	6e-10	4.88	1.9e-17	4.56	3.2e-15
Manes.07G104200	0.09	0.96	0.45	0.67	0.7	0.37	1.3	0.049
Manes.07G104900	-0.99	0.49	-0.77	0.56	-1.24	0.21	-1.84	0.039
Manes.07G106900	-0.85	0.092	-0.81	0.091	-0.39	0.43	-1.02	0.011
Manes.07G107200	-0.67	0.38	-0.85	0.16	-1.15	0.023	-0.78	0.14
Manes.07G107600	0.67	0.11	1.01	0.0032	0.33	0.43	0.92	0.0047
Manes.07G107900	1.87	0.21	1.84	0.16	3.11	0.0028	3.22	0.0019
Manes.07G108000	0.3	0.67	0.48	0.35	1.03	0.0048	1.07	0.0033
Manes.07G108200	0.67	0.25	0.74	0.14	1.06	0.007	1.36	0.00028
Manes.07G108500	1.03	0.17	0.94	0.18	1.25	0.03	1.64	0.0026
Manes.07G109600	0.4	0.63	0.28	0.72	0.68	0.19	1.12	0.013
Manes.07G110500	1.68	0.014	1.7	0.0095	0.9	0.2	1.6	0.0076
Manes.07G111500	-1.39	0.17	-0.69	0.55	-2.41	0.00097	-1.65	0.033
Manes.07G111900	1.48	0.34	1.66	0.21	1.6	0.16	2.26	0.026
Manes.07G114200	-2.42	0.0002	-2.74	9.5e-06	-2.9	6.8e-07	-2.74	3.2e-06
Manes.07G114600	0.58	0.72	-0.64	0.63	-1.27	0.18	-1.82	0.032
Manes.07G115500	2.4	0.064	2.64	0.024	2.87	0.0053	3.99	3.3e-05
Manes.07G115800	0.24	0.78	-0.06	0.94	0.51	0.3	1.12	0.005
Manes.07G116000	-0.62	0.79	-2.76	0.029	-3.34	0.0022	-3.21	0.0037
Manes.07G116800	0.6	0.41	0.88	0.11	1	0.035	0.77	0.12
Manes.07G117000	-0.54	0.91	-1.34	0.67	-4.05	0.045	-1.63	0.47
Manes.07G117200	-0.81	0.49	-1.22	0.17	-2.15	0.0019	-1.86	0.0088
Manes.07G117400	0.85	0.077	1.02	0.016	0.65	0.14	0.83	0.041
Manes.07G117500	1.2	0.55	-1.15	0.5	-1.83	0.16	-2.35	0.05
Manes.07G119300	-2.3	0.23	-3.16	0.044	-1.54	0.36	-1.33	0.41
Manes.07G119400	-3.35	5.5e-05	-1.77	0.065	-2.98	0.00014	-2.2	0.008
Manes.07G122600	-1.95	0.12	-2.16	0.056	-1.3	0.25	-2.73	0.0049
Manes.07G122800	0.52	0.87	-0.74	0.76	-2.56	0.08	-3.25	0.019
Manes.07G123000	-0.26	0.66	-0.88	0.01	-1.37	2.2e-06	-1.42	8.5e-07
Manes.07G123100	-1.43	0.063	-1.78	0.0095	-3.42	6.2e-09	-2.04	0.00085
Manes.07G123200	-3.47	0.0014	-3.34	0.0016	-4.31	5.8e-06	-3.79	9.5e-05
Manes.07G123600	-0.18	0.87	-0.13	0.88	-0.82	0.097	-1.04	0.024
Manes.07G123700	0.59	0.61	1.58	0.021	-0.13	0.91	1.22	0.062
Manes.07G126600	-0.79	0.61	-1.1	0.34	-1.9	0.033	-1.26	0.19
Manes.07G127600	-0.03	0.99	-1.02	0.11	-1.38	0.0079	-1.52	0.0033
Manes.07G127800	0.11	0.93	0.47	0.53	1.19	0.019	0.28	0.67
Manes.07G128300	-0.32	0.81	-0.12	0.93	-0.58	0.44	-1.27	0.036
Manes.07G128500	-0.67	0.4	-0.61	0.39	-0.1	0.91	-1.35	0.0072
Manes.07G129600	-0.57	0.88	-0.93	0.74	5.17	0.00022	-1.17	0.54
Manes.07G130300	1.34	0.5	2.07	0.15	4.52	8.3e-06	2.63	0.022
Manes.07G130600	1.27	0.14	1.83	0.0092	1.42	0.041	1.69	0.011
Manes.07G130900	-0.29	0.81	-0.44	0.61	-1.7	0.0014	-0.7	0.26
Manes.07G131700	1.92	0.00061	1.85	0.00074	1.28	0.022	1.45	0.0071
Manes.07G132200	0.74	0.23	1.21	0.01	0.5	0.35	0.32	0.57
Manes.07G132800	0.32	0.63	0.72	0.087	1.08	0.0019	0.85	0.02
Manes.07G133100	-1.05	0.0081	-1.4	7.6e-05	-1.04	0.003	-1.24	0.00028
Manes.07G134100	-0.8	0.44	-0.39	0.73	-0.77	0.32	-1.61	0.013
Manes.07G134500	0.19	0.85	0.02	0.98	0.83	0.057	1.35	0.00054
Manes.07G135200	3.38	0.01	2.62	0.052	4.1	0.00022	2.76	0.022
Manes.07G135400	-0.59	0.85	-3.02	0.087	-2.96	0.046	-2.28	0.13
Manes.07G135500	-1.74	0.42	-4.71	0.015	-3.05	0.033	-3.48	0.015
Manes.07G136300	2.21	0.01	2.84	0.0002	2.6	0.00038	1.78	0.024
Manes.07G136700	-0.6	0.66	-0.85	0.42	-0.72	0.42	-1.69	0.026
Manes.07G137200	2.11	0.0096	2.01	0.011	3.18	1.9e-06	2.63	0.00014
Manes.07G137500	0.21	0.94	2.01	0.091	2.14	0.04	2.01	0.054
Manes.07G137600	0.42	0.83	-1.58	0.14	-0.86	0.43	-1.94	0.032
Manes.07G138300	-0.35	0.87	-2.64	0.011	-1.46	0.15	-1.89	0.047
Manes.07G138400	-1.6	0.034	-0.37	0.74	-0.08	0.94	-0.52	0.5
Manes.07G138800	-0.95	0.51	-1.2	0.29	-1.39	0.15	-2.02	0.02
Manes.07G138900	-1.13	0.31	-1.31	0.15	-1.38	0.087	-1.91	0.011
Manes.07G139200	-1.48	0.57	-3.19	0.1	-4.79	0.0057	-7.18	0.00024
Manes.07G139500	-1.2	0.5	-1.92	0.13	-2.32	0.033	-1.87	0.096
Manes.07G139600	-0.43	0.86	-0.89	0.56	-2	0.063	-2.35	0.022
Manes.07G139800	-0.89	0.53	-0.9	0.45	-1.44	0.11	-1.92	0.024
Manes.07G140000	2.92	0.0018	3.54	3.9e-05	3.85	1.8e-06	3.3	6.5e-05
Manes.07G140100	0.26	0.89	0.95	0.34	1.86	0.012	1.55	0.043
Manes.07G140900	-0.85	0.67	-0.97	0.55	-2.26	0.042	-1.14	0.36
Manes.07G141700	0.09	0.93	-0.35	0.58	-1.04	0.011	-0.48	0.3
Manes.07G141800	-0.75	0.33	-1.31	0.022	-1.46	0.0038	-1.39	0.0066
Manes.07G142400	3.1	0.00032	2.18	0.018	3.86	4.5e-07	4.29	1.4e-08
Manes.07G142800	1.11	0.1	1	0.13	1.12	0.041	1.01	0.07
Manes.07G143300	-0.9	0.45	-1.52	0.076	-2.69	9.8e-05	-2.5	0.00038
Manes.08G000100	0.53	0.58	0.56	0.48	1.13	0.045	1.52	0.0037
Manes.08G000800	-0.37	0.88	-1.25	0.38	-1.27	0.29	-2.67	0.0099
Manes.08G001000	0.43	0.64	0.3	0.74	1.72	0.00027	1.06	0.04
Manes.08G001400	-0.88	0.41	-1.81	0.013	-1.93	0.0033	-1.76	0.0086
Manes.08G002300	0.76	0.35	0.97	0.13	1.34	0.01	1.63	0.0012
Manes.08G002700	-2.01	0.12	-2	0.098	-4.63	6.9e-06	-2.31	0.025
Manes.08G003100	-1.43	0.00041	-1.67	1.1e-05	-1.5	3.8e-05	-1.67	3.6e-06
Manes.08G003200	-0.77	0.17	-1.18	0.0088	-1.03	0.015	-1.1	0.0083
Manes.08G004100	-0.27	0.81	-0.5	0.51	-1.27	0.013	-0.77	0.17
Manes.08G004500	2.28	0.089	0.99	0.56	2.5	0.022	1.35	0.27
Manes.08G004800	-0.1	0.94	-0.76	0.29	-0.6	0.36	-1.12	0.046
Manes.08G007400	1.1	0.088	1.07	0.076	1.67	0.00057	2.15	4.5e-06
Manes.08G008300	-0.56	0.4	-0.98	0.041	-1.06	0.014	-0.56	0.24
Manes.08G011800	-0.41	0.64	-0.59	0.36	-1.05	0.033	-0.59	0.28
Manes.08G012400	0.44	0.82	-0.77	0.56	-2.03	0.023	-1.62	0.076
Manes.08G014600	-1.34	0.64	-1.23	0.62	-1.48	0.45	-3.61	0.025
[truncated: 2,796 more rows]

## Sheet: Table S34
Table S34. log2FC and FDR values of gDEGs in ECU72 versus COL2246 after whitefly infestationa
	0 dpi		1 dpi		7 dpi		14 dpi		22 dpi
Gene	log2FC	FDR	log2FC	FDR	log2FC	FDR	log2FC	FDR	log2FC	FDR
Manes.01G000400	-0.69	0.079	-0.64	0.13	-1.5	4.3e-06	-1.38	2.9e-05	-0.93	0.01
Manes.01G000800	0.66	0.32	0.25	0.79	0.21	0.89	-1.02	0.04	-0.68	0.24
Manes.01G001200	0.31	0.38	0.39	0.24	0.48	0.14	0.6	0.012	1.15	7.6e-08
Manes.01G001500	-2.32	0.00098	-1.65	0.028	-1.25	0.16	-0.33	0.7	-0.51	0.59
Manes.01G002800	0.57	0.91	0.7	0.89	-3.85	0.28	0.39	0.94	-18.86	9.6e-15
Manes.01G004600	-0.53	0.74	0.56	0.75	0.91	0.62	1.99	0.034	1.67	0.11
Manes.01G004700	1.32	0.026	2.02	9.7e-05	1.28	0.056	1.63	0.003	1.11	0.071
Manes.01G005100	-1.96	0.14	-2.61	0.036	-0.97	0.67	-0.96	0.44	-1.56	0.23
Manes.01G006300	1.26	0.0054	0.42	0.57	0.44	0.6	-0.27	0.61	-0.38	0.52
Manes.01G006400	0.01	0.99	0.08	0.95	-0.17	0.93	1.43	0.014	0.95	0.16
Manes.01G007600	0.18	0.83	0.45	0.56	0.68	0.33	1.19	0.0085	0.75	0.16
Manes.01G008400	4.31	5.9e-10	3.19	2e-07	4.72	8.3e-12	4.23	7.8e-15	4.28	2e-14
Manes.01G009700	-0.96	0.023	-1.29	0.00071	-0.99	0.022	-1.56	9.7e-06	-0.67	0.13
Manes.01G009900	-0.46	0.5	-0.18	0.84	-0.23	0.86	-1.44	0.00098	-1.03	0.038
Manes.01G010200	1.93	0.00081	1.68	0.0048	1.17	0.12	0.46	0.51	1.36	0.026
Manes.01G010300	0.45	0.2	0.01	0.99	0.47	0.22	1	5.1e-05	1.1	7.4e-06
Manes.01G010500	-0.82	0.16	-0.54	0.47	-1.16	0.032	-1	0.04	-1.27	0.0091
Manes.01G010700	0.55	0.79	-1.76	0.23	-0.97	0.68	-3.08	0.0034	-1.92	0.12
Manes.01G010800	-0.86	0.35	-0.94	0.33	-0.57	0.7	-2.09	0.00094	-1.39	0.053
Manes.01G011000	-0.22	0.82	-0.38	0.68	-0.53	0.59	-1.12	0.029	-0.45	0.51
Manes.01G011600	0.06	0.96	-0.03	0.99	0	1	1.5	0.009	0.54	0.49
Manes.01G012000	-1.64	0.12	-2.5	0.0048	-2.97	0.00046	-2.95	0.00029	-4.82	2.4e-10
Manes.01G012300	-0.72	0.49	-0.67	0.56	-0.57	0.71	-0.93	0.22	-2.69	1.9e-05
Manes.01G013000	1.46	0.2	-0.07	0.97	-0.39	0.88	-2.02	0.016	-1.59	0.089
Manes.01G013100	-5.29	7.1e-07	-6	7.2e-09	-6.76	1.4e-11	-4.75	5.6e-06	-2.99	0.0091
Manes.01G013700	-1.19	0.028	-0.78	0.25	-1.31	0.015	-0.89	0.088	-1.51	0.0017
Manes.01G013800	1.73	0.0085	0.46	0.66	1.3	0.11	-0.03	0.98	-0.12	0.91
Manes.01G014200	2.98	0.21	-1.27	0.3	0.03	0.99	-3.45	1.1e-05	-1.85	0.04
Manes.01G014500	-0.98	0.42	-0.27	0.87	-0.81	0.62	-2.31	0.0029	-0.47	0.69
Manes.01G015400	0.83	0.028	0.81	0.039	0.81	0.062	0.62	0.093	1.32	4.2e-05
Manes.01G016700	0.11	0.95	-0.17	0.92	-3.69	2.8e-05	-2.27	0.013	-2.27	0.02
Manes.01G017600	1.98	0.0072	1.26	0.15	0.89	0.48	1.04	0.19	0.73	0.47
Manes.01G017800	0.28	0.76	0.15	0.89	0	1	1.5	0.002	1.4	0.0048
Manes.01G018600	0.02	0.97	0.33	0.31	0.95	8.9e-06	0.94	5.6e-06	1	1e-06
Manes.01G018700	-0.47	0.32	0.24	0.71	0.5	0.35	0.23	0.59	1.08	0.0011
Manes.01G018900	2.32	0.41	-2.25	0.051	-1.36	0.41	-2.67	0.0045	-2.81	0.0019
Manes.01G019000	-1.37	0.31	-0.87	0.53	-0.27	0.92	-3.78	1.4e-06	-1.79	0.029
Manes.01G019800	2.2	0.0016	2.14	0.0026	2.42	0.00098	4.02	4.1e-11	3.13	1.8e-07
Manes.01G020000	-0.17	0.85	-0.16	0.86	0.67	0.37	0.85	0.083	1.03	0.04
Manes.01G020200	0.59	0.39	0.67	0.33	0.14	0.93	1.04	0.03	1.29	0.0066
Manes.01G023900	1.96	9.8e-11	1.86	5.7e-10	2.2	2.6e-13	0.95	0.0038	1.31	3.4e-05
Manes.01G025300	1.96	0.02	1.37	0.15	2.66	0.0011	2.41	0.0015	1.54	0.078
Manes.01G026700	0.36	0.81	0.16	0.93	-0.72	0.66	-1.64	0.041	-0.03	0.98
Manes.01G027900	0.06	0.96	-0.34	0.74	0.48	0.69	0.05	0.96	-1.3	0.034
Manes.01G028900	0.15	0.94	-0.38	0.86	0.22	0.95	-2.99	0.0025	-0.86	0.55
Manes.01G029000	-1.06	0.55	0.38	0.88	0.45	0.9	-2.58	0.023	-0.34	0.86
Manes.01G029300	-1.03	0.15	-1.32	0.044	-0.64	0.55	0.35	0.62	-0.21	0.82
Manes.01G029700	0.16	0.93	-0.6	0.74	-0.38	0.9	-2.01	0.04	0.22	0.9
Manes.01G031100	0.9	0.45	0.54	0.71	0.27	0.91	-2.58	0.00071	-1.68	0.056
Manes.01G031300	-0.04	0.98	0.08	0.96	-1.39	0.15	-1.96	0.0064	-1.37	0.11
Manes.01G032000	0.38	0.75	0.92	0.37	0.22	0.92	-1.57	0.028	-0.97	0.26
Manes.01G034100	1.35	0.5	0.79	0.75	-1.32	0.64	-0.62	0.75	-4.35	0.049
Manes.01G035400	-1.61	0.00023	-1.55	0.00048	-0.97	0.083	-2.16	8.3e-08	-1.83	1.1e-05
Manes.01G035500	-1.03	0.23	-0.84	0.41	0.09	0.97	-1.45	0.033	-0.81	0.33
Manes.01G035600	-1.04	0.4	-1.3	0.29	-0.13	0.97	-2.59	0.0032	-1.74	0.072
Manes.01G035700	-1.38	0.045	-1.77	0.005	-0.69	0.54	-1.75	0.0033	-1.09	0.12
Manes.01G036200	-1.88	0.024	-1.06	0.34	-0.93	0.5	0.25	0.81	-0.2	0.88
Manes.01G036500	1.49	0.14	0.45	0.77	0.33	0.9	-1.71	0.043	-0.47	0.69
Manes.01G037100	0.06	0.96	0.27	0.83	2.15	0.0019	-0.52	0.44	-0.91	0.17
Manes.01G038400	1.44	0.14	2.83	0.00073	1.67	0.12	0.6	0.54	-0.48	0.7
Manes.01G039100	-1.63	0.11	-3.23	0.00013	-1.79	0.049	-2.59	0.00035	-2.92	5.5e-05
Manes.01G039400	1.91	0.41	5.48	0.0048	2.66	0.31	1.68	0.54	-2.92	0.26
Manes.01G040300	-0.17	0.91	0.42	0.75	0.28	0.9	1.75	0.015	0.29	0.8
Manes.01G040900	-5.59	0.0057	-4.9	0.0082	-1.88	0.29	-3.47	0.0057	-3.63	0.0055
Manes.01G041000	-2.28	0.011	-3.76	1.1e-05	-1.5	0.12	-2.63	0.00014	-2.5	0.00036
Manes.01G041100	-1.7	0.44	-3.92	0.018	-0.51	0.91	-3.94	0.0025	-3.46	0.011
Manes.01G041200	1.81	0.036	1.73	0.048	1.18	0.3	0.15	0.89	0.71	0.49
Manes.01G041400	0.43	0.75	0.25	0.88	-0.4	0.86	-1.59	0.048	-0.51	0.66
Manes.01G042900	2.15	0.033	-0.2	0.91	-0.17	0.95	-0.47	0.66	0.55	0.66
Manes.01G043400	0.05	0.96	-0.25	0.78	-0.19	0.89	1.01	0.034	0.4	0.53
Manes.01G043500	-0.04	0.98	-1.01	0.34	-0.37	0.86	-2.29	0.00098	-3.54	3.7e-08
Manes.01G044500	3.03	2.8e-14	2.45	9.7e-10	3.1	8.5e-15	2.7	3.1e-12	3.1	8.3e-16
Manes.01G044600	2.64	1e-26	2.76	5.7e-30	2.93	2.8e-32	3.58	1.1e-53	3.46	2.2e-49
Manes.01G045300	1.02	0.00015	1.52	7.6e-10	1.02	0.00023	1.43	6.4e-09	0.82	0.003
Manes.01G045500	0.4	0.62	-0.48	0.56	0.67	0.4	1.5	0.0011	2.4	1.3e-08
Manes.01G045700	-3.07	0.0089	-1.67	0.25	-1.93	0.19	-2.89	0.0072	-1.17	0.39
Manes.01G046500	7.83	3.6e-07	8.23	4.9e-08	7.89	2.3e-07	8.79	2.8e-09	8.77	3.4e-09
Manes.01G047000	1.06	0.1	0.95	0.17	1.6	0.0086	0.89	0.11	0.21	0.8
Manes.01G047200	0.39	0.89	0.21	0.94	0.96	0.76	-3.02	0.02	-0.54	0.8
Manes.01G047400	-0.97	0.05	-0.91	0.078	-1.15	0.016	-2.03	1.7e-07	-1.92	9.5e-07
Manes.01G047700	5.36	0.008	3.24	0.04	5.98	0.002	8.06	3.2e-06	7.06	7.7e-05
Manes.01G047800	1	0.027	1.8	1.3e-06	1.61	3.3e-05	2.21	3.7e-10	1.46	0.00013
Manes.01G049200	-2.31	0.18	-1.88	0.38	-2.17	0.33	-5.04	0.0024	-6.22	0.0015
Manes.01G049800	2.07	3.2e-08	1.93	2.6e-07	2.18	8.9e-09	1.61	1.9e-05	2.06	2.6e-08
Manes.01G050800	-1.47	0.019	0.58	0.55	0.54	0.66	0.65	0.32	0.72	0.32
Manes.01G050900	-0.11	0.89	0.12	0.89	-0.52	0.5	-0.82	0.067	-1.16	0.0082
Manes.01G051200	0.5	0.5	0.01	0.99	-0.12	0.94	1.02	0.035	0.6	0.32
Manes.01G051300	-0.15	0.84	0.02	0.98	-0.09	0.95	1	0.0067	0.57	0.2
Manes.01G051800	-0.19	0.81	-0.83	0.097	-0.44	0.58	-1.08	0.0087	-1.08	0.01
Manes.01G052300	-1	0.013	-1.14	0.0029	-1.58	5.3e-06	-1.05	0.0044	-1.36	0.00012
Manes.01G052800	1.79	0.69	1.89	0.69	-1.12	0.89	-1.55	0.71	-6.7	0.036
Manes.01G053000	-0.24	0.75	-1.18	0.0071	-0.61	0.36	-0.08	0.9	-0.48	0.37
Manes.01G053600	0.32	0.7	0.34	0.69	0.62	0.46	-0.28	0.65	-1.55	0.00096
Manes.01G053700	0.49	0.36	0.37	0.56	0.23	0.82	1.22	0.00055	0.44	0.35
Manes.01G056200	3.31	1.3e-07	2.82	5.1e-06	1.89	0.01	2.67	2.2e-05	1.67	0.019
Manes.01G058100	-0.17	0.92	-0.05	0.98	0.12	0.97	-0.88	0.37	-1.95	0.032
Manes.01G058200	0.76	0.6	2.5	0.026	0.01	1	1.42	0.16	1.42	0.21
Manes.01G058300	1.53	0.00071	2.09	9.1e-07	2.01	1.1e-05	0.9	0.059	0.58	0.32
Manes.01G058600	0.7	0.5	0.61	0.6	-0.57	0.71	-1.07	0.15	-2.01	0.0042
Manes.01G059300	-0.21	0.86	0.26	0.83	-0.74	0.55	-2.42	0.0001	-2.19	0.00071
Manes.01G059400	1.64	0.0055	0.92	0.23	0.69	0.49	-0.13	0.88	0.62	0.42
Manes.01G061000	1.01	0.42	2.18	0.024	0.41	0.87	-0.55	0.64	1.2	0.31
Manes.01G062800	-1.55	0.04	-0.2	0.88	-0.45	0.8	1.14	0.11	1.02	0.2
Manes.01G064200	2.01	0.00012	2.5	3.9e-07	2.08	5.7e-05	3.19	8.7e-12	2.57	1e-07
Manes.01G064300	1.68	0.0065	2.36	2.5e-05	1.8	0.0036	3.54	3.2e-12	2.75	1.7e-07
Manes.01G064500	1.57	0.0017	1.53	0.0022	0.79	0.27	1.76	0.00013	1.39	0.0045
Manes.01G065000	0.01	0.99	0.79	0.099	-0.21	0.85	-1.36	0.00018	-0.78	0.065
Manes.01G066900	-0.07	0.96	-0.53	0.66	-0.18	0.93	-2.16	0.00065	-1.17	0.13
Manes.01G067800	1.83	0.13	0.13	0.95	1.48	0.33	2.73	0.0019	2.79	0.002
Manes.01G067900	-0.13	0.93	-0.81	0.51	-0.53	0.78	-2.44	0.00075	-2.36	0.001
Manes.01G069500	3.73	0.025	0.46	0.79	0.74	0.76	-1.68	0.069	-1.85	0.047
Manes.01G071400	-0.28	0.67	0.22	0.77	-0.2	0.86	1.07	0.0069	0.52	0.3
Manes.01G071700	1.02	0.18	2.06	0.00052	1.14	0.18	0.45	0.54	0.31	0.75
Manes.01G074200	-2.83	2.4e-06	-5.07	5.2e-20	-2.55	3.3e-05	-1.27	0.062	-0.91	0.25
Manes.01G074400	0.22	0.9	1.41	0.22	3.2	0.013	1.38	0.15	2.8	0.00081
Manes.01G075000	-0.38	0.47	-0.67	0.12	-1.1	0.0018	-0.82	0.019	-0.56	0.17
Manes.01G075700	-1.68	0.0037	-1.38	0.027	-0.59	0.59	0.24	0.76	-0.49	0.53
Manes.01G075900	-0.47	0.71	0.42	0.76	0.58	0.73	1.82	0.012	1.18	0.16
Manes.01G076100	-0.36	0.41	-0.13	0.83	0.19	0.81	1.09	7.9e-05	0.92	0.0015
Manes.01G077000	-1.23	0.018	-1.27	0.013	-0.47	0.62	-0.6	0.26	-0.33	0.63
Manes.01G077200	-0.44	0.58	0.18	0.87	0.34	0.8	-1.56	0.0015	-0.64	0.32
Manes.01G079300	-0.04	0.99	0.65	0.76	0.19	0.96	-1.26	0.33	-2.85	0.02
Manes.01G080300	-1.16	0.021	-0.96	0.085	-0.89	0.15	-0.93	0.053	-0.54	0.36
Manes.01G084500	0.57	0.57	0.8	0.4	-0.13	0.95	1.9	0.002	0.8	0.31
Manes.01G085600	1.23	0.68	-0.66	0.79	-0.14	0.98	-4.92	6.1e-05	-1.33	0.43
Manes.01G086700	-0.01	1	0.81	0.56	-0.12	0.97	-1.76	0.041	-0.79	0.5
Manes.01G088900	2.08	0.00012	1.39	0.0072	1.84	0.00091	2.15	3.6e-07	2.03	2.6e-06
Manes.01G090700	0.7	0.6	0.46	0.77	-0.59	0.78	-1.14	0.21	-1.84	0.045
Manes.01G090900	-0.11	0.91	0.51	0.47	0.24	0.85	0.98	0.033	1.1	0.018
Manes.01G091500	-0.07	0.95	0.73	0.48	0.84	0.48	-0.14	0.87	1.55	0.017
Manes.01G091700	0.79	0.23	0.54	0.51	-0.41	0.73	1.46	0.0049	1.48	0.0063
Manes.01G092200	-1.68	0.11	-2.32	0.0056	-2.49	0.003	-2.28	0.0053	-1.87	0.03
Manes.01G092900	-1.3	0.0034	-0.54	0.43	-0.45	0.61	-0.83	0.073	-0.78	0.12
Manes.01G096200	-3.87	1.8e-10	-5.48	2.1e-19	-6.49	4e-24	-5.06	5.2e-16	-6.81	4e-19
Manes.01G096600	-0.2	0.83	0.43	0.62	0.62	0.48	0.49	0.4	1.23	0.018
Manes.01G098500	-0.01	0.99	-0.12	0.87	0.22	0.82	-1.05	0.0022	-1.29	9.2e-05
Manes.01G100400	-1.01	0.15	-0.91	0.24	-0.97	0.22	-1.3	0.022	-0.75	0.28
Manes.01G101500	-1.87	0.23	-2.02	0.2	-2.68	0.059	-5.22	1.3e-06	-7.45	4.5e-09
Manes.01G101600	-0.44	0.81	0.48	0.8	-0.2	0.95	-3.21	0.00082	-1.59	0.2
Manes.01G102300	1.25	0.39	0.81	0.65	0.13	0.97	-1.8	0.095	-3.85	0.00012
Manes.01G102600	-0.36	0.75	-0.56	0.62	-0.33	0.86	-1.62	0.015	-1.93	0.01
Manes.01G102700	-1.04	0.05	-0.64	0.37	0.23	0.87	-0.88	0.076	-1.04	0.054
Manes.01G103100	0.51	0.59	0.45	0.64	0.61	0.56	1.3	0.014	1.1	0.052
Manes.01G103400	-0.99	0.21	-1.13	0.15	-0.46	0.76	-1.5	0.013	-0.5	0.56
Manes.01G104500	-0.67	0.61	-0.25	0.88	0.52	0.81	2.33	0.0026	2.12	0.0084
Manes.01G105100	-0.78	0.06	-0.7	0.12	-0.53	0.36	-1.03	0.0041	-1.04	0.005
Manes.01G105200	-2.31	5.9e-05	-1.89	0.0038	-1.69	0.017	-2.06	0.00083	-2.18	0.0011
Manes.01G106400	0.14	0.86	-0.28	0.72	-0.11	0.93	-1.03	0.015	-0.92	0.041
Manes.01G106900	-0.44	0.68	-0.13	0.93	-0.49	0.76	-1.4	0.032	-0.26	0.8
Manes.01G107800	0.47	0.41	0.62	0.25	0.23	0.83	1.02	0.0096	0.43	0.41
Manes.01G108200	1.52	0.1	2.01	0.028	1.12	0.39	2.27	0.0032	1.77	0.026
Manes.01G109900	3.87	0.0018	-0.2	0.89	0.29	0.9	0.41	0.65	-0.22	0.85
Manes.01G111400	0.52	0.58	0.3	0.8	0.27	0.88	-1.81	0.0014	-0.13	0.9
Manes.01G111800	-0.13	0.88	0.62	0.31	0.67	0.3	0.86	0.055	1.2	0.0055
Manes.01G112000	-2.47	9.5e-05	-2.65	1.4e-05	-2.1	0.0013	-2.01	0.0015	-2.17	0.00049
Manes.01G113100	4.39	0.069	0.86	0.74	-0.44	0.92	-3	0.033	-0.69	0.75
Manes.01G114100	0.57	0.47	1.33	0.02	0.08	0.97	0.35	0.59	0.37	0.63
Manes.01G115500	0.59	0.26	1.1	0.0063	0.43	0.55	0.77	0.054	0	1
Manes.01G117300	0.42	0.42	0.74	0.082	0.65	0.18	1.13	0.001	1.63	3.4e-07
Manes.01G118700	0.83	0.41	-0.06	0.97	-0.45	0.79	-1.24	0.077	-2.44	0.00011
Manes.01G118800	-0.39	0.62	-0.31	0.74	-0.72	0.35	-1.18	0.018	-0.97	0.073
Manes.01G119000	-1.88	0.0078	-0.07	0.97	-0.79	0.54	0.04	0.97	0.95	0.25
Manes.01G119100	3.68	7.4e-05	2.3	0.028	2.44	0.021	1.57	0.11	1.32	0.23
Manes.01G119200	-1.97	0.058	-1.36	0.27	-1.7	0.13	-1.61	0.097	-1.87	0.05
Manes.01G119600	0.68	0.38	0.86	0.25	1.2	0.07	0.1	0.91	1.31	0.02
Manes.01G119900	-1.8	0.0015	-1.23	0.073	-0.94	0.26	-1.44	0.012	-0.49	0.54
Manes.01G120400	0.07	0.95	-0.22	0.81	0.55	0.53	0.81	0.1	1.07	0.033
Manes.01G120500	-1.06	0.08	-1.47	0.0063	-0.8	0.3	-0.05	0.96	0.01	0.99
Manes.01G120600	0.12	0.93	0.19	0.89	0.68	0.61	1.5	0.029	1.55	0.029
Manes.01G122800	-0.14	0.91	-0.18	0.89	-0.73	0.51	-1.85	0.0019	-0.54	0.53
Manes.01G125200	-0.09	0.96	-0.42	0.76	0.31	0.89	-1.66	0.026	-1.02	0.26
Manes.01G126100	0.83	0.31	1.54	0.019	0.84	0.39	2.47	5.5e-06	2.25	5.6e-05
Manes.01G127200	0.82	0.013	1.66	1.3e-09	0.6	0.15	0.96	0.0013	1.25	1.1e-05
Manes.01G128300	0.26	0.89	0.95	0.57	-1.03	0.6	-0.84	0.48	-2.16	0.044
Manes.01G128500	2.09	0.049	0.67	0.67	0.73	0.72	1.25	0.19	0.9	0.44
Manes.01G129100	0.25	0.69	0.12	0.87	0.09	0.94	0.36	0.38	1.09	0.0018
Manes.01G129800	-0.66	0.84	-0.69	0.84	-0.44	0.94	-4.14	0.014	1.23	0.61
Manes.01G129900	-0.18	0.94	-1.09	0.46	-0.63	0.79	-2.65	0.0032	-1.51	0.16
Manes.01G130400	0.69	0.79	0.67	0.81	0.02	1	-0.48	0.82	-4.86	0.029
Manes.01G130900	0.86	0.38	0.96	0.33	0.06	0.98	0.77	0.34	1.73	0.017
Manes.01G132800	-2.08	0.0011	-0.82	0.45	-1.41	0.082	-1.42	0.05	-0.59	0.53
Manes.01G133300	1.32	0.11	0.51	0.68	0.56	0.71	1.71	0.01	0.28	0.79
Manes.01G133400	1	0.064	0.81	0.18	1.04	0.054	1.29	0.0033	0.47	0.44
Manes.01G133900	-1.07	0.009	-0.82	0.074	-1.02	0.017	0.24	0.62	-0.07	0.92
Manes.01G134600	0.57	0.58	-0.39	0.75	-1.44	0.093	-1.86	0.0079	-1.77	0.038
Manes.01G135300	1.17	0.058	0.78	0.31	0.8	0.33	0.28	0.68	1.26	0.023
Manes.01G135600	1.75	0.0088	1.05	0.21	1.23	0.13	1.28	0.047	1.43	0.029
Manes.01G135700	4.72	1.4e-10	3.97	8.6e-09	4.62	4.8e-11	5.55	1.1e-15	5.76	5.3e-15
Manes.01G135800	5.56	0.00056	4.43	0.00094	3.14	0.053	3.99	0.0033	2.91	0.032
Manes.01G136000	0.26	0.54	0.86	0.0016	0.95	0.00045	0.9	0.0003	1.37	6.1e-09
Manes.01G136400	0.65	0.21	0.46	0.47	0.71	0.2	0.69	0.1	1.32	0.00054
Manes.01G136500	0.8	0.33	0.14	0.91	0.47	0.74	1.65	0.0046	1.47	0.017
Manes.01G137800	-1.02	0.15	-0.57	0.55	0.09	0.97	1.2	0.043	0.82	0.23
Manes.01G138500	3.43	0.039	2.77	0.12	2.62	0.2	1.35	0.43	0.52	0.82
Manes.01G138600	0.79	0.64	3.56	0.0014	3.06	0.012	1.07	0.37	2.03	0.086
Manes.01G138900	0.8	0.62	-0.38	0.78	-0.15	0.96	-1.97	0.0034	-1.9	0.0053
Manes.01G141100	-0.2	0.86	0.43	0.67	-0.04	0.99	-1.1	0.056	-1.41	0.014
Manes.01G143000	-1.57	0.00061	-1.79	4.6e-05	-0.82	0.2	0.3	0.6	0.33	0.62
Manes.01G143100	-1.05	0.013	-1.25	0.0016	-0.43	0.57	0.37	0.42	0.31	0.58
Manes.01G143300	-0.98	0.24	-0.29	0.81	-0.31	0.87	-1.61	0.015	-1.72	0.033
Manes.01G143900	0.6	0.65	0.33	0.83	0.41	0.86	-0.95	0.29	-1.87	0.03
Manes.01G144200	1.26	0.028	0.99	0.12	0.39	0.75	1.57	0.00086	1.64	0.0007
Manes.01G144600	-0.31	0.79	-0.06	0.97	-0.13	0.95	0.66	0.35	1.49	0.02
Manes.01G145100	-0.55	0.43	-0.13	0.9	-0.18	0.9	-1	0.041	-0.56	0.36
Manes.01G147500	0.43	0.84	-0.07	0.98	-0.39	0.91	-3.32	0.0018	0.1	0.96
Manes.01G148900	-1.06	0.63	0.38	0.89	1.51	0.59	3.43	0.015	4.71	0.00027
Manes.01G151800	-0.55	0.66	-0.13	0.93	-0.23	0.92	1.78	0.017	1.32	0.11
Manes.01G152000	-0.41	0.56	-0.3	0.72	-0.06	0.97	1	0.03	0.45	0.45
Manes.01G152100	2.21	0.00053	1.98	0.0024	0.14	0.95	0.14	0.88	0.45	0.64
Manes.01G152300	0.12	0.86	0.14	0.86	1	0.03	0.2	0.68	0.13	0.83
Manes.01G153900	1.42	0.35	1.15	0.51	1.03	0.67	-1.01	0.46	-2.88	0.039
Manes.01G154400	-1.28	0.047	-0.78	0.35	-0.06	0.98	1.46	0.0099	1.27	0.037
Manes.01G155500	0	1	-0.29	0.74	-0.11	0.95	-1.84	1.3e-05	-2.09	4.8e-07
Manes.01G156000	1.41	0.047	0.61	0.56	0.22	0.91	0.88	0.19	0.35	0.71
Manes.01G156100	-0.71	0.61	-0.57	0.73	0.6	0.81	-2.18	0.014	-0.08	0.96
Manes.01G157800	0.76	0.29	0.01	0.99	0.81	0.31	1.14	0.027	0.94	0.091
Manes.01G158500	-0.91	0.099	-0.81	0.18	-0.69	0.33	-1	0.035	-1.27	0.0066
Manes.01G159800	6.76	6.3e-05	6.14	0.0004	8.01	6.3e-07	10.85	7.2e-13	9.22	2.8e-09
Manes.01G159900	0.43	0.55	0.34	0.68	1.2	0.018	1.75	3e-05	1.29	0.0048
Manes.01G160000	0.6	0.63	0.81	0.53	1.72	0.064	3	2e-05	1.47	0.088
Manes.01G160500	0.05	0.97	-0.52	0.55	0.06	0.97	-1.08	0.041	-1.29	0.015
Manes.01G160800	-0.72	0.15	0.04	0.96	-0.15	0.9	1.16	0.0029	0.82	0.06
Manes.01G161000	1.52	0.077	1.98	0.011	2.35	0.0017	2.62	0.00013	2.3	0.0013
Manes.01G161900	1.99	2.8e-05	1.96	3.3e-05	1.76	0.00077	1.39	0.0046	1.24	0.019
Manes.01G163600	4.02	0.092	5.39	0.02	2.8	0.4	2.64	0.27	-4.76	0.086
Manes.01G163700	-0.16	0.87	-0.35	0.7	-0.54	0.57	1.32	0.0068	1.1	0.037
Manes.01G163900	-1.94	0.012	-0.33	0.83	-0.48	0.82	-1.8	0.024	-1.4	0.12
Manes.01G165500	1.79	0.0085	1.14	0.17	0.19	0.93	-0.07	0.95	0.1	0.93
Manes.01G167200	1.44	0.025	0.72	0.42	-0.36	0.81	-0.3	0.68	0.5	0.54
Manes.01G168600	-1.62	0.3	0.57	0.8	-0.1	0.98	2.73	0.021	2.63	0.032
Manes.01G168700	-1.01	0.035	-1.28	0.0033	-0.75	0.2	-0.84	0.055	-0.32	0.59
Manes.01G169700	-0.09	0.95	-0.25	0.85	-0.41	0.82	-1.66	0.0093	-1.59	0.018
Manes.01G170000	-1.28	0.5	-1.41	0.48	-0.87	0.78	-3	0.013	0.11	0.96
Manes.01G170400	-0.13	0.93	0.32	0.83	0.75	0.64	1.58	0.048	0.54	0.63
Manes.01G170500	4.43	0.00057	2.21	0.042	2.08	0.064	-0.85	0.4	-1.01	0.37
Manes.01G172400	-0.08	0.92	-0.65	0.22	-0.52	0.43	-1.41	0.00012	-1.21	0.0016
Manes.01G173000	0.21	0.77	0.23	0.75	0.16	0.91	-1.07	0.0075	-1.28	0.0016
Manes.01G173300	-0.56	0.26	-0.23	0.74	-0.66	0.21	-1.05	0.0037	-0.36	0.46
Manes.01G173800	0.35	0.53	0.28	0.67	-0.28	0.74	1.34	5.4e-05	1.08	0.0022
Manes.01G173900	1	0.092	0.66	0.37	0.25	0.86	1.11	0.029	0.88	0.12
Manes.01G174100	-0.25	0.78	0.14	0.89	-0.07	0.97	-1.39	0.0051	-0.26	0.74
Manes.01G174500	6.18	0.00012	4.95	0.00054	4.99	0.00077	6.55	8.3e-07	6.26	3.7e-06
Manes.01G175600	0.12	0.92	0.33	0.76	-0.04	0.99	1.24	0.032	0.15	0.88
Manes.01G177800	-0.4	0.67	-0.15	0.9	0.11	0.96	1.14	0.049	0.59	0.42
Manes.01G178700	0.05	0.98	0.22	0.88	-0.1	0.97	-1.59	0.031	-0.87	0.35
Manes.01G180200	-1.58	0.013	-1.35	0.053	-1.23	0.093	-1.11	0.073	-1.28	0.041
Manes.01G180300	-0.67	0.28	-1.12	0.02	-1.46	0.00075	-1.6	0.00012	-1.34	0.0025
Manes.01G182200	0.37	0.7	-0.63	0.46	-0.39	0.77	-1.3	0.019	-1.14	0.053
Manes.01G182500	0.02	0.98	-0.24	0.8	-0.2	0.89	-0.86	0.084	-1.26	0.0086
Manes.01G183800	1.52	0.1	1.64	0.074	1.44	0.17	1.96	0.012	0.89	0.37
Manes.01G184200	0.54	0.5	0.1	0.93	1.23	0.05	-0.02	0.98	-0.07	0.94
Manes.01G184300	-0.38	0.69	-0.77	0.34	-0.63	0.54	-1.89	0.00032	-0.88	0.19
Manes.01G184600	-0.72	0.55	-0.77	0.54	-0.82	0.57	0.16	0.88	-1.63	0.045
Manes.01G184700	-0.01	1	-0.38	0.86	-1.02	0.62	-0.42	0.77	-2.25	0.048
Manes.01G185300	2.54	0.0018	0.93	0.43	1.77	0.046	3.49	1.5e-07	3.42	4.8e-07
Manes.01G186300	-0.32	0.88	0.23	0.92	-0.86	0.71	-2.46	0.017	-1.87	0.1
Manes.01G188800	17.17	5.6e-12	0.94	0.88	4.29	0.21	-5.95	0.044	1.12	0.79
Manes.01G189400	-0.42	0.56	-0.36	0.67	0.11	0.95	1.22	0.0078	0.92	0.07
Manes.01G189800	-0.44	0.64	-0.74	0.37	-0.37	0.8	-1.43	0.01	-0.78	0.25
Manes.01G190000	-0.67	0.71	-1.46	0.32	-1.04	0.61	-2.75	0.0062	-1.89	0.098
Manes.01G190400	-0.33	0.68	-0.6	0.39	-0.13	0.93	1.1	0.018	0.39	0.54
Manes.01G191800	0.24	0.74	0.19	0.81	0.37	0.67	-0.44	0.34	1.04	0.012
Manes.01G192000	0.93	0.0024	1.27	4.9e-06	1.2	3.3e-05	1.93	5.3e-14	1.76	1.6e-11
Manes.01G192300	-0.12	0.95	0.73	0.64	1.15	0.49	-0.88	0.36	1.82	0.048
Manes.01G192900	0.22	0.87	-0.13	0.93	0.01	1	-1.54	0.022	-0.55	0.55
Manes.01G194100	1.5	0.029	0.74	0.44	0.46	0.76	-0.01	0.99	-0.41	0.65
Manes.01G194900	0.1	0.9	0.59	0.34	-0.15	0.92	-1.24	0.0032	-0.75	0.13
Manes.01G196300	3.11	2e-06	2	0.0042	1.93	0.0087	1.21	0.091	0.06	0.96
Manes.01G196900	0.12	0.92	0.09	0.94	0.1	0.96	-1.19	0.045	-0.94	0.17
Manes.01G197400	1.34	0.018	1.59	0.0032	1.56	0.0045	1.82	0.00022	2.6	4.1e-08
Manes.01G197500	-0.21	0.74	0.08	0.92	0.22	0.82	0.3	0.48	1.24	0.00017
Manes.01G197800	0.04	0.97	-0.49	0.64	-0.06	0.98	-1.37	0.026	-1.99	0.0011
Manes.01G198900	-0.01	1	-1.4	0.17	-2.08	0.017	-1	0.26	-1.49	0.092
Manes.01G200000	-0.99	0.22	-1.66	0.011	-0.79	0.46	0.43	0.58	-0.01	0.99
Manes.01G202500	0.98	0.33	0.96	0.38	1.04	0.37	1.24	0.11	1.56	0.048
Manes.01G203300	-0.3	0.72	-0.3	0.74	-0.39	0.73	1.12	0.024	0.48	0.46
Manes.01G203700	-0.59	0.66	0.49	0.76	-0.48	0.84	-1.87	0.029	0.21	0.89
Manes.01G203900	0.09	0.95	-0.87	0.41	-0.07	0.98	-1.75	0.023	-1.63	0.058
Manes.01G204500	1.78	0.45	3.4	0.1	3	0.21	5.83	0.006	3.35	0.098
Manes.01G204800	0.33	0.72	-0.19	0.86	-1.37	0.019	-0.96	0.087	-1.66	0.0015
Manes.01G205100	-0.36	0.45	-0.4	0.42	-1.13	0.00033	-1.29	1.7e-05	-0.88	0.0076
Manes.01G205300	0.67	0.73	0.69	0.74	0.7	0.82	1.49	0.21	2.39	0.048
Manes.01G205400	0.29	0.81	0.06	0.97	-0.91	0.37	-1.17	0.082	-2.28	0.00098
Manes.01G206000	-0.92	0.42	-1.38	0.17	-0.95	0.49	-1.73	0.029	-1.37	0.12
Manes.01G207400	-0.13	0.96	1.38	0.57	-1.63	0.56	-3.84	0.029	-3.1	0.17
Manes.01G207900	2.29	0.023	1.89	0.082	0.22	0.95	0.61	0.62	1.34	0.29
Manes.01G208600	-0.19	0.84	-0.15	0.88	0.18	0.9	0.75	0.14	1.6	0.00035
Manes.01G208800	-0.25	0.79	-0.03	0.98	0.15	0.92	1.23	0.017	1.02	0.07
Manes.01G209000	-0.04	0.98	-0.95	0.2	-0.99	0.2	-1.66	0.002	-1.91	0.00026
Manes.01G210600	0.36	0.69	0.08	0.94	-0.16	0.92	-1.4	0.0069	-0.31	0.69
Manes.01G211800	-0.63	0.16	-1.02	0.0063	-0.49	0.4	0.92	0.0098	0.42	0.36
Manes.01G212200	0.19	0.81	0.07	0.94	-0.51	0.53	-1.06	0.015	-0.34	0.59
Manes.01G212300	-1.72	0.018	-0.4	0.76	-0.53	0.74	-0.01	0.99	-0.18	0.87
Manes.01G215800	0.29	0.89	0.43	0.84	0.04	0.99	-3.02	0.0058	-3.08	0.0076
Manes.01G216700	4.29	0.019	6.09	0.0015	4.87	0.079	2.72	0.21	3.85	0.15
Manes.01G217400	-0.28	0.7	-0.2	0.8	0.03	0.99	1.19	0.0026	0.57	0.25
Manes.01G218000	0.58	0.46	1.38	0.019	0.77	0.34	0.57	0.32	0.83	0.18
Manes.01G218100	0.37	0.54	0.39	0.53	0.11	0.92	1.39	8.2e-05	0.85	0.037
Manes.01G218500	0.76	0.038	1	0.0021	0.44	0.42	-0.36	0.34	-0.63	0.091
Manes.01G220000	0.78	0.17	1.29	0.0064	0.85	0.16	0.17	0.79	0.59	0.3
Manes.01G220100	1.8	0.024	1.7	0.037	1.07	0.34	-0.3	0.75	0.36	0.75
Manes.01G221500	-0.39	0.77	-0.94	0.37	-1.82	0.02	0.46	0.6	0.05	0.97
Manes.01G222000	-2	0.023	-1.05	0.38	-1.98	0.027	-0.12	0.92	-1.34	0.15
Manes.01G222200	-1.33	0.045	-1.3	0.053	-1.1	0.14	-2.16	3.2e-05	-2.33	5e-06
Manes.01G223200	-2.3	0.04	-1.94	0.12	-0.12	0.97	0.41	0.76	0.95	0.48
Manes.01G225000	-0.38	0.63	0.16	0.88	0.56	0.55	-0.1	0.89	1.4	0.0046
Manes.01G225600	4.81	0.047	3.06	0.091	0.99	0.8	-0.7	0.72	1.94	0.29
Manes.01G227100	0.25	0.79	-1.27	0.02	0.13	0.94	-0.02	0.98	-0.8	0.18
Manes.01G228400	1	0.22	1.1	0.16	0.41	0.8	1.56	0.013	1.4	0.037
Manes.01G229100	0.17	0.82	0.06	0.94	0.45	0.53	-1.4	9.4e-05	-0.74	0.085
Manes.01G229200	0.68	0.67	0.16	0.94	0.58	0.82	-2.8	0.0015	-1.94	0.055
Manes.01G229300	1.27	0.023	0.38	0.68	0.84	0.25	-1.37	0.0061	-0.95	0.097
Manes.01G229800	-1.73	0.1	-2	0.048	-1.22	0.39	0.76	0.47	0.48	0.72
Manes.01G231500	0.07	0.98	0.36	0.88	-0.09	0.99	2.24	0.069	3.09	0.0076
Manes.01G234100	3.12	0.034	0.87	0.64	0.68	0.82	-0.59	0.64	-0.56	0.73
Manes.01G234400	0.4	0.63	1.27	0.021	0.74	0.34	0.43	0.48	0.7	0.26
Manes.01G235400	2.26	0.019	0.9	0.44	0.4	0.85	0.56	0.52	0.22	0.86
Manes.01G235900	-1.47	0.11	0.45	0.75	0.7	0.66	1.97	0.0096	1.29	0.14
Manes.01G237300	0.86	0.53	0.48	0.76	1.38	0.25	2.69	0.0012	1.59	0.082
Manes.01G237600	0.93	0.53	0.97	0.54	1.46	0.32	-0.02	0.99	2.02	0.036
Manes.01G238300	3.31	9.8e-08	3.68	8.3e-10	2.76	1.6e-05	2.77	4.2e-06	2.41	0.00012
Manes.01G238400	0.13	0.89	-0.21	0.82	0.08	0.96	-1.16	0.016	-1.21	0.014
Manes.01G239400	-0.28	0.73	-0.13	0.89	0.18	0.9	1	0.029	0.49	0.4
Manes.01G240700	-2.4	0.18	-3.04	0.062	-4.89	0.0021	-1.14	0.46	-1.55	0.37
Manes.01G242400	0.1	0.95	2.89	0.00044	1.38	0.26	3.2	5.5e-05	2.23	0.0094
Manes.01G242800	-0.67	0.59	-2.12	0.0084	-0.1	0.97	1.04	0.22	-0.03	0.98
Manes.01G243000	1.11	0.069	1.43	0.011	0.1	0.96	0.7	0.23	0.74	0.26
Manes.01G243500	1.04	0.014	1.05	0.015	1.16	0.0075	1.08	0.0051	1.44	0.00011
Manes.01G246500	3.55	0.0029	3.26	0.0049	1.66	0.41	0.16	0.93	-0.25	0.91
Manes.01G247000	0.27	0.83	0.28	0.83	0.89	0.4	1.82	0.0043	0.84	0.29
Manes.01G247400	0.23	0.91	0.2	0.93	-0.23	0.95	-2.59	0.0098	-1.25	0.32
Manes.01G247800	0.26	0.81	0.3	0.79	0.67	0.54	1.66	0.0038	1.01	0.13
Manes.01G248500	-0.29	0.63	0.29	0.65	0.02	0.99	1.24	0.00025	0.81	0.034
Manes.01G248800	2.52	0.00053	1.35	0.15	1.48	0.12	1.22	0.13	1.15	0.19
Manes.01G249200	0.25	0.77	0.47	0.56	0.69	0.37	1.86	2.3e-05	0.9	0.096
Manes.01G249900	-0.45	0.65	0.65	0.5	0.19	0.92	0.96	0.13	1.32	0.039
Manes.01G251400	1.05	0.5	0.62	0.75	-0.28	0.93	-2.26	0.03	-1.24	0.35
Manes.01G252900	0.5	0.28	1	0.0042	0.48	0.39	0.34	0.39	0.21	0.68
Manes.01G254200	0.1	0.91	0.24	0.77	0.27	0.81	-1.12	0.0074	-0.82	0.079
Manes.01G254500	-0.12	0.96	2.7	0.035	0.24	0.95	0.3	0.85	1.68	0.22
Manes.01G256800	0.12	0.88	-0.09	0.92	0.33	0.72	1.12	0.0038	0.62	0.18
Manes.01G257000	0.63	0.37	0.81	0.22	0.71	0.37	1.65	0.00043	0.82	0.15
Manes.01G257200	2.12	0.0014	1.49	0.046	1.24	0.16	-0.95	0.18	-0.64	0.48
Manes.01G257800	1.41	3e-06	1.32	1.3e-05	1.88	4.8e-11	2.36	4.6e-18	2.19	1.8e-15
Manes.01G257900	0.7	0.27	1.17	0.024	1.55	0.0012	1.69	0.0001	1.68	0.00016
Manes.01G258500	1.37	0.081	0.93	0.33	0.5	0.76	0.86	0.24	1.48	0.038
Manes.01G259300	-3.81	0.014	-5.95	2.2e-05	-2.89	0.11	-1.8	0.26	-1.35	0.48
Manes.01G259500	0.52	0.56	0.9	0.24	0.76	0.41	0.93	0.12	1.64	0.0033
Manes.01G260200	0.17	0.81	0.36	0.56	0.04	0.97	1.1	0.002	0.67	0.1
Manes.01G261600	0.74	0.34	2.05	0.00022	0.33	0.83	0.14	0.86	-0.37	0.66
Manes.01G263200	0.12	0.92	0.03	0.98	0.06	0.98	-1.44	0.019	-0.45	0.6
Manes.01G264500	0.65	0.48	0.9	0.29	0.12	0.96	-1.05	0.097	-1.71	0.0062
Manes.01G267000	-0.92	0.51	-2.06	0.049	-0.1	0.98	0.39	0.75	-0.38	0.8
Manes.01G267800	2.36	0.027	1.28	0.34	0.68	0.77	1.2	0.26	0.17	0.92
Manes.01G268100	0.1	0.91	0.21	0.8	0.05	0.98	1.21	0.0049	0.67	0.2
Manes.01G268500	0.73	0.19	0.73	0.21	1.12	0.042	0.15	0.81	0.06	0.94
Manes.01G269100	-0.97	0.57	-0.76	0.7	-0.84	0.74	-3.63	0.0011	-0.24	0.9
Manes.01G269300	-1.22	0.024	-1.15	0.04	-1.28	0.019	-0.27	0.67	-0.5	0.45
Manes.01G269600	0.05	0.98	0.73	0.53	0.02	0.99	-2.67	0.00013	-1	0.27
Manes.01G269700	0.26	0.77	0	1	0.42	0.71	1.66	0.00046	1.12	0.036
Manes.01G270500	-2.41	0.0026	-2.82	0.00023	-2.49	0.0019	-0.76	0.41	-1.05	0.28
Manes.01G270600	-2.75	0.00025	-3.11	2.5e-05	-2.42	0.0019	-1.6	0.043	-1.51	0.073
Manes.01G272600	0.14	0.91	0.74	0.48	-0.39	0.84	-1.69	0.011	0.26	0.81
Manes.01G273100	0.83	0.11	1.06	0.026	1.39	0.0013	1.64	3.1e-05	1.22	0.0042
Manes.01G273500	-0.45	0.71	-0.62	0.6	-1.16	0.23	-2.51	0.00022	-1.47	0.064
Manes.01G273800	0.25	0.74	-0.08	0.93	-0.22	0.85	1.16	0.0028	1.21	0.0018
Manes.01G274100	-1.07	0.043	-1.03	0.073	-1.55	0.0012	-1.17	0.013	-0.65	0.25
Manes.01G274300	-0.96	0.00049	-0.8	0.0057	-0.7	0.029	-1.09	2.8e-05	-1.26	7e-07
Manes.01G275000	-0.95	0.54	0.69	0.71	0.39	0.9	3.26	0.0035	2.39	0.031
Manes.01G275200	6.97	7.1e-58	7.71	2.2e-61	10.85	1.6e-16	9.2	4.4e-57	8.53	1.1e-73
Manes.02G001000	0.09	0.89	0.19	0.75	0.81	0.025	1.31	7.8e-06	1.16	0.00011
Manes.02G001200	2.1	0.0035	1.26	0.12	1.04	0.27	1.46	0.025	1.29	0.072
Manes.02G001500	0.3	0.79	0.72	0.46	1.01	0.27	1.92	0.0014	0.98	0.18
Manes.02G001600	3.88	0.0089	4.29	0.0016	1.11	0.75	1.34	0.41	2.91	0.1
Manes.02G002300	1.34	0.00028	1.68	1.2e-06	0.7	0.18	1.08	0.004	1.26	0.00064
Manes.02G002600	-1.47	0.3	-3.6	0.00056	-1.68	0.26	0.98	0.42	0.78	0.6
Manes.02G002900	-0.3	0.93	1.01	0.74	4.89	0.0058	-0.74	0.75	0.88	0.75
Manes.02G003300	1	0.56	1.84	0.19	0.24	0.95	0.03	0.99	2.85	0.0079
Manes.02G004100	0.21	0.93	1.36	0.41	-0.09	0.98	-2.86	0.0078	-0.1	0.96
Manes.02G004200	0.45	0.59	0.68	0.39	0.42	0.74	1.22	0.022	0.95	0.11
Manes.02G004800	0.52	0.29	0.76	0.088	0.87	0.052	1.33	0.00011	1.69	3e-07
Manes.02G005400	1.81	0.0067	0.63	0.54	0.54	0.71	-1.31	0.034	-0.71	0.37
Manes.02G005800	3.56	0.0023	4.08	0.00035	5.27	3.1e-05	1.22	0.32	4.52	1.8e-05
Manes.02G006200	0.49	0.55	0.69	0.38	0.34	0.81	1.14	0.035	0.85	0.16
Manes.02G007300	-2.14	0.22	-3.61	0.042	-2.13	0.17	-1.97	0.095	-1.77	0.17
Manes.02G008200	-1.27	0.011	-0.56	0.47	-1.24	0.018	-0.48	0.37	-0.54	0.37
Manes.02G009000	1.19	0.045	1.29	0.028	0.23	0.89	1.2	0.025	0.7	0.28
Manes.02G009600	0.27	0.76	0.36	0.68	0.05	0.98	1.33	0.005	0.83	0.13
Manes.02G010300	-0.94	0.064	-1.18	0.01	-1.13	0.02	-0.77	0.094	-0.85	0.078
Manes.02G011300	-0.89	0.19	-1.14	0.047	-0.56	0.55	-0.29	0.63	0.18	0.82
Manes.02G011500	-2.29	0.022	-0.26	0.89	0.45	0.86	-1.83	0.049	0.15	0.93
Manes.02G011700	-0.71	0.71	0.64	0.76	1.9	0.23	2.08	0.071	2.53	0.029
Manes.02G013200	-1.05	0.34	0.22	0.9	-1.27	0.28	-0.4	0.7	1.71	0.047
Manes.02G013500	1.23	0.014	0.61	0.38	0.56	0.51	-0.6	0.25	0.71	0.2
Manes.02G014100	-0.04	0.97	0.12	0.91	0.27	0.84	0.96	0.056	1.35	0.0054
Manes.02G015400	-2.87	1.5e-05	-1.01	0.32	-2.56	0.00027	-0.72	0.38	-0.9	0.31
Manes.02G015800	0.21	0.93	-1.83	0.19	0.61	0.83	-2.49	0.019	-3.04	0.0033
Manes.02G016700	-1.27	0.17	-1.04	0.34	-1.69	0.063	-2.06	0.0058	-1.75	0.031
Manes.02G017500	0.47	0.44	-0.11	0.9	-1.02	0.025	-0.31	0.52	-0.99	0.019
Manes.02G017600	0.65	0.67	-1.5	0.13	0.09	0.98	-1.82	0.014	-1.53	0.053
Manes.02G018900	-1.02	0.005	-0.43	0.42	0.05	0.97	0.65	0.08	0.91	0.011
Manes.02G019100	-0.72	0.47	0.3	0.82	0.41	0.82	2.01	0.002	1.98	0.0028
Manes.02G019400	-0.69	0.53	-0.64	0.59	-0.58	0.72	-1.96	0.0047	-1.14	0.17
Manes.02G019700	-1.1	0.15	-0.25	0.84	-1.91	0.0033	-2.9	6.9e-07	-3.39	2.7e-09
Manes.02G020100	0.8	0.2	0.81	0.21	0.56	0.53	1.1	0.025	0.68	0.25
Manes.02G022400	2.2	0.025	0.26	0.88	2.5	0.032	-0.07	0.96	1.45	0.13
Manes.02G022900	-0.83	0.28	-1.46	0.019	-1	0.21	0	1	-0.57	0.45
Manes.02G023000	1.19	0.073	1.99	0.00036	1.6	0.013	1.07	0.07	1.27	0.038
Manes.02G023300	-0.39	0.57	-0.31	0.69	0	1	-1.32	0.0015	-0.59	0.26
Manes.02G025100	-0.66	0.65	-1.23	0.31	-0.33	0.9	-1.54	0.061	-2.1	0.0083
Manes.02G025200	8.6	2.9e-07	3.62	0.022	9.03	2.2e-08	6.36	3.4e-07	4.94	0.00016
Manes.02G025300	1.82	0.0013	1.47	0.0089	1.48	0.015	1.5	0.0028	1.2	0.029
Manes.02G025500	0.27	0.77	0.7	0.33	0.76	0.32	1.52	0.0016	2.23	7.2e-07
Manes.02G026600	1.04	0.029	0.7	0.23	0.94	0.071	0.76	0.085	1.04	0.017
Manes.02G027500	0.53	0.11	0.95	0.00038	0.79	0.0062	1	7.5e-05	0.65	0.025
Manes.02G028300	0.69	0.46	-0.88	0.31	0.4	0.79	-0.37	0.59	-1.47	0.0082
Manes.02G028400	-0.41	0.78	-1.32	0.21	-1.65	0.075	-0.46	0.64	-1.79	0.038
Manes.02G028800	-1.25	0.039	-0.46	0.64	-0.9	0.25	-0.48	0.45	-0.14	0.88
Manes.02G029500	-1.53	0.015	-1.09	0.16	-0.85	0.37	-0.58	0.39	-0.83	0.24
Manes.02G030900	0.25	0.83	0.35	0.76	0.33	0.85	-0.33	0.68	-1.32	0.047
Manes.02G031600	0.69	0.6	0.69	0.63	-0.86	0.59	-1.23	0.18	-2.01	0.021
Manes.02G032000	0.23	0.71	0.67	0.14	0.49	0.41	1.34	5.2e-05	0.77	0.048
Manes.02G032300	0.04	0.98	0.79	0.37	1.46	0.041	2.41	1.5e-05	1.29	0.035
Manes.02G034100	-0.35	0.57	-1.09	0.0064	-0.55	0.37	-0.01	0.98	-0.5	0.3
Manes.02G034300	0.86	0.58	2.37	0.035	1.17	0.55	0.81	0.51	-0.1	0.96
Manes.02G034700	9.03	3.7e-10	9.17	1.4e-10	7.95	4.7e-08	8.8	6.4e-10	7.43	3.2e-12
Manes.02G034900	-2.48	6.6e-05	-0.44	0.72	-0.84	0.45	0.34	0.68	0.89	0.27
Manes.02G035300	-0.21	0.81	-0.01	0.99	0.37	0.73	1.16	0.013	0.4	0.53
Manes.02G035600	1.38	0.12	3.05	0.00012	2.66	0.0017	2.44	0.00032	2.4	0.00047
Manes.02G035800	1.48	0.044	1.06	0.22	0.56	0.71	-0.96	0.2	-1.01	0.24
Manes.02G036600	0.18	0.93	-2.09	0.082	-2.06	0.1	-3.08	0.0015	-2.95	0.0036
Manes.02G037000	-1.95	2.5e-05	-2.05	5e-06	-1.76	0.00031	-1.47	0.0021	-0.77	0.16
Manes.02G037400	2.49	0.23	3.54	0.066	6.15	0.0077	-1.39	0.48	0.92	0.76
Manes.02G038000	2.38	0.00095	1.39	0.075	1.38	0.11	0.87	0.22	0.56	0.53
Manes.02G038300	-0.49	0.52	-0.59	0.44	-0.16	0.92	-1.11	0.025	-0.6	0.32
Manes.02G038700	0.46	0.53	0.07	0.94	0.47	0.62	1.24	0.007	1.39	0.0023
Manes.02G040200	0.79	0.5	0.37	0.8	0.88	0.53	1.16	0.14	1.83	0.016
Manes.02G040300	0.99	0.26	0.49	0.68	0.96	0.34	0.95	0.18	1.75	0.0074
Manes.02G040500	-0.19	0.78	-0.16	0.83	-0.79	0.088	-1.32	0.00017	-0.96	0.015
Manes.02G041500	0.85	0.68	-0.29	0.91	-0.75	0.82	-2.69	0.028	-0.53	0.79
Manes.02G041700	-0.63	0.3	-1.12	0.022	-0.95	0.083	-0.74	0.11	-0.39	0.51
Manes.02G041800	0.71	0.14	0.03	0.97	0.07	0.96	1.21	0.0014	0.61	0.18
Manes.02G044800	-1.1	0.062	-0.94	0.15	-0.81	0.28	-1.44	0.0039	-0.6	0.35
Manes.02G045100	0.88	0.26	0.83	0.33	0.74	0.48	0.12	0.89	1.5	0.013
Manes.02G045200	5.22	0.00015	4.05	0.0001	5.77	0.00029	5.37	1.9e-11	8.15	2e-08
Manes.02G045300	5.96	0.0028	1.27	0.58	4.27	0.048	6.49	0.00013	7.49	3.8e-05
Manes.02G046000	-0.21	0.92	-0.66	0.74	-0.16	0.97	-2.5	0.018	-1.32	0.31
Manes.02G046100	1.65	0.41	0.28	0.92	-0.33	0.94	-2.87	0.039	-1.89	0.29
Manes.02G046700	-1.98	0.074	-0.36	0.85	-0.94	0.63	0.63	0.6	2.15	0.033
Manes.02G046900	-0.62	0.28	-0.26	0.75	0.13	0.92	1.15	0.0072	0.47	0.41
Manes.02G047800	-0.63	0.69	-2.84	0.0019	-1.97	0.076	-0.64	0.57	-1.74	0.085
Manes.02G047900	0.28	0.81	-0.08	0.95	-0.11	0.96	-0.17	0.84	-1.48	0.022
Manes.02G048300	1.48	0.13	1.14	0.32	3.61	0.001	2.69	0.0016	3.12	0.00057
Manes.02G048600	1.51	3.2e-06	1.95	1.9e-10	1.29	0.00016	1.21	0.00024	1.25	0.00017
Manes.02G049500	0.12	0.9	0.73	0.25	0.64	0.41	-1.05	0.025	-0.56	0.35
Manes.02G050200	1.34	0.21	0.73	0.61	0.89	0.58	0.94	0.31	1.8	0.039
Manes.02G050600	0.12	0.86	-0.16	0.8	0.03	0.98	0.54	0.12	1.06	0.00089
Manes.02G050800	-2.27	0.0012	-1.49	0.11	-0.97	0.48	-0.42	0.65	-0.17	0.89
Manes.02G051600	-0.52	0.65	0.96	0.34	0.53	0.75	1.15	0.12	1.79	0.011
Manes.02G052100	-0.06	0.95	-0.05	0.97	-0.35	0.78	-1.43	0.0041	-1.18	0.028
Manes.02G052300	-0.17	0.87	0.04	0.98	0.33	0.85	-1.32	0.025	0.07	0.95
Manes.02G055000	0	1	1.33	0.16	-0.05	0.99	1.43	0.046	1.61	0.026
Manes.02G056500	-0.95	0.15	-1.05	0.11	-1.5	0.0078	-0.15	0.83	-0.37	0.63
Manes.02G058100	0.63	0.31	0.75	0.21	1.06	0.068	-0.47	0.37	-1.36	0.0047
Manes.02G058600	-1.49	0.0052	-1.38	0.01	-0.62	0.49	0.26	0.69	-0.2	0.8
Manes.02G061200	0.5	0.45	0.22	0.8	0.28	0.81	1.01	0.019	0.35	0.58
Manes.02G061300	0.3	0.75	0.34	0.74	0.31	0.84	-1.32	0.014	-0.28	0.73
Manes.02G062200	1.06	0.036	1.05	0.041	0.57	0.47	-0.06	0.93	0.4	0.53
Manes.02G063300	-0.04	0.98	-0.96	0.43	-0.76	0.63	-1.71	0.033	-0.97	0.3
Manes.02G064500	0.87	0.1	0.76	0.19	0.07	0.97	-1.37	0.002	-1.34	0.0037
Manes.02G065700	0.89	0.79	-2.61	0.12	0.89	0.79	-3.45	0.0065	-4.41	0.00033
Manes.02G065800	6.43	5e-05	2.77	0.021	3.82	0.00053	4.54	2.2e-06	2.36	0.035
Manes.02G066400	2.19	0.19	6.47	0.0009	3.44	0.039	3.33	0.013	4.56	0.018
Manes.02G066800	1.71	0.015	0.94	0.29	0.75	0.54	0.37	0.65	0.67	0.44
Manes.02G067300	2.48	0.042	0.49	0.76	2.49	0.02	2	0.014	1.79	0.035
Manes.02G067600	-1.43	0.38	-0.4	0.86	-1.02	0.65	-1.12	0.37	-2.3	0.037
Manes.02G067700	7.93	1.9e-07	7.6	5.9e-07	6.42	3.6e-06	9.34	1.3e-10	7.95	1.5e-09
Manes.02G069200	-2.13	0.0038	-3.37	1.3e-06	-2.47	0.0014	-1.15	0.14	-0.18	0.88
Manes.02G069900	1.86	0.00058	1.73	0.0016	1.39	0.024	1.38	0.012	0.55	0.45
Manes.02G070200	-0.21	0.86	0.59	0.58	-0.01	1	-1.51	0.016	-1.24	0.081
Manes.02G070600	2.46	0.00022	1.11	0.1	1.17	0.2	-0.32	0.65	-0.64	0.36
Manes.02G071200	0.67	0.61	0.18	0.92	-0.2	0.94	-2	0.015	-1.74	0.059
Manes.02G072900	2.12	0.00052	1.37	0.035	1.21	0.14	1.43	0.014	1.76	0.002
Manes.02G073500	-0.52	0.82	2.9	0.05	0.8	0.79	-0.08	0.96	0.51	0.79
Manes.02G074300	-1.38	0.0046	-1.64	0.00035	-0.86	0.18	-0.29	0.62	-0.22	0.76
Manes.02G074500	1.48	0.024	0.38	0.72	-0.2	0.91	0.57	0.38	-0.09	0.93
Manes.02G074700	0.89	0.53	0.76	0.64	-0.2	0.95	-0.01	1	-2.36	0.013
Manes.02G076600	0.37	0.62	0.28	0.75	0.31	0.79	1.06	0.021	1.26	0.0056
Manes.02G077100	0.71	0.54	0.92	0.43	0.45	0.83	-1.08	0.19	-1.79	0.033
Manes.02G077600	1.28	0.044	0.93	0.21	0.23	0.9	-0.33	0.64	0.09	0.94
Manes.02G077800	-0.53	0.62	0.23	0.86	-0.26	0.89	-1.34	0.043	-0.59	0.5
Manes.02G078700	1.22	0.33	1.17	0.38	2.23	0.031	2.53	0.0039	2.29	0.012
Manes.02G079500	0.5	0.6	1.55	0.017	1.05	0.21	0.55	0.44	1.63	0.0077
Manes.02G079600	5.15	0.0023	4.77	0.00024	3.46	0.0077	0.98	0.45	0.13	0.95
Manes.02G080300	-1.46	0.017	-0.48	0.63	-0.73	0.46	0.04	0.96	0.19	0.84
Manes.02G081300	1.04	0.56	0.87	0.67	0.55	0.87	-2.68	0.02	-1.72	0.21
Manes.02G081600	0.7	0.55	-0.29	0.84	-0.74	0.62	-0.95	0.24	-2.13	0.0037
Manes.02G081700	0.12	0.89	0.49	0.48	0.28	0.81	1.08	0.013	0.59	0.27
Manes.02G081800	3.1	0.11	3.12	0.11	7.34	0.00075	-1.16	0.55	1.23	0.6
Manes.02G082700	0.88	0.021	1.35	4.6e-05	0.89	0.023	1.43	7.7e-06	1.14	0.00072
Manes.02G083600	0.75	0.36	2.14	0.00026	1.97	0.0036	1.36	0.031	1.18	0.098
Manes.02G083700	-1.28	0.25	-0.46	0.77	-1.1	0.44	-2.16	0.0093	-1.54	0.1
Manes.02G085100	2.41	0.004	3.7	3.3e-06	2.72	0.0016	2.78	0.0003	3.15	6.9e-05
Manes.02G085200	-0.13	0.85	0.29	0.65	0.77	0.081	0.83	0.024	1.32	8.7e-05
Manes.02G085300	-1.37	0.029	-1.23	0.075	-1.13	0.12	0.63	0.32	0.42	0.59
Manes.02G085400	0.84	0.22	0.32	0.75	1	0.14	1.36	0.008	0.96	0.099
Manes.02G086100	-4.34	0.16	-7.24	0.0023	-7.13	0.0032	-6.02	0.011	-7.74	0.00057
Manes.02G086300	-9.25	2.4e-10	-9.79	9.7e-12	-7	3e-17	-9.33	7.3e-19	-6.16	4e-19
Manes.02G087100	1.81	0.12	1.54	0.21	2.61	0.012	2.95	0.001	3.17	0.00027
Manes.02G087700	-0.09	0.94	-0.34	0.75	0.08	0.97	-1.51	0.0069	-0.79	0.25
Manes.02G088400	0.21	0.84	-0.24	0.81	-0.64	0.49	-1.71	0.00064	-0.7	0.28
Manes.02G089600	0.94	0.46	0.37	0.8	0.68	0.68	-1.8	0.018	-0.26	0.83
Manes.02G090300	-0.77	0.84	-1.73	0.65	7.68	8.1e-05	-1.77	0.46	1.23	0.68
Manes.02G091800	-0.41	0.74	-0.01	1	-0.23	0.92	-1.38	0.065	-2.61	0.00078
Manes.02G093200	0.71	0.25	0.63	0.36	0.87	0.17	0.76	0.13	1.45	0.0015
Manes.02G094100	0.98	0.21	0.38	0.72	-0.03	0.99	-1.61	0.0079	-1.23	0.081
Manes.02G096900	0.27	0.91	-0.19	0.94	1.03	0.66	-1.16	0.36	-2.81	0.014
Manes.02G097100	0.11	0.94	0.55	0.64	0.45	0.8	-2.32	0.00019	-0.71	0.43
Manes.02G097200	-0.09	0.94	1.34	0.027	0.03	0.99	-0.09	0.91	-0.55	0.45
Manes.02G097400	-0.84	0.34	-0.87	0.33	0.03	0.99	-1.35	0.033	-1.16	0.093
Manes.02G098200	-4.29	0.0072	-3.28	0.11	-1.79	0.55	-1.03	0.61	1.35	0.52
Manes.02G098700	-0.63	0.57	-0.98	0.32	-0.24	0.91	-1.52	0.025	-1.48	0.037
Manes.02G101600	-0.56	0.4	-0.35	0.68	-0.22	0.87	1.17	0.012	0.67	0.23
Manes.02G101900	0.62	0.56	0.38	0.77	0.33	0.87	-1.29	0.07	-1.71	0.016
Manes.02G105200	-0.73	0.23	-1.26	0.01	-0.87	0.16	0.32	0.57	-0.18	0.81
Manes.02G105500	3.26	0.058	1.69	0.22	2.5	0.011	1.97	0.016	1.85	0.044
Manes.02G105800	0.22	0.83	-0.2	0.86	0.63	0.54	1.76	0.00072	1.15	0.054
Manes.02G106200	0.27	0.72	0.15	0.86	0.3	0.78	1.02	0.016	0.5	0.35
Manes.02G106600	-0.1	0.92	0.48	0.57	0.55	0.56	1.2	0.011	0.81	0.14
Manes.02G107000	-0.3	0.79	-0.9	0.3	-0.33	0.85	-2.37	3.2e-05	-1.4	0.031
Manes.02G107600	1.35	0.0024	0.56	0.35	0.34	0.77	-0.16	0.79	-0.15	0.85
Manes.02G108700	-2.94	6.5e-31	-1.61	1.2e-09	-2.23	2.6e-18	-2.52	1.4e-23	-2.98	3.4e-30
Manes.02G110400	0.54	0.49	0.26	0.79	0.34	0.8	1.27	0.013	1.16	0.032
Manes.02G112300	2.26	0.46	-0.96	0.68	2.06	0.36	-3.65	0.0099	-2.96	0.031
Manes.02G115000	-0.8	0.28	-0.4	0.68	0.14	0.94	1.27	0.022	1.13	0.059
Manes.02G116300	-1.01	0.044	-1.11	0.03	-0.18	0.9	0.58	0.23	0.46	0.41
Manes.02G116900	0.76	0.56	0.56	0.71	0.24	0.93	-1.47	0.092	-2.22	0.0076
Manes.02G118400	-1.76	0.0049	-2.97	3.2e-07	-5.54	1.8e-12	-4.94	2.1e-09	-5.03	1.5e-09
Manes.02G119100	1.15	0.091	1.04	0.15	1.23	0.095	-1.81	0.00092	-1.94	0.00052
Manes.02G119300	0.29	0.82	0.33	0.8	-0.27	0.9	-2.08	0.0014	-1.69	0.016
Manes.02G119800	-1.83	0.00046	-2.03	9.7e-05	-1.44	0.014	-0.51	0.41	-0.2	0.81
Manes.02G120500	-2.58	0.019	-3.17	0.0041	-4.09	7.7e-05	-4.9	7.2e-05	-5.15	0.0011
Manes.02G121800	-1.47	0.0025	-1.1	0.043	-0.46	0.65	0.72	0.16	0.28	0.69
Manes.02G122300	2.57	0.11	4.24	0.0015	1.92	0.4	-0.39	0.84	-0.78	0.73
Manes.02G123700	0.24	0.77	-0.08	0.94	-0.24	0.86	-1.69	0.00014	-0.95	0.067
Manes.02G124800	-2.6	0.025	-0.42	0.84	-1.65	0.3	-1.37	0.25	1.41	0.28
Manes.02G125200	-2.46	0.0085	1.48	0.24	-0.12	0.97	2.1	0.024	1.58	0.13
Manes.02G125900	0.17	0.87	0.69	0.36	0.81	0.28	1.58	0.0012	1.44	0.0046
Manes.02G126100	0.52	0.53	0.92	0.16	0.51	0.58	2.92	1.1e-10	2.19	1.2e-06
Manes.02G126500	-0.05	0.97	-0.91	0.3	-0.52	0.71	-0.91	0.19	-1.82	0.0078
Manes.02G127100	1.26	0.023	0.65	0.39	0.87	0.26	-0.71	0.22	-0.78	0.23
Manes.02G128000	-0.97	0.4	1.87	0.041	-0.39	0.87	2.99	5.7e-05	2.93	9.8e-05
Manes.02G129100	-2.07	0.011	-0.87	0.51	-0.18	0.95	-1.48	0.066	-1.58	0.091
Manes.02G129300	-2	0.05	-1.07	0.48	-1.22	0.47	-2.36	0.011	-2.08	0.043
Manes.02G130500	0.2	0.87	2.02	0.0013	2.49	5.4e-05	-0.4	0.61	0.04	0.97
Manes.02G130800	2.04	0.046	3.39	0.00013	2.67	0.0066	2.66	0.0028	2.32	0.013
Manes.02G131000	1.15	0.61	-1.81	0.22	-2.28	0.082	-2.76	0.0086	-2.47	0.025
Manes.02G131700	1.2	0.028	0.96	0.12	0.71	0.38	0.26	0.69	0.41	0.57
Manes.02G132000	1.38	0.65	0.6	0.87	-0.13	0.99	-5.12	0.012	-3.4	0.16
Manes.02G132100	-0.73	0.64	-1.17	0.4	-2.93	0.0015	-2.18	0.019	-1.43	0.19
Manes.02G133100	1.31	0.041	0.11	0.93	0.97	0.22	-0.05	0.95	0.48	0.53
Manes.02G136600	0.03	0.98	0	1	-0.21	0.91	-1.87	0.0012	-0.66	0.39
Manes.02G136800	0.3	0.73	-0.61	0.39	-0.51	0.58	-1.24	0.008	-1.52	0.00094
Manes.02G137600	0.27	0.88	-2.2	0.028	-1.44	0.27	-2.12	0.019	-1.57	0.13
Manes.02G138200	-0.47	0.47	-0.64	0.29	-0.8	0.17	-2.03	1.5e-07	-1.73	1.5e-05
Manes.02G138800	1.15	0.051	0.26	0.8	0.75	0.36	1.49	0.0032	0.44	0.54
Manes.02G139400	-0.31	0.66	-0.12	0.89	-0.19	0.89	-1.67	1.3e-05	-1.39	0.00057
Manes.02G139500	2.49	0.18	4.49	0.011	4.04	0.099	-0.02	0.99	-0.69	0.77
Manes.02G140100	6.6	4.2e-05	2.07	0.056	1.71	0.25	2.48	0.012	2.51	0.0064
Manes.02G140800	5.87	1.4e-06	2.53	0.0011	4.76	1.4e-12	5.03	1.4e-15	3.97	5.3e-10
Manes.02G140900	5.71	1e-06	3.69	3.7e-07	4.54	6.8e-13	4.62	1.4e-14	3.59	3.2e-09
Manes.02G141000	-0.84	0.2	-1.19	0.04	0.11	0.95	-0.16	0.82	0.09	0.92
Manes.02G141200	-0.47	0.78	-1.04	0.47	-2.26	0.027	-3.69	1.8e-05	-2.73	0.0028
Manes.02G141400	5	0.0091	1.11	0.5	-0.12	0.97	-2.01	0.058	0.13	0.94
Manes.02G141600	-0.43	0.59	-0.19	0.85	0	1	1.2	0.016	0.8	0.17
Manes.02G143200	-1.42	0.14	-2.31	0.0042	-1.26	0.26	-1.65	0.037	-1.6	0.059
Manes.02G144700	1.97	5.7e-06	2.19	3.2e-07	1.35	0.0081	0.69	0.17	0.7	0.22
Manes.02G145500	0.04	0.96	-0.07	0.93	-0.36	0.67	-1.04	0.0072	-0.71	0.11
Manes.02G146700	1.25	0.21	0.83	0.51	-0.17	0.95	-2.07	0.019	-1.08	0.31
Manes.02G147100	-1.51	0.0091	-0.9	0.22	-0.44	0.72	-0.49	0.45	-0.24	0.78
Manes.02G148200	-1.36	0.041	-0.86	0.34	-1.22	0.2	-1.51	0.071	-0.94	0.29
Manes.02G149100	3.3	0.00013	1.49	0.17	0.18	0.95	1.03	0.27	0.88	0.41
Manes.02G149700	0.02	0.98	0.12	0.9	0.57	0.46	1.52	0.00025	1.12	0.013
Manes.02G150200	0.28	0.84	-1.05	0.25	0	1	-1.81	0.0049	-1.67	0.013
Manes.02G150400	0.45	0.76	-1.87	0.022	-0.92	0.48	-2.77	4e-05	-2.67	8.5e-05
Manes.02G151200	3.42	0.015	3.18	0.025	2.64	0.11	3.43	0.0077	2.04	0.18
Manes.02G151400	-0.4	0.75	-2.77	1.4e-05	-2.78	1.3e-05	-1.49	0.033	-1.48	0.044
Manes.02G152000	-0.41	0.65	0.4	0.68	0.12	0.95	1.26	0.02	0.73	0.26
Manes.02G152300	-2.22	0.043	-1.9	0.11	-1.13	0.53	-0.36	0.79	-0.59	0.68
Manes.02G152600	0.48	0.5	0.07	0.95	-1.22	0.014	-0.81	0.097	-1.22	0.013
Manes.02G152700	0.19	0.84	1.08	0.07	0.14	0.93	0.45	0.44	1.11	0.04
Manes.02G153100	0.47	0.71	-1.14	0.22	-0.34	0.86	-1.97	0.0029	-1.95	0.0039
Manes.02G153500	0.91	0.28	1.75	0.013	0.86	0.45	0.35	0.68	0.8	0.33
Manes.02G153600	1.08	0.47	2.64	0.031	0.44	0.89	-0.15	0.93	-0.38	0.83
Manes.02G155100	0.17	0.88	0.1	0.93	0.06	0.98	1.18	0.036	0.74	0.27
Manes.02G155500	-0.41	0.64	0.23	0.83	0.06	0.97	1.23	0.022	0.54	0.44
Manes.02G155900	-1.77	0.12	-1.63	0.13	-0.89	0.59	-2.99	0.00017	-3.72	4.4e-06
Manes.02G156100	-0.88	0.2	-1.41	0.014	0.5	0.67	-1.63	0.0017	-0.35	0.66
Manes.02G156800	0.25	0.84	-0.09	0.95	-0.05	0.98	-1.41	0.034	-1.29	0.074
Manes.02G157300	0.02	0.99	0.61	0.64	0.37	0.86	1.64	0.029	0.87	0.35
Manes.02G157500	-0.3	0.87	0.3	0.88	-0.52	0.84	-2.49	0.0069	-0.61	0.66
Manes.02G159200	-1.79	0.018	-1.45	0.083	-1.31	0.16	-0.87	0.26	-1.51	0.044
Manes.02G159300	-0.16	0.87	-0.49	0.54	-1.38	0.0085	0.1	0.89	0.18	0.82
Manes.02G159600	-1.89	0.046	-1.76	0.11	-1.38	0.27	-1.33	0.15	-0.94	0.39
Manes.02G160000	1.54	0.026	0.76	0.43	-0.08	0.97	0.31	0.72	-0.11	0.92
Manes.02G160100	1.04	0.13	1.02	0.14	0.06	0.98	1.22	0.032	0.9	0.17
Manes.02G160300	-0.96	0.27	0.16	0.91	1.92	0.039	0.15	0.89	-0.38	0.75
Manes.02G160400	-0.18	0.9	0.16	0.92	-0.01	0.99	-1.45	0.048	-0.86	0.34
Manes.02G161000	-1.57	2.5e-07	-2.03	3.3e-11	-2.13	8.2e-12	-2.71	2.9e-17	-2.59	2.2e-13
Manes.02G161200	-0.48	0.53	-0.21	0.83	-0.58	0.51	-1.03	0.038	-0.79	0.16
Manes.02G161300	-0.95	0.019	0.01	0.99	-0.09	0.95	0.84	0.029	1.14	0.0018
Manes.02G162100	0.81	0.00073	0.44	0.16	0.54	0.059	1	4.5e-06	0.93	3e-05
Manes.02G162200	-0.94	0.18	-1.67	0.003	-0.75	0.41	-1.65	0.002	-1.37	0.017
Manes.02G163900	-0.26	0.84	1.14	0.19	0.83	0.47	2.59	1.9e-05	1.74	0.0093
Manes.02G165100	0.01	1	0	1	-0.03	0.99	1.24	0.0073	0.95	0.063
Manes.02G167300	2.66	0.21	3.64	0.038	0.67	0.89	-1.63	0.36	3.24	0.056
Manes.02G170200	1.56	0.49	-1.02	0.53	-1.63	0.2	-3.21	8.5e-05	-2.69	0.0022
Manes.02G170500	4.26	0.037	-1.84	0.15	-1.08	0.56	-3.42	0.00014	-1.91	0.069
Manes.02G170600	-4.27	0.045	-3.9	0.0032	-2.29	0.15	-5.09	5e-05	-1.93	0.14
Manes.02G170700	0.26	0.75	0.4	0.61	0.82	0.19	1.43	0.00064	1.68	4.2e-05
Manes.02G171400	1.41	0.39	-0.69	0.7	-0.42	0.89	-2.64	0.0027	-1.38	0.2
Manes.02G171600	-0.83	0.087	-0.88	0.064	-0.79	0.14	-1.35	0.00046	-1.17	0.004
Manes.02G172600	-0.34	0.73	0.21	0.85	0.11	0.96	1.77	0.00095	1.54	0.006
Manes.02G172700	1.65	0.041	0.25	0.85	0.3	0.88	0.8	0.3	-0.55	0.58
Manes.02G173000	-0.39	0.74	-0.48	0.68	-0.18	0.93	-1.51	0.021	-0.99	0.2
Manes.02G173200	5.68	0.0031	3.67	0.021	3.78	0.04	3.32	0.0086	4.09	0.0032
Manes.02G173300	-0.63	0.16	-0.54	0.28	-0.39	0.57	-1.12	0.001	-0.87	0.02
Manes.02G173500	1.05	0.42	-0.83	0.57	-0.3	0.91	-1.33	0.15	-2.43	0.0055
Manes.02G175300	1.42	0.096	0.68	0.53	1.37	0.12	1.13	0.1	1.55	0.044
Manes.02G175400	-1.21	0.59	-0.39	0.89	-0.27	0.96	-2.93	0.043	-0.54	0.81
Manes.02G176100	-0.5	0.62	0.14	0.91	0.06	0.98	-1.94	0.00059	-0.9	0.19
Manes.02G176500	7.36	0.00073	1.66	0.55	-0.63	0.91	-2.61	0.28	-3.05	0.23
Manes.02G177200	7.22	1.9e-16	5.26	3.2e-16	4.51	8.2e-15	3.1	5.3e-09	5.27	3.9e-22
Manes.02G177400	-1.73	0.32	-0.51	0.83	-1.33	0.55	-3.58	0.0023	-1.91	0.16
Manes.02G177700	-0.03	0.99	0.03	0.99	-0.68	0.79	-2.26	0.023	-3.41	0.00025
Manes.02G178400	-0.83	0.53	0.54	0.74	0.05	0.99	2.56	0.0018	-0.41	0.76
Manes.02G178700	-0.16	0.83	-0.26	0.72	-0.03	0.99	1.09	0.004	0.73	0.091
Manes.02G183100	-0.07	0.9	0.09	0.88	0.15	0.86	1.15	1.9e-05	0.84	0.0039
Manes.02G183200	3.6	0.0029	1.35	0.36	1.29	0.49	1.79	0.1	0.54	0.74
Manes.02G183500	-3.19	5.8e-07	-3.85	2.6e-10	-3.44	8.3e-09	-2.03	0.0016	-2.21	0.00052
Manes.02G183700	1.7	0.0026	0.8	0.3	0.65	0.57	-0.07	0.94	-0.57	0.49
Manes.02G183800	1.27	0.01	1.98	3.5e-06	1.97	4.6e-06	1.34	0.003	1.41	0.0019
Manes.02G185200	-0.49	0.66	-0.64	0.58	-1.68	0.027	-0.69	0.38	-1.74	0.013
Manes.02G185400	-0.73	0.18	-0.87	0.093	-1.16	0.012	-0.51	0.29	-0.8	0.094
Manes.02G186400	0.13	0.88	0.26	0.76	-0.03	0.99	-1.45	0.00081	-0.64	0.25
Manes.02G188100	-0.27	0.75	0.09	0.93	-0.17	0.91	1.12	0.019	0.53	0.39
Manes.02G190300	0.03	0.98	-0.14	0.92	0.11	0.96	2.47	2.4e-05	1.12	0.12
Manes.02G191700	3.37	0.014	4.21	0.023	2.42	0.15	1.6	0.22	0.58	0.74
Manes.02G192000	-0.01	0.99	-0.17	0.82	-0.33	0.7	-1.2	0.00087	-1.67	3.4e-06
Manes.02G192300	-1.21	0.02	-0.87	0.16	-1.36	0.008	-0.16	0.81	-0.79	0.16
Manes.02G192600	0.52	0.28	0.22	0.75	0.74	0.097	1.21	0.00031	0.91	0.012
Manes.02G194200	-4.75	1.4e-13	-4.92	6.2e-17	-9.86	2.8e-12	-7.18	8.8e-15	-7.52	1.7e-18
Manes.02G195600	-0.78	0.6	-1.8	0.13	-3.16	0.0024	-1.43	0.2	-2.91	0.018
Manes.02G197500	7.96	0.00014	6.64	0.0026	7.51	0.00044	8.39	2.9e-05	7.83	0.00013
Manes.02G200000	1.44	0.0059	2.06	9e-06	1.18	0.045	0.08	0.91	-0.89	0.12
Manes.02G201100	-1.42	0.027	-0.82	0.35	-1.43	0.032	-0.58	0.38	-1.2	0.06
Manes.02G202400	5.93	5.4e-12	6.76	1.4e-10	4.48	2e-11	7.99	3.9e-15	6.42	6.6e-18
Manes.02G202900	0.39	0.38	0.21	0.72	-0.24	0.74	-1.14	9.2e-05	-0.78	0.017
Manes.02G203000	-1.33	0.062	-1.81	0.0046	-1.29	0.097	-0.68	0.34	0.03	0.98
Manes.02G203300	-1.35	0.64	-4.15	0.062	-3.38	0.02	-5.39	0.00015	-4.05	0.0037
Manes.02G203800	-2.22	0.023	-1.81	0.09	-1.11	0.47	-1.3	0.18	-2	0.034
Manes.02G204100	1.17	0.063	0.06	0.96	-0.26	0.87	-1.61	0.0022	-0.63	0.37
Manes.02G204700	-1.75	0.25	-2.9	0.0072	-2.03	0.088	-3.27	0.00035	-2.84	0.0084
Manes.02G206000	-1.41	0.0085	-0.77	0.29	-1.18	0.057	0.05	0.95	-0.75	0.22
Manes.02G206100	2.32	0.023	1.96	0.074	2.39	0.022	1.77	0.067	1.71	0.097
Manes.02G207100	-0.14	0.92	-0.11	0.94	-0.31	0.87	-1.01	0.16	-1.66	0.022
Manes.02G207200	1.08	0.00014	0.76	0.014	0.6	0.12	0.96	0.00038	0.47	0.17
Manes.02G207800	0.6	0.4	0.31	0.75	0.52	0.6	1.11	0.031	0.27	0.72
Manes.02G209400	-2.87	0.00076	-2.59	0.0016	-2.42	0.0042	-2.59	0.00055	-2.51	0.0015
Manes.02G209500	-0.07	0.95	-0.31	0.74	-0.5	0.62	1.33	0.006	0.76	0.19
Manes.02G210100	2.05	0.0058	0.84	0.43	0.18	0.94	-1.67	0.016	-0.82	0.35
Manes.02G210400	-1.68	0.28	-1.38	0.35	-0.98	0.7	-3.05	0.0014	-2.77	0.012
Manes.02G211400	0.31	0.89	0.34	0.88	-1.21	0.57	-1.46	0.23	-2.49	0.035
Manes.02G211700	-1.48	3.7e-05	-2.15	9.2e-11	-2.45	1.4e-13	-2.39	3.6e-13	-2.29	7.8e-12
Manes.02G212900	-5.79	0.00037	-4.29	0.0022	-3.95	0.006	-7.59	3.8e-06	-5.73	1.8e-05
Manes.02G213200	7.81	0.00017	4.44	0.023	4.1	0.038	3.79	0.025	4.87	0.0078
Manes.02G213700	-0.23	0.83	-0.63	0.5	-0.62	0.58	-1.67	0.0025	-0.36	0.66
Manes.02G213900	-0.85	0.36	-0.13	0.93	-0.82	0.52	-1.5	0.056	-2.39	0.0019
Manes.02G214300	-1.86	1.7e-11	-2.26	6.2e-17	-1.89	7.1e-12	-1.4	5.9e-07	-1.88	9.2e-12
Manes.02G214900	-0.3	0.72	-1.37	0.0051	-0.94	0.13	-0.71	0.17	-0.35	0.61
Manes.02G215000	-1.12	0.22	-1.71	0.027	-1.12	0.27	-1.79	0.01	-1.42	0.063
Manes.02G215100	-1.18	0.17	-1.72	0.019	-1.24	0.17	-1.49	0.031	-1.53	0.034
Manes.02G215300	-1.39	0.049	-1.81	0.0047	-1.12	0.19	-1.98	0.00089	-1.65	0.0087
Manes.02G215400	-1.81	0.047	-2.22	0.0088	-1.48	0.17	-2.46	0.0016	-1.86	0.028
Manes.02G215500	-0.97	0.19	-1.38	0.031	-0.8	0.39	-1.72	0.002	-1.61	0.0051
Manes.02G215600	-1.52	0.13	-1.77	0.062	-1.13	0.39	-2.1	0.0094	-1.89	0.027
Manes.02G215700	-1.42	0.12	-1.69	0.052	-1.11	0.34	-2.04	0.0059	-1.59	0.051
Manes.02G216600	-1.14	0.78	-3.78	0.21	-1.97	0.66	-4.63	0.034	-4.26	0.073
Manes.02G216800	-1.11	0.033	-0.99	0.082	-1.14	0.037	-2.35	2.2e-08	-1.96	5.3e-06
Manes.02G217900	0.24	0.8	-0.29	0.76	0.4	0.74	-1.33	0.0076	-1.61	0.00093
Manes.02G218100	0.52	0.61	0.3	0.81	0.15	0.95	1.4	0.029	0.22	0.83
Manes.02G218700	1.21	0.36	1.58	0.25	3.48	0.027	1.26	0.23	1.96	0.093
Manes.02G218800	1.25	0.075	1.74	0.0051	1.3	0.081	1.1	0.081	1.25	0.055
Manes.02G219200	0.59	0.49	0.75	0.37	-0.04	0.99	-2.69	8.8e-07	-1.1	0.098
Manes.02G220700	1.65	0.0044	1.12	0.09	0.53	0.65	0.77	0.2	1.05	0.089
Manes.02G221000	1.23	0.024	1.2	0.034	2.16	1.6e-05	1.39	0.0038	0.81	0.15
Manes.02G221600	-2.1	0.0043	-0.99	0.34	-0.85	0.51	-1.05	0.17	-0.95	0.28
Manes.02G222100	0.23	0.78	0.37	0.66	-0.16	0.91	1.06	0.022	0.88	0.088
Manes.02G223600	-0.1	0.88	0.07	0.92	0.11	0.91	1.07	0.00053	0.81	0.015
Manes.02G226100	0.19	0.88	0.49	0.67	-0.52	0.73	-1.98	0.0016	-2.01	0.0016
Manes.02G226200	0.29	0.69	0.6	0.33	0.06	0.97	1.22	0.0032	0.72	0.15
Manes.02G226500	-1.28	0.019	-2.46	5.3e-08	-1.97	3.3e-05	-1.36	0.0054	-1.49	0.0023
Manes.03G000700	0.97	0.035	1.27	0.0021	1.02	0.029	2.02	1.7e-08	1.98	4.2e-08
Manes.03G002200	1.57	0.063	3.22	4.4e-06	2.48	0.00079	3.93	1.8e-09	2.97	7.6e-06
Manes.03G004600	-2.52	0.0068	-2.32	0.023	-1.43	0.25	-2.63	0.0034	-3.18	0.001
Manes.03G004800	0.54	0.56	0.4	0.72	0.91	0.31	1.22	0.033	0.88	0.18
Manes.03G005300	0.87	0.025	0.54	0.27	1.42	2.9e-05	0.55	0.15	0.55	0.19
Manes.03G005400	-0.09	0.95	0.45	0.74	-0.06	0.98	-1.67	0.037	-0.73	0.51
Manes.03G005600	1.93	0.029	1.61	0.096	1.8	0.066	1.15	0.19	0.86	0.43
Manes.03G006000	0.63	0.29	0.02	0.98	0.15	0.91	1.25	0.0037	0.44	0.46
Manes.03G006500	2.22	0.00043	1.87	0.0043	0.7	0.58	1	0.14	1.21	0.1
Manes.03G006900	-0.77	0.26	-0.4	0.67	0.07	0.97	-1.47	0.0036	-1.09	0.057
Manes.03G007800	1.46	0.19	2.64	0.0048	4.15	8.3e-05	3.67	5e-06	2.4	0.0057
Manes.03G009000	0.18	0.84	0.25	0.77	-0.14	0.92	-1.08	0.023	-0.79	0.15
Manes.03G009500	-0.59	0.75	-0.26	0.9	-0.25	0.94	-3.16	0.00065	-0.98	0.45
Manes.03G009600	0.99	0.26	1.53	0.044	1.1	0.22	2.65	5.6e-06	2.04	0.00084
Manes.03G010500	0	1	0.05	0.96	-0.13	0.92	-0.82	0.051	-1.06	0.011
Manes.03G011500	-0.74	0.13	-0.77	0.12	-1.44	0.00017	-0.14	0.8	-0.36	0.51
Manes.03G011600	0.52	0.58	0.2	0.87	-0.24	0.89	-1.85	0.00088	0.1	0.92
Manes.03G012600	-1.12	0.5	-1.43	0.33	0.91	0.71	-2.15	0.039	-3.13	0.0016
Manes.03G013600	1.02	0.25	1.09	0.23	-0.2	0.93	0.87	0.24	2.02	0.0023
Manes.03G013900	-0.13	0.86	0.03	0.98	0.03	0.98	1.16	0.0013	0.97	0.011
Manes.03G014700	0.98	0.061	0.56	0.42	1.06	0.054	1.14	0.011	1.2	0.0064
Manes.03G015200	7.34	6.4e-07	4.34	1.8e-06	3.78	1.5e-06	2.27	2.3e-05	3.81	1.3e-10
Manes.03G015600	0	1	-0.2	0.8	0.03	0.98	-1	0.014	-0.88	0.043
Manes.03G015700	-1.01	0.018	-1.46	0.00013	-1.45	0.00016	-1.09	0.0053	-1.53	3.4e-05
Manes.03G016400	0.69	0.23	0.7	0.26	-0.16	0.91	-1.1	0.014	-0.41	0.5
Manes.03G017400	-0.22	0.82	-0.38	0.69	0.28	0.86	-1.3	0.013	-0.55	0.43
Manes.03G018200	1.31	0.37	1.32	0.39	0.21	0.95	-3	0.003	-1.25	0.35
Manes.03G019200	1.37	0.3	3.33	0.0015	2.15	0.12	3.83	0.0001	3.82	0.00012
Manes.03G019700	0.07	0.95	-0.52	0.59	-0.02	0.99	1.4	0.012	0.97	0.13
Manes.03G020300	0.01	0.99	-0.36	0.45	-0.55	0.19	-1.27	4.6e-06	-0.92	0.0022
Manes.03G023000	0.02	0.99	-0.23	0.79	-0.21	0.87	1.07	0.017	0.66	0.21
Manes.03G024400	2.22	0.061	2.42	0.069	3.64	0.00044	2.3	0.019	2.15	0.038
Manes.03G025500	-0.3	0.67	-0.56	0.35	-1.16	0.011	-1.73	9.2e-06	-1.17	0.0064
Manes.03G025900	-1.53	0.056	-1.2	0.2	-2.19	0.0021	-2.13	0.0015	-2.8	1.4e-05
Manes.03G026000	-2.53	1.3e-10	-3.46	2.1e-19	-2.64	1.3e-11	-1.64	8.4e-05	-1.65	8.3e-05
Manes.03G026400	1.19	0.05	0.85	0.24	-0.33	0.82	0.87	0.13	1.01	0.11
Manes.03G026600	-1.43	0.00025	-1.26	0.0018	-1.38	0.00039	-0.61	0.15	-0.84	0.048
Manes.03G026800	0.48	0.63	0.04	0.98	0.27	0.88	-1.36	0.026	-0.24	0.81
Manes.03G027000	-0.28	0.67	0.3	0.67	-0.06	0.96	1.08	0.0048	1.2	0.0016
Manes.03G027300	0.94	0.17	1.29	0.035	0.64	0.53	0.41	0.53	1.02	0.099
Manes.03G028800	1.74	6.5e-05	1.41	0.0019	1.78	7.2e-05	1.05	0.019	1.37	0.0017
Manes.03G029300	-0.8	0.13	-0.42	0.56	-0.03	0.99	-1.29	0.0012	-1.42	0.00035
Manes.03G029600	-1.42	0.048	0.47	0.68	-0.52	0.72	1.7	0.0066	1.79	0.0046
Manes.03G031100	0.15	0.89	0.04	0.98	-0.21	0.9	1.09	0.05	1.03	0.087
Manes.03G031600	0.93	0.27	0.52	0.64	0.52	0.73	-1.55	0.015	-0.36	0.71
Manes.03G031700	0.26	0.91	1.33	0.47	1.58	0.44	-0.51	0.73	3.11	0.0083
Manes.03G031800	-0.2	0.79	0.08	0.93	0.08	0.96	1.7	5.6e-06	1.12	0.0065
Manes.03G031900	0.4	0.78	0.07	0.97	0.47	0.83	2.4	0.0018	1.73	0.043
Manes.03G032300	1.51	0.018	0.91	0.26	0.86	0.35	1.32	0.029	1.76	0.0025
Manes.03G032600	0.36	0.6	0.49	0.47	0.79	0.17	1.24	0.0029	1.05	0.018
Manes.03G032700	-0.1	0.92	0.38	0.63	0.99	0.073	1.3	0.0033	1.08	0.023
Manes.03G032800	-0.01	0.99	0.39	0.54	0.4	0.6	1.02	0.0065	0.62	0.16
Manes.03G034900	0.2	0.89	0.31	0.82	0.31	0.89	-2.39	0.00031	-1.39	0.072
Manes.03G036900	0	1	0.54	0.55	0.67	0.48	1.65	0.0014	1.41	0.0091
Manes.03G037800	0.32	0.71	0.15	0.88	-0.07	0.97	1.1	0.028	0.13	0.87
Manes.03G037900	-0.03	0.98	0.2	0.83	0.19	0.9	1.29	0.0062	0.3	0.67
Manes.03G038300	1.45	0.078	0.73	0.51	-0.24	0.92	-2.42	0.00024	-2.37	0.00032
Manes.03G038400	1.51	0.0081	1.43	0.014	1.66	0.0037	1.03	0.072	0.85	0.19
Manes.03G038900	-0.17	0.93	-0.55	0.76	0.19	0.96	-1.46	0.16	-2.2	0.029
Manes.03G039000	3.33	0.0078	1.61	0.31	0.7	0.81	0.76	0.58	0.26	0.9
Manes.03G039700	-0.48	0.67	-0.63	0.58	-0.48	0.77	-2.58	2e-05	-1.44	0.042
Manes.03G040000	2.43	0.038	0.89	0.52	-0.5	0.83	-0.98	0.3	0.84	0.46
Manes.03G040400	-0.17	0.78	0.03	0.97	0.13	0.91	-1.09	0.00072	-0.73	0.051
Manes.03G040500	0.81	0.19	1.19	0.027	0.92	0.15	1.23	0.0094	1.41	0.0028
Manes.03G040700	-1.64	0.014	-1.99	0.0013	-2.11	0.00055	-1.78	0.0034	-0.45	0.62
Manes.03G040800	5.43	0.011	2.19	0.22	0.16	0.97	-2.59	0.057	-0.59	0.77
Manes.03G041800	1.94	0.0045	0.6	0.53	0.5	0.69	0.91	0.12	0.42	0.59
Manes.03G042500	0.77	0.66	0.44	0.82	0.92	0.67	-2.17	0.037	0.3	0.86
Manes.03G043400	0.42	0.65	0.09	0.94	0.03	0.99	-1.52	0.006	-0.62	0.39
Manes.03G043800	-1.98	1.5e-05	-1.98	9.5e-06	-2.69	9.5e-08	-4.15	1.4e-11	-5.47	9.6e-08
Manes.03G045500	3.98	1.6e-05	1.29	0.23	0.75	0.72	0.04	0.98	-0.16	0.92
Manes.03G045800	1.68	0.14	1.29	0.33	2.17	0.047	0.99	0.35	-0.56	0.68
Manes.03G046300	2.05	0.071	2.65	0.026	0.97	0.64	1.29	0.21	0.37	0.84
Manes.03G047200	-0.11	0.95	-0.39	0.8	-0.74	0.66	-2.03	0.01	-2.97	8.5e-05
Manes.03G048300	0.74	0.34	-0.58	0.49	-2.14	3.8e-05	-2.78	2.2e-07	-3.25	2.4e-08
Manes.03G049200	-0.57	0.48	-0.5	0.58	-0.29	0.85	-1.38	0.0093	-1.36	0.013
Manes.03G049400	0.29	0.81	0.42	0.72	0.89	0.38	1.88	0.0018	1.27	0.066
Manes.03G049600	-2.4	0.11	1.19	0.61	1.04	0.82	2.3	0.12	3.79	0.021
Manes.03G049700	0.34	0.7	-0.31	0.74	-0.21	0.89	-1.13	0.026	-0.6	0.34
Manes.03G050300	-0.21	0.88	1.68	0.041	0.95	0.44	0.64	0.44	0.37	0.74
Manes.03G052500	-0.07	0.96	-1.63	0.033	-1.26	0.17	-2.15	0.001	-1.2	0.13
Manes.03G052800	-2.07	0.078	-2.29	0.042	-4.03	8.1e-05	-5.84	1.6e-09	-5.82	1e-09
Manes.03G052900	0.01	1	0.22	0.84	0.25	0.88	1.93	0.00032	1.29	0.033
Manes.03G053300	0.35	0.46	0.63	0.11	0.52	0.26	1.16	8.7e-05	1.7	9.6e-10
Manes.03G054600	0.44	0.63	0.11	0.93	-0.4	0.78	-1.28	0.031	-1.53	0.011
Manes.03G055000	0.01	1	0.72	0.44	0.4	0.8	1.52	0.012	0.77	0.31
Manes.03G055500	-1.68	5.4e-09	-1.49	4.8e-07	-1.08	0.00091	-0.86	0.007	-0.19	0.7
Manes.03G056200	3.77	5.2e-07	2.32	0.001	3.46	1.3e-06	4.12	6.3e-11	4.41	7.8e-12
Manes.03G056300	2.96	0.044	0.51	0.83	0.82	0.82	1.11	0.49	0.2	0.94
Manes.03G056400	0.29	0.85	0.18	0.92	0.89	0.59	-1	0.26	1.84	0.032
Manes.03G058700	0.4	0.38	0.54	0.22	0.5	0.31	0.95	0.0023	1.27	2e-05
Manes.03G059800	3.26	0.15	-2.25	0.049	-0.28	0.93	-1.22	0.24	-0.08	0.96
Manes.03G060600	0.44	0.81	-1.64	0.17	-1	0.57	-2.25	0.014	-1.57	0.13
Manes.03G060700	-0.41	0.64	-0.45	0.63	-0.15	0.93	0.06	0.94	1.29	0.019
Manes.03G060800	-0.07	0.94	-0.58	0.4	-0.66	0.35	0.03	0.97	1.32	0.0031
Manes.03G060900	6.47	4e-09	7.98	2e-07	7.82	3.9e-07	5	4.3e-09	6.14	7e-11
Manes.03G061400	1.78	0.0049	2.03	0.00049	1.61	0.012	1.21	0.037	1.43	0.014
Manes.03G061600	-0.29	0.58	-0.28	0.62	-0.03	0.98	1.07	0.00059	0.62	0.091
Manes.03G061700	0.4	0.45	0.39	0.51	0.11	0.92	-1.41	2.7e-05	-0.34	0.5
Manes.03G061900	1.28	0.22	2.07	0.021	1.55	0.16	0.54	0.58	3.35	6.4e-06
Manes.03G062800	1.12	0.2	0.53	0.67	0.85	0.48	0.42	0.62	1.73	0.013
Manes.03G063100	-1.18	0.00039	-0.84	0.026	-0.21	0.82	-0.54	0.14	-0.51	0.2
Manes.03G064000	2.54	0.087	3.11	0.032	1.51	0.57	-0.73	0.67	-1.35	0.49
Manes.03G065200	-0.58	0.49	-0.29	0.78	-0.22	0.9	-1.28	0.02	-1.01	0.1
Manes.03G066300	-1.38	0.0037	-0.94	0.096	-0.8	0.21	-0.86	0.078	-0.65	0.25
Manes.03G067300	0.75	0.25	0.38	0.67	0.52	0.59	0.79	0.13	1.5	0.0018
Manes.03G067700	0.38	0.63	0.3	0.75	0.19	0.9	0.28	0.65	1.52	0.001
Manes.03G069000	-0.19	0.88	0.64	0.55	-0.41	0.81	-1.66	0.01	-0.91	0.25
Manes.03G069600	3.12	0.28	4.97	0.046	2.22	0.6	1.35	0.63	-3.17	0.26
Manes.03G071100	-0.68	0.18	-0.83	0.08	-0.87	0.072	-1.22	0.0014	-1.26	0.0011
Manes.03G071500	-0.79	0.28	-0.32	0.77	-0.2	0.91	-0.53	0.41	1.19	0.045
Manes.03G072000	3.16	0.0081	0.55	0.71	-0.66	0.73	0.19	0.88	0.56	0.65
Manes.03G073600	1.32	0.012	1.33	0.011	1.6	0.0014	2.57	2.9e-09	2.66	7.7e-10
Manes.03G073800	0.11	0.95	-1.08	0.4	-1.48	0.21	-2.55	0.0019	-2.07	0.02
Manes.03G075000	-0.24	0.78	-0.02	0.99	0.66	0.41	1.55	0.00067	0.74	0.19
Manes.03G075100	-0.46	0.69	-0.5	0.68	-0.39	0.83	-2.17	0.00068	-1.32	0.073
Manes.03G075300	-3.04	0.00048	-4.23	1e-05	-4.89	2.5e-05	-4.73	6.2e-07	-3.72	0.00023
Manes.03G077000	1.51	9.9e-06	1.22	0.00069	1.02	0.0087	0.09	0.87	-0.68	0.097
Manes.03G077500	6.19	0.0011	4.99	0.005	4.86	0.022	3.16	0.031	1.83	0.24
Manes.03G079000	-0.26	0.77	0.2	0.83	-0.05	0.98	-1.1	0.027	0.21	0.79
Manes.03G079300	2.78	0.041	0.71	0.74	-0.4	0.92	-1.27	0.4	-1.41	0.43
Manes.03G079400	-6.38	0.0014	-6.9	0.00034	-9.4	1.1e-07	-8.71	8.4e-07	-8.77	7.2e-07
Manes.03G079500	1.1	0.0022	1.46	9.9e-06	1.5	4.9e-06	2.23	1.6e-13	1.85	2.5e-09
Manes.03G080000	4.29	2.7e-05	2.87	0.0022	2.88	0.0057	2.93	0.00081	1.68	0.094
Manes.03G081100	-2.41	1.2e-05	-3.41	4.1e-08	-2.03	0.00062	-0.34	0.64	-1.05	0.13
Manes.03G082300	1.03	0.0058	0.52	0.32	0.49	0.41	-0.23	0.61	-0.33	0.5
Manes.03G084000	-0.89	0.13	-0.6	0.42	-0.39	0.73	-1.04	0.036	-0.44	0.5
Manes.03G084200	-2.52	4.3e-09	-3.09	7.1e-13	-2.57	4.3e-10	-2.48	7.6e-09	-1.84	4.4e-05
Manes.03G084300	-3.36	0.18	-5.26	0.0067	-0.09	0.99	-3.23	0.069	-2.34	0.26
Manes.03G085000	1.37	0.42	-2.44	0.031	-3.08	0.0033	-2.39	0.018	-1.35	0.25
Manes.03G086500	0.39	0.92	1.7	0.57	-0.25	0.97	-1.34	0.58	-5.35	0.033
Manes.03G087000	2.35	0.024	-0.94	0.56	-1.28	0.41	-1.81	0.07	-1.4	0.22
Manes.03G087800	0.45	0.43	0.34	0.62	0.49	0.46	0.7	0.077	1	0.0095
Manes.03G088400	-0.04	0.97	0.19	0.87	-0.13	0.95	-1.16	0.05	-0.59	0.44
Manes.03G090500	-0.26	0.76	0.35	0.69	-0.16	0.92	1.22	0.012	1.17	0.02
Manes.03G090600	-0.08	0.9	0.42	0.36	0.65	0.096	0.93	0.0017	1.22	1.9e-05
Manes.03G092000	1.29	0.048	0.09	0.95	0.24	0.89	-1.27	0.03	-0.69	0.35
Manes.03G092200	0.05	0.98	-3	0.0039	-2.83	0.0065	-0.68	0.57	-1.21	0.34
Manes.03G092300	1.5	0.029	1.04	0.21	1.13	0.17	-0.62	0.38	1.13	0.11
Manes.03G094000	-2.2	0.22	-2.65	0.15	-1.21	0.71	-3.48	0.016	-2.15	0.18
Manes.03G094700	-1.22	0.046	-0.89	0.23	-0.45	0.72	-0.8	0.17	0.21	0.81
Manes.03G095300	0.02	0.97	-0.15	0.75	0.33	0.42	1.13	2.6e-07	0.93	5.2e-05
Manes.03G096300	-1.52	0.19	-1.92	0.11	-2.59	0.008	-2.06	0.029	-1.98	0.038
Manes.03G096400	-2.17	2.5e-05	-3.97	1.1e-13	-2	0.00035	-1.76	0.00062	-1.29	0.018
Manes.03G097300	-0.07	0.94	0.21	0.81	-0.25	0.84	-1.3	0.002	-0.32	0.61
Manes.03G099100	-0.35	0.69	-0.77	0.29	-0.6	0.51	-1.04	0.05	-0.85	0.15
Manes.03G100800	1.61	7.9e-05	0.92	0.064	0.5	0.54	0.9	0.044	0.58	0.26
Manes.03G101000	0.37	0.44	0.41	0.4	0.34	0.58	1.06	0.00039	0.94	0.0029
Manes.03G101300	0.33	0.69	0.49	0.57	0.31	0.85	-1.04	0.072	-1.7	0.013
Manes.03G101800	0.35	0.64	0.49	0.5	0.9	0.12	0.92	0.049	1.02	0.032
Manes.03G103100	1.23	0.16	2.31	0.0024	0.25	0.92	-0.98	0.25	-1.37	0.13
Manes.03G103700	1.47	0.4	-1.03	0.59	-0.05	0.99	-2.3	0.044	-0.29	0.88
Manes.03G106400	-0.13	0.81	-0.13	0.83	-0.07	0.95	0.67	0.026	1.01	0.00028
Manes.03G106700	0.23	0.81	1.74	0.0055	0.11	0.96	1.3	0.038	0.6	0.42
Manes.03G107100	-0.41	0.81	-0.17	0.93	-0.31	0.91	-1.85	0.049	-2.42	0.01
Manes.03G107900	-0.41	0.68	-0.4	0.72	-0.11	0.96	-1.32	0.03	-0.69	0.37
Manes.03G108400	-1.66	0.036	0	1	-0.91	0.46	-0.19	0.85	-0.26	0.82
Manes.03G109500	0.29	0.73	0.55	0.47	0.03	0.99	-1.27	0.0065	0.42	0.53
Manes.03G109700	-2.17	0.00065	-1.33	0.11	-0.92	0.39	-0.64	0.41	-0.84	0.31
Manes.03G110500	-1.24	0.17	-1.51	0.077	-1.94	0.013	0.87	0.28	-0.35	0.75
Manes.03G110800	0.15	0.85	0.04	0.96	0.28	0.8	-1.22	0.0027	-0.75	0.11
Manes.03G111100	1.32	0.028	2.27	1.1e-05	1.37	0.032	2.05	5.1e-05	1.87	0.00035
Manes.03G111600	-0.47	0.57	0.05	0.97	0.41	0.73	1.28	0.011	0.89	0.13
Manes.03G111800	0.27	0.79	0.68	0.42	0.04	0.99	-1.25	0.025	-0.13	0.89
Manes.03G112200	0.27	0.81	0.51	0.64	0.7	0.54	1.29	0.038	0.35	0.7
Manes.03G112800	-1.57	0.0061	-0.61	0.51	-1.21	0.08	-0.8	0.19	-0.87	0.19
Manes.03G114000	1.91	0.013	1.49	0.085	1.99	0.011	1.53	0.04	0.83	0.38
Manes.03G114300	-3.27	0.047	-3.9	0.02	-2.54	0.16	-0.94	0.58	-0.14	0.95
Manes.03G114400	-2.17	0.0095	-1.13	0.31	-1.5	0.14	0.19	0.86	-0.62	0.56
Manes.03G115000	-1.4	0.007	-1.24	0.023	-1.1	0.064	-2.13	1.9e-06	-1.83	7.5e-05
Manes.03G115700	0.85	0.089	0.75	0.17	0.26	0.82	0.95	0.026	1.77	4.7e-06
Manes.03G116000	-1.23	0.026	-0.97	0.12	-1.09	0.077	-1.47	0.0027	-1	0.072
Manes.03G116400	-2.94	0.016	-0.56	0.8	-0.03	0.99	0.33	0.84	-0.06	0.98
Manes.03G116700	0.16	0.88	0.38	0.68	-0.04	0.99	1.16	0.023	0.34	0.64
Manes.03G116800	-0.76	0.31	-1.02	0.14	-1.56	0.0079	-1.11	0.053	-1.5	0.0083
Manes.03G117300	-0.48	0.72	-1.56	0.062	-1.2	0.23	-1.48	0.047	-1.04	0.23
Manes.03G117700	-0.07	0.92	-0.08	0.91	-0.14	0.89	-1.1	0.00031	-0.91	0.0051
Manes.03G118600	0.37	0.85	-0.59	0.75	-1.26	0.49	-4	5e-05	-2.85	0.0048
Manes.03G118700	-0.54	0.74	0.73	0.65	-0.48	0.86	-2.15	0.021	-0.75	0.54
Manes.03G119000	0.55	0.62	0.2	0.88	0.03	0.99	-1.56	0.023	-0.87	0.28
Manes.03G119400	0.09	0.94	0.47	0.61	0.67	0.5	-1.23	0.025	-0.59	0.4
Manes.03G120300	2.58	0.047	1.4	0.32	0.58	0.84	-0.47	0.72	0.36	0.81
Manes.03G121500	-0.22	0.92	-0.04	0.99	-1.15	0.56	-1.5	0.18	-2.32	0.037
Manes.03G122900	-0.45	0.32	-0.9	0.0097	-0.54	0.26	-1.1	0.00034	-0.88	0.0088
Manes.03G123200	0.47	0.67	0.14	0.92	-0.5	0.76	-1.02	0.14	-1.61	0.019
Manes.03G124000	0.13	0.92	-0.08	0.95	-0.38	0.82	-2.09	0.00039	-1.24	0.074
Manes.03G125400	2.01	0.044	0.34	0.78	1.46	0.038	0.54	0.41	0.45	0.56
Manes.03G125600	-1.03	0.53	-3.21	0.0025	-1.96	0.16	-1.62	0.15	-1.49	0.24
Manes.03G125800	-1.42	0.34	-2.66	0.024	-1.57	0.34	-1.26	0.29	-1.41	0.28
Manes.03G125900	-0.59	0.62	-1.8	0.021	-0.13	0.96	-0.8	0.29	-0.46	0.63
Manes.03G126100	3.12	0.0014	1.34	0.34	2.81	0.0061	2.92	0.0019	3	0.0015
Manes.03G128000	2.36	7.3e-05	2.77	1.2e-06	1.9	0.0035	1.71	0.0051	1.82	0.0034
Manes.03G128100	-1.41	0.45	-3.81	0.032	-1.02	0.67	-1.26	0.32	-0.85	0.58
Manes.03G128400	-1.72	0.28	-2.05	0.19	-3.4	0.0067	-0.91	0.53	-1.63	0.26
Manes.03G129300	0.31	0.83	-0.29	0.86	-0.41	0.85	-1.68	0.033	0.33	0.79
Manes.03G129500	-0.29	0.6	-0.22	0.74	-0.27	0.74	-1	0.0025	-0.79	0.028
Manes.03G130300	-0.57	0.65	-0.97	0.4	-1.51	0.12	-0.54	0.56	-2.01	0.011
Manes.03G131900	3.02	0.049	0.84	0.7	-0.32	0.93	-2.17	0.09	-2.11	0.19
Manes.03G132900	-0.13	0.9	-0.05	0.97	0.17	0.92	1.19	0.028	0.47	0.52
Manes.03G133300	-0.6	0.62	-1.05	0.33	-1.28	0.24	-3.05	1.4e-05	-1.17	0.19
Manes.03G134400	-0.04	0.98	-0.8	0.32	-0.86	0.3	-2.02	8.6e-05	-1.61	0.0038
Manes.03G134500	0.19	0.86	1.03	0.12	1.29	0.036	1.03	0.059	0.73	0.25
Manes.03G134700	-3.79	1.9e-05	-2.51	0.0024	-3.7	2.9e-06	-2.4	0.0038	-3.66	5.5e-05
Manes.03G135000	0.42	0.82	0.75	0.67	-0.98	0.62	-1	0.38	-4.33	0.00029
Manes.03G136500	-0.29	0.8	0.57	0.59	0.2	0.92	-1.32	0.042	-0.92	0.23
Manes.03G136600	-0.13	0.91	0.11	0.93	-0.32	0.84	-1.37	0.017	0.28	0.75
Manes.03G137300	2.49	0.36	-2.73	0.26	-0.12	0.98	-2.67	0.013	-1.47	0.24
Manes.03G138300	-1.59	0.041	-0.67	0.59	-0.86	0.47	-1.33	0.063	-1.3	0.099
Manes.03G138600	0.53	0.58	-0.65	0.5	-0.04	0.99	-1.28	0.036	-1.46	0.018
Manes.03G138700	-0.41	0.77	-1.79	0.047	-0.54	0.79	0.56	0.56	0.69	0.52
Manes.03G139100	-2.25	0.00043	-2.64	2.8e-06	-2.28	9e-05	-3.52	7.1e-10	-3.62	3.4e-09
Manes.03G139900	-0.32	0.66	0.49	0.49	-0.27	0.82	-0.42	0.43	-1.13	0.022
Manes.03G141300	-0.41	0.76	-1.13	0.27	-0.25	0.92	-0.92	0.27	-1.76	0.023
Manes.03G142500	-0.41	0.75	-2.11	0.0036	-0.91	0.45	-1.47	0.046	-2.29	0.00081
Manes.03G143100	0.65	0.43	0.14	0.9	0.28	0.86	-1.32	0.018	-0.83	0.21
Manes.03G143600	0.66	0.58	1.65	0.057	0.64	0.7	1.93	0.0099	1.98	0.0084
Manes.03G144400	1.3	0.015	0.3	0.75	0.54	0.57	0.26	0.69	-0.23	0.78
Manes.03G144800	-0.51	0.42	-0.34	0.67	-0.36	0.71	1.48	0.00032	1.04	0.021
Manes.03G147100	0.36	0.75	0.71	0.48	0.42	0.8	-1.3	0.046	-0.94	0.22
Manes.03G147400	-0.38	0.55	-0.74	0.14	-1.04	0.018	0.5	0.25	-0.09	0.9
Manes.03G147800	0.21	0.88	-0.07	0.96	-0.75	0.57	-1.54	0.033	-1.07	0.2
Manes.03G148700	-1.27	0.00048	-0.46	0.43	-0.48	0.45	-0.57	0.16	-0.46	0.32
Manes.03G150700	-1.28	0.55	-0.14	0.96	1.86	0.48	-4.46	0.00023	-4.23	0.002
Manes.03G150800	-0.43	0.85	-0.97	0.6	-2.08	0.17	-5.33	4.8e-07	-3.77	0.0011
Manes.03G150900	-1.7	0.58	-3.2	0.16	-3.5	0.15	-9.44	5.6e-06	-4.02	0.05
Manes.03G151000	1.26	0.73	-1.43	0.59	-0.56	0.91	-5.24	0.0021	-4.87	0.016
Manes.03G151200	-0.7	0.63	-1.66	0.095	-1.68	0.17	-3.18	4.5e-05	-2.38	0.0078
Manes.03G151300	-1.35	0.34	-1.92	0.12	-1.8	0.2	-4.8	1.1e-07	-3.6	0.00032
Manes.03G151600	-3.25	0.0019	-3.18	0.00026	-3.9	6.4e-05	-8.76	1.6e-18	-10.46	2.9e-12
Manes.03G151700	-2.24	0.19	-4.48	0.00015	-3.43	0.014	-9.49	4.4e-12	-9.2	8e-08
Manes.03G151900	-8.51	6.6e-05	-9.29	5.7e-06	-8.25	0.00012	-12.07	5.2e-10	-10.04	5.5e-07
Manes.03G152100	-1.27	0.25	-1.75	0.07	-2.11	0.026	-4.09	2.9e-08	-3.56	4.2e-06
Manes.03G152400	-0.4	0.82	0.07	0.98	-1.8	0.17	-2.67	0.0063	-0.73	0.62
Manes.03G152700	0.71	0.059	0.45	0.35	-0.18	0.84	-0.68	0.046	-1.33	1e-05
Manes.03G154500	-0.43	0.22	-0.3	0.49	-0.12	0.89	1.03	3.5e-05	0.84	0.0012
Manes.03G155300	0.61	0.79	-2.74	0.044	-0.53	0.88	-1.49	0.26	-1.8	0.2
Manes.03G158000	-1.32	0.39	-1.67	0.22	-0.93	0.66	-1.62	0.12	-2.4	0.018
Manes.03G158200	-1.56	0.0073	-1.79	0.00098	-1.8	0.0012	-1.9	0.00026	-2.48	7e-07
Manes.03G158600	0.57	0.47	0.36	0.71	0.57	0.57	0.43	0.49	1.54	0.0028
Manes.03G160200	-0.27	0.89	-0.06	0.98	-0.12	0.98	-2.15	0.049	-1.62	0.17
Manes.03G160700	-1.33	0.018	-2.31	1.2e-06	-1.27	0.036	-1.71	0.00065	-1.38	0.01
Manes.03G160900	-1.34	0.046	-1.56	0.013	-1.03	0.23	-1	0.12	-0.86	0.25
Manes.03G161000	-0.91	0.28	-0.35	0.77	-0.87	0.39	-1.38	0.031	-0.67	0.41
Manes.03G161100	-0.61	0.41	-0.64	0.41	-0.49	0.64	-1.27	0.013	-0.48	0.49
Manes.03G161200	-3.79	0.0021	-2.41	0.071	-4.62	0.0031	-2.76	0.017	-3.46	0.01
Manes.03G161500	1	0.085	1.13	0.043	1.52	0.0039	0.29	0.65	-0.17	0.83
Manes.03G161600	1.22	0.024	1.37	0.0078	2.17	4.9e-06	0.62	0.26	0.01	0.99
Manes.03G162400	1.34	3.1e-05	1.18	0.00052	0.46	0.43	0.57	0.12	0.54	0.17
Manes.03G162800	-0.76	0.55	-0.52	0.73	-0.51	0.81	-2.02	0.011	-2.23	0.0086
Manes.03G164300	-0.8	0.14	-0.79	0.16	-1.28	0.0051	-0.66	0.16	-0.19	0.79
Manes.03G164500	-0.9	0.39	-0.81	0.49	-3.3	5.6e-07	-0.9	0.27	-1.43	0.072
Manes.03G164600	-2.27	0.0021	-1.68	0.045	-1.82	0.028	-1.7	0.022	-0.51	0.63
Manes.03G165800	-3.2	2.9e-06	-3.97	1.2e-09	-4.57	2.2e-12	-3.84	3.8e-09	-4.6	4e-12
Manes.03G165900	-1.24	0.00015	-1.32	5.6e-05	-1.11	0.0023	-0.21	0.63	-0.17	0.75
Manes.03G166100	-4.19	8.3e-09	-3.65	7.9e-07	-3.64	8.5e-07	-2.69	0.00048	-2.5	0.0012
Manes.03G167000	-1.6	0.044	-1.96	0.0095	-2.06	0.0038	-0.56	0.48	-1.06	0.18
Manes.03G167800	-3.67	0.016	-4.37	0.0018	-4.06	0.0049	-5.59	1.5e-05	-4.49	0.00048
Manes.03G167900	3.35	0.016	2.31	0.15	2.38	0.17	0.85	0.58	1.09	0.52
Manes.03G169300	-1.06	0.46	-1.68	0.18	-0.74	0.74	-2.64	0.0043	-1.83	0.081
Manes.03G169800	0.41	0.72	-0.12	0.93	0.64	0.62	1.34	0.04	0.92	0.23
Manes.03G172500	-0.11	0.93	-0.27	0.8	-1.67	0.0076	-1.24	0.044	-0.74	0.31
Manes.03G173800	0	1	-0.1	0.92	-0.45	0.61	1.47	0.00036	0.66	0.21
Manes.03G174100	-0.88	0.14	-0.56	0.47	-2.6	8.3e-09	-3.08	2.7e-11	-1.78	0.00016
Manes.03G174300	1.42	0.32	1.02	0.56	-1.69	0.27	-1.48	0.22	-2.87	0.022
Manes.03G174900	-1.8	0.00067	-1.13	0.08	-1.07	0.13	-1.1	0.052	-1.12	0.057
Manes.03G175000	-0.62	0.44	-0.56	0.53	-0.37	0.79	1.11	0.046	0.39	0.61
Manes.03G175400	0.32	0.8	0	1	-1.35	0.12	-2.11	0.0011	-0.43	0.67
Manes.03G175900	0.07	0.95	0.54	0.5	0.46	0.66	-0.88	0.094	-1.32	0.009
Manes.03G176600	1.27	0.14	1.76	0.033	0.89	0.52	0.37	0.69	0.2	0.87
Manes.03G179300	-0.02	0.99	0.07	0.95	0.7	0.5	0.95	0.12	1.33	0.027
Manes.03G179800	1.75	0.0092	1.96	0.0029	0.5	0.74	1.97	0.0029	1.3	0.067
Manes.03G180200	-0.98	0.067	-1.71	6e-05	-0.95	0.088	-0.81	0.088	0.32	0.62
Manes.03G182200	-0.7	0.093	-0.59	0.22	-0.58	0.27	-1.03	0.0025	-0.85	0.022
Manes.03G183500	3.45	0.022	1.17	0.58	-0.21	0.96	-1.92	0.15	0.04	0.98
Manes.03G184200	0	1	0.08	0.93	0.08	0.96	-1.32	0.0016	-1.45	0.00066
Manes.03G185900	-2.44	0.013	-2.82	0.0016	-2.75	0.0016	-2.06	0.02	-2.86	0.00048
Manes.03G188600	-0.42	0.55	-0.23	0.79	-0.65	0.36	1.29	0.0033	0.71	0.18
Manes.03G188900	-3.68	5.8e-06	-3.88	6.3e-06	-2.24	0.02	-3.33	5.9e-05	-3.09	0.00097
Manes.03G191000	0.03	0.99	0.66	0.55	0.41	0.82	1.42	0.039	0.98	0.22
Manes.03G191100	-1.6	0.29	-0.47	0.83	-4.82	2.8e-05	-3.76	0.005	-2.03	0.12
Manes.03G191400	-0.16	0.9	-1.61	0.013	-1.57	0.017	-2.45	6.9e-06	-1.29	0.042
Manes.03G192100	-2.1	0.025	-2.96	0.0004	-2.51	0.0047	0.38	0.73	-1.23	0.23
Manes.03G192200	0.31	0.75	0.2	0.86	-0.53	0.64	-1.19	0.035	-0.84	0.2
Manes.03G193300	5.25	0.0093	5.06	0.014	2.3	0.21	2.87	0.032	3	0.033
Manes.03G193400	3.58	8.1e-05	4.93	9.5e-08	4.21	4.1e-06	3.78	2.7e-06	3.3	4.7e-05
Manes.03G196500	-0.25	0.87	-0.57	0.69	0	1	1.75	0.03	1.04	0.29
Manes.03G197100	-2.72	0.0061	-3.19	0.00064	-1.75	0.17	0.36	0.78	0.85	0.52
Manes.03G197200	-0.56	0.53	0.38	0.73	-0.95	0.26	-0.62	0.37	-1.34	0.034
Manes.03G197300	1.43	0.27	2.06	0.073	1.37	0.41	1.89	0.095	2.28	0.039
Manes.03G197500	3.17	0.00024	3.53	2.3e-05	5.05	3.5e-10	2.24	0.011	3.64	7.6e-06
Manes.03G199300	-2.82	0.00049	-2.34	0.0064	0.19	0.95	0.62	0.54	0.15	0.92
Manes.03G200200	0.67	0.3	0.25	0.78	1.66	0.00091	0	1	0.99	0.063
Manes.03G201100	0.4	0.74	1.56	0.04	0.85	0.47	0.01	1	0.37	0.71
Manes.03G202000	3.83	0.047	4.16	0.029	2.63	0.31	2.03	0.34	-1.56	0.54
Manes.03G202900	1.48	0.0059	1.87	0.00016	1.76	0.00052	1.73	0.00037	1.35	0.01
Manes.03G203100	-0.57	0.69	-0.02	0.99	-0.89	0.6	-1.78	0.044	0.39	0.78
Manes.03G204100	0.27	0.67	0.67	0.19	0.85	0.073	0.11	0.84	1.45	4.9e-05
Manes.03G204600	-0.26	0.73	0.11	0.9	0.36	0.7	1.36	0.00066	0.84	0.069
Manes.03G204700	0.64	0.58	0.6	0.65	1.1	0.38	-1.9	0.0095	-0.47	0.67
Manes.03G206000	-1.17	0.026	-0.93	0.12	-0.83	0.22	0.52	0.34	-0.13	0.87
Manes.03G206300	0.43	0.52	0.32	0.68	0.14	0.92	-1.4	0.00063	-1	0.026
Manes.03G206600	-2.55	0.022	-2.28	0.047	-3.08	0.009	-4.52	2.8e-05	-2.82	0.0094
Manes.03G206900	0.56	0.75	2.37	0.04	0.12	0.97	-0.27	0.85	-0.8	0.59
Manes.03G207100	0.14	0.92	0.84	0.38	1.07	0.25	1.44	0.027	1.44	0.033
Manes.03G207600	1.83	0.0049	2.97	2.3e-06	1.53	0.063	1.77	0.0054	1.86	0.0048
Manes.03G209900	-0.15	0.97	1.39	0.67	-0.92	0.86	0.21	0.94	-5.5	0.0041
Manes.03G211600	-0.26	0.79	0.02	0.99	0.25	0.87	1.21	0.024	0.7	0.28
Manes.03G213100	-1.06	0.028	-0.78	0.17	-0.5	0.54	-0.9	0.047	-0.77	0.12
Manes.04G000500	0.65	0.23	0.79	0.12	0.58	0.37	1.59	2.1e-05	1.22	0.0024
Manes.04G000600	1.04	0.48	3.35	0.0024	1.71	0.2	1.22	0.25	1.22	0.3
Manes.04G001400	-0.78	0.46	-1.32	0.14	-0.42	0.82	-1.69	0.016	-0.97	0.26
Manes.04G002700	-0.4	0.42	-0.27	0.65	-0.52	0.37	-1.15	0.00072	-1.26	0.00026
Manes.04G003400	-0.84	0.085	-0.94	0.049	-1.43	0.0005	-1.06	0.01	-1.58	5.1e-05
Manes.04G003600	-3.48	0.00051	-3.61	0.0002	-3.17	0.0015	-4.02	1.3e-05	-5.47	2.7e-09
Manes.04G003900	-0.02	0.98	-0.15	0.86	-0.12	0.93	-1.08	0.0063	-0.71	0.12
Manes.04G004400	2.13	0.0019	1.14	0.19	0.54	0.72	-0.42	0.61	-0.7	0.41
Manes.04G004500	-0.07	0.95	0.41	0.66	-0.62	0.52	-0.92	0.1	-1.11	0.049
Manes.04G004600	0.83	0.2	1.21	0.03	0.97	0.14	0.24	0.72	0.59	0.36
Manes.04G004900	-0.71	0.53	-0.48	0.73	-0.98	0.47	-3.02	9.9e-05	-4.21	3e-05
Manes.04G005400	3.74	0.0054	3.39	0.011	3.09	0.034	2.44	0.066	1.4	0.4
Manes.04G006000	-2.07	0.038	-1.45	0.19	-1.86	0.069	-3.97	3.3e-07	-3.11	8.4e-05
Manes.04G007600	2.28	0.0013	3.29	3.5e-07	3.32	4.2e-07	0.82	0.31	1.67	0.025
Manes.04G007800	-0.04	0.99	0.17	0.94	0.24	0.95	-1.76	0.11	-2.53	0.033
Manes.04G008500	-1.72	0.0006	0.39	0.68	-0.38	0.77	0.24	0.73	0.61	0.36
Manes.04G008600	0.8	0.51	1.36	0.18	1.39	0.19	1.62	0.043	1.18	0.2
Manes.04G009100	1.22	0.023	0.76	0.27	0.98	0.12	0.86	0.097	0.72	0.22
Manes.04G010600	1.65	0.0024	1.27	0.034	0.99	0.17	0.45	0.48	0.35	0.66
Manes.04G010800	-1.19	0.0024	-1	0.02	-1.38	0.00031	-0.88	0.026	-1.2	0.0018
Manes.04G011900	-1.75	0.019	-2	0.0052	-1.1	0.28	-1.46	0.038	-2.16	0.0014
Manes.04G013000	-0.55	0.33	-1.29	0.0011	-0.56	0.38	-1.42	0.00013	-1.22	0.0019
Manes.04G013200	-0.27	0.76	-0.23	0.81	-0.23	0.88	-2.49	9.1e-09	-2.41	6.4e-08
Manes.04G013400	1.27	2.5e-06	0.47	0.22	0.44	0.31	0.63	0.032	0.5	0.13
Manes.04G013600	-0.74	0.44	-1.07	0.22	-0.54	0.71	-0.5	0.52	-1.8	0.0056
Manes.04G015600	2.25	0.0049	2.82	0.00053	2.54	0.0017	2.39	0.00096	2.73	0.00015
Manes.04G016600	1.07	0.012	0.72	0.15	1.39	0.00055	1.1	0.0039	0.97	0.02
Manes.04G017000	0.67	0.27	1.11	0.04	1.09	0.048	1.02	0.024	1.85	3.7e-05
Manes.04G017400	-0.76	0.42	-0.75	0.46	-2.44	0.0001	-2.41	7.5e-05	-2.41	0.00012
Manes.04G019600	2.63	0.016	2.54	0.023	1.93	0.17	-0.55	0.67	-0.59	0.71
Manes.04G020300	1.92	0.089	0.78	0.58	0.27	0.91	0.91	0.29	1.72	0.029
Manes.04G021100	-0.24	0.88	-0.26	0.88	-0.09	0.98	-2.85	0.00081	-1.48	0.11
Manes.04G022200	-1.6	0.0046	-1.38	0.021	-0.94	0.22	-0.48	0.46	-0.66	0.34
Manes.04G022500	2.15	6e-06	1.19	0.03	1.29	0.021	0.08	0.92	-0.3	0.68
Manes.04G022600	-1.51	0.11	-1.92	0.025	-1.24	0.27	-2.08	0.0067	-1.73	0.035
Manes.04G022700	-0.59	0.39	-0.88	0.16	-0.24	0.86	-1.39	0.0025	-1.12	0.025
Manes.04G023600	4.37	0.023	3.82	0.06	1.3	0.81	1.56	0.54	-0.35	0.93
Manes.04G024300	-0.29	0.69	-0.82	0.11	-0.51	0.48	-1.46	0.00017	-1.41	0.00041
Manes.04G025500	-0.01	1	-0.47	0.68	0.27	0.89	-1.45	0.024	-0.92	0.23
Manes.04G027500	0.24	0.81	1.3	0.02	1.13	0.072	0.7	0.21	0.23	0.77
Manes.04G027900	3.24	0.024	1.99	0.27	1.34	0.62	0.45	0.8	0.41	0.86
Manes.04G030300	-0.92	0.6	-1.32	0.41	-1.21	0.53	-2.62	0.01	-4.4	2.2e-05
Manes.04G031100	0.32	0.84	1.31	0.25	0.6	0.77	0.49	0.64	2.23	0.0074
Manes.04G031400	0.34	0.67	0.42	0.6	0.13	0.93	-1.16	0.015	-0.49	0.43
Manes.04G031900	1.63	0.085	1.9	0.034	1.21	0.32	0.36	0.74	0.73	0.51
Manes.04G032600	0.43	0.62	0.46	0.62	-0.41	0.75	1.32	0.013	1.02	0.085
Manes.04G033100	1.03	0.0051	0.91	0.017	1.16	0.0012	0.79	0.027	0.72	0.058
Manes.04G033700	-0.77	0.46	-0.35	0.8	-0.2	0.93	-1.6	0.023	-1.67	0.021
Manes.04G034100	1.57	9.1e-05	2.95	7.9e-15	2.95	2.1e-13	1.78	3.3e-06	1.74	1e-05
Manes.04G034400	2.69	0.0068	0.53	0.73	1.05	0.46	-1.09	0.22	0.1	0.95
Manes.04G035600	-0.33	0.8	-0.51	0.7	-0.35	0.87	1.69	0.02	0.94	0.29
Manes.04G036800	0.11	0.9	-0.09	0.92	-0.51	0.49	-1.09	0.0081	-1.06	0.013
Manes.04G037200	6.35	0.00053	6.95	9e-05	6.23	0.00078	5.09	0.0064	4.53	0.024
Manes.04G037800	2.01	1.6e-06	2.54	3.7e-10	1.59	0.00053	2.26	1.3e-07	1.72	6.2e-05
Manes.04G038400	-2.23	0.022	-0.73	0.66	-0.8	0.69	-3.18	0.00035	-5.72	1.1e-08
Manes.04G039800	-1.33	0.18	-1.81	0.039	-0.98	0.47	-2.1	0.0062	-3.3	5.8e-06
Manes.04G040000	-1.92	0.00058	-2.01	0.00024	-1.2	0.1	-1.86	0.00058	-3.08	4.7e-09
Manes.04G040600	-0.14	0.9	0.12	0.91	-0.04	0.99	-1.23	0.021	-0.85	0.17
Manes.04G040900	-2.36	0.0013	-3.23	6.9e-06	-2.68	0.00029	-3.42	1.2e-06	-3.8	4.4e-07
Manes.04G042900	0.9	0.61	1.06	0.56	-1.12	0.6	-2.32	0.046	-1.61	0.24
Manes.04G043000	-0.69	0.41	-0.24	0.84	-0.37	0.81	-1.92	0.00047	-0.87	0.22
Manes.04G043700	1.27	0.008	1.13	0.025	0.56	0.48	0.5	0.34	-0.14	0.85
Manes.04G044100	-0.75	0.35	-1.45	0.021	-0.96	0.23	-0.54	0.42	-0.55	0.47
Manes.04G044600	-1.77	0.0019	-1.44	0.019	-0.46	0.74	-1.43	0.012	-2.51	1.4e-06
Manes.04G044700	0.96	0.051	0.82	0.12	0.28	0.81	1.15	0.0053	1.12	0.0093
Manes.04G045700	-0.72	0.65	-0.96	0.55	-0.4	0.89	-3.1	0.00076	-2.41	0.015
Manes.04G045800	-0.24	0.9	-3.18	1.2e-06	-0.04	0.99	-2.08	0.00095	-2.44	9.4e-05
Manes.04G045900	-9.98	8.8e-12	-9.02	1e-09	-9.77	1.9e-11	-8.9	1.2e-09	-8.97	9.6e-10
Manes.04G046100	-0.29	0.83	-0.45	0.74	-0.19	0.94	-2.25	0.00098	-1.42	0.07
Manes.04G046200	-1.91	0.0007	-2.38	5.2e-06	-1.66	0.0046	-1.73	0.0014	-1.55	0.0062
Manes.04G046300	-0.64	0.61	-0.99	0.39	-0.69	0.68	-2.61	0.00031	-2.07	0.0073
Manes.04G046400	0.02	0.99	0.29	0.88	0.67	0.74	1.64	0.063	2.24	0.0078
Manes.04G046700	-0.07	0.97	-0.67	0.66	-0.04	0.99	-2.83	0.00045	-2.14	0.014
Manes.04G046800	-1.57	0.007	-2.13	4.6e-05	-1.32	0.041	-2.36	2.7e-06	-1.78	0.00085
Manes.04G046900	0.35	0.86	-0.43	0.82	-0.02	0.99	-2.77	0.0032	-2.28	0.023
Manes.04G047700	-0.94	0.28	-1.9	0.003	-1.5	0.044	-2.55	1.1e-05	-2.35	6.3e-05
Manes.04G048200	-1.16	0.02	-1.05	0.047	-0.63	0.42	-0.62	0.22	-0.12	0.88
Manes.04G050600	-0.57	0.59	-0.08	0.96	0.01	1	-1.41	0.039	0.76	0.37
Manes.04G050800	0.11	0.92	0.72	0.33	0.8	0.29	1.95	2.9e-05	1.77	0.00023
Manes.04G050900	1.95	0.026	2.05	0.016	1.78	0.085	1.88	0.033	1.44	0.12
Manes.04G051000	-1.11	0.43	-2.25	0.035	-1.39	0.34	0	1	-0.25	0.88
Manes.04G051100	-1.24	0.0051	-1.34	0.0019	-0.83	0.14	-0.87	0.049	-0.92	0.045
Manes.04G051600	-1.58	0.025	-1.45	0.05	-1.09	0.23	-1.51	0.02	-1.72	0.0083
Manes.04G052100	-0.27	0.91	0.53	0.82	-0.16	0.97	-3.06	0.013	-2.88	0.037
Manes.04G052700	0.07	0.96	-0.45	0.68	0.14	0.95	-1.57	0.0081	-1.47	0.018
Manes.04G053200	0.89	0.34	2.87	2.1e-05	1.22	0.15	2.04	0.00046	1.76	0.0048
Manes.04G054600	-2.01	6.9e-06	-2.04	3.9e-06	-1.45	0.0032	-0.44	0.44	-0.91	0.087
Manes.04G056300	2.26	0.036	2.23	0.03	2	0.12	1.7	0.066	1.24	0.24
Manes.04G056700	-5.28	3.2e-05	-3.22	0.0023	-4.14	0.00094	-3.15	0.0011	-4.94	6.5e-05
Manes.04G057100	0.37	0.77	0.63	0.6	1.37	0.13	2.26	0.00071	1.91	0.0067
Manes.04G057300	1.42	0.0036	1.01	0.063	0.91	0.12	2.3	3.9e-09	2.13	5.6e-08
Manes.04G057600	1.41	0.23	0.55	0.75	-1.25	0.39	-2.56	0.0039	-3.6	3.7e-05
Manes.04G058000	-1.01	0.012	-0.35	0.59	-0.33	0.69	-0.58	0.15	-0.93	0.018
Manes.04G063400	0.42	0.4	0.19	0.78	0.36	0.59	1.34	2.2e-05	1.25	0.00011
Manes.04G064500	-0.05	0.96	0.32	0.72	-0.38	0.74	-1.06	0.032	-0.15	0.86
Manes.04G065300	-0.03	0.96	0.42	0.33	0.55	0.17	1.19	1.2e-05	1.26	2.9e-06
Manes.04G065700	-1.94	0.0051	-1.5	0.078	-1.86	0.01	-0.95	0.18	-1.11	0.15
Manes.04G065800	1.87	0.039	1.57	0.087	0.55	0.76	1.45	0.038	1.15	0.16
Manes.04G067700	1.09	0.14	1.4	0.036	0.65	0.57	1.98	0.00047	2.04	0.0003
Manes.04G067800	1.18	0.052	1.91	0.00021	1.82	0.00058	2.13	1e-05	1.48	0.0052
Manes.04G067900	1.53	0.00088	2.28	4e-08	1.8	4.2e-05	2.47	1e-09	2.04	1.1e-06
Manes.04G068400	-0.1	0.89	0.28	0.66	0.33	0.66	1.15	0.00054	1.26	0.00012
Manes.04G069300	-1.62	0.25	-2.82	0.012	-2.01	0.13	-3.79	7.6e-05	-3.73	0.00033
Manes.04G070100	-0.03	0.99	0.7	0.66	0.66	0.78	-1.87	0.037	0.52	0.69
Manes.04G070800	-0.49	0.63	0.2	0.87	-1.64	0.018	-0.96	0.16	-0.02	0.99
Manes.04G071000	1.08	2.5e-05	0.53	0.11	0.51	0.16	0.64	0.019	0.92	0.00033
Manes.04G072200	-0.58	0.39	-0.26	0.77	-0.14	0.93	1.19	0.012	0.67	0.24
Manes.04G072300	-0.88	0.53	-0.52	0.77	0.32	0.92	-2.04	0.029	0.48	0.74
Manes.04G072700	-0.15	0.87	-0.3	0.72	0.37	0.72	1.31	0.0025	1.26	0.0046
Manes.04G072800	-0.23	0.82	-0.18	0.87	0.32	0.83	1.41	0.0085	0.96	0.12
Manes.04G073900	-0.75	0.27	-0.81	0.25	-0.73	0.37	-1.66	0.00052	-0.17	0.84
Manes.04G074300	0.47	0.66	-0.23	0.86	0.12	0.96	-1.82	0.0031	-1.59	0.015
Manes.04G074700	-0.81	0.1	0.88	0.077	0.77	0.17	1.21	0.003	1.33	0.001
Manes.04G075400	-1.57	0.26	-2.62	0.023	-1.02	0.63	-0.78	0.54	-0.39	0.81
Manes.04G075800	1.21	1.5e-07	1.42	1.6e-10	1.57	5.7e-13	2.24	7.1e-27	2.1	1.6e-23
Manes.04G077700	12.97	2.3e-19	13.25	4.6e-20	13.22	4.3e-20	13.96	9.8e-23	12.2	2.7e-17
Manes.04G078000	0.97	0.72	0.55	0.86	0.6	0.9	-2.1	0.21	-3.24	0.05
Manes.04G078500	-2.32	0.00048	-2.06	0.0023	-5.59	1.8e-19	-4.14	4.6e-10	-3.53	9.5e-09
Manes.04G079700	1.86	0.013	0	1	0.36	0.85	-0.39	0.62	0.29	0.77
Manes.04G079900	1.2	0.061	1.73	0.0078	2.28	0.0011	0.25	0.72	0.69	0.31
Manes.04G080300	0.07	0.95	-0.17	0.88	-0.09	0.96	-1.63	0.0022	-1.07	0.075
Manes.04G080600	1.78	0.24	-0.58	0.79	-0.73	0.81	-1.6	0.21	-2.71	0.027
Manes.04G080700	1.13	0.47	-1	0.56	-1.24	0.49	-1.5	0.18	-2.55	0.017
Manes.04G080800	3.19	0.027	0.69	0.75	1.74	0.33	0.66	0.63	0.77	0.64
Manes.04G081100	0.82	0.73	-0.34	0.91	-1.44	0.58	-2.11	0.15	-3.47	0.02
Manes.04G081200	-0.31	0.9	-0.49	0.84	-1.72	0.36	-2.36	0.058	-3.03	0.015
Manes.04G081300	7.39	1.1e-06	3.73	4.8e-07	4.5	2e-07	3.69	4.7e-08	3.72	3.7e-07
Manes.04G081500	6.78	9.5e-05	0.61	0.76	2.61	0.066	1.03	0.4	1.44	0.29
Manes.04G081600	0.27	0.93	-0.71	0.79	-2.04	0.33	-2.23	0.13	-4.8	0.001
Manes.04G081900	0.7	0.72	-0.88	0.66	-0.99	0.69	-2.05	0.091	-2.75	0.026
Manes.04G083800	-0.5	0.52	-0.06	0.96	0.11	0.95	1.42	0.0036	0.86	0.13
Manes.04G085300	0.99	0.52	-1.09	0.48	-0.36	0.91	-2.72	0.0042	-2.9	0.0025
Manes.04G086000	-0.13	0.94	1.15	0.36	0.38	0.88	-1.97	0.023	-1.78	0.054
Manes.04G086100	-0.41	0.53	-0.17	0.84	0	1	1	0.018	0.8	0.081
Manes.04G086300	0.22	0.82	0.36	0.71	0.09	0.96	-1.66	0.00093	-1.22	0.028
Manes.04G087900	0.59	0.7	0.34	0.85	-0.45	0.86	-1.85	0.044	-1.03	0.36
Manes.04G088500	-1.23	0.011	-1.99	9.5e-07	-1.58	0.00024	0.01	1	-0.63	0.23
Manes.04G089400	1.12	0.015	0.64	0.29	0.61	0.37	-0.42	0.4	-0.47	0.39
Manes.04G089900	-1.14	0.016	-0.63	0.34	-1.78	3.5e-05	-0.37	0.5	-0.07	0.93
Manes.04G090100	-0.6	0.3	-0.84	0.11	-1.13	0.017	-0.38	0.45	-0.69	0.16
Manes.04G090700	3.55	0.0068	3.69	0.0075	2.09	0.23	3.79	0.0029	3.44	0.0045
Manes.04G093300	0.56	0.38	0.71	0.25	0.65	0.35	1.51	0.00034	1.15	0.013
Manes.04G094500	-0.17	0.89	-0.01	1	-0.64	0.62	-1.59	0.012	-1.78	0.0051
Manes.04G094900	0.12	0.89	0.78	0.16	0.46	0.59	1.16	0.0067	0.85	0.075
Manes.04G095000	0.77	0.15	0.39	0.6	0.41	0.65	1.22	0.0034	0.93	0.041
Manes.04G095100	-3.74	1.5e-08	-2.4	0.00058	-3.82	3.7e-08	-3.67	1.7e-07	-2.49	0.0024
Manes.04G095200	-0.94	0.05	-1.24	0.0052	-0.92	0.079	-0.3	0.56	0.57	0.26
Manes.04G095700	1.21	0.047	0.98	0.14	0.58	0.58	1.03	0.064	0.09	0.92
Manes.04G096000	-0.49	0.28	-0.07	0.93	-0.11	0.92	1.1	0.00054	0.93	0.0053
Manes.04G097000	-0.85	0.16	0.08	0.94	0	1	1.1	0.025	0.51	0.42
Manes.04G097500	1.48	0.0015	2.3	3.8e-08	0.9	0.14	1.18	0.013	0.91	0.083
Manes.04G097600	2.16	0.001	2.35	0.00019	1.01	0.32	1	0.16	1.52	0.031
Manes.04G097700	1.7	0.011	1.22	0.11	1.76	0.029	1.59	0.014	1.54	0.022
Manes.04G097800	1.42	0.14	2.13	0.011	1.24	0.31	0.69	0.46	0.99	0.32
Manes.04G098400	0.16	0.87	0.47	0.58	0.11	0.95	-1.42	0.004	-0.63	0.34
Manes.04G099400	0.26	0.8	0.14	0.9	0.82	0.33	0.99	0.077	1.53	0.0074
Manes.04G099800	-0.67	0.72	-2.05	0.13	-0.83	0.75	-2.52	0.021	-2.53	0.025
Manes.04G100100	-3.22	0.3	-2.28	0.4	-0.7	0.89	-4.13	0.012	-4.36	0.0083
Manes.04G101300	-0.08	0.96	0.02	0.99	0.01	1	-1.74	0.015	-0.69	0.47
Manes.04G102300	0.27	0.78	0.18	0.87	0.56	0.62	-1.37	0.0092	-1.22	0.043
Manes.04G102600	0.66	0.75	-0.34	0.86	0.33	0.91	-2.98	0.0005	-0.41	0.78
Manes.04G103000	-1.22	0.085	-1.51	0.021	-1.15	0.14	-0.66	0.33	-1.45	0.02
Manes.04G105100	-5.33	0.0056	-4.92	0.0061	-6.98	6.3e-05	-4.35	0.012	-6.74	0.0016
Manes.04G105200	-5.49	1.3e-10	-5.77	5.5e-12	-6.89	8e-16	-4.87	6.4e-09	-4.54	8.9e-08
Manes.04G105600	-0.45	0.47	-1.02	0.026	-1.1	0.015	-1.07	0.0086	-1.27	0.0015
Manes.04G105800	-0.48	0.77	-2.36	0.015	-0.89	0.63	-2.09	0.022	-3.15	0.00021
Manes.04G107200	3.58	0.00032	1.96	0.071	1.73	0.25	1.28	0.22	1.21	0.33
Manes.04G107700	-0.74	0.66	-1.96	0.11	-1.38	0.41	-4.61	1.1e-06	-2.69	0.0093
Manes.04G109700	-0.82	0.54	-2.03	0.034	-0.56	0.8	-1.97	0.023	-1.61	0.091
Manes.04G109800	0.56	0.58	-0.01	1	-0.98	0.34	-1.23	0.063	-1.53	0.03
Manes.04G110000	-2.36	0.26	-5.02	0.0015	-2.39	0.25	-5.22	0.00011	-4.55	0.00095
Manes.04G110800	0.83	0.36	0.52	0.64	1.51	0.042	1.14	0.089	0.8	0.32
Manes.04G111400	0.15	0.9	0.99	0.24	0	1	-0.6	0.38	1.5	0.016
Manes.04G113500	-0.98	0.095	-0.07	0.95	-0.33	0.8	1.03	0.04	0.91	0.096
Manes.04G113600	-1.27	0.16	-0.87	0.45	0.56	0.77	0.76	0.4	1.66	0.036
Manes.04G115000	-0.12	0.88	0.12	0.89	0.41	0.62	1.52	5.8e-05	1.45	0.00016
Manes.04G115500	-1.47	2.2e-13	-1.44	4.6e-13	-1.12	9.2e-08	-0.98	1.8e-06	-1.14	1.5e-08
Manes.04G115600	1.93	0.00015	1.68	0.0012	1.73	0.00075	1.76	0.00024	1.89	6.1e-05
Manes.04G116700	-0.02	0.99	-0.13	0.89	0.04	0.98	-1.36	0.0027	-0.91	0.078
Manes.04G117100	-0.79	0.34	-0.72	0.43	-0.51	0.71	-1.56	0.0087	-1.1	0.11
Manes.04G118100	0.51	0.59	0.82	0.34	-0.23	0.9	-2.03	0.00026	-0.53	0.51
Manes.04G118400	-1.38	0.16	-1.2	0.27	-4.49	6.6e-11	-2.85	0.0001	-3.38	2.8e-06
Manes.04G118800	-1.98	0.0098	-2.93	5.6e-05	-4.22	0.00018	-7.32	7.2e-07	-4.35	0.00026
Manes.04G119100	0.31	0.81	-0.27	0.84	-0.28	0.9	-1.94	0.0038	0.53	0.58
Manes.04G119300	-0.84	0.38	-0.25	0.86	-0.48	0.79	-1.98	0.0026	0.13	0.92
Manes.04G120600	1.2	0.063	0.56	0.54	-0.81	0.36	-2.1	7.2e-05	-2.11	0.00015
Manes.04G122400	-0.7	0.6	-0.76	0.59	-1.45	0.2	-2.39	0.0029	-1.05	0.32
Manes.04G122700	0.01	0.99	0.84	0.33	-0.03	0.99	-1.45	0.017	-1.13	0.096
Manes.04G124100	1.05	0.023	1.04	0.027	0.62	0.35	1.3	0.0014	1.36	0.00083
Manes.04G124300	0.42	0.73	-1.09	0.25	0.51	0.75	-1.17	0.1	-2	0.0028
Manes.04G125700	-0.77	0.064	-1.1	0.0025	-0.59	0.25	-2.05	7.3e-11	-1.66	1.9e-07
Manes.04G126000	-3.95	1.1e-08	-3.63	2e-07	-3.14	1.1e-05	-5.62	5.8e-18	-3.27	2.5e-06
Manes.04G126100	1.84	0.53	-1	0.75	-0.48	0.93	-4.12	0.012	-2.12	0.28
Manes.04G126300	-2.71	2.1e-05	-2.69	2.1e-05	-1.45	0.08	-3.55	1.4e-09	-1.29	0.081
Manes.04G126400	-0.17	0.93	-1.97	0.049	-1.24	0.36	-1.97	0.023	-1.5	0.12
Manes.04G126600	-0.71	0.6	-2.14	0.014	-1.58	0.13	-2.53	0.00096	-1.43	0.12
Manes.04G126700	-1.88	0.17	-4.9	2.6e-06	-3.05	0.0046	-3.79	7.9e-05	-3.26	0.0012
Manes.04G126800	-5	2e-12	-4.36	1.8e-09	-3.91	3.8e-08	-5.62	7.5e-17	-3.59	3.5e-07
Manes.04G127400	-0.2	0.89	-0.93	0.38	-1.29	0.18	-1.43	0.055	-1.61	0.034
Manes.04G127500	-1.76	0.033	-2.34	0.0015	-1.99	0.014	-3.02	7.9e-06	-3.27	1e-06
Manes.04G127700	-0.81	0.6	-0.56	0.75	-0.35	0.91	-3.46	0.00017	-3.04	0.0019
Manes.04G127800	2.3	0.42	-2.18	0.085	-2.17	0.11	-5.43	2e-06	-4.06	4.6e-05
Manes.04G128000	-0.4	0.76	-1.29	0.17	-0.9	0.48	-1.77	0.014	-2.19	0.002
Manes.04G128100	0.22	0.91	0.11	0.96	-0.21	0.95	-3.92	1.2e-05	-3.48	0.00015
Manes.04G128300	-0.65	0.029	-0.61	0.046	-0.61	0.06	-1.06	1.5e-05	-0.92	0.0003
Manes.04G128800	0.95	0.12	1.51	0.0029	1.02	0.11	0.11	0.87	0.65	0.3
Manes.04G128900	0.38	0.63	0.17	0.86	0.48	0.62	-1.32	0.0054	-0.92	0.088
Manes.04G129300	-0.97	0.3	-0.38	0.77	-0.74	0.58	-2.62	3.6e-05	-1.36	0.075
Manes.04G129900	0.06	0.95	0.29	0.77	0.13	0.94	1.68	0.00066	1.16	0.035
Manes.04G130600	-0.68	0.13	-0.45	0.42	-0.37	0.61	-1.16	0.00059	-0.76	0.047
Manes.04G132200	-1.34	0.25	-0.19	0.92	-1.44	0.24	-1.84	0.047	-2.03	0.032
Manes.04G133200	1.34	0.24	2.64	0.0037	2.92	0.0065	1.59	0.095	1.23	0.26
Manes.04G133700	1.28	0.43	1.77	0.24	1.6	0.35	2.78	0.012	1.81	0.16
Manes.04G134000	-0.25	0.79	-0.6	0.46	-0.09	0.96	1.51	0.0026	1.11	0.047
Manes.04G135800	1.35	0.014	2.33	3.8e-07	1.23	0.037	1.38	0.0058	0.86	0.14
Manes.04G135900	-0.52	0.63	-0.77	0.45	-0.05	0.98	-0.56	0.46	-1.42	0.041
Manes.04G136300	2.14	0.23	2.87	0.076	4.78	0.00055	0.69	0.7	-1.97	0.26
Manes.04G138300	3.44	0.012	1.98	0.29	2.83	0.29	0.1	0.96	0.39	0.88
Manes.04G138400	1.56	0.17	2.93	0.0015	0.75	0.73	1.23	0.23	2.22	0.02
Manes.04G139700	1.49	0.67	1.36	0.73	0.97	0.88	-1.49	0.56	-8.8	6.1e-05
Manes.04G140300	-0.79	0.12	-0.95	0.047	0.04	0.98	1.02	0.016	0.62	0.22
Manes.04G141400	-0.56	0.66	0.28	0.86	0.38	0.86	-1.64	0.035	-1.47	0.08
Manes.04G143800	-1.9	0.00027	-1.95	0.00021	-1.48	0.0088	-0.46	0.45	-0.3	0.7
Manes.04G144600	0.47	0.56	1.32	0.014	0.86	0.22	0.58	0.3	0.89	0.12
Manes.04G145000	1.58	0.012	1.65	0.0094	1.95	0.002	2.54	1e-06	1.72	0.005
Manes.04G145100	1.21	0.078	1.63	0.0083	2.2	0.00013	2.06	0.00019	1.34	0.032
Manes.04G147100	3.22	0.00022	2.99	0.001	2.16	0.028	0.93	0.26	1.95	0.016
Manes.04G148800	4.56	0.012	0.47	0.75	0.63	0.71	0.69	0.39	0.01	0.99
Manes.04G149200	3.81	0.018	0.39	0.89	0.63	0.89	-0.6	0.74	0.42	0.87
Manes.04G149900	-2.34	0.24	-0.77	0.78	-2	0.38	-3.06	0.036	-2.42	0.13
Manes.04G152800	-0.41	0.43	0.12	0.87	0.14	0.9	1.05	0.0021	0.66	0.091
Manes.04G153200	0.4	0.72	0.79	0.4	1.37	0.079	-0.4	0.61	-1.75	0.0064
Manes.04G155800	1.75	0.52	1.25	0.69	-2.04	0.53	-1.29	0.61	-5.48	0.024
Manes.04G156900	0.3	0.63	0.13	0.87	0.28	0.76	-1.22	0.00065	-0.39	0.43
Manes.04G157400	-1.26	0.38	-2.87	0.0072	-0.73	0.77	-1.88	0.071	-0.96	0.47
Manes.04G158000	0.42	0.76	1.23	0.3	0.14	0.96	-1.9	0.042	-1.66	0.13
Manes.04G161600	-0.6	0.43	-0.31	0.75	-0.21	0.9	1.27	0.016	0.89	0.14
Manes.04G162500	1.49	0.025	1.93	0.0014	1.75	0.012	-0.02	0.99	1.16	0.11
Manes.04G164100	-0.01	1	-0.04	0.98	-0.37	0.87	-1.77	0.031	-1.41	0.15
Manes.04G165200	0.64	0.62	1.12	0.33	0.41	0.86	-1.65	0.045	-1.61	0.069
Manes.04G165300	0.46	0.27	1.05	0.00067	0.56	0.2	0.69	0.033	0.6	0.091
Manes.04G166200	-1.23	0.0059	-0.62	0.33	-0.22	0.87	-0.45	0.38	-0.48	0.4
Manes.05G000300	0.8	0.0018	0.07	0.89	0.59	0.052	0.91	0.00012	1.27	1.8e-08
Manes.05G000600	-0.25	0.8	-0.15	0.89	-0.07	0.97	-1.12	0.044	-0.54	0.45
Manes.05G001100	-0.15	0.9	-0.15	0.9	0.41	0.77	0.99	0.098	1.27	0.033
Manes.05G002000	0.4	0.61	0.22	0.81	-0.16	0.91	-1.07	0.031	-1.27	0.0095
Manes.05G002100	0.13	0.92	0.24	0.84	-0.07	0.97	-1.55	0.0099	-1.53	0.015
Manes.05G002900	-0.26	0.78	-1.52	0.0034	-0.42	0.72	-0.34	0.59	-0.84	0.16
Manes.05G003800	-1.05	0.0015	-0.52	0.26	-0.78	0.05	0.06	0.9	-0.14	0.79
Manes.05G004200	2.05	0.0039	0.44	0.68	0.72	0.48	1.56	0.005	1.37	0.018
Manes.05G005200	0.33	0.73	2.2	2.4e-05	1.34	0.04	1.26	0.028	0.69	0.32
Manes.05G005300	0.76	0.27	1.19	0.04	0.98	0.16	0.47	0.44	0.39	0.6
Manes.05G005600	1.73	0.17	1.98	0.1	1.73	0.22	3.02	0.00093	2.4	0.015
Manes.05G005800	0.89	0.48	0.57	0.71	2.21	0.18	-0.79	0.45	-2.19	0.025
Manes.05G007300	-0.6	0.52	-0.03	0.99	-0.13	0.95	1.33	0.028	0.94	0.18
Manes.05G008000	-0.34	0.83	0.23	0.9	1.12	0.42	1.82	0.035	1.91	0.031
Manes.05G008900	0.26	0.74	-0.42	0.58	-0.13	0.93	-0.62	0.19	-1.6	0.00011
Manes.05G009800	1.76	0.03	0.21	0.89	0.65	0.68	-2.01	0.0052	-1.28	0.13
Manes.05G011300	-0.79	0.29	0.46	0.64	0.3	0.85	1.33	0.015	0.96	0.12
Manes.05G012000	-1.76	0.24	-0.02	0.99	-0.13	0.98	1.6	0.22	2.83	0.019
Manes.05G012600	-0.62	0.19	-0.17	0.82	-0.08	0.95	1.1	0.0021	0.65	0.13
Manes.05G014300	0.15	0.87	0.3	0.72	-0.08	0.96	-1.58	0.00012	-1.08	0.021
Manes.05G014800	0.78	0.32	1.07	0.12	1.15	0.12	-0.9	0.13	-1.34	0.023
Manes.05G017500	-0.34	0.71	-0.34	0.72	-0.36	0.79	1.54	0.0018	1.07	0.055
Manes.05G018400	-0.14	0.89	0.03	0.98	0.26	0.87	1.1	0.045	0.57	0.4
Manes.05G018900	0.17	0.88	0.86	0.28	0.46	0.73	1.43	0.013	0.83	0.23
Manes.05G019100	0.02	0.99	1.77	0.015	1.29	0.14	1.39	0.041	0.63	0.48
Manes.05G020000	-0.2	0.9	-1.47	0.15	-2.39	0.0033	-0.48	0.64	-0.36	0.77
Manes.05G020900	0.47	0.59	0.63	0.46	0.81	0.34	-1.24	0.024	-1.02	0.098
Manes.05G021200	-0.12	0.9	-0.55	0.46	-0.21	0.89	1.05	0.028	0.89	0.09
Manes.05G021800	1.22	0.0069	0.13	0.88	0.47	0.59	-0.33	0.53	-0.86	0.085
Manes.05G022900	-2.02	0.041	-1.6	0.16	-1.18	0.41	-0.64	0.54	-1.72	0.07
Manes.05G025600	-0.05	0.94	0.51	0.26	0.59	0.19	1.08	0.00043	0.22	0.64
Manes.05G025800	0.32	0.74	0.15	0.89	-0.14	0.94	1.13	0.045	0.25	0.77
Manes.05G025900	-1.38	0.15	-1.81	0.039	-1.25	0.27	-1.71	0.032	-1.75	0.034
Manes.05G026000	-3.91	8.5e-09	-4.27	1e-10	-3.94	5.1e-09	-3.41	7.1e-07	-5	1.4e-12
Manes.05G026300	2.74	0.00014	2.68	0.00019	2.73	0.00023	3.16	4e-06	3.8	1.2e-08
Manes.05G026700	-0.6	0.56	0.6	0.59	0.1	0.97	1.52	0.021	1.03	0.18
Manes.05G026900	0.99	0.29	1.4	0.096	1.17	0.23	1.3	0.075	1.59	0.029
Manes.05G027400	-1.37	0.036	-1.07	0.17	-0.71	0.55	0.03	0.97	0.12	0.92
Manes.05G028100	1.32	0.02	0.5	0.57	0.65	0.46	-0.58	0.32	-0.34	0.65
Manes.05G028200	-0.18	0.92	0.32	0.86	0.87	0.63	-2.16	0.013	-0.92	0.42
Manes.05G028400	-1.83	0.016	-0.92	0.4	-1.07	0.32	-0.99	0.2	-1.28	0.11
Manes.05G028700	0.84	0.17	1.25	0.017	0.21	0.89	0.27	0.66	0.4	0.56
Manes.05G030400	2.22	4.8e-08	1.94	3.6e-06	2.32	7.9e-09	2.55	4.1e-11	2.24	1.6e-08
Manes.05G030600	1.75	0.005	2.1	0.00064	1.88	0.0033	3.59	2e-12	2.8	2e-07
Manes.05G031300	0.12	0.97	0.53	0.86	-1.79	0.52	-0.22	0.92	-3.36	0.038
Manes.05G031700	1.21	0.033	0.36	0.69	0.01	1	0.84	0.11	1.04	0.053
Manes.05G031800	0.49	0.56	1.07	0.1	1.63	0.0073	1.21	0.023	1.51	0.0037
Manes.05G032100	0.54	0.2	-0.04	0.96	0.45	0.39	-0.76	0.017	-1.01	0.00093
Manes.05G033500	0.11	0.93	-1.58	0.015	-0.94	0.29	0.15	0.87	-0.04	0.97
Manes.05G033900	0.8	0.21	0.71	0.3	1.29	0.016	0.83	0.11	0.79	0.16
Manes.05G036000	-0.06	0.94	0.21	0.76	0.43	0.51	1.19	0.00054	1.51	5e-06
Manes.05G036800	-1.1	0.054	-1.52	0.0026	-0.5	0.62	-0.06	0.94	-0.45	0.51
Manes.05G041900	-1.17	0.034	-0.32	0.74	-1.23	0.029	-0.57	0.31	-0.78	0.19
Manes.05G045400	-0.98	0.5	-2.36	0.021	-1.26	0.39	-1.55	0.11	-0.35	0.81
Manes.05G045600	0.33	0.67	1.56	0.0015	1.17	0.056	1.3	0.008	1.02	0.051
Manes.05G049900	-1.16	0.036	-1.53	0.0021	-0.75	0.31	0.35	0.57	-0.22	0.78
Manes.05G052000	1	0.34	1.86	0.028	1.62	0.084	1.84	0.015	1.57	0.059
Manes.05G052300	-0.99	0.18	-0.96	0.21	-0.35	0.82	1.49	0.0096	0.7	0.34
Manes.05G053100	-0.27	0.66	-0.06	0.94	-0.9	0.035	-1.14	0.0016	-0.83	0.034
Manes.05G053600	0.87	0.11	1.43	0.0014	1.4	0.0029	1.44	0.00066	1.53	0.00035
Manes.05G055600	3.65	0.11	6.37	0.0012	-1.87	0.69	0.4	0.92	0.12	0.98
Manes.05G056400	-0.22	0.82	0.07	0.95	-0.25	0.87	-1.16	0.029	0.42	0.56
Manes.05G056500	2.79	0.015	1.12	0.51	0.57	0.85	-1.45	0.22	-2.01	0.11
Manes.05G057800	-1.9	0.0025	0.71	0.48	-1.03	0.25	0.01	1	0.91	0.22
Manes.05G059800	2.35	0.0085	0.48	0.76	2.26	0.016	1.38	0.12	1.67	0.071
Manes.05G060700	0.64	0.075	0.5	0.22	0.44	0.37	1.08	0.00015	1.21	1.8e-05
Manes.05G062800	1.03	0.03	0.49	0.48	0.88	0.11	0.21	0.72	0.42	0.46
Manes.05G062900	-0.18	0.85	-0.45	0.6	0.05	0.98	1.09	0.032	0.69	0.26
Manes.05G064400	0.8	0.12	0.58	0.37	1.21	0.012	1.27	0.0023	0.81	0.098
Manes.05G064600	0.57	0.63	0.15	0.92	-0.03	0.99	1.13	0.16	1.61	0.041
Manes.05G066600	1.08	0.039	0.27	0.75	-0.43	0.66	0.21	0.73	0.17	0.82
Manes.05G066700	-4	1.1e-08	-4.67	1.5e-11	-4.32	1.7e-10	-2.44	0.001	-3.35	1.8e-06
Manes.05G068200	-0.37	0.76	-0.26	0.85	-1.1	0.27	-2.45	0.0002	-1.77	0.016
Manes.05G069300	0.98	0.34	0.8	0.5	-0.92	0.48	-1.36	0.085	-1.99	0.014
Manes.05G072000	-0.05	0.93	0.04	0.95	-0.21	0.78	-1.01	0.00022	-1	0.00048
Manes.05G072900	0.19	0.87	0.26	0.81	-0.09	0.97	-1.28	0.027	0.04	0.97
Manes.05G073900	-0.38	0.61	-1.01	0.059	-0.54	0.51	1.12	0.015	0.15	0.85
Manes.05G074600	-0.7	0.042	-1	0.00087	-0.52	0.24	-0.42	0.21	-0.42	0.26
Manes.05G076700	0.95	0.15	0.73	0.35	0.39	0.77	-0.69	0.25	-1.3	0.02
Manes.05G079400	2.8	0.18	4.1	0.028	2.52	0.33	2.08	0.36	-2.04	0.37
Manes.05G079500	2.32	0.26	3.62	0.044	2.12	0.43	1.81	0.36	-0.41	0.89
Manes.05G082300	-2.37	0.11	-1.94	0.24	-1.22	0.57	-3.64	0.0013	-3.62	0.0038
Manes.05G082400	0.41	0.43	0.62	0.17	0.36	0.6	1.09	0.0011	1.03	0.0027
Manes.05G082600	0.61	0.33	-0.2	0.82	-0.21	0.87	-0.59	0.23	-1.27	0.0037
Manes.05G084000	-0.53	0.68	-0.87	0.46	-0.43	0.83	-2.47	0.00048	-3.4	5.5e-07
Manes.05G084100	1	9e-06	1.16	1.3e-07	0.91	0.0001	0.68	0.0038	1.15	9.9e-08
Manes.05G084300	-0.25	0.71	0.4	0.52	-0.02	0.99	1.05	0.0052	0.28	0.62
Manes.05G084600	2.44	0.034	1.25	0.4	2.9	0.015	1.4	0.19	2.2	0.037
Manes.05G085000	6.12	0.0003	5.94	0.0005	6.65	5.4e-05	8.21	1e-07	8.72	1.2e-08
Manes.05G085600	0.85	0.21	1.17	0.052	1.28	0.046	0.81	0.17	1.6	0.0024
Manes.05G085800	-0.37	0.85	0.02	0.99	1.03	0.6	1.35	0.22	2.92	0.0029
Manes.05G089100	2.16	0.02	3.13	0.00026	4.11	0.00017	2.83	0.00061	2.91	0.00048
Manes.05G089800	-1.19	0.4	-2.43	0.024	-0.81	0.72	-0.68	0.57	-0.55	0.71
Manes.05G090300	-0.12	0.89	1.1	0.027	0.36	0.75	-0.18	0.78	0.19	0.8
Manes.05G090700	-0.3	0.74	-0.01	1	-0.79	0.3	-2.47	5e-08	-1.07	0.055
Manes.05G090900	-0.29	0.83	-0.02	0.99	-0.61	0.69	-1.42	0.047	-0.65	0.49
Manes.05G092800	0.24	0.9	0.39	0.83	1.38	0.36	-2.07	0.028	-0.45	0.76
Manes.05G094700	1.01	0.025	0.69	0.2	0.55	0.42	-0.03	0.97	0.29	0.63
Manes.05G094800	-0.28	0.78	-0.09	0.94	-0.22	0.89	-1.18	0.033	-0.72	0.27
Manes.05G095000	0.21	0.91	0.64	0.71	0.57	0.82	-0.62	0.6	-2.44	0.018
Manes.05G095200	-1.14	0.0092	-0.81	0.11	-0.67	0.27	-0.5	0.28	-0.76	0.1
Manes.05G095600	-1.26	0.0017	-1.52	6.2e-05	-1.08	0.013	-1.02	0.011	-0.95	0.023
Manes.05G095700	0.12	0.93	0.59	0.6	1	0.3	1.55	0.018	2.19	0.0004
Manes.05G096000	1.16	0.01	1.01	0.038	0.12	0.93	-0.17	0.77	-0.22	0.75
Manes.05G096100	-0.17	0.9	1.6	0.052	0.89	0.5	1.15	0.14	1.62	0.036
Manes.05G097800	-0.13	0.92	-0.34	0.76	0.56	0.65	-1.99	0.00036	-1.74	0.0029
Manes.05G098100	-0.05	0.97	-0.28	0.8	0.33	0.83	-1.2	0.035	-0.88	0.18
Manes.05G098900	0.41	0.68	0.26	0.82	1.39	0.045	-0.44	0.54	0.48	0.56
Manes.05G100700	-0.24	0.92	-0.55	0.82	1.17	0.65	1	0.47	2.59	0.042
Manes.05G102400	-0.08	0.96	0.44	0.76	-1.76	0.06	-1.37	0.1	-2.91	0.00028
Manes.05G103300	0.79	0.44	-0.21	0.89	-0.3	0.88	1.12	0.12	-1.57	0.05
Manes.05G103400	-1.9	6e-07	-1.41	0.00043	-2.18	5.4e-09	-0.82	0.052	-1.25	0.0043
Manes.05G104400	-0.45	0.44	-0.15	0.86	-0.26	0.81	0.76	0.066	1.01	0.013
Manes.05G105300	0.35	0.54	0.02	0.98	-0.38	0.59	-0.68	0.076	-1.1	0.0021
Manes.05G106600	1.56	9.5e-05	0.33	0.65	0.38	0.68	0.11	0.85	0.07	0.92
Manes.05G107700	0.18	0.7	0.41	0.29	0.4	0.34	0.49	0.088	1.23	4.7e-07
Manes.05G108100	3.75	0.00093	2.21	0.019	1.77	0.097	2.64	0.0014	3.24	6.6e-05
Manes.05G108800	0.71	0.17	0.57	0.33	1.2	0.0045	0.97	0.017	1	0.018
Manes.05G109300	0.8	0.13	0.53	0.41	0.58	0.41	1.7	1e-05	1.21	0.0041
Manes.05G109400	1.35	0.01	1.2	0.03	1.07	0.079	0.16	0.81	0.51	0.44
Manes.05G109500	0.4	0.63	0.6	0.44	0.21	0.89	1.19	0.019	1.08	0.044
Manes.05G109700	0.58	0.72	-0.65	0.7	-0.02	0.99	-2.35	0.0078	-1.53	0.13
Manes.05G110400	-0.98	0.12	-1.19	0.044	-0.39	0.75	-0.58	0.31	-0.33	0.66
Manes.05G110700	0.05	0.95	0.94	0.013	0.52	0.34	1.58	6.9e-07	1.51	2.8e-06
Manes.05G111300	-0.32	0.81	-0.53	0.7	-0.46	0.81	-2.84	2.4e-05	-2.12	0.0032
Manes.05G111500	-1.29	0.064	-1.97	0.00084	-2.17	8.8e-05	-2.51	1.5e-06	-1.87	0.00069
Manes.05G111600	-1.11	0.079	-1.42	0.013	-1.35	0.024	-0.5	0.43	-0.1	0.92
Manes.05G111800	5.69	0.0014	2.23	0.21	2.45	0.22	0.23	0.91	-0.26	0.92
Manes.05G114400	1.59	0.46	0.42	0.87	3.26	0.17	-3.21	0.011	-0.89	0.62
Manes.05G115800	-0.14	0.92	-0.47	0.69	0.14	0.95	-1.62	0.013	-1.39	0.049
Manes.05G116200	-0.21	0.78	-0.04	0.97	0.52	0.51	-0.03	0.97	1.05	0.018
Manes.05G117200	1	0.063	1.05	0.053	1.09	0.049	-0.19	0.77	-0.06	0.94
Manes.05G118300	-3.48	0.13	-4.14	0.18	-1.96	0.62	-3.96	0.026	-1.43	0.55
Manes.05G118400	0.27	0.84	1.6	0.066	1.76	0.058	3.59	1.2e-07	3.04	2.8e-06
Manes.05G120000	-2.75	0.00091	-2.66	0.0015	-1.92	0.052	-2.56	0.0015	-1.89	0.032
Manes.05G120300	-1.15	0.00051	-0.96	0.0067	-1.17	0.0005	-0.19	0.67	-0.16	0.76
Manes.05G120400	-1.59	9e-06	-1.35	0.00031	-1.54	1.9e-05	-0.58	0.16	-0.59	0.19
Manes.05G121000	6.36	0.035	1.9	0.7	5.08	0.13	7.91	0.0017	4.45	0.17
Manes.05G121800	3.96	0.072	-2.36	0.098	-1.73	0.3	-3.73	0.00057	-3.32	0.0013
Manes.05G121900	0.53	0.82	-1.55	0.17	-0.99	0.56	-2.3	0.006	-2.88	0.00026
Manes.05G123700	-1.87	0.068	-3.15	0.00011	-2.56	0.0027	-1.69	0.041	-1.26	0.16
Manes.05G124800	0.51	0.57	0.76	0.35	0.02	0.99	-1.1	0.062	-1.38	0.02
Manes.05G125200	-0.68	0.26	-0.46	0.55	0.12	0.93	1.18	0.009	0.83	0.1
Manes.05G126200	0.88	0.064	0.49	0.45	0.41	0.61	1.02	0.013	0.73	0.11
Manes.05G127000	0.24	0.93	1.2	0.58	-0.22	0.96	-0.28	0.88	-2.91	0.036
Manes.05G129800	-0.05	0.96	-0.05	0.97	-0.7	0.48	1.34	0.018	0.2	0.83
Manes.05G130400	-1.1	0.19	-1.58	0.032	-1.04	0.28	0.56	0.48	-0.08	0.94
Manes.05G131800	1.88	0.0085	0.86	0.4	-0.02	0.99	0.22	0.81	0.54	0.57
Manes.05G133200	0.37	0.84	-1.15	0.35	-0.49	0.81	-2.13	0.0039	-1.51	0.075
Manes.05G135500	-1.02	0.0021	-0.85	0.017	-0.62	0.16	0.6	0.082	0.39	0.35
Manes.05G135800	1.05	0.18	0	1	0.15	0.94	-0.09	0.92	-1.45	0.021
Manes.05G137700	2.97	0.0039	1.98	0.074	5.65	0.0012	2.2	0.017	2.56	0.014
Manes.05G138000	-2.36	3e-05	-2.49	9e-06	-1.29	0.072	-0.76	0.24	-0.86	0.22
Manes.05G138900	-1.45	0.029	0.37	0.74	0.03	0.99	1.89	0.0011	1.25	0.057
Manes.05G139500	2.3	0.0022	2.41	0.0014	3.13	1.3e-05	3.05	7.4e-06	2.11	0.0038
Manes.05G140200	2.28	0.019	1.43	0.16	2.32	0.019	1.71	0.038	1.42	0.13
Manes.05G140400	-0.08	0.94	0.37	0.68	-0.25	0.86	1.23	0.013	0.67	0.26
Manes.05G140500	0.05	0.97	0.48	0.63	-0.15	0.94	1.77	0.0011	1.05	0.1
Manes.05G140800	0.33	0.72	0.05	0.97	-0.19	0.91	1.1	0.041	0.82	0.18
Manes.05G141200	0.25	0.85	0.73	0.52	1.67	0.04	0.32	0.73	-0.3	0.79
Manes.05G141300	1.59	0.037	1.54	0.049	0.6	0.72	-0.66	0.44	0.29	0.8
Manes.05G142600	0.35	0.69	0.46	0.61	0.17	0.92	-1.19	0.023	-0.52	0.45
Manes.05G144100	0.53	0.75	2.88	0.0072	0.95	0.61	1.57	0.11	2.49	0.0076
Manes.05G145300	0.16	0.91	0.67	0.56	0.64	0.65	1.45	0.036	0.99	0.22
Manes.05G145400	0.43	0.5	0.29	0.71	0.5	0.5	-1.04	0.012	-0.89	0.044
Manes.05G145600	0.2	0.84	-0.08	0.94	0.39	0.75	1.02	0.049	0.73	0.23
Manes.05G145900	-0.14	0.89	0.12	0.91	-0.21	0.89	0.74	0.17	1.2	0.019
Manes.05G146300	-0.11	0.89	-0.16	0.83	-0.04	0.98	0.32	0.49	1.02	0.0092
Manes.05G147800	-0.67	0.24	-0.97	0.052	-0.15	0.92	1.07	0.014	0.54	0.32
Manes.05G147900	0.29	0.67	-0.12	0.88	-0.06	0.97	-1.37	0.00026	-1.21	0.0019
Manes.05G148300	0.27	0.74	0.14	0.89	0.2	0.89	1	0.038	0.35	0.6
Manes.05G148400	1.02	0.063	1.24	0.016	1.27	0.019	0.25	0.69	0.95	0.073
Manes.05G149400	2.07	0.017	0.98	0.43	-0.17	0.95	-0.82	0.38	-0.82	0.44
Manes.05G149600	0.19	0.9	0.49	0.72	-0.04	0.99	-0.89	0.28	-1.75	0.023
Manes.05G149700	-0.89	0.64	-0.41	0.86	0.32	0.93	-0.86	0.55	-2.94	0.032
Manes.05G150100	2.66	7.9e-05	2.3	0.001	2.63	0.0001	3.12	8.9e-07	2.38	0.00039
Manes.05G151600	0.54	0.8	-0.1	0.97	0.2	0.96	-0.66	0.66	-3.93	0.00038
Manes.05G152100	-1.52	0.21	-2.24	0.028	-1.87	0.091	-3.3	5.5e-05	-2.74	0.0016
Manes.05G155500	0.13	0.92	0	1	-0.16	0.94	-1.9	0.0026	-1.32	0.065
Manes.05G156800	0.05	0.96	0.27	0.75	-0.5	0.54	0.84	0.066	1.03	0.025
Manes.05G156900	-3.74	0.0035	-5.8	2e-07	-4.42	0.00013	-3.16	0.008	-2.35	0.076
Manes.05G157000	0.58	0.46	0.75	0.32	0.86	0.25	0.97	0.074	1.16	0.036
Manes.05G157100	1.14	0.022	1.59	0.00036	2.02	1.2e-06	2.71	2.5e-12	2.47	3.8e-10
Manes.05G157700	-0.09	0.89	0.2	0.75	-0.44	0.44	-0.77	0.02	-1.06	0.0011
Manes.05G158100	0.71	0.52	2.65	0.0067	2.47	0.0042	2.04	0.0038	2.67	0.00022
Manes.05G159300	0.13	0.9	-0.85	0.2	0.1	0.95	-0.83	0.12	-1.11	0.039
Manes.05G160400	1.06	0.1	0.68	0.41	1.27	0.046	0.18	0.81	0.6	0.39
Manes.05G160500	-0.64	0.19	-0.67	0.18	-0.71	0.17	-1.05	0.006	-0.91	0.023
Manes.05G161000	2.06	0.05	0.86	0.58	-0.16	0.96	-0.54	0.65	-0.67	0.64
Manes.05G161600	1.57	0.066	0.7	0.57	-1.25	0.27	-2.05	0.011	-1.33	0.16
Manes.05G162100	-1.11	0.15	-0.21	0.87	-0.55	0.7	-1.08	0.12	-1.8	0.0096
Manes.05G162700	-0.24	0.78	-0.22	0.81	-0.16	0.91	-1.68	0.00016	-1.31	0.0074
Manes.05G163400	-1.11	0.019	-1.76	1.8e-05	-0.78	0.19	0.43	0.4	-0.35	0.56
Manes.05G163800	-0.4	0.79	-0.4	0.79	-0.94	0.51	-1.61	0.054	-1.84	0.034
Manes.05G164800	-3.65	0.00012	-1.83	0.11	-2.02	0.07	-3.45	0.00072	-3.78	0.002
Manes.05G165500	-3.24	0.16	-3.41	0.13	-2.5	0.39	-4.03	0.031	-2.4	0.27
Manes.05G165600	-2.92	0.0054	-2.71	0.013	-1.9	0.16	-3.7	8.5e-05	-3.65	0.00013
Manes.05G166100	-1.65	2.3e-06	-1.31	0.00055	-1.03	0.018	-2.23	3e-11	-1.49	2.8e-05
Manes.05G166700	0.38	0.67	0.25	0.81	-0.07	0.97	-1.33	0.015	-0.79	0.24
Manes.05G166900	-1.89	0.0019	-2.27	9.2e-05	-1.61	0.016	0.35	0.65	0.33	0.72
Manes.05G167000	-1.48	0.014	-1.43	0.02	-0.59	0.59	1.1	0.062	0.8	0.24
Manes.05G168200	-6.24	3.4e-07	-7.35	2.6e-14	-7.03	8.8e-16	-6.57	1.1e-12	-5.56	1.3e-10
Manes.05G168400	-3.04	6.4e-06	-4.12	8.8e-12	-4.3	7.3e-14	-2.09	0.00066	-2.54	1.8e-05
Manes.05G169600	-0.7	0.58	0.05	0.98	0.17	0.95	-2.36	0.0017	-0.53	0.64
Manes.05G169900	-1	0.039	-0.7	0.23	-0.14	0.92	-0.64	0.17	-0.84	0.077
Manes.05G170400	1.57	0.043	-0.05	0.98	0.16	0.95	0.8	0.3	-0.67	0.46
Manes.05G170800	0.44	0.56	0.62	0.38	0.43	0.67	1	0.041	0.95	0.07
Manes.05G171400	-2.51	0.39	-2.77	0.11	-4.45	0.0014	-3.05	0.032	-2.17	0.18
Manes.05G171900	2.13	0.024	1.15	0.33	0.53	0.82	0.03	0.98	0.11	0.94
Manes.05G173600	3.48	0.075	5.52	0.0059	1.3	0.74	0.85	0.71	-3.71	0.15
Manes.05G173900	0.27	0.74	0.58	0.39	0.33	0.77	1.09	0.016	1.44	0.00082
Manes.05G174500	-0.72	0.45	0.41	0.74	-0.06	0.98	1.3	0.051	1.73	0.0077
Manes.05G174600	1.4	0.41	0.39	0.87	-0.97	0.71	-1.12	0.42	-2.56	0.045
Manes.05G174900	2.03	0.0066	1.12	0.25	1.18	0.27	-0.2	0.84	0.06	0.96
Manes.05G175700	1.97	0.043	-0.14	0.94	0.23	0.93	0.54	0.58	-0.65	0.58
Manes.05G175800	-1.05	0.21	-1.17	0.15	-0.44	0.79	1.64	0.01	0.68	0.42
Manes.05G176000	-7.22	0.00013	-6.29	0.0014	-6.81	0.00045	-7.57	2.5e-05	-7.01	0.00014
Manes.05G176200	-1.19	0.19	-1.51	0.078	-2.08	0.014	-3.59	4.6e-06	-3.78	1.3e-07
Manes.05G177500	-1.99	0.0084	-0.82	0.44	-1.91	0.0097	-0.67	0.44	-2.42	0.0048
Manes.05G179100	0.12	0.89	-0.92	0.089	-0.74	0.26	-0.38	0.48	-1.33	0.0034
Manes.05G179300	2.24	0.039	1.06	0.49	0.11	0.97	-0.82	0.5	-1.32	0.32
Manes.05G179400	-2.09	0.0014	-1.39	0.081	-2.73	1.9e-05	-2.17	0.0014	-1.35	0.069
Manes.05G179500	-2.68	0.0026	-2.27	0.019	-4.41	6.3e-07	-3.6	0.00013	-2.89	0.0015
Manes.05G180000	0.36	0.57	1.37	0.00066	0.56	0.43	0.5	0.28	0.59	0.24
Manes.05G180400	0.17	0.86	0.27	0.78	0.58	0.53	-1.15	0.022	-0.46	0.49
Manes.05G183400	-0.48	0.75	-1.56	0.14	-0.53	0.81	-2	0.017	-1.79	0.045
Manes.05G184200	0.23	0.82	0.49	0.6	0.7	0.45	1.28	0.02	0.93	0.14
Manes.05G184300	0.76	0.69	1.19	0.52	-0.13	0.98	-0.91	0.5	-2.59	0.034
Manes.05G184800	-2.48	0.0063	-2.33	0.0049	-0.8	0.56	-0.41	0.66	-1.1	0.21
Manes.05G185000	1.56	0.0006	1.26	0.0099	1.17	0.025	0.96	0.045	1.12	0.02
Manes.05G185800	2.42	0.025	-0.57	0.74	-0.26	0.93	-1.68	0.073	-0.76	0.54
Manes.05G186500	-0.99	0.21	-0.7	0.47	-0.84	0.4	-1.8	0.0025	-0.66	0.41
Manes.05G187100	0.55	0.21	0.58	0.2	0.98	0.0066	1.17	0.00029	1.18	0.00027
Manes.05G187300	1.46	0.15	0.86	0.48	1.93	0.03	0.92	0.26	0.44	0.7
Manes.05G189700	-0.1	0.91	-0.19	0.82	0.52	0.5	1.02	0.019	0.74	0.14
Manes.05G191300	0.37	0.51	0.45	0.42	-0.05	0.97	0.58	0.14	1.09	0.0022
Manes.05G192300	0.92	0.28	1.81	0.0092	0.74	0.55	-0.22	0.8	0.45	0.63
Manes.05G192400	-1.37	0.35	-1.27	0.43	-0.47	0.88	-2.14	0.048	-1.75	0.15
Manes.05G193300	-3.49	5.6e-23	-2.8	4e-14	-3.77	6.2e-23	-3.61	7.7e-17	-2.7	3.3e-12
Manes.05G193400	-3.43	2.3e-10	-3.11	3e-08	-3.58	4.8e-10	-2.96	6e-06	-2.56	1.6e-05
Manes.05G195800	0.48	0.56	-0.12	0.91	-0.63	0.49	-1.11	0.037	-0.2	0.81
Manes.05G195900	0.42	0.82	0.24	0.91	0.11	0.98	-2.31	0.019	-0.8	0.56
Manes.05G196000	-0.46	0.19	-0.99	0.00012	-1.15	4.4e-06	-0.55	0.048	-0.51	0.094
Manes.05G196600	-0.72	0.037	-0.9	0.004	-1.2	3.7e-05	-1.74	5.4e-11	-2.06	3.4e-15
Manes.05G197000	5.89	0.024	6.68	0.007	6.69	0.0083	6.71	0.004	7.96	0.00046
Manes.05G197100	3.34	0.00033	3.6	4.2e-05	5.29	1.2e-08	4.25	2.1e-07	5.04	5.3e-10
Manes.05G197200	1.2	0.0096	1	0.043	1.63	0.00011	2.09	6e-08	1.83	3.8e-06
Manes.05G197400	0.6	0.46	0.12	0.92	1.02	0.18	1.32	0.015	1.2	0.038
Manes.05G197700	0.78	0.51	0.98	0.42	0.22	0.93	-1.72	0.03	0.85	0.41
Manes.05G198900	-0.79	0.48	-0.54	0.7	-0.31	0.89	-1.57	0.041	-0.54	0.61
Manes.05G199700	-0.1	0.95	-0.08	0.96	0.14	0.96	1.84	0.014	1.08	0.23
Manes.05G201700	0.94	0.29	1.81	0.0091	0.96	0.35	0.36	0.66	-0.44	0.65
Manes.05G202600	-0.31	0.74	-0.16	0.89	-0.16	0.93	-1.72	0.00071	-1.79	0.00047
Manes.05G202700	-0.61	0.24	-0.19	0.8	0.2	0.86	0.99	0.013	1.13	0.0044
Manes.05G203100	0.05	0.97	0.52	0.71	-0.36	0.87	-1.35	0.091	-2.05	0.0083
Manes.05G204100	0.34	0.6	0.21	0.78	-0.13	0.92	-1.38	0.00028	-1.07	0.0083
Manes.05G204300	-2.17	0.0062	-2.76	0.0018	-2.77	0.00035	-1.89	0.023	-1.47	0.085
Manes.05G205100	0.16	0.88	0.5	0.57	-0.43	0.73	-0.69	0.26	-1.28	0.031
Manes.05G205300	-0.04	0.96	-0.45	0.55	-0.13	0.93	-1.79	1.1e-05	-2.49	3.6e-10
Manes.05G206300	1.1	0.14	0.36	0.75	0.01	1	-1.3	0.036	-1.07	0.14
Manes.05G206900	0.63	0.26	1.23	0.005	0.81	0.15	-0.86	0.047	-0.64	0.2
Manes.05G207100	0.2	0.8	0.37	0.62	-0.73	0.24	-1.02	0.024	-0.53	0.35
Manes.05G207600	0.43	0.76	0.47	0.75	0.14	0.96	-1.7	0.029	0.41	0.72
Manes.05G208200	0.47	0.48	0.56	0.4	0.47	0.58	-1.14	0.0087	-0.64	0.22
Manes.06G000800	-0.64	0.42	0.77	0.34	0.63	0.54	1.38	0.012	1.36	0.017
Manes.06G001100	1.81	0.33	1.2	0.6	-0.5	0.92	-5.43	0.007	-3.49	0.16
Manes.06G004000	0.05	0.95	-0.08	0.93	-0.35	0.72	-1.08	0.013	-1.14	0.01
Manes.06G005400	-0.17	0.87	-0.51	0.54	-0.16	0.92	-1.04	0.043	-0.93	0.098
Manes.06G005600	-0.48	0.18	-0.84	0.003	-0.63	0.06	-1.25	5.1e-07	-1.18	2.9e-06
Manes.06G007100	0.58	0.63	0.73	0.55	-0.36	0.86	-1.43	0.057	-1.93	0.0089
Manes.06G007200	-1.51	0.0011	-0.92	0.12	-1.86	5.4e-05	-0.46	0.41	-0.57	0.33
Manes.06G007300	0.05	0.98	0.85	0.47	0.58	0.75	0.66	0.46	1.81	0.021
Manes.06G007600	0.48	0.66	0.84	0.39	1.14	0.21	0.93	0.19	2.21	0.00038
Manes.06G008100	0.2	0.89	0.03	0.99	-1.92	0.02	-1.84	0.016	-1.81	0.026
Manes.06G008300	0.34	0.36	0.26	0.56	0.07	0.93	-1.03	3.2e-05	-1.01	6.7e-05
Manes.06G008800	0.21	0.77	0.12	0.89	-0.15	0.9	-1.46	7.5e-05	-0.53	0.28
Manes.06G010000	0.08	0.93	0.58	0.37	0.07	0.96	1	0.023	0.94	0.044
Manes.06G010400	0.34	0.7	0.48	0.57	0.42	0.71	-1.74	0.00021	-0.29	0.7
Manes.06G011000	-1.64	0.45	-3.14	0.049	-2.14	0.27	-5.06	9.7e-05	-4.07	0.0024
Manes.06G011100	-0.48	0.86	-2.04	0.3	-1.32	0.55	-3.27	0.0021	-2.11	0.078
Manes.06G011400	0.81	0.19	1.13	0.044	1.56	0.0025	0.63	0.23	1.34	0.0052
Manes.06G011800	-2.39	0.016	-2.34	0.02	-1.04	0.53	-0.96	0.32	-0.63	0.59
Manes.06G012200	-2.69	0.01	-2.07	0.074	-0.99	0.6	-2.04	0.035	-1.56	0.14
Manes.06G013200	-0.19	0.9	-0.83	0.48	-0.63	0.7	-1.91	0.0091	-1.71	0.028
Manes.06G015400	2.76	0.00058	0.87	0.49	1	0.46	-0.9	0.32	-1.21	0.2
Manes.06G015500	1.81	0.038	1.1	0.31	1.14	0.34	0.4	0.68	0.56	0.6
Manes.06G015800	0.2	0.88	-0.19	0.88	0.39	0.82	-1.57	0.012	-1.76	0.0047
Manes.06G015900	-0.18	0.88	0.2	0.87	-0.37	0.82	-1.74	0.0033	-0.35	0.7
Manes.06G016000	-0.05	0.93	0.73	0.037	1.16	0.00029	0.46	0.16	0.9	0.0028
Manes.06G018400	-0.26	0.77	-0.88	0.17	-0.38	0.74	-0.54	0.34	-1.36	0.0056
Manes.06G018700	-1.07	0.025	-0.61	0.32	0.41	0.65	-1.38	0.00052	-1.67	1.7e-05
Manes.06G020600	-0.13	0.94	-0.66	0.66	0.36	0.89	-1.88	0.023	-1.6	0.074
Manes.06G021700	0.6	0.52	-0.51	0.61	0.13	0.95	-0.93	0.14	-1.44	0.028
Manes.06G023000	2.93	1.1e-08	2.05	2.9e-05	2.2	4e-06	2.08	6.5e-06	1.59	0.0011
Manes.06G023400	0.63	0.4	1.16	0.057	1.26	0.037	1.33	0.0094	1.63	0.0011
Manes.06G023500	-1.44	0.0013	-1.04	0.043	-1.42	0.0019	-1.75	2.4e-05	-2.17	5.8e-08
Manes.06G023600	-1.35	0.0051	-1.09	0.037	-1.59	0.0005	-0.44	0.42	-1.06	0.032
Manes.06G024500	1.06	0.04	1.1	0.032	0.19	0.89	0.95	0.047	0.1	0.9
Manes.06G025000	1.03	0.34	1.13	0.31	0.3	0.9	-2.06	0.008	-1.4	0.12
Manes.06G025300	-0.06	0.94	0.14	0.84	0.24	0.78	0.12	0.8	1.21	0.00024
Manes.06G025800	-0.06	0.96	0.04	0.98	-0.22	0.89	1.26	0.013	1.17	0.028
Manes.06G028100	2.23	0.011	0.78	0.56	0.43	0.85	-1.62	0.049	-1.19	0.22
Manes.06G028500	2.54	0.048	1.79	0.25	1.95	0.22	-1.17	0.37	3.29	0.0044
Manes.06G028600	0.11	0.9	0.73	0.21	0.92	0.09	1.52	0.00022	0.93	0.049
Manes.06G028800	-1.5	0.00063	-1.75	3.1e-05	-1.26	0.0087	-1.96	1.7e-06	-1.81	1.2e-05
Manes.06G028900	-2.28	0.11	-2.67	0.042	-2.64	0.11	-4.29	0.0047	-4.34	0.031
Manes.06G029000	-1.87	0.022	-1.07	0.29	-0.65	0.65	-1.21	0.096	-0.48	0.62
Manes.06G029100	-1.72	0.14	-2.25	0.035	-2.38	0.054	-4.85	6.9e-05	-3.44	0.0065
Manes.06G030200	-8.56	3.8e-08	-8	2.9e-07	-8.39	6e-08	-7.12	6e-06	-7.56	1.2e-06
Manes.06G030500	0.44	0.81	0.17	0.94	0.81	0.72	2.07	0.039	0.59	0.69
Manes.06G030800	1.14	0.18	0.33	0.79	0.64	0.63	1.06	0.12	1.69	0.0074
Manes.06G031400	-2.18	0.026	-1.08	0.42	-2.38	0.0076	-4.07	4.1e-06	-3.56	9e-06
Manes.06G031600	-1.79	7.3e-06	-2.21	6e-09	-2.17	1.2e-08	-2.08	2.2e-08	-1.68	1.9e-05
Manes.06G032400	-1.93	1.2e-06	-2.57	9e-12	-2.01	3e-07	-2.4	1.9e-10	-2.6	3.8e-12
Manes.06G033000	-0.16	0.78	-0.17	0.77	-0.24	0.75	-1.17	3.3e-05	-0.86	0.0048
Manes.06G033400	-2.11	0.067	-0.61	0.75	-0.45	0.88	-2.28	0.031	-1.55	0.21
Manes.06G034700	-3.33	1.1e-13	-3.1	6.5e-12	-2.73	2.5e-09	-1.76	0.00033	-1.85	0.00013
Manes.06G036700	-0.41	0.53	-0.36	0.63	0.02	0.99	1.51	0.00011	1.22	0.0033
Manes.06G036900	0.11	0.92	-0.15	0.89	0.3	0.82	1.16	0.023	0.78	0.19
Manes.06G039300	0.71	0.38	0.68	0.43	1.64	0.0058	1.51	0.0057	2.06	7e-05
Manes.06G040100	3.35	0.17	-0.99	0.64	0.54	0.87	-2.31	0.046	-2.68	0.021
Manes.06G040200	0.97	0.77	-1.73	0.44	-0.46	0.91	-3.53	0.0064	-4.02	0.0017
Manes.06G040500	0.8	0.11	0.86	0.081	1.31	0.0027	0.37	0.45	0.73	0.13
Manes.06G041300	0.24	0.78	-0.21	0.82	-0.41	0.69	1.28	0.0057	0.87	0.1
Manes.06G041600	-0.55	0.59	0.52	0.64	0.67	0.59	1.47	0.023	1.24	0.077
Manes.06G041900	1.93	0.37	-1.31	0.58	-0.03	0.99	-3.35	0.014	-3.38	0.015
Manes.06G042100	-0.1	0.98	-2.2	0.24	-1.08	0.72	-3.93	0.0023	-3.58	0.0071
Manes.06G042200	0.37	0.91	-2.63	0.2	-0.6	0.89	-3.31	0.025	-4.03	0.0056
Manes.06G042400	0.47	0.89	-2.75	0.19	-1.19	0.72	-3.79	0.0078	-4.64	0.00089
Manes.06G042600	3.28	0.17	-1.3	0.58	-0.29	0.95	-2.98	0.028	-3.99	0.0024
Manes.06G042900	1.03	0.73	-1.6	0.54	-0.38	0.94	-3.37	0.022	-3.48	0.02
Manes.06G043100	0.71	0.13	1	0.014	0.78	0.11	0.11	0.84	0.25	0.65
Manes.06G043300	0.49	0.67	0.92	0.36	0.85	0.48	-0.74	0.35	-1.54	0.038
Manes.06G043600	-1.04	0.16	-0.47	0.66	-0.09	0.97	1.36	0.025	0.74	0.32
Manes.06G043700	-0.04	0.97	-1.34	0.02	-1.18	0.062	0.25	0.72	-0.17	0.85
Manes.06G043900	-0.61	0.27	-1	0.028	-0.85	0.1	0.48	0.3	0.33	0.57
Manes.06G044000	1.19	0.57	-0.53	0.82	-0.56	0.87	-3.3	0.0044	-2.6	0.038
Manes.06G044500	1.06	0.22	0.93	0.34	1.09	0.26	1.71	0.0082	1.2	0.11
Manes.06G044600	2.22	0.0027	0.89	0.41	0.68	0.65	-0.36	0.69	0.62	0.53
Manes.06G045400	-0.86	0.2	-1.43	0.011	-0.73	0.39	-1.06	0.047	-0.25	0.75
Manes.06G045600	-0.09	0.95	0	1	-0.5	0.8	-2.02	0.0063	-0.24	0.85
Manes.06G046800	0.66	0.88	1.18	0.78	-0.88	0.9	-1.8	0.5	-11.24	1.1e-07
Manes.06G046900	-1.19	0.014	-0.76	0.21	-0.48	0.59	0.64	0.2	-0.09	0.91
Manes.06G048700	1.31	0.14	1.21	0.21	0.09	0.97	-1.73	0.019	-1.04	0.25
Manes.06G049000	7.01	2.3e-06	7.28	6.2e-07	7.11	1.3e-06	8.15	9e-09	7.51	2e-07
Manes.06G049400	0.11	0.87	0.2	0.76	0.02	0.99	-1.08	0.0011	-1.01	0.0038
Manes.06G049900	0.38	0.49	0.79	0.06	0.6	0.26	-1.03	0.0037	-0.27	0.6
Manes.06G051000	1.02	0.37	2.8	0.0014	0.91	0.59	2.67	0.0029	2.04	0.024
Manes.06G053000	0.05	0.97	0.4	0.67	-0.41	0.76	-1.34	0.013	-0.96	0.12
Manes.06G053800	-1.21	0.042	0.01	0.99	0.02	0.99	-0.43	0.51	0.91	0.16
Manes.06G056400	-0.23	0.85	0.02	0.99	0.12	0.96	1.56	0.016	0.77	0.35
Manes.06G056500	6.47	0.0024	2.65	0.17	-0.55	0.91	-2.85	0.08	-2.06	0.27
Manes.06G056800	2.02	0.21	2.18	0.21	4.79	0.0027	5.21	4.5e-09	2.67	0.0013
Manes.06G057300	1.1	0.17	0.24	0.84	0.16	0.94	1.27	0.045	0.55	0.52
Manes.06G058000	1.19	0.013	-0.32	0.68	0.45	0.6	-0.35	0.5	-0.68	0.18
Manes.06G058700	0.02	0.99	0.76	0.52	-0.33	0.88	-1.87	0.0091	0.14	0.91
Manes.06G059100	-0.41	0.8	0.19	0.92	0.05	0.99	-2.5	0.0037	-0.66	0.61
Manes.06G059400	0.14	0.93	1.04	0.44	-0.09	0.98	-2.31	0.0085	-0.73	0.55
Manes.06G059800	0.17	0.97	-3.34	0.18	5.92	0.0023	-1.87	0.4	1.97	0.43
Manes.06G059900	1.5	0.0077	0.9	0.21	0.37	0.78	-0.86	0.13	-0.71	0.29
Manes.06G060700	0.49	0.54	0.49	0.57	-0.26	0.86	-1.19	0.019	-0.77	0.21
Manes.06G061100	0.21	0.83	0.3	0.76	0.22	0.89	1.61	0.0011	0.94	0.11
Manes.06G061300	0.92	0.38	1.67	0.048	1.46	0.13	0.64	0.46	0.33	0.78
Manes.06G061400	-0.31	0.75	-0.18	0.88	0.31	0.83	-0.15	0.84	1.25	0.026
Manes.06G062500	-0.31	0.7	0.05	0.96	0.28	0.83	-1.02	0.035	-0.65	0.26
Manes.06G065000	-0.42	0.59	-0.36	0.68	-0.49	0.61	1.12	0.021	0.6	0.32
Manes.06G065500	-0.24	0.87	-1.2	0.23	-0.2	0.94	-2.8	3.7e-05	-1.91	0.011
Manes.06G068200	1.37	0.033	0.79	0.35	0.65	0.55	1.38	0.018	0.77	0.28
Manes.06G068700	2.18	0.033	1.9	0.089	1.92	0.11	0.29	0.82	-0.68	0.62
Manes.06G071200	0.51	0.43	0.32	0.69	1.05	0.04	1.05	0.019	0.93	0.053
Manes.06G072300	0.47	0.4	0.36	0.59	0.24	0.82	-1.13	0.0025	-0.95	0.018
Manes.06G072400	0.71	0.51	-0.28	0.84	-0.81	0.52	-1.63	0.019	-2.57	6.5e-05
Manes.06G073500	2.02	0.005	0.93	0.36	0.47	0.79	0.86	0.27	0.97	0.26
Manes.06G075300	-0.39	0.7	-0.6	0.53	-0.1	0.96	-0.77	0.23	-1.57	0.0082
Manes.06G076600	-0.18	0.88	0.38	0.74	-0.92	0.33	-1.25	0.049	-0.54	0.52
Manes.06G077000	1.14	0.00018	1.14	0.00017	0.88	0.01	0.94	0.0021	0.48	0.2
Manes.06G077600	1.45	0.58	4.85	0.017	2.63	0.38	1.18	0.61	-3.32	0.22
Manes.06G078800	2.46	0.054	2.48	0.047	0.91	0.75	-0.03	0.99	1.27	0.45
Manes.06G079200	0.4	0.7	0.35	0.75	0.51	0.72	-1.48	0.012	-1.36	0.041
Manes.06G079900	0.14	0.73	0.76	0.0011	0.4	0.23	1.2	4.6e-09	0.89	3.6e-05
Manes.06G080600	0.02	0.99	0.05	0.97	0.09	0.96	1.21	0.021	0.76	0.22
Manes.06G081200	0.99	0.061	0.82	0.16	1.54	0.00075	1.35	0.0019	1.81	1.5e-05
Manes.06G083700	0.36	0.61	0.54	0.41	0.41	0.65	1.38	0.00073	1.03	0.021
Manes.06G083900	1.01	0.081	-0.21	0.83	-0.36	0.77	-1.45	0.0023	-1.21	0.018
Manes.06G088200	1.86	0.15	2.44	0.038	2.5	0.13	0.64	0.64	0.11	0.96
Manes.06G088300	0.48	0.73	0.23	0.89	-0.4	0.86	-1.64	0.046	-0.62	0.58
Manes.06G089800	-0.37	0.76	-0.1	0.95	0.04	0.99	-0.43	0.61	1.59	0.025
Manes.06G090500	-3.31	0.00082	-3.3	0.0012	-2.87	0.005	-2.29	0.02	-2.37	0.019
Manes.06G091400	0.32	0.7	0.58	0.43	0.47	0.62	1.35	0.0033	1.14	0.02
Manes.06G091600	0.92	0.35	-0.84	0.44	0.37	0.85	1.44	0.048	0.78	0.39
Manes.06G091800	2.87	0.22	4.17	0.046	2.55	0.39	3.51	0.11	-2.3	0.36
Manes.06G093700	0.09	0.94	-0.23	0.84	0.19	0.91	-1.41	0.011	-0.24	0.78
Manes.06G093900	1.07	0.024	-0.06	0.95	0.72	0.24	1.78	5e-06	1.21	0.0049
Manes.06G094300	0.05	0.98	0.23	0.89	-0.38	0.87	-1.79	0.027	-2.61	0.00086
Manes.06G096200	-0.35	0.75	-1.3	0.074	-0.15	0.95	-1.45	0.022	-0.64	0.41
Manes.06G096400	0.04	0.97	0.22	0.82	-0.12	0.94	1.16	0.015	0.64	0.28
Manes.06G096500	1.17	0.16	0.2	0.89	0.87	0.44	1.48	0.028	0.68	0.44
Manes.06G096800	2.1	0.031	1.1	0.39	-0.28	0.92	0.5	0.66	0.53	0.71
Manes.06G097600	-0.75	0.28	0.11	0.92	0.76	0.34	1.17	0.028	1.21	0.027
Manes.06G099100	-0.41	0.46	-0.18	0.8	-0.09	0.94	1.19	0.00066	0.38	0.43
Manes.06G099600	0.2	0.64	-0.41	0.24	-0.27	0.59	-1.2	8.8e-08	-1	1.8e-05
Manes.06G100000	1.88	0.05	0.84	0.55	-0.04	0.99	-0.12	0.93	-1.53	0.16
Manes.06G101000	-0.35	0.78	-0.98	0.3	-0.11	0.97	-1.21	0.075	-1.51	0.022
Manes.06G102000	-0.62	0.13	-0.08	0.91	-0.21	0.82	1.07	0.00083	1.19	0.00015
Manes.06G102900	0.7	0.12	1.14	0.0021	0.45	0.5	0.13	0.8	-0.1	0.88
Manes.06G103000	-0.4	0.68	-0.14	0.91	-0.31	0.85	-1.26	0.034	0.12	0.91
Manes.06G103200	2.92	0.00018	3.76	3.1e-07	3.06	0.00015	1.97	0.015	1.9	0.027
Manes.06G103300	-1.54	0.063	0.46	0.74	0.25	0.91	0.64	0.45	1.69	0.024
Manes.06G103900	4.3	0.0013	0.41	0.83	0.9	0.68	-1.67	0.11	-2.64	0.0077
Manes.06G104400	2.34	0.0008	0.68	0.55	1.43	0.11	-0.66	0.43	-1.1	0.22
Manes.06G104600	0.2	0.76	0.09	0.91	0.44	0.48	1.11	0.001	1.29	9.5e-05
Manes.06G104800	0.29	0.66	-0.01	0.99	-0.13	0.91	1.1	0.0029	1.02	0.0084
Manes.06G105200	0.56	0.35	-0.07	0.94	-0.21	0.86	-1.1	0.01	-0.69	0.17
Manes.06G105500	-0.18	0.83	-0.01	0.99	-0.29	0.8	1.05	0.02	0.72	0.17
Manes.06G105700	-0.93	0.28	-1.09	0.2	-1.29	0.12	-2.3	0.00018	-2.15	0.00086
Manes.06G107000	0.22	0.8	-0.06	0.96	0.1	0.95	-1.11	0.021	-0.71	0.22
Manes.06G107400	0.53	0.6	0.62	0.55	0.63	0.62	1.78	0.0034	2.15	0.00026
Manes.06G107800	-0.2	0.87	0.14	0.92	-0.86	0.43	-0.03	0.98	1.48	0.028
Manes.06G108200	-1.16	0.032	-1.39	0.0061	-1	0.11	-1.33	0.0055	-1.31	0.0083
Manes.06G108800	-0.35	0.55	-0.66	0.18	-0.32	0.71	-1.21	0.00065	-1.07	0.0033
Manes.06G109000	7.2	0.00091	4.25	0.033	4.88	0.068	-1.71	0.4	-0.35	0.93
Manes.06G109400	0.84	0.21	1.04	0.095	0.77	0.33	1.24	0.017	1.16	0.034
Manes.06G109700	-0.09	0.95	0.25	0.85	0.44	0.8	1.39	0.045	1.85	0.0057
Manes.06G109800	-0.01	0.99	0.76	0.2	0.9	0.11	0.81	0.081	1.35	0.0018
Manes.06G110500	2.54	0.011	0.87	0.57	0.35	0.91	-1.43	0.22	-0.27	0.88
Manes.06G110600	-0.2	0.92	0.3	0.88	-1	0.62	-2.21	0.028	-1.11	0.39
Manes.06G110700	0.79	0.66	1.74	0.24	-0.06	0.99	-1.55	0.21	-3.78	0.0031
Manes.06G111400	-0.58	0.5	-0.59	0.52	-0.22	0.9	1.35	0.017	1.03	0.1
Manes.06G112200	-0.38	0.72	-0.22	0.86	-1.25	0.083	-1.32	0.023	-1.22	0.045
Manes.06G116400	0.52	0.39	0.74	0.18	0.17	0.89	1.02	0.017	0.32	0.6
Manes.06G119500	0.45	0.61	-1.6	0.0024	-0.62	0.51	0.43	0.5	-0.86	0.16
Manes.06G119700	1.24	0.009	1.1	0.031	0.84	0.17	-0.13	0.84	0.76	0.16
Manes.06G119900	-0.23	0.81	-0.1	0.93	-0.76	0.37	-1.01	0.069	-1.75	0.0012
Manes.06G120300	0	1	-0.11	0.93	-0.98	0.28	-1.5	0.012	-0.37	0.69
Manes.06G121500	-0.8	0.59	1.32	0.32	0.64	0.79	2.48	0.0066	2.13	0.029
Manes.06G121800	1.3	0.64	2.13	0.41	1.45	0.7	-0.65	0.78	-3.91	0.044
Manes.06G122500	2.19	0.11	4.05	0.00033	3.94	0.001	3.3	0.0043	1.75	0.2
Manes.06G123400	0.51	0.91	-1.4	0.72	4.5	0.074	4.66	0.044	6.33	0.017
Manes.06G124200	2.68	0.004	0.39	0.83	-0.71	0.74	1.25	0.21	0.76	0.54
Manes.06G125200	0.48	0.63	0.27	0.82	-0.18	0.93	-1.43	0.022	-0.6	0.49
Manes.06G125900	0.09	0.92	1.11	0.034	0.15	0.92	0.21	0.76	0.32	0.66
Manes.06G127300	-0.27	0.65	0.03	0.97	-0.09	0.94	0.88	0.012	1.08	0.0016
Manes.06G127400	-0.12	0.87	-0.18	0.79	0	1	1.01	0.0036	0.65	0.1
Manes.06G128700	-0.87	0.49	-2.69	0.0012	-0.2	0.94	-0.69	0.48	-0.39	0.76
Manes.06G129800	-0.74	0.56	-1.31	0.22	-1.96	0.033	-4.1	1.4e-07	-3.01	0.00084
Manes.06G131100	2.34	0.047	-1.85	0.14	0.22	0.95	-0.22	0.88	-1.82	0.1
Manes.06G131500	2.62	0.007	1.68	0.053	3.6	0.00031	4.61	3.3e-07	4.14	6.7e-08
Manes.06G132600	-0.25	0.86	-0.29	0.83	-0.67	0.63	-2.32	0.0003	-2.47	0.00012
Manes.06G132700	-0.51	0.78	-1.79	0.082	-0.53	0.82	-2.83	0.00038	-2.59	0.0017
Manes.06G134400	0.02	0.99	-0.68	0.59	-0.79	0.58	-1.31	0.098	-1.76	0.038
Manes.06G134700	-1.1	0.49	0.91	0.62	0.35	0.91	2.17	0.046	2.04	0.08
Manes.06G136400	0.77	0.63	0.31	0.88	0.65	0.82	-0.92	0.41	2.5	0.015
Manes.06G136500	4.16	1e-05	2.72	0.0011	2.29	0.064	1.37	0.12	2.09	0.042
Manes.06G137000	1.19	0.0024	1.09	0.0069	0.78	0.12	0.51	0.24	0.58	0.21
Manes.06G138000	-0.24	0.67	-0.11	0.89	-0.08	0.95	0.75	0.032	1.18	0.00037
Manes.06G139500	0.98	0.03	1.01	0.025	0.86	0.097	1.36	0.00046	0.77	0.094
Manes.06G139600	-0.77	0.67	-0.28	0.9	-0.7	0.82	-2.38	0.039	0.76	0.64
Manes.06G139800	0.36	0.87	0.66	0.75	-0.41	0.91	-0.62	0.66	-2.68	0.019
Manes.06G139900	-1.57	0.0094	-0.85	0.3	-0.99	0.22	0.13	0.87	0.98	0.14
Manes.06G141000	4.19	7.9e-07	3.84	4.5e-06	0.35	0.9	0.32	0.81	-0.12	0.95
Manes.06G142600	-1.7	0.18	-1.7	0.21	-1.77	0.2	-2.06	0.044	-1.8	0.11
Manes.06G143100	1.43	0.7	0.48	0.85	3.39	0.023	0.04	0.99	1.9	0.2
Manes.06G143300	-0.58	0.097	-1.06	0.00016	-0.33	0.56	0.43	0.18	0.82	0.0051
Manes.06G144600	1.69	0.014	1.3	0.092	1.45	0.068	0.31	0.71	0.13	0.91
Manes.06G145400	1.01	0.037	0.89	0.093	0.46	0.59	1.31	0.0014	1.71	2.1e-05
Manes.06G146800	-0.13	0.89	-0.22	0.79	-0.33	0.76	1.04	0.02	0.87	0.074
Manes.06G146900	-0.48	0.45	-0.03	0.98	-0.25	0.82	1.16	0.0051	0.66	0.19
Manes.06G147200	-3.56	0.0059	-1.82	0.31	-1.74	0.39	1.7	0.23	1.42	0.38
Manes.06G148000	0.91	0.73	-1.66	0.48	0.43	0.93	-1.11	0.53	-4.23	0.0079
Manes.06G150900	-1.04	0.13	-1.78	0.0012	-1.36	0.03	-0.97	0.095	-1.45	0.0095
Manes.06G151100	1.94	0.12	1.01	0.55	-0.27	0.94	-0.1	0.95	-2.98	0.014
Manes.06G151400	-0.09	0.93	0.2	0.82	0.08	0.96	1.83	9.7e-06	1.19	0.0093
Manes.06G151600	0.07	0.94	0.25	0.79	0.47	0.64	1.54	0.001	1.96	1.3e-05
Manes.06G152200	-0.15	0.9	0.43	0.68	0.47	0.72	1.35	0.021	0.31	0.73
Manes.06G152500	-0.64	0.21	-0.24	0.75	0.11	0.94	-1.27	0.00098	-0.55	0.26
Manes.06G152600	-0.35	0.59	-0.22	0.77	-0.8	0.13	-2.3	9.9e-11	-1.66	1.1e-05
Manes.06G152800	-1.2	0.51	1.39	0.45	0.59	0.86	1.25	0.36	2.68	0.033
Manes.06G153100	-0.59	0.66	-1.28	0.23	-1.35	0.22	-1.65	0.041	-0.96	0.33
Manes.06G155000	1.24	0.24	0.77	0.57	-0.06	0.99	-2.05	0.019	-0.87	0.45
Manes.06G155500	0.43	0.73	0.03	0.99	0.59	0.71	-1.53	0.035	-2.07	0.0031
Manes.06G156800	-0.29	0.69	-0.22	0.79	0.03	0.98	1.18	0.0043	0.56	0.29
Manes.06G157100	-0.05	0.95	-0.11	0.9	-0.27	0.8	1.06	0.0068	0.74	0.094
Manes.06G158700	0.02	0.99	0.8	0.36	0.76	0.47	1.51	0.012	1.54	0.011
Manes.06G158800	-1.81	0.13	0.96	0.56	-0.32	0.92	1.56	0.14	2.21	0.034
Manes.06G159500	1.1	0.42	1.1	0.45	1.22	0.46	0.03	0.99	2.08	0.035
Manes.06G160300	0.29	0.79	1.59	0.013	1.04	0.21	1.06	0.091	0.84	0.25
Manes.06G160500	3.04	3.6e-09	3.82	1.4e-14	3.65	4.9e-13	3.34	2.1e-11	3.33	2.8e-11
Manes.06G160600	2.49	2.5e-07	3.67	6.8e-16	3.05	5.2e-11	2.91	3.2e-10	2.76	3.3e-09
Manes.06G160800	2.29	1.2e-06	3.16	1e-12	2.73	1.9e-09	2.55	1.7e-08	2.41	1.4e-07
Manes.06G161900	-0.16	0.86	-0.08	0.93	-0.29	0.82	-1.39	0.003	-0.78	0.17
Manes.06G162800	-1.9	0.0044	-0.68	0.55	-0.7	0.6	0.68	0.38	0.36	0.72
Manes.06G162900	-0.55	0.25	-0.06	0.94	-0.17	0.87	-1.35	6.8e-05	-1.49	9.2e-06
Manes.06G163600	1.81	0.0088	-0.1	0.94	0.93	0.37	-0.04	0.97	-0.48	0.61
Manes.06G164100	0.37	0.65	1.05	0.08	0.45	0.69	0.55	0.33	1.54	0.0016
Manes.06G164200	-0.62	0.58	0.07	0.96	-0.18	0.94	1.49	0.039	1.32	0.092
Manes.06G165200	0.07	0.96	0.28	0.83	0.09	0.97	-1.84	0.0033	-2.13	0.00054
Manes.06G165300	-0.99	0.18	-1.96	0.00037	-1.53	0.016	-0.88	0.15	-0.49	0.53
Manes.06G165800	-0.41	0.19	-0.55	0.045	-0.86	0.00033	-1.14	1.7e-07	-1.29	3.2e-09
Manes.06G167200	0.92	0.012	0.79	0.044	1.12	0.0012	0.37	0.36	0.43	0.32
Manes.06G167300	4.67	0.00043	3.34	0.015	2.41	0.14	3.38	0.0058	2.54	0.063
Manes.06G167400	-2.23	0.0035	-2.51	0.00046	-1.8	0.025	-2.65	5.9e-05	-1.52	0.045
Manes.06G168200	1.22	0.43	-0.16	0.94	-2.73	0.022	-1.65	0.15	-1.66	0.2
Manes.06G168500	1.54	0.044	0.78	0.46	-0.23	0.92	-0.6	0.46	-0.17	0.89
Manes.06G168600	-0.42	0.85	-0.6	0.78	-1.35	0.51	-2.94	0.0081	-1.48	0.29
Manes.06G168800	-0.08	0.88	0.3	0.51	0.23	0.71	0.74	0.0072	1.13	9.2e-06
Manes.06G168900	0.73	0.31	1.28	0.031	-0.09	0.96	0.56	0.38	0.05	0.96
Manes.06G169400	-4.36	5.9e-06	-7.39	4.5e-07	-6.12	3.7e-08	-6.24	1.3e-06	-6.31	1.4e-06
Manes.06G169900	-0.66	0.5	-0.79	0.43	-2.15	0.0018	-2.17	0.0011	-2.37	0.00087
Manes.06G170100	-0.59	0.41	0.02	0.99	-0.22	0.89	-1.5	0.0045	-0.64	0.32
Manes.06G170700	-0.3	0.72	-0.73	0.3	-1.89	0.00024	-1.61	0.0016	-1.61	0.0033
Manes.06G170800	-0.23	0.77	-0.17	0.85	-1.01	0.041	-0.44	0.37	-0.55	0.3
Manes.06G171000	0.23	0.85	-0.15	0.91	-1	0.27	-1.76	0.0042	-1.04	0.15
Manes.06G171400	-0.6	0.54	0.25	0.84	0.43	0.79	-0.65	0.36	1.65	0.0087
Manes.06G172900	0.78	0.74	-1.68	0.25	-0.31	0.92	-2.44	0.011	-1.15	0.36
Manes.06G173100	-1.79	0.044	-1.68	0.082	-2.17	0.019	-3.08	0.00066	-1.59	0.092
Manes.06G174300	-0.37	0.58	-0.55	0.38	-1.33	0.0019	-1.19	0.0042	-1.01	0.022
Manes.06G174500	2.4	0.068	0.09	0.97	-0.41	0.91	-2.21	0.054	-6.44	7.6e-08
Manes.06G174600	-0.75	0.19	-1.34	0.003	-0.75	0.23	-1	0.027	-0.91	0.059
Manes.06G174700	-1.02	0.19	-1.96	0.0011	-0.32	0.86	-1.08	0.09	-1.07	0.12
Manes.06G175200	2.08	0.0046	1.26	0.17	2.54	0.00029	2.58	7.2e-05	2.09	0.0021
Manes.06G175600	3.82	4.9e-09	2.69	4e-05	2.47	0.0001	3.3	2.1e-08	3.53	8.7e-10
Manes.06G175700	1.28	0.00082	1.36	0.00029	1.2	0.0024	1.59	5.5e-06	1.14	0.003
Manes.06G176100	-0.76	0.26	0.27	0.78	0.1	0.95	1.15	0.028	0.73	0.24
Manes.06G176400	-2.05	1e-21	-1.52	1.2e-11	-1.37	1.6e-09	-0.93	9e-05	-0.62	0.02
Manes.06G176700	-0.65	0.23	-0.37	0.6	-0.93	0.068	-1.09	0.0083	-1.65	2.2e-05
Manes.06G177600	-1.44	0.00042	-1.09	0.016	-1.77	5.6e-06	-1.31	0.0013	-1.51	0.00018
Manes.06G177800	-0.73	0.42	-0.12	0.93	0.12	0.96	1.55	0.012	0.96	0.19
Manes.06G178000	0.54	0.52	-0.01	0.99	0.59	0.56	1.24	0.023	0.74	0.26
Manes.06G178200	-1.23	0.018	-1.62	0.00055	-0.91	0.15	-0.36	0.54	-0.73	0.2
Manes.06G178800	-2.41	0.023	-1.02	0.53	-1.74	0.22	0.9	0.46	0.32	0.84
Manes.07G000500	0.07	0.93	-0.58	0.25	-0.15	0.9	-0.86	0.021	-1.05	0.0041
Manes.07G001100	-1.98	0.00091	-1.27	0.082	-0.67	0.58	-1.27	0.072	-0.83	0.28
Manes.07G001300	1.16	0.26	-0.23	0.89	-0.15	0.95	-2.31	0.0015	-1.05	0.28
Manes.07G002200	1.38	0.0017	0.63	0.3	1.04	0.038	0.11	0.86	0.8	0.1
Manes.07G002500	1.37	0.0004	1.97	2.6e-08	1.55	3.5e-05	1.39	0.00018	1.18	0.0025
Manes.07G003600	3.2	0.0036	3.42	0.0037	5.35	6.9e-05	3.02	0.0011	3.64	6.5e-05
Manes.07G004700	2.76	0.017	1.69	0.23	0.75	0.77	-0.3	0.84	1.35	0.3
Manes.07G005200	4.53	0.0012	2	0.13	0.7	0.8	-1.11	0.35	1.35	0.29
Manes.07G006000	-1.71	0.0067	-1.4	0.044	-2.05	0.00057	-1.17	0.064	-1.15	0.089
Manes.07G006600	-0.54	0.41	0.36	0.67	-0.24	0.86	0.88	0.067	1.23	0.0072
Manes.07G008000	-2.19	0.0058	-1.33	0.19	-0.38	0.86	-1.19	0.15	-0.6	0.58
Manes.07G008500	-2.36	2.9e-09	-3	8.5e-15	-3.48	2.6e-19	-3.83	8.3e-24	-3.8	9.9e-23
Manes.07G008600	2.95	2.8e-11	2.55	1.2e-08	3.07	2.2e-12	2.06	2.3e-06	2.77	5.1e-11
Manes.07G009600	-1.33	0.28	-1.43	0.25	-0.69	0.75	-2	0.033	-1.57	0.13
Manes.07G009900	2.87	3.7e-07	1.84	0.0026	2.74	8.7e-07	1.77	0.0016	2.42	7.1e-06
Manes.07G010600	2.64	0.013	1.11	0.41	1.35	0.32	0.67	0.51	0	1
Manes.07G012100	-1.63	0.015	-1.81	0.0049	-2.09	0.00068	-2.71	1.7e-06	-2.71	1.7e-06
Manes.07G013900	1.5	0.084	1.58	0.068	2	0.013	0.59	0.5	-0.3	0.8
Manes.07G015100	0.13	0.79	0.25	0.59	0.3	0.55	1.14	2.9e-06	1	6.5e-05
Manes.07G015400	3.8	3e-05	1.21	0.31	-2.17	0.043	-1.05	0.35	-1.99	0.1
Manes.07G018500	1.21	0.31	2	0.046	3.4	0.0003	4.14	2.3e-07	3.07	0.00013
Manes.07G018600	0.51	0.6	0.81	0.35	1	0.24	1.61	0.0054	1.46	0.016
Manes.07G018700	-1.7	0.00083	-1.77	0.0028	-1.4	0.014	-0.67	0.24	-0.81	0.17
Manes.07G019100	0.7	0.64	1.25	0.34	1.8	0.13	2.23	0.014	2.11	0.025
Manes.07G019300	-0.24	0.72	0.62	0.22	0.26	0.79	1.23	0.00068	1.01	0.0091
Manes.07G019400	1.59	0.00089	2.37	1.9e-07	1.25	0.029	1.15	0.02	1.62	0.00056
Manes.07G020000	1.18	0.059	1.8	0.0008	1.02	0.16	1.46	0.0069	0.77	0.24
Manes.07G021300	-0.18	0.71	-0.16	0.75	-0.16	0.84	-1.28	2.2e-07	-0.87	0.0011
Manes.07G023100	2.87	5.7e-05	2.4	0.00048	2.34	0.0012	0.95	0.22	0.78	0.4
Manes.07G023600	1.62	0.12	0.42	0.8	-1.27	0.34	-3.35	2.2e-05	-1.87	0.047
Manes.07G024100	-0.43	0.69	-0.25	0.84	0.1	0.97	-1.54	0.015	-0.67	0.41
Manes.07G024300	-1.35	0.0079	-0.87	0.17	-1.35	0.014	-0.55	0.33	-0.35	0.62
Manes.07G024400	-1.06	0.042	-0.43	0.6	-1.13	0.044	-0.63	0.23	-0.44	0.49
Manes.07G024500	0.48	0.58	-0.46	0.63	0.45	0.71	-1.15	0.039	-0.49	0.51
Manes.07G024900	-1.08	0.043	-0.79	0.21	0.07	0.97	0.58	0.27	0.31	0.65
Manes.07G025400	-0.5	0.76	-2.14	0.035	-1.82	0.09	-1.32	0.14	-0.99	0.35
Manes.07G025600	-1.26	0.0012	-0.69	0.17	0.06	0.96	0.88	0.027	0.96	0.019
Manes.07G027000	2.16	0.074	3.32	0.0013	3.24	0.0029	1.53	0.18	0.91	0.53
Manes.07G027100	1.86	0.055	2.94	0.00039	3.4	2.9e-05	0.41	0.72	0.37	0.78
Manes.07G027700	2.03	0.043	3.27	0.00011	3.05	0.0005	0.75	0.48	0.12	0.94
Manes.07G027800	1.76	0.095	2.88	0.00097	2.87	0.0012	1.6	0.087	1.04	0.36
Manes.07G028000	-0.53	0.6	-0.19	0.89	-0.23	0.91	-1.45	0.024	-1.45	0.031
Manes.07G029400	5.91	0.0023	0.97	0.68	6.23	0.0012	3.01	0.019	2.72	0.034
Manes.07G029600	4.65	0.021	1	0.75	1.72	0.44	-3.14	0.0026	-2.21	0.05
Manes.07G030100	-0.22	0.95	-1.77	0.43	-1.17	0.71	-5.69	9.6e-06	-5.18	6.4e-05
Manes.07G030200	-1.08	0.061	-1	0.1	-0.78	0.29	-1.15	0.023	-0.96	0.085
Manes.07G031300	-0.77	0.69	2.28	0.14	1.42	0.61	0.46	0.77	2.84	0.02
Manes.07G031500	-0.04	0.99	-1.34	0.44	-0.28	0.94	-2.34	0.03	-2.26	0.05
Manes.07G031600	1.88	0.00028	1.45	0.0061	1.3	0.066	0.57	0.35	0.63	0.38
Manes.07G032200	-1.02	0.032	-1.35	0.0022	-0.92	0.08	-0.85	0.057	-0.98	0.033
Manes.07G032900	-2.05	0.05	-1.46	0.25	-2.38	0.024	-1.39	0.16	-1.77	0.092
Manes.07G033000	-2.14	0.0042	-1.94	0.014	-1.98	0.012	-1.74	0.016	-1.54	0.048
Manes.07G033200	-2.14	0.035	-1.44	0.26	-2.08	0.058	-1.56	0.1	-1.94	0.054
Manes.07G033300	-3.09	1.7e-07	-2.91	1.8e-06	-2.5	4.5e-05	-2.99	1.6e-07	-2.72	3.8e-06
Manes.07G033400	-1.97	0.01	-2.14	0.0043	-1.92	0.015	-2.33	0.00062	-2.7	5.5e-05
Manes.07G033600	-0.34	0.86	0.21	0.92	-0.48	0.86	-1.07	0.33	-3.27	0.00065
Manes.07G033700	-1.1	0.4	-0.75	0.64	-1.43	0.28	-1.3	0.19	-3.55	2.3e-05
Manes.07G034100	0.21	0.84	-0.25	0.8	0.02	0.99	-0.78	0.16	-1.25	0.021
Manes.07G034400	-2.75	0.0019	-3.81	3.5e-07	-1.87	0.041	-3.17	1.3e-05	-3.38	3.7e-06
Manes.07G034500	0.79	0.37	-0.18	0.89	0.99	0.27	-0.72	0.3	-2.6	3.4e-06
Manes.07G034800	-2.97	5.1e-07	-2.32	7.1e-05	-3.32	2.3e-09	-2.71	1e-05	-3.25	1.6e-07
Manes.07G035000	-2.56	0.0043	-0.66	0.61	-1.26	0.26	-1.63	0.06	-1.54	0.11
Manes.07G035200	-1.78	0.097	-1.09	0.43	-0.02	0.99	-1.12	0.26	-1.88	0.049
Manes.07G035800	-1.86	0.0088	-0.54	0.65	-0.83	0.48	-0.29	0.76	-1.17	0.15
Manes.07G036200	2.85	0.2	4.48	0.02	3.24	0.17	2.04	0.32	-1.96	0.42
Manes.07G036400	4.35	0.037	5.27	0.013	2.5	0.43	2	0.38	-2.5	0.34
Manes.07G036800	-0.65	0.25	-0.54	0.4	-1.19	0.0083	-0.03	0.96	-0.28	0.65
Manes.07G037400	1.34	7.8e-09	1.34	7.4e-09	1.3	3.2e-08	1.66	3.9e-14	1.4	4.5e-10
Manes.07G037500	-1.21	0.62	-3.13	0.11	-3.72	0.027	-2.49	0.1	-3.16	0.045
Manes.07G037600	-1.09	0.41	-2.47	0.011	-1.53	0.23	-1.64	0.086	-1.43	0.18
Manes.07G037700	-0.5	0.63	-0.82	0.38	-0.73	0.52	-1.28	0.044	-1.46	0.023
Manes.07G037900	-2.41	6.1e-05	-2	0.00097	-2.14	0.0001	-3.11	8.3e-10	-2.91	8e-08
Manes.07G038100	-1.51	0.0002	-1.19	0.0063	-1.45	0.00043	-0.62	0.18	-1.06	0.015
Manes.07G038900	3.38	0.029	3.71	0.014	2.58	0.18	2.87	0.06	-2.22	0.21
Manes.07G040300	3.96	0.14	5.59	0.047	1.65	0.75	1.88	0.51	-4.61	0.12
Manes.07G040400	2.9	0.21	4.18	0.048	1.7	0.66	2.75	0.2	-2.54	0.31
Manes.07G041700	-0.98	0.0051	-1.05	0.0022	-0.65	0.14	0.13	0.77	-0.3	0.52
Manes.07G042000	6.75	1.1e-05	2.07	0.023	3.74	0.00078	6.07	5.1e-06	3.95	5.3e-07
Manes.07G042600	-0.41	0.82	0.11	0.96	0.89	0.67	0.06	0.97	2.48	0.01
Manes.07G043600	0.74	0.71	-2.09	0.013	0.23	0.92	-1.98	0.0047	-1.64	0.027
Manes.07G043700	-1.28	0.24	-1.47	0.13	-2.28	0.01	-2.51	0.0019	-1.66	0.078
Manes.07G045500	0.76	0.65	-1.06	0.52	-1.17	0.53	-2.27	0.027	-1.95	0.078
Manes.07G046200	-3.08	0.1	-4.07	0.064	-2.31	0.34	-3.45	0.033	-1.21	0.58
Manes.07G046300	1.22	0.42	2.63	0.031	1.56	0.3	0.15	0.92	1.01	0.43
Manes.07G047500	-1.34	0.0051	-0.11	0.91	-0.51	0.57	0.47	0.38	0.28	0.68
Manes.07G047600	0.19	0.85	0.8	0.27	1.09	0.096	0.96	0.067	1.18	0.024
Manes.07G048700	0.21	0.82	-0.4	0.64	0.18	0.91	-0.53	0.33	-1.25	0.013
Manes.07G049000	0.43	0.66	0.15	0.9	0.17	0.93	1.22	0.039	-0.16	0.88
Manes.07G049200	-1.31	0.44	-1.15	0.53	-0.24	0.95	-3.05	0.0059	-2.09	0.09
Manes.07G049400	0.04	0.97	-0.23	0.8	0.11	0.95	-1	0.037	-1.17	0.016
Manes.07G050100	0.55	0.3	0.59	0.28	0.29	0.77	-0.86	0.033	-1.1	0.0072
Manes.07G050300	4.69	0.05	-2.08	0.32	1.51	0.6	-1.89	0.23	-1.78	0.31
Manes.07G050400	0.32	0.91	-4.03	0.0024	0.06	0.99	-3.7	0.003	-3.37	0.009
Manes.07G053600	0.94	0.62	-0.39	0.88	0.57	0.87	-2.48	0.047	0.46	0.81
Manes.07G053800	-0.94	0.00061	-1.11	2e-05	-1.17	5.5e-06	-0.53	0.069	-0.69	0.016
Manes.07G054200	-1.61	0.13	-1.04	0.45	-2.12	0.039	-2.49	0.0051	-0.97	0.41
Manes.07G054400	0.95	0.3	-0.01	1	0.56	0.71	-1.35	0.049	-1.14	0.14
Manes.07G057000	-8.04	1.2e-06	-8.43	2e-07	-8.51	1.7e-07	-8.09	5.4e-07	-7.82	1.6e-06
Manes.07G057600	-1.88	0.0003	-0.23	0.84	-0.54	0.63	-0.59	0.35	-0.23	0.79
Manes.07G058400	0.7	0.6	-0.48	0.76	-0.12	0.97	2.07	0.012	1.29	0.18
Manes.07G059000	-3.66	0.0049	-4.35	0.00037	-0.85	0.74	-3.24	0.0032	-1.58	0.23
Manes.07G059900	1.33	0.27	2.65	0.011	2.57	0.026	1.24	0.23	1.39	0.22
Manes.07G060000	-2.85	1.2e-24	-2.72	3.9e-22	-2.93	2.7e-26	-2.53	2.6e-20	-2.59	4.2e-21
Manes.07G060300	-2.24	0.00014	-2.53	1e-05	-2.16	0.00031	-2.87	1.6e-07	-2.24	0.00011
Manes.07G060500	-1.69	0.023	-2.41	0.00029	-1.47	0.07	-2.38	0.00024	-1.52	0.034
Manes.07G060600	-1.72	0.13	-1.78	0.13	-0.9	0.63	-2.27	0.016	-1.67	0.12
Manes.07G060700	-2.12	9.3e-06	-1.95	6.1e-05	-1.33	0.02	-2.38	2.2e-07	-1.66	0.00083
Manes.07G060800	-0.39	0.81	-0.77	0.61	-0.51	0.83	-1.84	0.042	-1.55	0.12
Manes.07G060900	9.34	6.7e-09	9.08	1.5e-08	8.44	2.2e-07	7.38	8.4e-06	6.82	5.4e-05
Manes.07G061300	0.66	0.31	-0.15	0.88	1.16	0.031	0.32	0.59	0.65	0.25
Manes.07G061500	-0.96	0.35	-1.29	0.17	-0.26	0.91	-1.84	0.012	-1.15	0.18
Manes.07G061600	-0.42	0.89	0.51	0.87	-0.52	0.91	-2.56	0.12	-5.55	0.0014
Manes.07G061700	-0.2	0.89	1.75	0.032	0.49	0.8	0.83	0.32	1.19	0.16
Manes.07G062100	-1.51	7.1e-05	-1.29	0.0013	-1.02	0.023	-0.46	0.32	-0.54	0.27
Manes.07G062400	-1.25	0.02	-1.54	0.0019	-0.78	0.29	-2.1	2.9e-06	-1.69	0.00032
Manes.07G062700	-1.28	0.21	-1.22	0.26	-0.76	0.64	-2.29	0.003	-1.74	0.039
Manes.07G062800	-2.4	0.0026	-2.12	0.013	-1.5	0.16	-3.53	2.7e-06	-2.81	0.00029
Manes.07G062900	-1.59	0.14	-1.98	0.06	-0.64	0.77	-2.73	0.0022	-2.3	0.015
Manes.07G063800	-3.54	0.013	-2.67	0.054	-3.26	0.003	-1.74	0.14	-2.08	0.084
Manes.07G064200	-3.44	6.2e-16	-3.52	6.8e-16	-3.32	5.5e-15	-3.46	7.1e-17	-2.82	2.6e-11
Manes.07G065200	4.02	9.8e-09	5.54	7.9e-11	6.93	2.5e-10	5.14	1.6e-15	6.33	1.9e-14
Manes.07G066600	-0.63	0.32	-1.33	0.0033	-0.13	0.93	0.15	0.81	-0.14	0.84
Manes.07G067900	-1.07	0.51	-2.33	0.05	-0.9	0.69	-3.27	0.00084	-3	0.0031
Manes.07G068000	0.49	0.63	1.34	0.068	1.26	0.15	-0.98	0.15	-1.66	0.015
Manes.07G069700	-0.11	0.85	0.33	0.5	0.46	0.33	0.02	0.97	1.01	0.00047
Manes.07G070100	4.75	2.7e-09	6.46	3e-08	4.38	1.4e-06	4.74	1.4e-08	4.02	3.1e-06
Manes.07G070200	0.34	0.67	1.42	0.0032	0.78	0.26	0.14	0.84	-0.22	0.77
Manes.07G071300	1.04	0.043	1.24	0.0094	0.46	0.63	0.21	0.73	0.32	0.63
Manes.07G071400	0.84	0.41	0.23	0.87	0.14	0.96	-1.46	0.041	-1.39	0.071
Manes.07G071700	0.06	0.95	-0.39	0.64	-0.27	0.84	-0.87	0.085	-1.91	1.6e-05
Manes.07G071900	1.73	0.0017	1.92	0.00022	1.8	0.0013	1.28	0.019	1.71	0.0033
Manes.07G072100	1.23	0.064	1.14	0.1	1.38	0.039	1	0.1	1.14	0.076
Manes.07G072200	1.02	0.39	0.84	0.47	2.77	0.0087	0.58	0.52	0.71	0.52
Manes.07G072500	0.08	0.92	0.31	0.62	0.12	0.91	1.07	0.0016	1.14	0.00076
Manes.07G072600	-2.91	2.1e-05	-4.17	7.1e-11	-2.27	0.0016	-4.92	5.7e-16	-4.97	2.1e-16
Manes.07G073800	3.93	0.012	3.35	0.044	3.42	0.066	2.19	0.23	-3.43	0.093
Manes.07G073900	0.52	0.76	0.07	0.98	0.15	0.96	-2.1	0.021	-2.26	0.01
Manes.07G075200	0.22	0.87	-0.27	0.84	0.92	0.43	1.98	0.0012	1.75	0.0056
Manes.07G075700	0.3	0.7	1.26	0.0064	0.77	0.21	1.3	0.0026	0.46	0.43
Manes.07G076800	0.57	0.83	0.64	0.82	-2.48	0.21	-0.01	1	-4.68	0.0011
Manes.07G076900	3.27	4e-06	5.77	3.4e-14	5.67	3e-13	6.66	1.4e-19	6.36	6.9e-21
Manes.07G080700	4.03	1.2e-06	2.53	0.00031	3.33	2e-05	2.94	6.6e-06	3.12	8.5e-07
Manes.07G080900	2.1	0.0039	1.9	0.0087	3.06	0.00014	1.47	0.024	1.84	0.0041
Manes.07G081500	0.44	0.63	0.84	0.31	0.05	0.98	-1.27	0.029	-0.32	0.71
Manes.07G081800	-1.13	0.48	-0.72	0.72	-0.98	0.66	-2.87	0.0057	-0.95	0.51
Manes.07G083100	-0.37	0.7	0.25	0.82	0.31	0.84	-2.35	3.2e-06	-1.6	0.004
Manes.07G084400	1.48	0.05	1.09	0.21	0.84	0.46	1.84	0.0034	2	0.0018
Manes.07G085800	1.07	0.13	1.61	0.0089	1.39	0.045	1.49	0.011	1.7	0.0037
Manes.07G087200	-0.8	0.15	-1.06	0.034	-0.82	0.16	-0.27	0.63	-0.61	0.26
Manes.07G087500	0.48	0.56	0.24	0.81	-0.6	0.53	-0.82	0.15	-1.29	0.019
Manes.07G088400	0.16	0.92	0.92	0.45	1.96	0.044	-0.68	0.48	-0.01	1
Manes.07G088600	1.23	0.13	1.6	0.027	2.11	0.0034	0.33	0.7	0.26	0.81
Manes.07G088800	1.18	0.097	1.53	0.017	1.89	0.0024	-0.45	0.54	0.04	0.97
Manes.07G089500	-0.32	0.89	1.11	0.57	-0.51	0.89	-0.8	0.57	-2.87	0.034
Manes.07G089700	-1.88	0.095	-1.29	0.36	-0.81	0.71	-2.3	0.016	-1.1	0.35
Manes.07G090600	0.51	0.39	0.4	0.55	0.48	0.51	1.03	0.0095	1.07	0.0079
Manes.07G090800	-0.61	0.47	0.02	0.99	-0.21	0.9	-1.26	0.03	-0.68	0.35
Manes.07G090900	-1.75	0.00017	-2.09	3.2e-06	-1.75	0.00015	-0.67	0.2	-0.43	0.5
Manes.07G091000	-0.75	0.59	-2.48	0.0034	-1.28	0.27	-2.85	0.00089	-1.39	0.12
Manes.07G091100	-2.15	0.12	-2.98	0.0092	-1	0.63	-1.98	0.055	-2.46	0.022
Manes.07G091400	-0.74	0.19	-1.57	0.00021	-0.85	0.13	-0.02	0.98	-0.07	0.93
Manes.07G091800	1.93	4.9e-05	1.94	4.3e-05	2.2	3.6e-06	1.36	0.005	1.72	0.00026
Manes.07G092400	2.01	0.1	2.79	0.026	2.13	0.11	1.05	0.34	1.26	0.3
Manes.07G092500	0.31	0.81	0.4	0.76	-0.15	0.95	-1.45	0.043	0.36	0.73
Manes.07G092600	3.78	2.3e-06	1.35	0.094	2.18	0.0012	-0.17	0.85	-0.15	0.89
Manes.07G092700	2.28	0.13	-0.75	0.61	0.59	0.8	-2.11	0.0046	-2.54	0.00055
Manes.07G092800	4.55	0.015	-0.41	0.8	0.51	0.85	-1.52	0.078	-2.5	0.002
Manes.07G093100	0.02	0.98	0.03	0.97	0.23	0.82	0.78	0.047	1.5	1.5e-05
Manes.07G093300	0.04	0.97	-0.49	0.54	-0.39	0.74	-2.03	5e-06	-1	0.062
Manes.07G093600	-1.64	0.15	-0.89	0.57	-1.36	0.34	-2.64	0.0037	-0.9	0.47
Manes.07G094000	-0.88	0.17	-0.14	0.9	-0.31	0.83	-1.57	0.0026	-0.22	0.79
Manes.07G094700	1	0.46	0.68	0.67	-0.79	0.69	-1.86	0.048	-1.23	0.28
Manes.07G095200	4.1	0.00099	3.06	0.0051	2.64	0.097	2.71	0.0092	2.69	0.02
Manes.07G095500	-0.29	0.73	-0.2	0.83	-0.33	0.78	-1.16	0.014	-0.58	0.34
Manes.07G095600	-1.09	0.21	-0.86	0.41	0.27	0.9	-2.12	0.0019	-1.15	0.14
Manes.07G095700	-1.69	2.2e-07	-0.85	0.041	-1.46	3.9e-05	-1.21	0.00032	-1.34	5.6e-05
Manes.07G095800	-1.18	0.32	-0.69	0.66	-0.42	0.88	-2.53	0.004	-1.67	0.089
Manes.07G095900	-1.36	0.16	-0.8	0.53	-0.2	0.94	-1.67	0.04	-0.85	0.39
Manes.07G096600	-1.49	0.11	-1.24	0.29	-0.7	0.72	-1.78	0.026	-1.62	0.064
Manes.07G097000	-0.95	0.38	-1.02	0.37	0.09	0.97	-1.82	0.018	-0.92	0.33
Manes.07G097400	0.64	0.36	0.74	0.29	0.09	0.96	1.02	0.048	0.43	0.54
Manes.07G097500	1.13	0.2	2.58	0.00011	1.19	0.25	2.2	0.001	1.1	0.19
Manes.07G098400	7.21	0.00013	6.48	0.00084	7.57	4.3e-05	2.41	0.081	4.99	0.0074
Manes.07G099000	2.91	0.023	2.36	0.088	4.43	0.036	1.32	0.3	1.37	0.43
Manes.07G099100	-0.01	0.99	0.2	0.79	0.09	0.95	-1.1	0.0055	-0.9	0.039
Manes.07G100100	1.67	0.069	-0.75	0.54	0.42	0.83	-1.5	0.05	-1.59	0.042
Manes.07G100400	-2.93	0.0013	-1.88	0.092	-1.02	0.56	-0.8	0.44	-0.36	0.79
Manes.07G100500	1.27	0.19	1.5	0.1	1.11	0.34	1.61	0.037	0.07	0.96
Manes.07G100900	0.23	0.84	-0.68	0.45	-0.11	0.96	-1.55	0.0052	-1.92	0.00035
Manes.07G101300	-2.1	0.026	-1.72	0.1	-0.49	0.84	-0.3	0.8	-0.9	0.43
Manes.07G102300	-0.54	0.46	-0.34	0.7	-0.34	0.79	-1.12	0.021	-0.77	0.17
Manes.07G103000	0.86	0.015	1.04	0.0018	0.62	0.17	0.47	0.19	0.4	0.34
Manes.07G103400	-2.47	0.0015	-2.4	0.0033	-1.69	0.044	-0.3	0.75	-0.78	0.39
Manes.07G104600	-0.08	0.94	0.1	0.92	-0.01	1	1.13	0.02	0.66	0.26
Manes.07G105200	-0.55	0.17	-0.69	0.074	-0.4	0.49	-1.15	0.00011	-0.93	0.0038
Manes.07G106100	1.33	0.057	1.57	0.016	1.17	0.16	0.36	0.64	0.64	0.43
Manes.07G106700	4.55	0.0081	4.38	0.0099	2.39	0.35	2.25	0.27	-1.67	0.46
Manes.07G106900	-0.08	0.92	0.29	0.69	0.2	0.87	-1.1	0.0065	-0.44	0.42
Manes.07G107800	-0.75	0.27	-0.89	0.17	-0.78	0.3	-1.61	0.0008	-1.3	0.011
Manes.07G108000	-1.46	9e-05	-1.45	7.5e-05	-0.89	0.045	-1.79	9.1e-08	-1.36	0.00012
Manes.07G108200	-0.75	0.16	-1.24	0.0026	-0.61	0.31	-0.7	0.087	-0.64	0.15
Manes.07G108700	-0.66	0.35	-0.32	0.73	-0.1	0.96	-1.15	0.023	-1.08	0.042
Manes.07G109400	-0.1	0.94	1.74	0.012	0.41	0.81	0.03	0.97	-0.21	0.84
Manes.07G110100	2.13	0.15	2.34	0.1	3.2	0.021	1.96	0.12	0.83	0.64
Manes.07G111500	-2.27	0.0039	-0.96	0.43	-2.2	0.0098	-1.06	0.26	-1.71	0.063
Manes.07G111600	-2.55	1.4e-07	-2.42	6.1e-07	-2.58	2.5e-07	-2.79	1.6e-08	-2.14	1.8e-05
Manes.07G113000	-0.55	0.6	0.13	0.93	-0.8	0.52	-1.74	0.013	-0.96	0.26
Manes.07G113100	0	1	0.54	0.56	0.36	0.81	-1.39	0.013	-1.18	0.057
Manes.07G114700	0.28	0.73	-0.13	0.89	0	1	-1.31	0.0029	-0.55	0.34
Manes.07G116300	1.23	0.088	0.1	0.94	1.86	0.008	1.83	0.0014	2.48	6.4e-06
Manes.07G116700	-0.17	0.84	0	1	-0.04	0.98	1.13	0.0099	0.5	0.38
Manes.07G117000	-0.41	0.91	0.06	0.99	-0.52	0.93	-1.78	0.51	-6.31	0.01
Manes.07G118200	-2.34	0.011	-1.68	0.14	-0.88	0.62	-1.2	0.22	-0.33	0.81
Manes.07G118300	-0.8	0.2	0.22	0.82	-0.53	0.56	1.05	0.035	1.04	0.045
Manes.07G119300	-4.29	0.0028	-3.12	0.086	-1.96	0.45	-1.87	0.23	-1.08	0.58
[truncated: 2,887 more rows]
