# Supplementary material for: Integrative transcriptomics reveals association of abscisic acid and lignin pathways with cassava whitefly resistance
Source: BMC Plant Biol. 2023 Dec 20;23:657. doi: 10.1186/s12870-023-04607-y (PMC10731783; doi:10.1186/s12870-023-04607-y)
Supplement: Supplementary file 18 — Additional file 18. Numbers of DEGs identified in cassava after whitefly treatment. Table S35. Numbers of up- and down-regulated tDEGs in ECU72 and COL2246 during whitefly infestation. Table S36. Numbers of up- and down-regulated gDEGs in ECU72 versus COL2246 during whitefly infestation. [file 12870_2023_4607_MOESM18_ESM.xlsx]

## Sheet: Table S35
Table S35. Numbers of up- and down-regulated tDEGs in ECU72 and COL2246 during whitefly infestation.
	Up-regulated DEGs		Down-regulated DEGs
Time	ECU72a	COL2246a	ECU72a	COL2246a
1 dpi	181	771	6	317
7 dpi	771	1117	1029	618
14 dpi	1880	1939	2476	1200
22 dpi	2419	1845	3550	1501
a DEGs were identified by comparisons of gene expression values at 0 dpi to 1-22 dpi and had a |log2FC| ≥ 1 and an FDR ≤ 5%. Identities and expression values of DEGs are available in Additional file 17: Tables S32 and S33.

## Sheet: Table S36
Table S36. Numbers of up- and down-regulated gDEGs in ECU72 versus COL2246 during whitefly infestation.
Time	Upregulated DEGsa	Downregulated DEGsa
0 dpi	827	669
1 dpi	740	730
7 dpi	545	568
14 dpi	1205	1723
22 dpi	930	1235
a DEGs were identified by comparisons of gene expression values in ECU72 versus COL2246 at each time point (0 - 22 dpi) and had a |log2FC| ≥ 1 and an FDR ≤ 5%. Identities and expression values of DEGs are available in Additional file 17: Table S34.
