# Supplementary material for: Integrative transcriptomics reveals association of abscisic acid and lignin pathways with cassava whitefly resistance
Source: BMC Plant Biol. 2023 Dec 20;23:657. doi: 10.1186/s12870-023-04607-y (PMC10731783; doi:10.1186/s12870-023-04607-y)
Supplement: Supplementary file 20 — Additional file 20: Table S37. Enriched GO terms (biological process) in ECU72 versus COL2246 during whitefly infestation displayed in Additional file 19: Figure S13. [file 12870_2023_4607_MOESM20_ESM.xlsx]

## Sheet: Table S37
Table S37. Enriched GO terms (biological process) in ECU72 versus COL2246 during whitefly infestation displayed in Additional file 19: Figure S13.
Cluster	Category	GO Term ID	GO Term Description	Adjusted p-value	q-value	Associated Cassava Genes	Number of Genes
1	response to biotic stimulus	GO:0051607	defense response to virus	0.0357765	0.0353641	Manes.01G118800/Manes.01G238300/Manes.03G175900/Manes.04G037800/Manes.04G050900/Manes.04G095100/Manes.07G023100/Manes.12G002800/Manes.12G003000/Manes.12G115000/Manes.14G089100	11
2	cell wall organization or biogenesis	GO:0044038	cell wall macromolecule biosynthetic process	0.00960857	0.00883611	Manes.03G064000/Manes.05G173600/Manes.08G003900/Manes.11G083300	4
		GO:0070592	cell wall polysaccharide biosynthetic process	0.00960857	0.00883611	Manes.03G064000/Manes.05G173600/Manes.08G003900/Manes.11G083300	4
		GO:0010383	cell wall polysaccharide metabolic process	0.00960857	0.00883611	Manes.02G195600/Manes.03G064000/Manes.05G173600/Manes.08G003900/Manes.11G083300	5
		GO:0044036	cell wall macromolecule metabolic process	0.012917	0.0118785	Manes.02G195600/Manes.03G064000/Manes.05G173600/Manes.08G003900/Manes.11G083300	5
		GO:0009834	plant-type secondary cell wall biogenesis	0.0178757	0.0164386	Manes.03G064000/Manes.05G173600/Manes.08G003900/Manes.08G089800	4
		GO:0009832	plant-type cell wall biogenesis	0.0257276	0.0236593	Manes.03G064000/Manes.05G173600/Manes.08G003900/Manes.08G089800/Manes.11G083300	5
		GO:0042546	cell wall biogenesis	0.0434626	0.0399685	Manes.03G064000/Manes.05G173600/Manes.08G003900/Manes.08G089800/Manes.11G083300	5
	cell wall polysaccharide metabolic process	GO:0045491	xylan metabolic process	0.00960857	0.00883611	Manes.02G195600/Manes.03G064000/Manes.05G173600/Manes.08G003900	4
		GO:0010417	glucuronoxylan biosynthetic process	0.0172279	0.0158429	Manes.03G064000/Manes.05G173600/Manes.08G003900	3
		GO:0010413	glucuronoxylan metabolic process	0.0172279	0.0158429	Manes.03G064000/Manes.05G173600/Manes.08G003900	3
		GO:0010410	hemicellulose metabolic process	0.0185275	0.017038	Manes.02G195600/Manes.03G064000/Manes.05G173600/Manes.08G003900	4
		GO:0045492	xylan biosynthetic process	0.0185275	0.017038	Manes.03G064000/Manes.05G173600/Manes.08G003900	3
	macromolecule biosynthetic process	GO:0070589	cellular component macromolecule biosynthetic process	0.00960857	0.00883611	Manes.03G064000/Manes.05G173600/Manes.08G003900/Manes.11G083300	4
		GO:0009059	macromolecule biosynthetic process	0.0226591	0.0208375	Manes.03G064000/Manes.03G172500/Manes.05G173600/Manes.06G100000/Manes.08G003900/Manes.08G089900/Manes.08G166800/Manes.11G083300/Manes.13G048900	9
		GO:0034645	cellular macromolecule biosynthetic process	0.0454427	0.0417894	Manes.03G064000/Manes.03G172500/Manes.05G173600/Manes.06G100000/Manes.08G003900/Manes.08G166800/Manes.11G083300/Manes.13G048900	8
	phenylpropanoid metabolic process	GO:0009698	phenylpropanoid metabolic process	0.0185275	0.017038	Manes.01G163600/Manes.02G195600/Manes.08G089800/Manes.09G094600/Manes.11G083300	5
	secondary metabolic process	GO:0019748	secondary metabolic process	0.0185275	0.017038	Manes.01G163600/Manes.02G081800/Manes.02G195600/Manes.08G089800/Manes.09G094600/Manes.11G083300/Manes.12G144000	7
3	immune system process	GO:0009814	defense response, incompatible interaction	0.00466441	0.0044614	Manes.01G238400/Manes.02G011500/Manes.02G028400/Manes.03G123200/Manes.04G149900/Manes.04G157400/Manes.05G082600/Manes.06G099600/Manes.07G126900/Manes.10G112500/Manes.10G112700/Manes.11G034200/Manes.13G054400/Manes.14G071500	14
		GO:0045087	innate immune response	0.00796723	0.00762048	Manes.01G238400/Manes.02G011500/Manes.02G028400/Manes.02G046100/Manes.03G123200/Manes.04G149900/Manes.04G157400/Manes.05G082600/Manes.06G099600/Manes.07G126900/Manes.10G112500/Manes.10G112700/Manes.11G034200/Manes.13G054400/Manes.13G061300/Manes.14G071500/Manes.16G045200	17
		GO:0006955	immune response	0.00805023	0.00769986	Manes.01G238400/Manes.02G011500/Manes.02G028400/Manes.02G046100/Manes.03G123200/Manes.04G149900/Manes.04G157400/Manes.05G082600/Manes.06G099600/Manes.07G126900/Manes.10G112500/Manes.10G112700/Manes.11G034200/Manes.13G054400/Manes.13G061300/Manes.14G071500/Manes.16G045200	17
		GO:0002376	immune system process	0.0464063	0.0443866	Manes.01G238400/Manes.02G011500/Manes.02G028400/Manes.02G046100/Manes.03G123200/Manes.04G149900/Manes.04G157400/Manes.05G082600/Manes.06G099600/Manes.07G126900/Manes.10G112500/Manes.10G112700/Manes.11G034200/Manes.13G054400/Manes.13G061300/Manes.14G071500/Manes.16G045200	17
	protein phosphorylation	GO:0006468	protein phosphorylation	0.00466441	0.0044614	Manes.01G019000/Manes.02G070600/Manes.03G097300/Manes.04G126600/Manes.04G128000/Manes.05G186500/Manes.06G011000/Manes.06G012200/Manes.06G112200/Manes.07G073900/Manes.10G112500/Manes.10G112700/Manes.11G039800/Manes.11G043100/Manes.11G043200/Manes.11G069600/Manes.12G079200/Manes.12G103600/Manes.15G024900/Manes.16G018600/Manes.16G019100/Manes.18G054100/Manes.S039900/Manes.S040200	24
	regulation of cell death	GO:0010941	regulation of cell death	0.0492148	0.0470729	Manes.01G019000/Manes.03G123200/Manes.06G099600/Manes.06G112200/Manes.07G073900/Manes.09G185800/Manes.14G071500	7
	response to biotic stimulus	GO:0009620	response to fungus	1.17934e-07	1.12801e-07	Manes.01G039100/Manes.01G040900/Manes.01G041000/Manes.01G041100/Manes.02G028400/Manes.02G170600/Manes.03G039700/Manes.03G123200/Manes.04G065800/Manes.04G126600/Manes.04G128000/Manes.04G149900/Manes.05G082600/Manes.09G085400/Manes.09G085500/Manes.11G034200/Manes.11G039800/Manes.11G043200/Manes.11G069600/Manes.13G065800/Manes.S014300/Manes.S014500/Manes.S014600/Manes.S014700/Manes.S014800/Manes.S01…	30
		GO:0050832	defense response to fungus	3.03391e-06	2.90187e-06	Manes.01G039100/Manes.01G040900/Manes.01G041000/Manes.01G041100/Manes.02G028400/Manes.02G170600/Manes.03G123200/Manes.04G065800/Manes.04G149900/Manes.05G082600/Manes.09G085400/Manes.09G085500/Manes.11G034200/Manes.S014300/Manes.S014500/Manes.S014600/Manes.S014700/Manes.S014800/Manes.S015300/Manes.S020400/Manes.S048600/Manes.S055600/Manes.S058900	23
	response to stimulus	GO:0014070	response to organic cyclic compound	0.0464063	0.0443866	Manes.01G133400/Manes.01G254500/Manes.02G011500/Manes.02G046100/Manes.02G170600/Manes.04G085300/Manes.04G149900/Manes.05G031700/Manes.05G108100/Manes.06G099600/Manes.06G128700/Manes.07G126900/Manes.11G034200/Manes.11G069600/Manes.13G054400/Manes.14G071500/Manes.14G146100/Manes.15G024900	18
4	cell wall organization or biogenesis	GO:0009664	plant-type cell wall organization	0.0183697	0.0157692	Manes.12G030000/Manes.14G145700/Manes.14G146000/Manes.S055900	4
	immune system process	GO:0031347	regulation of defense response	5.25467e-05	4.51079e-05	Manes.01G018900/Manes.01G047200/Manes.04G102600/Manes.05G121900/Manes.07G142400/Manes.10G002200/Manes.11G066500/Manes.15G104300/Manes.S034100	9
		GO:0002682	regulation of immune system process	0.000439647	0.000377408	Manes.04G102600/Manes.07G142400/Manes.10G002200/Manes.11G066500/Manes.15G104300/Manes.S034100	6
		GO:0045088	regulation of innate immune response	0.0163411	0.0140278	Manes.07G142400/Manes.10G002200/Manes.15G104300/Manes.S034100	4
		GO:0002252	immune effector process	0.0185877	0.0159563	Manes.05G171400/Manes.07G142400/Manes.09G046000/Manes.10G002200	4
		GO:0050776	regulation of immune response	0.0188219	0.0161573	Manes.07G142400/Manes.10G002200/Manes.15G104300/Manes.S034100	4
		GO:0009864	induced systemic resistance, jasmonic acid mediated signaling pathway	0.0255634	0.0219445	Manes.07G142400/Manes.10G002200	2
		GO:0045089	positive regulation of innate immune response	0.0406863	0.0349265	Manes.07G142400/Manes.10G002200/Manes.15G104300	3
		GO:0050778	positive regulation of immune response	0.0457066	0.0392362	Manes.07G142400/Manes.10G002200/Manes.15G104300	3
		GO:0002684	positive regulation of immune system process	0.0457066	0.0392362	Manes.07G142400/Manes.10G002200/Manes.15G104300	3
		GO:0031349	positive regulation of defense response	0.0470348	0.0403763	Manes.07G142400/Manes.10G002200/Manes.15G104300	3
	lipid metabolic process	GO:0009685	gibberellin metabolic process	0.035746	0.0306856	Manes.04G102600/Manes.11G066500/Manes.16G000900	3
		GO:0016101	diterpenoid metabolic process	0.0358995	0.0308174	Manes.04G102600/Manes.11G066500/Manes.16G000900	3
	protein phosphorylation	GO:0006468	protein phosphorylation	0.00594465	0.0051031	Manes.01G018900/Manes.03G040800/Manes.04G100100/Manes.04G126100/Manes.05G121900/Manes.06G011100/Manes.11G045500/Manes.11G045600/Manes.16G018800/Manes.16G019000	10
	regulation of multi-organism process	GO:0043900	regulation of multi-organism process	0.0358995	0.0308174	Manes.04G102600/Manes.11G066500/Manes.S034100	3
	response to biotic stimulus	GO:0009620	response to fungus	4.44441e-07	3.81524e-07	Manes.01G043500/Manes.02G170200/Manes.02G170500/Manes.04G100100/Manes.04G102600/Manes.04G126100/Manes.06G131100/Manes.07G142400/Manes.10G002200/Manes.10G051300/Manes.11G066500/Manes.12G143500/Manes.15G104300/Manes.17G095800/Manes.S015000	15
		GO:0050832	defense response to fungus	3.2846e-05	2.81961e-05	Manes.02G170200/Manes.02G170500/Manes.04G102600/Manes.07G142400/Manes.10G002200/Manes.10G051300/Manes.11G066500/Manes.12G143500/Manes.15G104300/Manes.17G095800/Manes.S015000	11
		GO:0009617	response to bacterium	5.25467e-05	4.51079e-05	Manes.01G018900/Manes.01G043500/Manes.01G047200/Manes.03G040800/Manes.04G100100/Manes.04G102600/Manes.05G121900/Manes.07G142400/Manes.10G002200/Manes.11G066500/Manes.12G143500/Manes.15G104300/Manes.17G124300	13
		GO:0042742	defense response to bacterium	0.000171064	0.000146847	Manes.01G018900/Manes.01G047200/Manes.03G040800/Manes.04G102600/Manes.05G121900/Manes.07G142400/Manes.10G002200/Manes.11G066500/Manes.12G143500/Manes.15G104300/Manes.17G124300	11
		GO:0002831	regulation of response to biotic stimulus	0.0149796	0.012859	Manes.04G102600/Manes.11G066500/Manes.S034100	3
	response to hormone	GO:0009751	response to salicylic acid	1.77334e-06	1.5223e-06	Manes.01G047200/Manes.02G170200/Manes.02G170500/Manes.04G100100/Manes.04G102600/Manes.04G105800/Manes.07G142400/Manes.10G002200/Manes.11G063500/Manes.11G066500/Manes.17G124300	11
		GO:0071446	cellular response to salicylic acid stimulus	0.0345543	0.0296626	Manes.07G142400/Manes.10G002200/Manes.17G124300	3
		GO:0009741	response to brassinosteroid	0.0345543	0.0296626	Manes.13G041900/Manes.14G145700/Manes.14G146000/Manes.S055900	4
		GO:0009867	jasmonic acid mediated signaling pathway	0.0483781	0.0415295	Manes.07G142400/Manes.10G002200/Manes.12G143500	3
	response to stimulus	GO:0014070	response to organic cyclic compound	4.44441e-07	3.81524e-07	Manes.01G047200/Manes.02G170200/Manes.02G170500/Manes.04G100100/Manes.04G102600/Manes.04G105800/Manes.07G142400/Manes.10G002200/Manes.11G063500/Manes.11G066500/Manes.13G041900/Manes.14G145700/Manes.14G146000/Manes.17G124300/Manes.S055900	15
		GO:0080134	regulation of response to stress	0.000115514	9.91609e-05	Manes.01G018900/Manes.01G047200/Manes.04G102600/Manes.05G121900/Manes.07G142400/Manes.10G002200/Manes.11G066500/Manes.15G104300/Manes.S034100	9
		GO:0048583	regulation of response to stimulus	0.00223705	0.00192037	Manes.01G018900/Manes.01G047200/Manes.04G102600/Manes.05G121900/Manes.07G142400/Manes.10G002200/Manes.11G066500/Manes.15G104300/Manes.16G031400/Manes.S034100	10
		GO:0010200	response to chitin	0.00475464	0.00408155	Manes.01G047200/Manes.04G102600/Manes.07G142400/Manes.09G046000/Manes.10G002200/Manes.11G066500	6
		GO:0010243	response to organonitrogen compound	0.00850788	0.00730346	Manes.01G047200/Manes.04G102600/Manes.07G142400/Manes.09G046000/Manes.10G002200/Manes.11G066500	6
		GO:0009612	response to mechanical stimulus	0.00973504	0.00835691	Manes.14G145700/Manes.14G146000/Manes.S055900	3
		GO:1901698	response to nitrogen compound	0.0149796	0.012859	Manes.01G047200/Manes.04G102600/Manes.07G142400/Manes.09G046000/Manes.10G002200/Manes.11G066500/Manes.17G124300	7
		GO:0010193	response to ozone	0.025989	0.0223099	Manes.01G047200/Manes.04G105800/Manes.11G063500	3
		GO:1901701	cellular response to oxygen-containing compound	0.0406863	0.0349265	Manes.07G142400/Manes.09G109700/Manes.10G002200/Manes.12G143500/Manes.13G041900/Manes.16G000900/Manes.16G031400/Manes.17G124300	8
	transport	GO:0015692	lead ion transport	0.0255634	0.0219445	Manes.04G105800/Manes.11G063500	2
		GO:0080168	abscisic acid transport	0.0495487	0.0425343	Manes.04G105800/Manes.11G063500	2
		GO:0046864	isoprenoid transport	0.0495487	0.0425343	Manes.04G105800/Manes.11G063500	2
		GO:0046865	terpenoid transport	0.0495487	0.0425343	Manes.04G105800/Manes.11G063500	2
5	amino sugar metabolic process	GO:0006040	amino sugar metabolic process	0.0151952	0.0137138	Manes.04G065700/Manes.04G067800/Manes.04G067900/Manes.08G078600/Manes.14G111300/Manes.14G141100/Manes.18G145900/Manes.18G146200	8
	auxin metabolic process	GO:0009850	auxin metabolic process	0.0397738	0.0358964	Manes.01G044500/Manes.01G044600/Manes.03G167000/Manes.04G051100/Manes.04G057100/Manes.04G057300/Manes.05G139500/Manes.05G150100/Manes.09G026500/Manes.15G038400/Manes.S058500	11
	carboxylic acid metabolic process	GO:0043650	dicarboxylic acid biosynthetic process	0.0220634	0.0199126	Manes.06G157100/Manes.07G101300/Manes.14G017100/Manes.14G059700/Manes.18G020100	5
	cellular component organization	GO:0017004	cytochrome complex assembly	0.000951363	0.000858619	Manes.03G094700/Manes.07G095600/Manes.07G095900/Manes.07G096600/Manes.07G097000/Manes.07G111600/Manes.11G002100/Manes.11G076200	8
		GO:0034622	cellular protein-containing complex assembly	0.0217251	0.0196072	Manes.01G152000/Manes.03G094700/Manes.04G065300/Manes.07G064200/Manes.07G095600/Manes.07G095900/Manes.07G096600/Manes.07G097000/Manes.07G111600/Manes.11G002100/Manes.11G076200/Manes.12G097200/Manes.13G132700/Manes.14G172100/Manes.15G102500/Manes.16G047000/Manes.18G123900/Manes.S057500	18
		GO:0065003	protein-containing complex assembly	0.0467597	0.0422013	Manes.01G152000/Manes.03G094700/Manes.04G065300/Manes.07G064200/Manes.07G095600/Manes.07G095900/Manes.07G096600/Manes.07G097000/Manes.07G111600/Manes.11G002100/Manes.11G076200/Manes.11G108100/Manes.12G097200/Manes.13G132700/Manes.14G172100/Manes.15G102500/Manes.16G047000/Manes.16G109900/Manes.18G123900/Manes.S057500	20
	generation of precursor metabolites and energy	GO:0006091	generation of precursor metabolites and energy	0.00116568	0.00105204	Manes.01G006400/Manes.01G152000/Manes.02G093200/Manes.02G188100/Manes.03G029300/Manes.03G094700/Manes.04G065300/Manes.05G104400/Manes.05G135500/Manes.05G173900/Manes.07G104600/Manes.07G116700/Manes.08G098700/Manes.09G063800/Manes.11G056800/Manes.11G158000/Manes.12G097200/Manes.13G132700/Manes.14G059700/Manes.15G102500/Manes.17G116900/Manes.18G063500/Manes.S080400	23
	lipid metabolic process	GO:0006639	acylglycerol metabolic process	0.0281304	0.0253881	Manes.02G027500/Manes.08G004100/Manes.10G063200/Manes.11G089900/Manes.16G100000/Manes.17G094700	6
		GO:0006638	neutral lipid metabolic process	0.0281304	0.0253881	Manes.02G027500/Manes.08G004100/Manes.10G063200/Manes.11G089900/Manes.16G100000/Manes.17G094700	6
		GO:0046463	acylglycerol biosynthetic process	0.0448161	0.0404471	Manes.02G027500/Manes.08G004100/Manes.10G063200/Manes.16G100000/Manes.17G094700	5
		GO:0046460	neutral lipid biosynthetic process	0.0448161	0.0404471	Manes.02G027500/Manes.08G004100/Manes.10G063200/Manes.16G100000/Manes.17G094700	5
	negative regulation of cell communication	GO:0010648	negative regulation of cell communication	0.0345726	0.0312023	Manes.03G036900/Manes.10G026400/Manes.10G037800/Manes.10G053500/Manes.10G123300/Manes.15G066800/Manes.15G066900/Manes.15G130800/Manes.16G043300/Manes.17G121500/Manes.17G121600/Manes.S041300	12
	negative regulation of signaling	GO:0009968	negative regulation of signal transduction	0.0345726	0.0312023	Manes.03G036900/Manes.10G026400/Manes.10G037800/Manes.10G053500/Manes.10G123300/Manes.15G066800/Manes.15G066900/Manes.15G130800/Manes.16G043300/Manes.17G121500/Manes.17G121600/Manes.S041300	12
		GO:0023057	negative regulation of signaling	0.0345726	0.0312023	Manes.03G036900/Manes.10G026400/Manes.10G037800/Manes.10G053500/Manes.10G123300/Manes.15G066800/Manes.15G066900/Manes.15G130800/Manes.16G043300/Manes.17G121500/Manes.17G121600/Manes.S041300	12
	photosynthesis	GO:0015979	photosynthesis	0.000160372	0.000144738	Manes.01G006400/Manes.01G152000/Manes.02G188100/Manes.03G094700/Manes.03G116700/Manes.04G065300/Manes.05G104400/Manes.05G125200/Manes.05G135500/Manes.05G173900/Manes.07G104600/Manes.08G098700/Manes.10G018100/Manes.12G097200/Manes.13G132700/Manes.15G102500/Manes.17G066800/Manes.17G066900/Manes.17G116900/Manes.18G003300/Manes.S080400	21
		GO:0019684	photosynthesis, light reaction	0.00279229	0.00252008	Manes.01G006400/Manes.01G152000/Manes.02G188100/Manes.03G094700/Manes.04G065300/Manes.05G104400/Manes.05G135500/Manes.05G173900/Manes.07G104600/Manes.08G098700/Manes.12G097200/Manes.13G132700/Manes.15G102500/Manes.17G116900/Manes.S080400	15
	pyridine-containing compound metabolic process	GO:0072524	pyridine-containing compound metabolic process	0.0331303	0.0299006	Manes.01G006400/Manes.01G122800/Manes.04G022200/Manes.07G041700/Manes.09G105200/Manes.14G059700/Manes.15G079500	7
	response to biotic stimulus	GO:0009817	defense response to fungus, incompatible interaction	0.0175012	0.015795	Manes.01G064200/Manes.01G064300/Manes.01G103400/Manes.03G202900/Manes.04G133700/Manes.08G135100/Manes.12G120100/Manes.13G083900/Manes.13G105000/Manes.14G155900/Manes.18G054700/Manes.18G123900	12
	response to stimulus	GO:0048585	negative regulation of response to stimulus	0.0136197	0.0122919	Manes.03G036900/Manes.04G133700/Manes.10G017900/Manes.10G026400/Manes.10G037800/Manes.10G053500/Manes.10G123300/Manes.12G044000/Manes.12G055200/Manes.13G043000/Manes.13G056500/Manes.13G059800/Manes.15G066800/Manes.15G066900/Manes.15G130800/Manes.16G043300/Manes.16G100600/Manes.17G121500/Manes.17G121600/Manes.S041300	20
	RNA processing	GO:0000373	Group II intron splicing	0.0281304	0.0253881	Manes.07G095600/Manes.07G095900/Manes.07G096600/Manes.07G097000/Manes.13G076000	5
	transport	GO:0034220	ion transmembrane transport	0.0281304	0.0253881	Manes.02G078700/Manes.02G190300/Manes.03G005300/Manes.03G134700/Manes.04G105100/Manes.04G105200/Manes.04G133700/Manes.05G110400/Manes.06G039300/Manes.06G111400/Manes.07G006000/Manes.07G049400/Manes.07G053800/Manes.07G069700/Manes.07G090900/Manes.08G052600/Manes.09G113100/Manes.11G049600/Manes.11G049700/Manes.11G049800/Manes.11G117700/Manes.12G075200/Manes.12G126300/Manes.13G112200/Manes.14G064800…	34
		GO:0006811	ion transport	0.0336097	0.0303332	Manes.02G078700/Manes.02G190300/Manes.03G005300/Manes.03G134700/Manes.04G073900/Manes.04G105100/Manes.04G105200/Manes.04G133700/Manes.05G110400/Manes.06G039300/Manes.06G111400/Manes.06G156800/Manes.07G006000/Manes.07G049400/Manes.07G053800/Manes.07G069700/Manes.07G090900/Manes.08G052600/Manes.09G113100/Manes.11G049600/Manes.11G049700/Manes.11G049800/Manes.11G049900/Manes.11G117700/Manes.12G075200…	38
6	response to stimulus	GO:0009408	response to heat	6.83432e-10	6.49942e-10	Manes.01G119000/Manes.01G148900/Manes.02G016700/Manes.02G051600/Manes.02G124800/Manes.02G125200/Manes.03G019200/Manes.04G113600/Manes.04G138400/Manes.05G012000/Manes.06G134700/Manes.07G031300/Manes.07G123200/Manes.08G170300/Manes.11G014800/Manes.11G067500/Manes.11G067600/Manes.14G036000/Manes.14G143500/Manes.14G149700/Manes.S053400	21
		GO:0042542	response to hydrogen peroxide	0.0300758	0.028602	Manes.02G124800/Manes.02G125200/Manes.04G113600/Manes.05G012000/Manes.07G123200/Manes.11G014800/Manes.14G149700	7
