# Supplementary material for: Integrative transcriptomics reveals association of abscisic acid and lignin pathways with cassava whitefly resistance
Source: BMC Plant Biol. 2023 Dec 20;23:657. doi: 10.1186/s12870-023-04607-y (PMC10731783; doi:10.1186/s12870-023-04607-y)
Supplement: Supplementary file 21 — Additional file 21. Numbers and percentages of hormone-regulated whitefly-responsive cassava DEGs. Table S38. Numbers and percents of hormone-regulated whitefly-responsive tDEGs in ECU72 and COL2246. Table S39. Numbers and percents of hormone-regulated WF-responsive gDEGs in ECU72 vs COL2246. [file 12870_2023_4607_MOESM21_ESM.xlsx]

## Sheet: Table S38
Table S38. Numbers and percents of hormone-regulated whitefly-responsive tDEGs in ECU72 and COL2246.
Time	Hormone Category	Number of tDEGs in ECU72a	Number of tDEGs in COL2246a	Percent of Total Whitefly-Responsive tDEGs in ECU72b	Percent of Total Whitefly-Responsive tDEGs in COL2246b
1 dpi	SA	3	49	1.60428	4.50368
	JA	34	88	18.1818	8.08824
	ET	4	47	2.13904	4.31985
	ABA	6	15	3.20856	1.37868
	SA/JA	21	110	11.2299	10.1103
	SA/ET	0	17	0	1.5625
	SA/ABA	0	3	0	0.275735
	JA/ET	5	28	2.6738	2.57353
	JA/ABA	7	7	3.74332	0.643382
	ET/ABA	3	43	1.60428	3.95221
	SA/JA/ET	10	47	5.34759	4.31985
	SA/JA/ABA	5	18	2.6738	1.65441
	SA/ET/ABA	1	31	0.534759	2.84926
	JA/ET/ABA	5	32	2.6738	2.94118
	All (SA/JA/ET/ABA)	28	206	14.9733	18.9338
	None (WF)	55	347	29.4118	31.8934
	TOTAL	187	1088
7 dpi	SA	122	59	6.77778	3.40058
	JA	243	174	13.5	10.0288
	ET	43	89	2.38889	5.12968
	ABA	35	27	1.94444	1.5562
	SA/JA	104	147	5.77778	8.47262
	SA/ET	9	21	0.5	1.21037
	SA/ABA	8	7	0.444444	0.403458
	JA/ET	23	46	1.27778	2.6513
	JA/ABA	23	8	1.27778	0.461095
	ET/ABA	79	68	4.38889	3.91931
	SA/JA/ET	40	63	2.22222	3.63112
	SA/JA/ABA	18	22	1	1.26801
	SA/ET/ABA	32	45	1.77778	2.59366
	JA/ET/ABA	55	56	3.05556	3.22767
	All (SA/JA/ET/ABA)	231	321	12.8333	18.5014
	None (WF)	735	582	40.8333	33.5447
	TOTAL	1800	1735
14 dpi	SA	175	139	4.01745	4.42816
	JA	521	263	11.9605	8.37846
	ET	140	141	3.21396	4.49188
	ABA	101	47	2.31864	1.49729
	SA/JA	196	277	4.49954	8.82447
	SA/ET	26	40	0.596878	1.27429
	SA/ABA	20	13	0.459137	0.414145
	JA/ET	78	81	1.79063	2.58044
	JA/ABA	58	20	1.3315	0.637146
	ET/ABA	204	123	4.6832	3.91845
	SA/JA/ET	78	104	1.79063	3.31316
	SA/JA/ABA	43	49	0.987144	1.56101
	SA/ET/ABA	71	67	1.62994	2.13444
	JA/ET/ABA	127	82	2.91552	2.6123
	All (SA/JA/ET/ABA)	577	683	13.2461	21.7585
	None (WF)	1941	1010	44.5592	32.1759
	TOTAL	4356	3139
22 dpi	SA	216	138	3.6187	4.12433
	JA	665	282	11.1409	8.42797
	ET	194	235	3.25013	7.02331
	ABA	144	51	2.41246	1.52421
	SA/JA	272	242	4.55688	7.23252
	SA/ET	47	33	0.787402	0.986252
	SA/ABA	27	12	0.452337	0.358637
	JA/ET	96	86	1.60831	2.57023
	JA/ABA	74	20	1.23974	0.597729
	ET/ABA	267	172	4.47311	5.14047
	SA/JA/ET	135	85	2.26169	2.54035
	SA/JA/ABA	61	40	1.02195	1.19546
	SA/ET/ABA	103	74	1.72558	2.2116
	JA/ET/ABA	171	92	2.8648	2.74955
	All (SA/JA/ET/ABA)	704	500	11.7943	14.9432
	None (WF)	2793	1284	46.7918	38.3742
	TOTAL	5969	3346
a Identities and expression values of DEGs are available in Additional file 1: Tables S1-S8 and Additional file 17: Tables S32 and S33. b Percent values of 10 or more are shown in bold. Hormone categories that made up less than 10% of the time point response are grouped and shown as "Other" in Figure 4a,b.

## Sheet: Table S39
Table S39. Numbers and percents of hormone-regulated WF-responsive gDEGs in ECU72 vs COL2246.
Time	Hormone Category	Number of Genesa	Percent of Total Genesb
0 dpi	SA	110	7.35294
	JA	40	2.6738
	ET	9	0.601604
	ABA	22	1.47059
	SA/JA	183	12.2326
	SA/ET	10	0.668449
	SA/ABA	22	1.47059
	JA/ET	2	0.13369
	JA/ABA	4	0.26738
	ET/ABA	16	1.06952
	SA/JA/ET	37	2.47326
	SA/JA/ABA	86	5.74866
	SA/ET/ABA	30	2.00535
	JA/ET/ABA	6	0.40107
	All (SA/JA/ET/ABA)	648	43.3155
	None (WF)	271	18.115
	TOTAL	1496
1 dpi	SA	111	7.55102
	JA	36	2.44898
	ET	8	0.544218
	ABA	31	2.10884
	SA/JA	152	10.3401
	SA/ET	9	0.612245
	SA/ABA	29	1.97279
	JA/ET	0	0
	JA/ABA	11	0.748299
	ET/ABA	7	0.47619
	SA/JA/ET	34	2.31293
	SA/JA/ABA	88	5.98639
	SA/ET/ABA	24	1.63265
	JA/ET/ABA	17	1.15646
	All (SA/JA/ET/ABA)	663	45.102
	None (WF)	250	17.0068
	TOTAL	1470
7 dpi	SA	59	5.30099
	JA	21	1.88679
	ET	11	0.98832
	ABA	15	1.34771
	SA/JA	94	8.44564
	SA/ET	2	0.179695
	SA/ABA	19	1.7071
	JA/ET	1	0.0898473
	JA/ABA	9	0.808625
	ET/ABA	17	1.5274
	SA/JA/ET	29	2.60557
	SA/JA/ABA	58	5.21114
	SA/ET/ABA	26	2.33603
	JA/ET/ABA	10	0.898473
	All (SA/JA/ET/ABA)	608	54.6271
	None (WF)	134	12.0395
	TOTAL	1113
14 dpi	SA	410	14.0027
	JA	52	1.77596
	ET	25	0.853825
	ABA	32	1.0929
	SA/JA	469	16.0178
	SA/ET	48	1.63934
	SA/ABA	47	1.60519
	JA/ET	6	0.204918
	JA/ABA	7	0.239071
	ET/ABA	52	1.77596
	SA/JA/ET	81	2.76639
	SA/JA/ABA	101	3.44945
	SA/ET/ABA	111	3.79098
	JA/ET/ABA	34	1.1612
	All (SA/JA/ET/ABA)	822	28.0738
	None (WF)	631	21.5505
	TOTAL	2928
22 dpi	SA	217	10.0231
	JA	42	1.93995
	ET	21	0.969977
	ABA	24	1.10855
	SA/JA	206	9.51501
	SA/ET	28	1.2933
	SA/ABA	32	1.47806
	JA/ET	3	0.138568
	JA/ABA	5	0.230947
	ET/ABA	68	3.14088
	SA/JA/ET	77	3.55658
	SA/JA/ABA	90	4.15704
	SA/ET/ABA	82	3.78753
	JA/ET/ABA	24	1.10855
	All (SA/JA/ET/ABA)	797	36.8129
	None (WF)	449	20.739
	TOTAL	2165
a Identities and expression values of DEGs are available in Additional file 1: Tables S9-S12 and Additional file 17: Table S34. b Percent values of 10 or more are shown in bold. Hormone categories that made up less than 10% of the time point response are grouped and shown as "Other" in Figure 4c.
