# Supplementary material for: Integrative transcriptomics reveals association of abscisic acid and lignin pathways with cassava whitefly resistance
Source: BMC Plant Biol. 2023 Dec 20;23:657. doi: 10.1186/s12870-023-04607-y (PMC10731783; doi:10.1186/s12870-023-04607-y)
Supplement: Supplementary file 22 — Additional file 22. Metabolite measurements in whitefly-infested cassava leaves. Table S40. Identification of defense hormones and their derivatives by untargeted metabolomics in whitefly-infested cassava. Table S41. Student’s T-test p-values comparing identified hormone levels in ECU72 versus COL2246 during whitefly infestation. [file 12870_2023_4607_MOESM22_ESM.xlsx]

## Sheet: Table S40
Table S40. Identification of defense hormones and their derivatives by untargeted metabolomics in whitefly-infested cassava.
Identification Result	Hormone Name	Acronyms	Molecular Formula (PubChem)	[M-H]- Formula generated from m/z value**	Monoisotopic mass*	[M-H]- calculated*	[M-H]- detected**	Diff. mass (mDa) calculated - detected	Diff. mass (ppm) calculated - detected	RT (min) detected in sample
Correctly identified	Abscisic acid	ABA	C15 H20 O4	C15H19O4	264.136	263.128	263.126	0.0021	2.1	15.40***
	Phaseic acid	PA	C15 H20 O5	C15H19O5	280.131	279.123	279.123	-0.0003	-0.3	11.54
	Methyl jasmonate	MeJA	C13 H20 O3	C13 H19 O3	224.141	223.133	223.135	-0.0026	-2.6	23.1
	12-oxo-phytodienoic acid	12-OPDA	C18 H28 O3	C18H27O3	292.203	291.195	291.197	-0.0015	-1.5	27.9
	Salicylic acid	SA	C7 H6 O3	C7H5O3	138.031	137.023	137.022	0.0016	1.6	10.3
	Salicylic acid-glucoside	SAG	C13 H16 O8	C13H15O8	300.084	299.076	299.077	-0.0005	-0.5	4.46
	Genistein (internal standard)	IS	C15 H10 O5	C15H9O5	270.052	269.044	269.045	-0.0005	-0.5	18.1
Cannot be identified - Mass not detected or close to limit of detection	Methyl Phaseic acid	MePA	C16 H22 O5	n.g.	294.146	293.138	n.d.	n.a.	n.a.	n.a.
	Jasmonic acid	JA	C12 H18 O3	n.g.	210.125	209.117	n.d.	n.a.	n.a.	n.a.
	Jasmonate-Isoleucine conjugate	JA-Ile	C18 H29 N O4	n.g.	323.209	322.201	n.d.	n.a.	n.a.	n.a.
	Dihydrojasmonic acid	DJA	C12 H20 O3	n.g.	212.141	211.133	n.d.	n.a.	n.a.	n.a.
	Hydroxy-Dihydrojasmonic acid-glucoside	HDJA-gluc	C18 H30 O9	n.g.	390.188	389.181	n.d.	n.a.	n.a.	n.a.
	Methyl salicylate	MeSA	C8 H8 O3	n.g.	152.047	151.039	n.d.	n.a.	n.a.	n.a.
	Hydroxyjasmonic acid (=tuberonic acid)	HJA	C12 H18 O4	n.g.	226.12	225.112	225.118	-0.0057	-5.7	16.89
	Hydroxyjasmonic acid-glucoside	HJA-gluc	C18 H28 O9	n.g.	323.209	387.165	n.d.	n.a.	n.a.	n.a.
Cannot be identified - Generated formula does not match database formula	Abscisic acid-glucoside	ABA-gluc	C21 H30 O9	C24H25O7	426.188	425.181	425.174	0.007	7	15.05
	Dihydrophaseic acid	DPA	C15 H22 O5	C22H17	282.146	281.138	281.138	0.0001	0.1	7.4
	Dihydrophaseic acid-glucoside	DPA-gluc	C21 H32 O10	C28H27O5	444.199	443.191	443.192	-0.0006	-0.6	4.13
	Hydroxy-Dihydrojasmonic acid	HDJA	C12 H20 O4	C8H19O7	228.136	227.129	227.128	0.0009	0.9	16.13
Cannot be identified - Molecular formula not present in data base	Phaseic acid-glucoside	PA-gluc	not present in DB	n.d.	n.a.	n.a.	n.a.	n.a.	n.a.	n.a.
* Calculated using BrukerCompass Isotope Pattern v2.0 and using molecular formula (from PubChem) as input. ** Detected/generated using BrukerCompass DataAnalysis v4.1. *** Confirmed with standard. n.d.: not detected; n.g.: not generated; n.a.: not applicable.

## Sheet: Table S41
Table S41. Student's T-test p-values comparing identified hormone levels in ECU72 versus COL2246 during whitefly infestation.
	Hormone*
Time (dpi)	ABA	PA	MeJA	12-OPDA	SA	SAG
0	0.807515	0.448779	0.842784	0.0526009	0.204807	0.0647965
0.5	0.0355481	0.330133	0.0984685	0.887162	0.288006	0.542673
1	0.0409893	0.838048	0.187053	0.460264	0.101029	0.0777487
7	0.0772937	0.813524	0.475104	0.155394	0.168984	0.44454
14	0.0786403	0.434558	0.220273	0.865276	0.113206	0.201195
22	0.0242531	0.34664	0.846788	0.224878	0.0402705	0.702204
* P-Values shown in grey are significant (p ≤ 0.05).
