# Supplementary material for: Integrative transcriptomics reveals association of abscisic acid and lignin pathways with cassava whitefly resistance
Source: BMC Plant Biol. 2023 Dec 20;23:657. doi: 10.1186/s12870-023-04607-y (PMC10731783; doi:10.1186/s12870-023-04607-y)
Supplement: Supplementary file 25 — Additional file 25. Enriched GO terms for whitefly and hormone gDEGs. Table S42. Enriched GO terms (biological process) in ECU72 versus COL2246 and in COL2246 versus ECU72 during whitefly infestation and hormone treatment displayed in Fig. 5. Table S43. Enriched GO terms (biological process) in ECU72 versus COL2246 and in COL2246 vs ECU72 during whitefly infestation and hormone treatment displayed in Additional file 27: Figure S16. [file 12870_2023_4607_MOESM25_ESM.xlsx]

## Sheet: Table S42
Table S42. Enriched GO terms (biological process) in ECU72 versus COL2246 and in COL2246 versus ECU72 during whitefly infestation and hormone treatment displayed in Fig. 5.
Comparison	Category	GO Term ID	GO Term Description	Adjusted p-value	q-value	Associated Cassava Gene(s)	Number of Genes Associated with GO Term	Treatment	Time
Upregulated in ECU72 vs COL2246 during infestation	cell death	GO:0043068	positive regulation of programmed cell death	0.0347269	0.016127	Manes.01G273100	1	SA/ABA	22 dpi
		GO:0010942	positive regulation of cell death	0.0366361	0.0170137	Manes.01G273100	1	SA/ABA	22 dpi
	cell wall organization or biogenesis	GO:0009834	plant-type secondary cell wall biogenesis	8.44135e-07	3.7134e-07	Manes.12G107200/Manes.12G153100/Manes.13G038000/Manes.13G120000	4	ABA	1 dpi
		GO:0034637	cellular carbohydrate biosynthetic process	3.27403e-06	1.44026e-06	Manes.12G107200/Manes.12G153100/Manes.13G038000/Manes.13G120000	4	ABA	1 dpi
		GO:0009832	plant-type cell wall biogenesis	3.27403e-06	1.44026e-06	Manes.12G107200/Manes.12G153100/Manes.13G038000/Manes.13G120000	4	ABA	1 dpi
		GO:0000271	polysaccharide biosynthetic process	3.27403e-06	1.44026e-06	Manes.12G107200/Manes.12G153100/Manes.13G038000/Manes.13G120000	4	ABA	1 dpi
		GO:0045492	xylan biosynthetic process	3.27403e-06	1.44026e-06	Manes.12G107200/Manes.12G153100/Manes.13G120000	3	ABA	1 dpi
		GO:0042546	cell wall biogenesis	4.99152e-06	2.1958e-06	Manes.12G107200/Manes.12G153100/Manes.13G038000/Manes.13G120000	4	ABA	1 dpi
		GO:0044038	cell wall macromolecule biosynthetic process	5.47931e-06	2.41038e-06	Manes.12G107200/Manes.12G153100/Manes.13G120000	3	ABA	1 dpi
		GO:0070592	cell wall polysaccharide biosynthetic process	5.47931e-06	2.41038e-06	Manes.12G107200/Manes.12G153100/Manes.13G120000	3	ABA	1 dpi
		GO:0071669	plant-type cell wall organization or biogenesis	5.47931e-06	2.41038e-06	Manes.12G107200/Manes.12G153100/Manes.13G038000/Manes.13G120000	4	ABA	1 dpi
		GO:0045491	xylan metabolic process	5.47931e-06	2.41038e-06	Manes.12G107200/Manes.12G153100/Manes.13G120000	3	ABA	1 dpi
		GO:0010410	hemicellulose metabolic process	1.3754e-05	6.05045e-06	Manes.12G107200/Manes.12G153100/Manes.13G120000	3	ABA	1 dpi
		GO:0010383	cell wall polysaccharide metabolic process	2.79855e-05	1.2311e-05	Manes.12G107200/Manes.12G153100/Manes.13G120000	3	ABA	1 dpi
		GO:0044036	cell wall macromolecule metabolic process	3.54152e-05	1.55794e-05	Manes.12G107200/Manes.12G153100/Manes.13G120000	3	ABA	1 dpi
		GO:0071554	cell wall organization or biogenesis	3.57099e-05	1.5709e-05	Manes.12G107200/Manes.12G153100/Manes.13G038000/Manes.13G120000	4	ABA	1 dpi
		GO:0009059	macromolecule biosynthetic process	9.66198e-05	4.25036e-05	Manes.12G107200/Manes.12G153100/Manes.13G038000/Manes.13G120000	4	ABA	1 dpi
		GO:0071554	cell wall organization or biogenesis	0.0070748	0.00585405	Manes.01G047800/Manes.01G197400/Manes.05G108100/Manes.05G139500/Manes.05G150100/Manes.08G089800/Manes.12G098300/Manes.S058500	8	All	0 dpi
		GO:0071554	cell wall organization or biogenesis	0.012391	0.00982293	Manes.01G047800/Manes.01G197400/Manes.05G108100/Manes.05G139500/Manes.05G150100/Manes.08G089800/Manes.12G098300/Manes.S058500	8	All	1 dpi
		GO:0010417	glucuronoxylan biosynthetic process	0.0259264	0.0114052	Manes.12G153100	1	ABA	1 dpi
		GO:0010413	glucuronoxylan metabolic process	0.0259264	0.0114052	Manes.12G153100	1	ABA	1 dpi
		GO:0071555	cell wall organization	0.0295303	0.0244349	Manes.05G108100/Manes.05G139500/Manes.05G150100/Manes.12G098300/Manes.S058500	5	All	0 dpi
		GO:0044038	cell wall macromolecule biosynthetic process	0.033411	0.00773727	Manes.11G083300	1	ET/ABA	1 dpi
		GO:0052325	cell wall pectin biosynthetic process	0.033411	0.00773727	Manes.11G083300	1	ET/ABA	1 dpi
		GO:0052546	cell wall pectin metabolic process	0.033411	0.00773727	Manes.11G083300	1	ET/ABA	1 dpi
		GO:0070592	cell wall polysaccharide biosynthetic process	0.033411	0.00773727	Manes.11G083300	1	ET/ABA	1 dpi
		GO:0052544	defense response by callose deposition in cell wall	0.0344474	0.0285035	Manes.05G139500/Manes.05G150100/Manes.S058500	3	All	0 dpi
		GO:0052482	defense response by cell wall thickening	0.0344474	0.0285035	Manes.05G139500/Manes.05G150100/Manes.S058500	3	All	0 dpi
		GO:0052543	callose deposition in cell wall	0.0378203	0.0312945	Manes.05G139500/Manes.05G150100/Manes.S058500	3	All	0 dpi
		GO:0052544	defense response by callose deposition in cell wall	0.0389715	0.0333754	Manes.05G139500/Manes.05G150100/Manes.S058500	3	All	7 dpi
		GO:0052482	defense response by cell wall thickening	0.0389715	0.0333754	Manes.05G139500/Manes.05G150100/Manes.S058500	3	All	7 dpi
		GO:0071555	cell wall organization	0.0389785	0.0309	Manes.05G108100/Manes.05G139500/Manes.05G150100/Manes.12G098300/Manes.S058500	5	All	1 dpi
		GO:0052386	cell wall thickening	0.0390906	0.0323456	Manes.05G139500/Manes.05G150100/Manes.S058500	3	All	0 dpi
		GO:0052542	defense response by callose deposition	0.0390906	0.0323456	Manes.05G139500/Manes.05G150100/Manes.S058500	3	All	0 dpi
		GO:0052544	defense response by callose deposition in cell wall	0.0394323	0.0312598	Manes.05G139500/Manes.05G150100/Manes.S058500	3	All	1 dpi
		GO:0052482	defense response by cell wall thickening	0.0394323	0.0312598	Manes.05G139500/Manes.05G150100/Manes.S058500	3	All	1 dpi
		GO:0052543	callose deposition in cell wall	0.0426888	0.036559	Manes.05G139500/Manes.05G150100/Manes.S058500	3	All	7 dpi
		GO:0044038	cell wall macromolecule biosynthetic process	0.0434541	0.0192971	Manes.13G120000	1	ABA	0 dpi
		GO:0070592	cell wall polysaccharide biosynthetic process	0.0434541	0.0192971	Manes.13G120000	1	ABA	0 dpi
		GO:0009059	macromolecule biosynthetic process	0.0434541	0.0192971	Manes.09G146500/Manes.13G120000	2	ABA	0 dpi
		GO:0045492	xylan biosynthetic process	0.0434541	0.0192971	Manes.13G120000	1	ABA	0 dpi
		GO:0045491	xylan metabolic process	0.0434541	0.0192971	Manes.13G120000	1	ABA	0 dpi
		GO:0052543	callose deposition in cell wall	0.0439657	0.0348536	Manes.05G139500/Manes.05G150100/Manes.S058500	3	All	1 dpi
		GO:0010410	hemicellulose metabolic process	0.0442326	0.0196428	Manes.13G120000	1	ABA	0 dpi
		GO:0009834	plant-type secondary cell wall biogenesis	0.0442326	0.0196428	Manes.13G120000	1	ABA	0 dpi
		GO:0044036	cell wall macromolecule metabolic process	0.0448248	0.0103805	Manes.11G083300	1	ET/ABA	1 dpi
		GO:0010383	cell wall polysaccharide metabolic process	0.0448248	0.0103805	Manes.11G083300	1	ET/ABA	1 dpi
		GO:0034637	cellular carbohydrate biosynthetic process	0.0448248	0.0103805	Manes.11G083300	1	ET/ABA	1 dpi
		GO:0009664	plant-type cell wall organization	0.0448248	0.0103805	Manes.11G083300	1	ET/ABA	1 dpi
		GO:0000271	polysaccharide biosynthetic process	0.0448248	0.0103805	Manes.11G083300	1	ET/ABA	1 dpi
		GO:0044038	cell wall macromolecule biosynthetic process	0.0449972	0.0181275	Manes.11G083300	1	ET/ABA	0 dpi
		GO:0052325	cell wall pectin biosynthetic process	0.0449972	0.0181275	Manes.11G083300	1	ET/ABA	0 dpi
		GO:0052546	cell wall pectin metabolic process	0.0449972	0.0181275	Manes.11G083300	1	ET/ABA	0 dpi
		GO:0070592	cell wall polysaccharide biosynthetic process	0.0449972	0.0181275	Manes.11G083300	1	ET/ABA	0 dpi
		GO:0052386	cell wall thickening	0.0451537	0.0386699	Manes.05G139500/Manes.05G150100/Manes.S058500	3	All	7 dpi
		GO:0052542	defense response by callose deposition	0.0451537	0.0386699	Manes.05G139500/Manes.05G150100/Manes.S058500	3	All	7 dpi
		GO:0009832	plant-type cell wall biogenesis	0.045948	0.0106406	Manes.11G083300	1	ET/ABA	1 dpi
		GO:0042546	cell wall biogenesis	0.0462291	0.0107057	Manes.11G083300	1	ET/ABA	1 dpi
		GO:0071555	cell wall organization	0.0462291	0.0107057	Manes.11G083300	1	ET/ABA	1 dpi
		GO:0071669	plant-type cell wall organization or biogenesis	0.0462291	0.0107057	Manes.11G083300	1	ET/ABA	1 dpi
		GO:0052386	cell wall thickening	0.0475172	0.0376691	Manes.05G139500/Manes.05G150100/Manes.S058500	3	All	1 dpi
		GO:0052542	defense response by callose deposition	0.0475172	0.0376691	Manes.05G139500/Manes.05G150100/Manes.S058500	3	All	1 dpi
	glucosinolate metabolic process	GO:0019760	glucosinolate metabolic process	0.00234373	0.00193932	Manes.04G057300/Manes.05G139500/Manes.05G150100/Manes.10G085400/Manes.S058500	5	All	0 dpi
		GO:0019761	glucosinolate biosynthetic process	0.00563314	0.00466115	Manes.05G139500/Manes.05G150100/Manes.10G085400/Manes.S058500	4	All	0 dpi
		GO:0009759	indole glucosinolate biosynthetic process	0.00592629	0.00490371	Manes.05G139500/Manes.05G150100/Manes.S058500	3	All	0 dpi
		GO:0019761	glucosinolate biosynthetic process	0.00762709	0.00653189	Manes.05G139500/Manes.05G150100/Manes.10G085400/Manes.S058500	4	All	7 dpi
		GO:0019761	glucosinolate biosynthetic process	0.00773161	0.0061292	Manes.05G139500/Manes.05G150100/Manes.10G085400/Manes.S058500	4	All	1 dpi
		GO:0009759	indole glucosinolate biosynthetic process	0.00773161	0.0061292	Manes.05G139500/Manes.05G150100/Manes.S058500	3	All	1 dpi
		GO:0009759	indole glucosinolate biosynthetic process	0.00779754	0.00667787	Manes.05G139500/Manes.05G150100/Manes.S058500	3	All	7 dpi
		GO:0042343	indole glucosinolate metabolic process	0.00936333	0.00774769	Manes.05G139500/Manes.05G150100/Manes.S058500	3	All	0 dpi
		GO:0042343	indole glucosinolate metabolic process	0.0122112	0.0104578	Manes.05G139500/Manes.05G150100/Manes.S058500	3	All	7 dpi
		GO:0019760	glucosinolate metabolic process	0.0125248	0.0107263	Manes.05G139500/Manes.05G150100/Manes.10G085400/Manes.S058500	4	All	7 dpi
		GO:0042343	indole glucosinolate metabolic process	0.0128447	0.0101825	Manes.05G139500/Manes.05G150100/Manes.S058500	3	All	1 dpi
		GO:0019760	glucosinolate metabolic process	0.0134292	0.0106459	Manes.05G139500/Manes.05G150100/Manes.10G085400/Manes.S058500	4	All	1 dpi
		GO:0019760	glucosinolate metabolic process	0.0142166	0.0123827	Manes.04G057300/Manes.05G139500/Manes.05G150100/Manes.10G085400/Manes.S058500	5	All	22 dpi
		GO:0009759	indole glucosinolate biosynthetic process	0.0228412	0.0198949	Manes.05G139500/Manes.05G150100/Manes.S058500	3	All	22 dpi
		GO:0009759	indole glucosinolate biosynthetic process	0.0230838	0.0193272	Manes.05G139500/Manes.05G150100/Manes.S058500	3	All	14 dpi
		GO:0019761	glucosinolate biosynthetic process	0.0248794	0.0216701	Manes.05G139500/Manes.05G150100/Manes.10G085400/Manes.S058500	4	All	22 dpi
		GO:0042343	indole glucosinolate metabolic process	0.0318882	0.0277748	Manes.05G139500/Manes.05G150100/Manes.S058500	3	All	22 dpi
		GO:0042343	indole glucosinolate metabolic process	0.0348814	0.0292049	Manes.05G139500/Manes.05G150100/Manes.S058500	3	All	14 dpi
		GO:0019760	glucosinolate metabolic process	0.0393319	0.0329312	Manes.04G057300/Manes.05G139500/Manes.05G150100/Manes.S058500	4	All	14 dpi
	immune system process	GO:0002376	immune system process	0.00563314	0.00466115	Manes.01G064200/Manes.01G064300/Manes.03G202900/Manes.04G050900/Manes.05G139500/Manes.05G150100/Manes.10G085400/Manes.12G120100/Manes.S058500	9	All	0 dpi
		GO:0045087	innate immune response	0.0070748	0.00585405	Manes.01G064200/Manes.01G064300/Manes.03G202900/Manes.05G139500/Manes.05G150100/Manes.10G085400/Manes.12G120100/Manes.S058500	8	All	0 dpi
		GO:0006955	immune response	0.00711612	0.00588824	Manes.01G064200/Manes.01G064300/Manes.03G202900/Manes.05G139500/Manes.05G150100/Manes.10G085400/Manes.12G120100/Manes.S058500	8	All	0 dpi
		GO:0006955	immune response	0.00820362	0.0071454	Manes.01G064200/Manes.01G064300/Manes.03G202900/Manes.05G139500/Manes.05G150100/Manes.10G085400/Manes.12G120100/Manes.14G022300/Manes.18G054700/Manes.18G117800/Manes.S058500	11	All	22 dpi
		GO:0045087	innate immune response	0.00820362	0.0071454	Manes.01G064200/Manes.01G064300/Manes.03G202900/Manes.05G139500/Manes.05G150100/Manes.10G085400/Manes.12G120100/Manes.14G022300/Manes.18G054700/Manes.18G117800/Manes.S058500	11	All	22 dpi
		GO:0009817	defense response to fungus, incompatible interaction	0.0112876	0.0093399	Manes.01G064200/Manes.01G064300/Manes.03G202900/Manes.12G120100	4	All	0 dpi
		GO:0002376	immune system process	0.0116719	0.0101663	Manes.01G064200/Manes.01G064300/Manes.03G202900/Manes.05G139500/Manes.05G150100/Manes.10G085400/Manes.12G120100/Manes.14G022300/Manes.18G054700/Manes.18G117800/Manes.S058500	11	All	22 dpi
		GO:0009817	defense response to fungus, incompatible interaction	0.0137346	0.0114995	Manes.01G064200/Manes.01G064300/Manes.03G202900/Manes.12G120100/Manes.18G054700	5	All	14 dpi
		GO:0009817	defense response to fungus, incompatible interaction	0.0149067	0.0129838	Manes.01G064200/Manes.01G064300/Manes.03G202900/Manes.12G120100/Manes.18G054700	5	All	22 dpi
		GO:0002376	immune system process	0.025072	0.0198757	Manes.01G064200/Manes.01G064300/Manes.03G202900/Manes.04G050900/Manes.05G139500/Manes.05G150100/Manes.10G085400/Manes.S058500	8	All	1 dpi
		GO:0045087	innate immune response	0.0252385	0.0216144	Manes.01G064200/Manes.01G064300/Manes.03G202900/Manes.05G139500/Manes.05G150100/Manes.10G085400/Manes.S058500	7	All	7 dpi
		GO:0009814	defense response, incompatible interaction	0.0259252	0.022581	Manes.01G064200/Manes.01G064300/Manes.03G202900/Manes.10G085400/Manes.12G120100/Manes.14G022300/Manes.18G054700	7	All	22 dpi
		GO:0006955	immune response	0.0264439	0.0226467	Manes.01G064200/Manes.01G064300/Manes.03G202900/Manes.05G139500/Manes.05G150100/Manes.10G085400/Manes.S058500	7	All	7 dpi
		GO:0009682	induced systemic resistance	0.028112	0.0232613	Manes.05G139500/Manes.05G150100/Manes.S058500	3	All	0 dpi
		GO:0009682	induced systemic resistance	0.0314155	0.0269045	Manes.05G139500/Manes.05G150100/Manes.S058500	3	All	7 dpi
		GO:0009682	induced systemic resistance	0.0334218	0.026495	Manes.05G139500/Manes.05G150100/Manes.S058500	3	All	1 dpi
		GO:0045087	innate immune response	0.0344002	0.0272706	Manes.01G064200/Manes.01G064300/Manes.03G202900/Manes.05G139500/Manes.05G150100/Manes.10G085400/Manes.S058500	7	All	1 dpi
		GO:0006955	immune response	0.0351729	0.0278832	Manes.01G064200/Manes.01G064300/Manes.03G202900/Manes.05G139500/Manes.05G150100/Manes.10G085400/Manes.S058500	7	All	1 dpi
		GO:0050776	regulation of immune response	0.0365476	0.00952956	Manes.16G129400	1	ET	7 dpi
		GO:0002682	regulation of immune system process	0.0365476	0.00952956	Manes.16G129400	1	ET	7 dpi
		GO:0050832	defense response to fungus	0.0393319	0.0329312	Manes.01G064200/Manes.01G064300/Manes.03G202900/Manes.04G067800/Manes.04G067900/Manes.08G078600/Manes.12G120100/Manes.18G054700	8	All	14 dpi
		GO:0002376	immune system process	0.0393319	0.0329312	Manes.01G064200/Manes.01G064300/Manes.03G202900/Manes.04G050900/Manes.05G139500/Manes.05G150100/Manes.12G120100/Manes.18G054700/Manes.S058500	9	All	14 dpi
		GO:0050832	defense response to fungus	0.0404438	0.0352268	Manes.01G064200/Manes.01G064300/Manes.03G202900/Manes.04G067800/Manes.04G067900/Manes.08G078600/Manes.12G120100/Manes.18G054700	8	All	22 dpi
		GO:0045087	innate immune response	0.0416707	0.0348893	Manes.01G064200/Manes.01G064300/Manes.03G202900/Manes.05G139500/Manes.05G150100/Manes.12G120100/Manes.18G054700/Manes.S058500	8	All	14 dpi
		GO:0006955	immune response	0.0433663	0.036309	Manes.01G064200/Manes.01G064300/Manes.03G202900/Manes.05G139500/Manes.05G150100/Manes.12G120100/Manes.18G054700/Manes.S058500	8	All	14 dpi
		GO:0009814	defense response, incompatible interaction	0.0469367	0.0388378	Manes.01G064200/Manes.01G064300/Manes.03G202900/Manes.10G085400/Manes.12G120100	5	All	0 dpi
		GO:0042742	defense response to bacterium	0.0487202	0.0403136	Manes.01G064200/Manes.01G064300/Manes.04G050900/Manes.05G139500/Manes.05G150100/Manes.14G170000/Manes.S058500	7	All	0 dpi
	lipid metabolic process	GO:0006650	glycerophospholipid metabolic process	0.0281767	0.0241307	Manes.02G183800/Manes.16G050000/Manes.S096300	3	All	7 dpi
		GO:0006650	glycerophospholipid metabolic process	0.0294128	0.0233169	Manes.02G183800/Manes.16G050000/Manes.S096300	3	All	1 dpi
		GO:0046463	acylglycerol biosynthetic process	0.0325106	0.0127337	Manes.10G063200	1	SA/JA/ET	0 dpi
		GO:0006639	acylglycerol metabolic process	0.0325106	0.0127337	Manes.10G063200	1	SA/JA/ET	0 dpi
		GO:0046460	neutral lipid biosynthetic process	0.0325106	0.0127337	Manes.10G063200	1	SA/JA/ET	0 dpi
		GO:0006638	neutral lipid metabolic process	0.0325106	0.0127337	Manes.10G063200	1	SA/JA/ET	0 dpi
		GO:0019432	triglyceride biosynthetic process	0.0325106	0.0127337	Manes.10G063200	1	SA/JA/ET	0 dpi
		GO:0006641	triglyceride metabolic process	0.0325106	0.0127337	Manes.10G063200	1	SA/JA/ET	0 dpi
		GO:0045017	glycerolipid biosynthetic process	0.0354616	0.0138895	Manes.10G063200	1	SA/JA/ET	0 dpi
		GO:0046463	acylglycerol biosynthetic process	0.0389875	0.0171793	Manes.10G063200	1	SA/JA/ET	7 dpi
		GO:0006639	acylglycerol metabolic process	0.0389875	0.0171793	Manes.10G063200	1	SA/JA/ET	7 dpi
		GO:0046460	neutral lipid biosynthetic process	0.0389875	0.0171793	Manes.10G063200	1	SA/JA/ET	7 dpi
		GO:0006638	neutral lipid metabolic process	0.0389875	0.0171793	Manes.10G063200	1	SA/JA/ET	7 dpi
		GO:0019432	triglyceride biosynthetic process	0.0389875	0.0171793	Manes.10G063200	1	SA/JA/ET	7 dpi
		GO:0006641	triglyceride metabolic process	0.0389875	0.0171793	Manes.10G063200	1	SA/JA/ET	7 dpi
		GO:0046486	glycerolipid metabolic process	0.0396822	0.0155426	Manes.10G063200	1	SA/JA/ET	0 dpi
		GO:0045017	glycerolipid biosynthetic process	0.0425061	0.0187298	Manes.10G063200	1	SA/JA/ET	7 dpi
		GO:0046474	glycerophospholipid biosynthetic process	0.0462869	0.0383001	Manes.02G183800/Manes.16G050000	2	All	0 dpi
		GO:0046486	glycerolipid metabolic process	0.047523	0.0209404	Manes.10G063200	1	SA/JA/ET	7 dpi
	phenylpropanoid metabolic process	GO:0009809	lignin biosynthetic process	0.00190813	0.00157888	Manes.08G089800/Manes.08G155400/Manes.09G188600/Manes.10G025100/Manes.13G102200	5	All	0 dpi
		GO:0009808	lignin metabolic process	0.00234373	0.00193932	Manes.08G089800/Manes.08G155400/Manes.09G188600/Manes.10G025100/Manes.13G102200	5	All	0 dpi
		GO:0009809	lignin biosynthetic process	0.00280925	0.00222702	Manes.08G089800/Manes.08G155400/Manes.09G188600/Manes.10G025100/Manes.13G102200	5	All	1 dpi
		GO:0009808	lignin metabolic process	0.00378067	0.00299711	Manes.08G089800/Manes.08G155400/Manes.09G188600/Manes.10G025100/Manes.13G102200	5	All	1 dpi
		GO:0009699	phenylpropanoid biosynthetic process	0.0049484	0.00409455	Manes.08G089800/Manes.08G155400/Manes.09G188600/Manes.10G025100/Manes.13G102200	5	All	0 dpi
		GO:0009698	phenylpropanoid metabolic process	0.00711612	0.00588824	Manes.08G089800/Manes.08G155400/Manes.09G188600/Manes.10G025100/Manes.13G102200	5	All	0 dpi
		GO:0009699	phenylpropanoid biosynthetic process	0.00773161	0.0061292	Manes.08G089800/Manes.08G155400/Manes.09G188600/Manes.10G025100/Manes.13G102200	5	All	1 dpi
		GO:0009698	phenylpropanoid metabolic process	0.0115009	0.00911729	Manes.08G089800/Manes.08G155400/Manes.09G188600/Manes.10G025100/Manes.13G102200	5	All	1 dpi
		GO:0009699	phenylpropanoid biosynthetic process	0.0448248	0.0103805	Manes.11G083300	1	ET/ABA	1 dpi
		GO:0009698	phenylpropanoid metabolic process	0.0448248	0.0103805	Manes.11G083300	1	ET/ABA	1 dpi
	regulation of hormone levels	GO:0042445	hormone metabolic process	0.000707558	0.000585469	Manes.01G044500/Manes.01G044600/Manes.04G057300/Manes.05G139500/Manes.05G150100/Manes.14G170000/Manes.S058500	7	All	0 dpi
		GO:0009684	indoleacetic acid biosynthetic process	0.00190813	0.00157888	Manes.05G139500/Manes.05G150100/Manes.14G170000/Manes.S058500	4	All	0 dpi
		GO:0009683	indoleacetic acid metabolic process	0.00190813	0.00157888	Manes.05G139500/Manes.05G150100/Manes.14G170000/Manes.S058500	4	All	0 dpi
		GO:0009684	indoleacetic acid biosynthetic process	0.00280925	0.00222702	Manes.05G139500/Manes.05G150100/Manes.14G170000/Manes.S058500	4	All	1 dpi
		GO:0009683	indoleacetic acid metabolic process	0.00280925	0.00222702	Manes.05G139500/Manes.05G150100/Manes.14G170000/Manes.S058500	4	All	1 dpi
		GO:0042446	hormone biosynthetic process	0.00291853	0.00241494	Manes.04G057300/Manes.05G139500/Manes.05G150100/Manes.14G170000/Manes.S058500	5	All	0 dpi
		GO:0010817	regulation of hormone levels	0.00291853	0.00241494	Manes.01G044500/Manes.01G044600/Manes.04G057300/Manes.05G139500/Manes.05G150100/Manes.07G042000/Manes.14G170000/Manes.S058500	8	All	0 dpi
		GO:0009684	indoleacetic acid biosynthetic process	0.00331541	0.00283934	Manes.05G139500/Manes.05G150100/Manes.14G170000/Manes.S058500	4	All	7 dpi
		GO:0009683	indoleacetic acid metabolic process	0.00331541	0.00283934	Manes.05G139500/Manes.05G150100/Manes.14G170000/Manes.S058500	4	All	7 dpi
		GO:0042445	hormone metabolic process	0.00428085	0.00366615	Manes.01G044500/Manes.01G044600/Manes.05G139500/Manes.05G150100/Manes.14G170000/Manes.S058500	6	All	7 dpi
		GO:0042445	hormone metabolic process	0.00466892	0.00370126	Manes.01G044500/Manes.01G044600/Manes.05G139500/Manes.05G150100/Manes.14G170000/Manes.S058500	6	All	1 dpi
		GO:0034754	cellular hormone metabolic process	0.00711612	0.00588824	Manes.05G139500/Manes.05G150100/Manes.14G170000/Manes.S058500	4	All	0 dpi
		GO:0042445	hormone metabolic process	0.00724696	0.00606761	Manes.01G044500/Manes.01G044600/Manes.04G057300/Manes.05G139500/Manes.05G150100/Manes.14G170000/Manes.S058500	7	All	14 dpi
		GO:0009684	indoleacetic acid biosynthetic process	0.00871726	0.00729863	Manes.05G139500/Manes.05G150100/Manes.14G170000/Manes.S058500	4	All	14 dpi
		GO:0009683	indoleacetic acid metabolic process	0.00871726	0.00729863	Manes.05G139500/Manes.05G150100/Manes.14G170000/Manes.S058500	4	All	14 dpi
		GO:0010817	regulation of hormone levels	0.00871726	0.00729863	Manes.01G044500/Manes.01G044600/Manes.04G057300/Manes.05G139500/Manes.05G150100/Manes.07G042000/Manes.10G098000/Manes.14G170000/Manes.S058500	9	All	14 dpi
		GO:0034754	cellular hormone metabolic process	0.00996319	0.00853254	Manes.05G139500/Manes.05G150100/Manes.14G170000/Manes.S058500	4	All	7 dpi
		GO:0010817	regulation of hormone levels	0.00997825	0.00854543	Manes.01G044500/Manes.01G044600/Manes.05G139500/Manes.05G150100/Manes.07G042000/Manes.14G170000/Manes.S058500	7	All	7 dpi
		GO:0034754	cellular hormone metabolic process	0.0115009	0.00911729	Manes.05G139500/Manes.05G150100/Manes.14G170000/Manes.S058500	4	All	1 dpi
		GO:0010817	regulation of hormone levels	0.0129713	0.010283	Manes.01G044500/Manes.01G044600/Manes.05G139500/Manes.05G150100/Manes.07G042000/Manes.14G170000/Manes.S058500	7	All	1 dpi
		GO:0042446	hormone biosynthetic process	0.0137346	0.0114995	Manes.04G057300/Manes.05G139500/Manes.05G150100/Manes.14G170000/Manes.S058500	5	All	14 dpi
		GO:0042446	hormone biosynthetic process	0.0142508	0.0122045	Manes.05G139500/Manes.05G150100/Manes.14G170000/Manes.S058500	4	All	7 dpi
		GO:0042446	hormone biosynthetic process	0.0163472	0.0129592	Manes.05G139500/Manes.05G150100/Manes.14G170000/Manes.S058500	4	All	1 dpi
		GO:0042445	hormone metabolic process	0.0174664	0.0152133	Manes.01G044500/Manes.01G044600/Manes.04G057300/Manes.05G139500/Manes.05G150100/Manes.S058500	6	All	22 dpi
		GO:0010817	regulation of hormone levels	0.0209068	0.0182099	Manes.01G044500/Manes.01G044600/Manes.04G057300/Manes.05G139500/Manes.05G150100/Manes.07G042000/Manes.09G065700/Manes.S058500	8	All	22 dpi
		GO:0009684	indoleacetic acid biosynthetic process	0.0341711	0.0297632	Manes.05G139500/Manes.05G150100/Manes.S058500	3	All	22 dpi
		GO:0009683	indoleacetic acid metabolic process	0.0341711	0.0297632	Manes.05G139500/Manes.05G150100/Manes.S058500	3	All	22 dpi
		GO:0034754	cellular hormone metabolic process	0.0348814	0.0292049	Manes.05G139500/Manes.05G150100/Manes.14G170000/Manes.S058500	4	All	14 dpi
		GO:0042446	hormone biosynthetic process	0.0449544	0.0391556	Manes.04G057300/Manes.05G139500/Manes.05G150100/Manes.S058500	4	All	22 dpi
	response to biotic stimulus	GO:0009615	response to virus	0.0034092	0.00247979	Manes.04G037800/Manes.07G121200/Manes.08G135100/Manes.11G067600	4	SA/JA/ABA	1 dpi
		GO:0009617	response to bacterium	0.0070748	0.00585405	Manes.01G064200/Manes.01G064300/Manes.04G050900/Manes.04G115600/Manes.05G139500/Manes.05G150100/Manes.08G013600/Manes.13G102200/Manes.14G170000/Manes.S058500	10	All	0 dpi
		GO:0009617	response to bacterium	0.0129713	0.010283	Manes.01G064200/Manes.01G064300/Manes.04G050900/Manes.04G115600/Manes.05G139500/Manes.05G150100/Manes.08G013600/Manes.13G102200/Manes.14G170000/Manes.S058500	10	All	1 dpi
		GO:0009615	response to virus	0.0336411	0.024072	Manes.04G037800/Manes.08G135100/Manes.11G067600	3	SA/JA/ABA	14 dpi
		GO:0010200	response to chitin	0.0343878	NA	Manes.05G031700	1	ET	0 dpi
		GO:0009615	response to virus	0.0347751	0.0234752	Manes.01G238300/Manes.06G028600/Manes.11G071700	3	SA/JA	14 dpi
		GO:0009624	response to nematode	0.0448248	0.0103805	Manes.07G106700	1	ET/ABA	1 dpi
	response to hormone	GO:0009737	response to abscisic acid	0.00120263	0.00103446	Manes.01G168600/Manes.01G249900/Manes.03G019200/Manes.03G036900/Manes.05G012000/Manes.05G144100/Manes.05G174500/Manes.06G093900/Manes.06G121500/Manes.10G026400/Manes.17G057100	11	SA	22 dpi
		GO:0080167	response to karrikin	0.0134398	NA	Manes.07G027700	1	JA/ABA	0 dpi
		GO:0009737	response to abscisic acid	0.0145115	0.0133899	Manes.01G168600/Manes.02G101600/Manes.03G019200/Manes.03G036900/Manes.04G133700/Manes.05G026700/Manes.05G140400/Manes.06G093900/Manes.06G121500/Manes.10G026400/Manes.10G029300/Manes.14G156300/Manes.15G066800/Manes.15G066900/Manes.17G057100	15	SA	14 dpi
		GO:0009788	negative regulation of abscisic acid-activated signaling pathway	0.018051	0.0155268	Manes.01G168600/Manes.03G036900/Manes.10G026400	3	SA	22 dpi
		GO:0009753	response to jasmonic acid	0.0397016	0.0340007	Manes.06G175200/Manes.10G085400/Manes.11G049900/Manes.14G111300/Manes.16G111600/Manes.18G031800	6	All	7 dpi
		GO:0009788	negative regulation of abscisic acid-activated signaling pathway	0.0460988	0.0372481	Manes.02G128000/Manes.17G121500	2	SA/ET/ABA	22 dpi
		GO:0009788	negative regulation of abscisic acid-activated signaling pathway	0.0474906	0.0158505	Manes.02G128000	1	SA/ET/ABA	1 dpi
		GO:0009787	regulation of abscisic acid-activated signaling pathway	0.0474906	0.0158505	Manes.02G128000	1	SA/ET/ABA	1 dpi
	response to stimulus	GO:0009415	response to water	0.00249733	0.00214811	Manes.01G144600/Manes.01G168600/Manes.03G019200/Manes.03G090500/Manes.05G012000/Manes.06G036700/Manes.06G121500/Manes.10G026400	8	SA	22 dpi
		GO:0009414	response to water deprivation	0.00249733	0.00214811	Manes.01G144600/Manes.01G168600/Manes.03G019200/Manes.03G090500/Manes.05G012000/Manes.06G036700/Manes.06G121500/Manes.10G026400	8	SA	22 dpi
		GO:0009408	response to heat	0.00310926	0.00267447	Manes.02G172600/Manes.03G019200/Manes.03G036900/Manes.04G113600/Manes.05G012000/Manes.08G170300/Manes.11G014800	7	SA	22 dpi
		GO:0009641	shade avoidance	0.0143884	0.0119057	Manes.05G139500/Manes.05G150100/Manes.S058500	3	All	0 dpi
		GO:0048585	negative regulation of response to stimulus	0.0145115	0.0133899	Manes.01G168600/Manes.03G036900/Manes.04G133700/Manes.10G017900/Manes.10G026400/Manes.12G044000/Manes.15G066800/Manes.15G066900	8	SA	14 dpi
		GO:0009415	response to water	0.0145115	0.0133899	Manes.01G168600/Manes.03G019200/Manes.03G090500/Manes.05G140400/Manes.06G036700/Manes.06G121500/Manes.09G041900/Manes.10G026400/Manes.14G156300/Manes.15G066800/Manes.15G066900	11	SA	14 dpi
		GO:0009414	response to water deprivation	0.0145115	0.0133899	Manes.01G168600/Manes.03G019200/Manes.03G090500/Manes.05G140400/Manes.06G036700/Manes.06G121500/Manes.09G041900/Manes.10G026400/Manes.14G156300/Manes.15G066800/Manes.15G066900	11	SA	14 dpi
		GO:0009641	shade avoidance	0.0170591	0.0146095	Manes.05G139500/Manes.05G150100/Manes.S058500	3	All	7 dpi
		GO:1901420	negative regulation of response to alcohol	0.018051	0.0155268	Manes.01G168600/Manes.03G036900/Manes.10G026400	3	SA	22 dpi
		GO:0009641	shade avoidance	0.0180667	0.0143223	Manes.05G139500/Manes.05G150100/Manes.S058500	3	All	1 dpi
		GO:0009958	positive gravitropism	0.0207427	0.0164437	Manes.09G085300/Manes.14G170000/Manes.S096300	3	All	1 dpi
		GO:0046688	response to copper ion	0.0243063	0.0116298	Manes.07G135400	1	JA/ET/ABA	1 dpi
		GO:0010037	response to carbon dioxide	0.0245031	0.00859756	Manes.12G028400	1	SA/ET/ABA	7 dpi
		GO:0045471	response to ethanol	0.0248678	0.0109395	Manes.14G149800	1	ABA	1 dpi
		GO:0046688	response to copper ion	0.029391	0.0129293	Manes.14G149800	1	ABA	1 dpi
		GO:0071359	cellular response to dsRNA	0.0303561	0.00791517	Manes.16G129400	1	ET	7 dpi
		GO:0043331	response to dsRNA	0.0303561	0.00791517	Manes.16G129400	1	ET	7 dpi
		GO:0080027	response to herbivore	0.0304368	0.0181621	Manes.06G175600/Manes.08G135100	2	SA/JA/ABA	7 dpi
		GO:0046685	response to arsenic-containing substance	0.0326689	0.0143712	Manes.14G149800	1	ABA	1 dpi
		GO:1901698	response to nitrogen compound	0.0339082	0.0252201	Manes.01G238300/Manes.09G078300/Manes.11G071700/Manes.15G180600	4	SA/JA	7 dpi
		GO:0009741	response to brassinosteroid	0.0343878	NA	Manes.05G031700	1	ET	0 dpi
		GO:0010243	response to organonitrogen compound	0.0343878	NA	Manes.05G031700	1	ET	0 dpi
		GO:0009611	response to wounding	0.034808	0.0103344	Manes.09G057100/Manes.10G149000	2	JA	22 dpi
		GO:1901699	cellular response to nitrogen compound	0.0365476	0.00952956	Manes.16G129400	1	ET	7 dpi
		GO:0009612	response to mechanical stimulus	0.0391404	0.02847	Manes.14G146100/Manes.S055900	2	SA/JA/ABA	1 dpi
		GO:0034285	response to disaccharide	0.0396822	0.0155426	Manes.10G063200	1	SA/JA/ET	0 dpi
		GO:0009744	response to sucrose	0.0396822	0.0155426	Manes.10G063200	1	SA/JA/ET	0 dpi
		GO:1901698	response to nitrogen compound	0.0419413	NA	Manes.05G031700	1	ET	0 dpi
		GO:0009641	shade avoidance	0.0439973	0.0368373	Manes.05G139500/Manes.05G150100/Manes.S058500	3	All	14 dpi
		GO:0009641	shade avoidance	0.0449544	0.0391556	Manes.05G139500/Manes.05G150100/Manes.S058500	3	All	22 dpi
		GO:0014070	response to organic cyclic compound	0.0453214	NA	Manes.05G031700	1	ET	0 dpi
		GO:0046685	response to arsenic-containing substance	0.0457187	0.0294097	Manes.14G149800	1	ABA	22 dpi
		GO:0046688	response to copper ion	0.0457187	0.0294097	Manes.14G149800	1	ABA	22 dpi
		GO:0045471	response to ethanol	0.0457187	0.0294097	Manes.14G149800	1	ABA	22 dpi
		GO:1901420	negative regulation of response to alcohol	0.0460988	0.0372481	Manes.02G128000/Manes.17G121500	2	SA/ET/ABA	22 dpi
		GO:0071407	cellular response to organic cyclic compound	0.0469216	0.0122345	Manes.16G129400	1	ET	7 dpi
		GO:1901420	negative regulation of response to alcohol	0.0474906	0.0158505	Manes.02G128000	1	SA/ET/ABA	1 dpi
		GO:1901419	regulation of response to alcohol	0.0474906	0.0158505	Manes.02G128000	1	SA/ET/ABA	1 dpi
		GO:0034285	response to disaccharide	0.047523	0.0209404	Manes.10G063200	1	SA/JA/ET	7 dpi
		GO:0009744	response to sucrose	0.047523	0.0209404	Manes.10G063200	1	SA/JA/ET	7 dpi
		GO:0010037	response to carbon dioxide	0.0490463	0.0215115	Manes.12G028400	1	SA/ET/ABA	0 dpi
		GO:0009639	response to red or far red light	0.0493502	0.0455359	Manes.01G175600/Manes.09G100600/Manes.10G017900/Manes.11G050500/Manes.12G044000/Manes.15G098200/Manes.17G066800/Manes.17G066900	8	SA	14 dpi
	secondary metabolic process	GO:0044550	secondary metabolite biosynthetic process	0.00014691	0.00012156	Manes.05G139500/Manes.05G150100/Manes.08G089800/Manes.08G155400/Manes.09G188600/Manes.10G025100/Manes.10G085400/Manes.13G102200/Manes.S058500	9	All	0 dpi
		GO:0019748	secondary metabolic process	0.000197011	0.000163017	Manes.04G057300/Manes.05G139500/Manes.05G150100/Manes.08G089800/Manes.08G155400/Manes.09G188600/Manes.10G025100/Manes.10G085400/Manes.13G102200/Manes.S058500	10	All	0 dpi
		GO:0044550	secondary metabolite biosynthetic process	0.00035798	0.000283787	Manes.05G139500/Manes.05G150100/Manes.08G089800/Manes.08G155400/Manes.09G188600/Manes.10G025100/Manes.10G085400/Manes.13G102200/Manes.S058500	9	All	1 dpi
		GO:0019748	secondary metabolic process	0.00228198	0.00180903	Manes.05G139500/Manes.05G150100/Manes.08G089800/Manes.08G155400/Manes.09G188600/Manes.10G025100/Manes.10G085400/Manes.13G102200/Manes.S058500	9	All	1 dpi
		GO:0019757	glycosinolate metabolic process	0.00234373	0.00193932	Manes.04G057300/Manes.05G139500/Manes.05G150100/Manes.10G085400/Manes.S058500	5	All	0 dpi
		GO:0044550	secondary metabolite biosynthetic process	0.00331541	0.00283934	Manes.05G139500/Manes.05G150100/Manes.08G155400/Manes.09G188600/Manes.10G025100/Manes.10G085400/Manes.S058500	7	All	7 dpi
		GO:0019758	glycosinolate biosynthetic process	0.00563314	0.00466115	Manes.05G139500/Manes.05G150100/Manes.10G085400/Manes.S058500	4	All	0 dpi
		GO:0019758	glycosinolate biosynthetic process	0.00762709	0.00653189	Manes.05G139500/Manes.05G150100/Manes.10G085400/Manes.S058500	4	All	7 dpi
		GO:0019758	glycosinolate biosynthetic process	0.00773161	0.0061292	Manes.05G139500/Manes.05G150100/Manes.10G085400/Manes.S058500	4	All	1 dpi
		GO:0019748	secondary metabolic process	0.00953972	0.00816988	Manes.05G139500/Manes.05G150100/Manes.08G155400/Manes.09G188600/Manes.10G025100/Manes.10G085400/Manes.S058500	7	All	7 dpi
		GO:0019748	secondary metabolic process	0.0116719	0.0101663	Manes.02G125900/Manes.04G057300/Manes.05G139500/Manes.05G150100/Manes.08G155400/Manes.09G188600/Manes.10G085400/Manes.13G102200/Manes.S058500	9	All	22 dpi
		GO:0019757	glycosinolate metabolic process	0.0125248	0.0107263	Manes.05G139500/Manes.05G150100/Manes.10G085400/Manes.S058500	4	All	7 dpi
		GO:0019757	glycosinolate metabolic process	0.0134292	0.0106459	Manes.05G139500/Manes.05G150100/Manes.10G085400/Manes.S058500	4	All	1 dpi
		GO:0019757	glycosinolate metabolic process	0.0142166	0.0123827	Manes.04G057300/Manes.05G139500/Manes.05G150100/Manes.10G085400/Manes.S058500	5	All	22 dpi
		GO:0044550	secondary metabolite biosynthetic process	0.0149067	0.0129838	Manes.05G139500/Manes.05G150100/Manes.08G155400/Manes.09G188600/Manes.10G085400/Manes.13G102200/Manes.S058500	7	All	22 dpi
		GO:0019748	secondary metabolic process	0.0193594	0.0162089	Manes.02G125900/Manes.04G057300/Manes.05G139500/Manes.05G150100/Manes.08G155400/Manes.09G188600/Manes.10G025100/Manes.S058500	8	All	14 dpi
		GO:0019758	glycosinolate biosynthetic process	0.0248794	0.0216701	Manes.05G139500/Manes.05G150100/Manes.10G085400/Manes.S058500	4	All	22 dpi
		GO:0044550	secondary metabolite biosynthetic process	0.0348814	0.0292049	Manes.05G139500/Manes.05G150100/Manes.08G155400/Manes.09G188600/Manes.10G025100/Manes.S058500	6	All	14 dpi
		GO:0019757	glycosinolate metabolic process	0.0393319	0.0329312	Manes.04G057300/Manes.05G139500/Manes.05G150100/Manes.S058500	4	All	14 dpi
		GO:0044550	secondary metabolite biosynthetic process	0.0462291	0.0107057	Manes.11G083300	1	ET/ABA	1 dpi
Upregulated in COL2246 vs ECU72 during infestation	cell death	GO:0060548	negative regulation of cell death	0.00274964	0.00255902	Manes.01G018900/Manes.01G019000/Manes.05G121900/Manes.07G073900/Manes.12G055200/Manes.13G056500	6	WF	22 dpi
		GO:0060548	negative regulation of cell death	0.00886097	0.00802168	Manes.01G018900/Manes.01G019000/Manes.05G121900/Manes.07G073900/Manes.12G055200/Manes.13G056500	6	WF	14 dpi
		GO:0010941	regulation of cell death	0.0215155	0.0200239	Manes.01G018900/Manes.01G019000/Manes.05G121900/Manes.07G073900/Manes.12G055200/Manes.13G056500	6	WF	22 dpi
		GO:0034050	host programmed cell death induced by symbiont	0.0441045	0.016985	Manes.10G023300	1	SA/ABA	1 dpi
		GO:0009626	plant-type hypersensitive response	0.0441045	0.016985	Manes.10G023300	1	SA/ABA	1 dpi
		GO:0010941	regulation of cell death	0.0499871	0.0452524	Manes.01G018900/Manes.01G019000/Manes.05G121900/Manes.07G073900/Manes.12G055200/Manes.13G056500	6	WF	14 dpi
	cell wall organization or biogenesis	GO:0000272	polysaccharide catabolic process	0.0116429	0.0111856	Manes.10G053500/Manes.13G026800/Manes.15G171200/Manes.17G116600/Manes.18G063500	5	SA	14 dpi
	immune system process	GO:0009620	response to fungus	8.27596e-05	7.61088e-05	Manes.01G041000/Manes.01G112000/Manes.02G016700/Manes.04G126000/Manes.04G126600/Manes.04G128000/Manes.07G057000/Manes.09G085400/Manes.11G039800/Manes.11G041400/Manes.11G042500/Manes.11G043200/Manes.16G091800/Manes.S014300/Manes.S014800/Manes.S015300	16	All	14 dpi
		GO:0009620	response to fungus	0.000664397	0.000655713	Manes.01G041000/Manes.01G112000/Manes.02G016700/Manes.04G126000/Manes.04G128000/Manes.07G057000/Manes.09G085400/Manes.11G039800/Manes.11G041400/Manes.11G042500/Manes.11G043200/Manes.16G091800/Manes.S014300/Manes.S014800/Manes.S015300	15	All	22 dpi
		GO:0009620	response to fungus	0.00613204	0.00574213	Manes.01G041000/Manes.01G112000/Manes.04G126000/Manes.04G126600/Manes.07G057000/Manes.09G085400/Manes.11G039800/Manes.11G041400/Manes.11G043200/Manes.16G091800/Manes.S014300/Manes.S014800/Manes.S015300	13	All	1 dpi
		GO:0031348	negative regulation of defense response	0.00821117	0.00764192	Manes.01G018900/Manes.01G019000/Manes.05G121900/Manes.07G073900/Manes.12G055200/Manes.13G056500	6	WF	22 dpi
		GO:0031347	regulation of defense response	0.0104663	0.00947495	Manes.01G018900/Manes.01G019000/Manes.01G047200/Manes.03G147100/Manes.05G002100/Manes.05G121900/Manes.07G073900/Manes.11G066500/Manes.11G125400/Manes.12G055200/Manes.13G056500/Manes.15G104300	12	WF	14 dpi
		GO:0050832	defense response to fungus	0.0112417	0.0084524	Manes.09G085500/Manes.S014700	2	SA/ET	1 dpi
		GO:0009620	response to fungus	0.0112417	0.0084524	Manes.09G085500/Manes.S014700	2	SA/ET	1 dpi
		GO:0031348	negative regulation of defense response	0.015054	0.0136281	Manes.01G018900/Manes.01G019000/Manes.05G121900/Manes.07G073900/Manes.12G055200/Manes.13G056500	6	WF	14 dpi
		GO:0002252	immune effector process	0.0213309	0.0198491	Manes.01G238400/Manes.03G175900/Manes.07G142400/Manes.10G002200/Manes.14G089100	5	SA	22 dpi
		GO:0002253	activation of immune response	0.0235216	0.00280297	Manes.04G149900	1	JA/ABA	14 dpi
		GO:0002218	activation of innate immune response	0.0235216	0.00280297	Manes.04G149900	1	JA/ABA	14 dpi
		GO:0009817	defense response to fungus, incompatible interaction	0.0235216	0.00280297	Manes.04G149900	1	JA/ABA	14 dpi
		GO:0002252	immune effector process	0.0235216	0.00280297	Manes.04G149900	1	JA/ABA	14 dpi
		GO:0009682	induced systemic resistance	0.0235216	0.00280297	Manes.04G149900	1	JA/ABA	14 dpi
		GO:0031349	positive regulation of defense response	0.0235216	0.00280297	Manes.04G149900	1	JA/ABA	14 dpi
		GO:0050778	positive regulation of immune response	0.0235216	0.00280297	Manes.04G149900	1	JA/ABA	14 dpi
		GO:0002684	positive regulation of immune system process	0.0235216	0.00280297	Manes.04G149900	1	JA/ABA	14 dpi
		GO:0045089	positive regulation of innate immune response	0.0235216	0.00280297	Manes.04G149900	1	JA/ABA	14 dpi
		GO:0050776	regulation of immune response	0.0235216	0.00280297	Manes.04G149900	1	JA/ABA	14 dpi
		GO:0045088	regulation of innate immune response	0.0235216	0.00280297	Manes.04G149900	1	JA/ABA	14 dpi
		GO:0009627	systemic acquired resistance	0.0235216	0.00280297	Manes.04G149900	1	JA/ABA	14 dpi
		GO:0002682	regulation of immune system process	0.0240402	0.00286477	Manes.04G149900	1	JA/ABA	14 dpi
		GO:0050832	defense response to fungus	0.0295445	0.0272121	Manes.01G040900/Manes.02G170600/Manes.10G051300/Manes.11G029800/Manes.S048600	5	WF	1 dpi
		GO:0009620	response to fungus	0.0296686	0.0278826	Manes.01G112000/Manes.04G065700/Manes.04G126000/Manes.07G057000/Manes.11G039800/Manes.11G041400/Manes.11G042500/Manes.16G091800/Manes.S014300/Manes.S014800	10	All	7 dpi
		GO:0009814	defense response, incompatible interaction	0.0299042	0.0278268	Manes.01G238400/Manes.03G123200/Manes.06G099600/Manes.07G142400/Manes.10G002200/Manes.10G112700	6	SA	22 dpi
		GO:0002376	immune system process	0.0299042	0.0278268	Manes.01G238400/Manes.03G123200/Manes.03G175900/Manes.06G099600/Manes.07G142400/Manes.10G002200/Manes.10G112700/Manes.14G089100	8	SA	22 dpi
		GO:0006955	immune response	0.0351288	0.0326886	Manes.01G238400/Manes.03G123200/Manes.03G175900/Manes.06G099600/Manes.07G142400/Manes.10G002200/Manes.10G112700	7	SA	22 dpi
		GO:0045087	innate immune response	0.0351288	0.0326886	Manes.01G238400/Manes.03G123200/Manes.03G175900/Manes.06G099600/Manes.07G142400/Manes.10G002200/Manes.10G112700	7	SA	22 dpi
		GO:0009814	defense response, incompatible interaction	0.0366054	0.00436211	Manes.04G149900	1	JA/ABA	14 dpi
		GO:0031347	regulation of defense response	0.0366054	0.00436211	Manes.04G149900	1	JA/ABA	14 dpi
		GO:0050832	defense response to fungus	0.0467673	0.00557307	Manes.04G149900	1	JA/ABA	14 dpi
		GO:0006955	immune response	0.0467673	0.00557307	Manes.04G149900	1	JA/ABA	14 dpi
		GO:0045087	innate immune response	0.0467673	0.00557307	Manes.04G149900	1	JA/ABA	14 dpi
		GO:0050832	defense response to fungus	0.0498484	0.0357418	Manes.09G085500/Manes.12G096000/Manes.S014700	3	SA/ET	22 dpi
	lipid metabolic process	GO:0051762	sesquiterpene biosynthetic process	0.000361197	0.000298734	Manes.02G086100/Manes.02G086300/Manes.18G101900	3	WF	7 dpi
		GO:0051761	sesquiterpene metabolic process	0.000361197	0.000298734	Manes.02G086100/Manes.02G086300/Manes.18G101900	3	WF	7 dpi
		GO:0046246	terpene biosynthetic process	0.00184716	0.00152772	Manes.02G086100/Manes.02G086300/Manes.18G101900	3	WF	7 dpi
		GO:0051762	sesquiterpene biosynthetic process	0.00186912	0.00172155	Manes.02G086100/Manes.02G086300/Manes.18G101900	3	WF	1 dpi
		GO:0051761	sesquiterpene metabolic process	0.00186912	0.00172155	Manes.02G086100/Manes.02G086300/Manes.18G101900	3	WF	1 dpi
		GO:0016106	sesquiterpenoid biosynthetic process	0.00188363	0.00155789	Manes.02G086100/Manes.02G086300/Manes.18G101900	3	WF	7 dpi
		GO:0042214	terpene metabolic process	0.00229961	0.00190194	Manes.02G086100/Manes.02G086300/Manes.18G101900	3	WF	7 dpi
		GO:0006714	sesquiterpenoid metabolic process	0.00293403	0.00242664	Manes.02G086100/Manes.02G086300/Manes.18G101900	3	WF	7 dpi
		GO:0008610	lipid biosynthetic process	0.00385751	0.00319042	Manes.02G086100/Manes.02G086300/Manes.05G171400/Manes.17G043900/Manes.18G101900	5	WF	7 dpi
		GO:0046246	terpene biosynthetic process	0.00941144	0.00866843	Manes.02G086100/Manes.02G086300/Manes.18G101900	3	WF	1 dpi
		GO:0016106	sesquiterpenoid biosynthetic process	0.00957382	0.00881799	Manes.02G086100/Manes.02G086300/Manes.18G101900	3	WF	1 dpi
		GO:0042214	terpene metabolic process	0.0116501	0.0107304	Manes.02G086100/Manes.02G086300/Manes.18G101900	3	WF	1 dpi
		GO:0016114	terpenoid biosynthetic process	0.0136312	0.0112739	Manes.02G086100/Manes.02G086300/Manes.18G101900	3	WF	7 dpi
		GO:0006714	sesquiterpenoid metabolic process	0.0148038	0.0136351	Manes.02G086100/Manes.02G086300/Manes.18G101900	3	WF	1 dpi
		GO:0044255	cellular lipid metabolic process	0.0224078	0.0185327	Manes.02G086100/Manes.02G086300/Manes.05G171400/Manes.17G043900/Manes.18G101900	5	WF	7 dpi
		GO:0008299	isoprenoid biosynthetic process	0.0224078	0.0185327	Manes.02G086100/Manes.02G086300/Manes.18G101900	3	WF	7 dpi
		GO:0044255	cellular lipid metabolic process	0.0238249	0.0221732	Manes.02G086100/Manes.02G086300/Manes.04G102300/Manes.04G139700/Manes.06G021700/Manes.07G100100/Manes.09G084500/Manes.09G099600/Manes.09G147500/Manes.16G000900/Manes.17G043900/Manes.17G124300/Manes.18G101900/Manes.18G120300/Manes.18G120400	15	WF	22 dpi
		GO:0006629	lipid metabolic process	0.0261368	0.0243249	Manes.02G086100/Manes.02G086300/Manes.04G102300/Manes.04G139700/Manes.06G021700/Manes.07G100100/Manes.09G084500/Manes.09G099600/Manes.09G147500/Manes.12G130500/Manes.16G000900/Manes.17G043900/Manes.17G124300/Manes.18G101900/Manes.18G120300/Manes.18G120400	16	WF	22 dpi
		GO:0006721	terpenoid metabolic process	0.0306157	0.0253213	Manes.02G086100/Manes.02G086300/Manes.18G101900	3	WF	7 dpi
		GO:0006629	lipid metabolic process	0.0331649	0.0274296	Manes.02G086100/Manes.02G086300/Manes.05G171400/Manes.17G043900/Manes.18G101900	5	WF	7 dpi
		GO:0044255	cellular lipid metabolic process	0.0433271	0.0392232	Manes.02G086100/Manes.02G086300/Manes.04G102300/Manes.05G171400/Manes.07G093600/Manes.07G100100/Manes.09G099600/Manes.09G147500/Manes.11G066500/Manes.14G146200/Manes.14G166900/Manes.15G179900/Manes.16G000900/Manes.16G100000/Manes.17G099900/Manes.18G101900/Manes.18G120300/Manes.18G120400	18	WF	14 dpi
		GO:0006720	isoprenoid metabolic process	0.0443249	0.0366597	Manes.02G086100/Manes.02G086300/Manes.18G101900	3	WF	7 dpi
		GO:0008299	isoprenoid biosynthetic process	0.048485	0.0438926	Manes.02G086100/Manes.02G086300/Manes.07G100100/Manes.14G146200/Manes.14G166900/Manes.16G000900/Manes.17G099900/Manes.18G101900	8	WF	14 dpi
		GO:0016114	terpenoid biosynthetic process	0.0498324	0.0463777	Manes.02G086100/Manes.02G086300/Manes.07G100100/Manes.09G084500/Manes.16G000900/Manes.18G101900	6	WF	22 dpi
	regulation of hormone levels	GO:0040008	regulation of growth	0.043263	0.0122886	Manes.03G025500	1	SA/ABA	7 dpi
	response to biotic stimulus	GO:0009624	response to nematode	0.00613999	NA	Manes.10G005900	1	JA/ABA	22 dpi
		GO:0009861	jasmonic acid and ethylene-dependent systemic resistance	0.0235216	0.00280297	Manes.04G149900	1	JA/ABA	14 dpi
		GO:0009624	response to nematode	0.0259545	0.00309289	Manes.10G005900	1	JA/ABA	14 dpi
		GO:0051607	defense response to virus	0.0441045	0.016985	Manes.10G023300	1	SA/ABA	1 dpi
		GO:0009617	response to bacterium	0.0499871	0.0452524	Manes.01G018900/Manes.01G019000/Manes.01G043500/Manes.01G047200/Manes.05G121900/Manes.05G169600/Manes.07G073900/Manes.11G053000/Manes.11G066500/Manes.11G069600/Manes.11G125400/Manes.12G055200/Manes.13G056500/Manes.15G104300/Manes.15G179900/Manes.16G045200/Manes.S058900	17	WF	14 dpi
	response to hormone	GO:0009751	response to salicylic acid	0.0161754	0.0146433	Manes.01G047200/Manes.02G170200/Manes.02G170500/Manes.02G170600/Manes.04G105800/Manes.07G125100/Manes.11G063500/Manes.11G066500/Manes.11G069600/Manes.15G179900/Manes.18G120300/Manes.18G120400	12	WF	14 dpi
		GO:0009751	response to salicylic acid	0.0212226	0.0197513	Manes.02G047900/Manes.02G170200/Manes.04G105800/Manes.07G125100/Manes.08G133100/Manes.09G145900/Manes.11G063500/Manes.17G124300/Manes.18G120300/Manes.18G120400	10	WF	22 dpi
		GO:0071369	cellular response to ethylene stimulus	0.0235216	0.00280297	Manes.04G149900	1	JA/ABA	14 dpi
		GO:0009873	ethylene-activated signaling pathway	0.0235216	0.00280297	Manes.04G149900	1	JA/ABA	14 dpi
		GO:0010928	regulation of auxin mediated signaling pathway	0.0235216	0.00280297	Manes.04G149900	1	JA/ABA	14 dpi
		GO:0009862	systemic acquired resistance, salicylic acid mediated signaling pathway	0.0299042	0.0278268	Manes.06G099600/Manes.07G142400/Manes.10G002200	3	SA	22 dpi
		GO:0009723	response to ethylene	0.0366054	0.00436211	Manes.04G149900	1	JA/ABA	14 dpi
		GO:0009751	response to salicylic acid	0.038188	0.0045507	Manes.04G149900	1	JA/ABA	14 dpi
		GO:0009753	response to jasmonic acid	0.0428731	0.00510901	Manes.04G149900	1	JA/ABA	14 dpi
	response to stimulus	GO:0080027	response to herbivore	0.00156125	0.00129126	Manes.02G086100/Manes.02G086300/Manes.18G101900	3	WF	7 dpi
		GO:0080027	response to herbivore	0.00798724	0.00735667	Manes.02G086100/Manes.02G086300/Manes.18G101900	3	WF	1 dpi
		GO:0009611	response to wounding	0.00815313	0.00763471	Manes.04G126000/Manes.04G126600/Manes.07G057000/Manes.07G090900/Manes.09G160100/Manes.10G084700/Manes.10G112400/Manes.11G039800/Manes.11G041400/Manes.11G043200	10	All	1 dpi
		GO:0080134	regulation of response to stress	0.0175141	0.0158552	Manes.01G018900/Manes.01G019000/Manes.01G047200/Manes.03G147100/Manes.05G002100/Manes.05G121900/Manes.07G073900/Manes.11G066500/Manes.11G125400/Manes.12G055200/Manes.13G056500/Manes.15G104300	12	WF	14 dpi
		GO:0000160	phosphorelay signal transduction system	0.0235216	0.00280297	Manes.04G149900	1	JA/ABA	14 dpi
		GO:0042542	response to hydrogen peroxide	0.0287426	0.0226462	Manes.02G011500/Manes.02G124800/Manes.10G020100	3	SA	0 dpi
		GO:0080027	response to herbivore	0.0304065	0.0275044	Manes.02G086300/Manes.12G078500/Manes.18G101900	3	WF	0 dpi
		GO:0048584	positive regulation of response to stimulus	0.0310333	0.00369811	Manes.04G149900	1	JA/ABA	14 dpi
		GO:0010167	response to nitrate	0.0334601	0.0128858	Manes.01G053000	1	SA/ABA	1 dpi
		GO:0048585	negative regulation of response to stimulus	0.0365232	0.00435231	Manes.04G149900	1	JA/ABA	14 dpi
		GO:0080134	regulation of response to stress	0.038188	0.0045507	Manes.04G149900	1	JA/ABA	14 dpi
		GO:0046686	response to cadmium ion	0.0394952	0.0357543	Manes.01G174100/Manes.01G210600/Manes.03G015600/Manes.03G158200/Manes.04G040600/Manes.05G002000/Manes.05G171400/Manes.05G208200/Manes.07G090800/Manes.08G144100/Manes.09G021800/Manes.09G098800/Manes.09G149200/Manes.12G027700/Manes.17G107200/Manes.18G012200/Manes.18G100500/Manes.18G120300/Manes.18G120400	19	WF	14 dpi
		GO:0009648	photoperiodism	0.041635	0.00240144	Manes.08G047200	1	ET/ABA	0 dpi
		GO:0048573	photoperiodism, flowering	0.041635	0.00240144	Manes.08G047200	1	ET/ABA	0 dpi
		GO:0009611	response to wounding	0.0459481	0.00547544	Manes.04G149900	1	JA/ABA	14 dpi
	secondary metabolic process	GO:1900376	regulation of secondary metabolite biosynthetic process	0.0163415	0.00114677	Manes.12G113800	1	SA/ABA	0 dpi
		GO:0043455	regulation of secondary metabolic process	0.0174908	0.00122743	Manes.12G113800	1	SA/ABA	0 dpi
		GO:0043455	regulation of secondary metabolic process	0.0268129	0.00761604	Manes.12G113800	1	SA/ABA	7 dpi
		GO:1900376	regulation of secondary metabolite biosynthetic process	0.0268129	0.00761604	Manes.12G113800	1	SA/ABA	7 dpi
		GO:1900376	regulation of secondary metabolite biosynthetic process	0.0299118	0.0115193	Manes.12G113800	1	SA/ABA	1 dpi
		GO:0043455	regulation of secondary metabolic process	0.0342066	0.0131733	Manes.12G113800	1	SA/ABA	1 dpi

## Sheet: Table S43
Table S43. Enriched GO terms (biological process) in ECU72 versus COL2246 and in COL2246 vs ECU72 during whitefly infestation and hormone treatment displayed in Additional file 27: Figure S16.
Comparison	Category	GO Term ID	GO Term Description	Adjusted p-value	q-value	Associated Cassava Gene(s)	Number of Genes Associated with GO Term	Treatment	Time
Upregulated in ECU72 vs COL2246 during infestation	biological process	GO:0015979	photosynthesis	6.56457e-07	3.43053e-07	Manes.01G006400/Manes.03G116700/Manes.05G125200/Manes.07G104600/Manes.13G132700	5	SA/ET	14 dpi
		GO:0070589	cellular component macromolecule biosynthetic process	5.47931e-06	2.41038e-06	Manes.12G107200/Manes.12G153100/Manes.13G120000	3	ABA	1 dpi
		GO:0044085	cellular component biogenesis	0.00023991	0.000105538	Manes.12G107200/Manes.12G153100/Manes.13G038000/Manes.13G120000	4	ABA	1 dpi
		GO:0015979	photosynthesis	0.000397096	0.000290102	Manes.04G065300/Manes.15G102500/Manes.17G116900/Manes.S080400	4	ET/ABA	14 dpi
		GO:0019684	photosynthesis, light reaction	0.000397096	0.000290102	Manes.04G065300/Manes.15G102500/Manes.17G116900/Manes.S080400	4	ET/ABA	14 dpi
		GO:0019684	photosynthesis, light reaction	0.000761393	0.000397891	Manes.01G006400/Manes.07G104600/Manes.13G132700	3	SA/ET	14 dpi
		GO:0042548	regulation of photosynthesis, light reaction	0.00202365	0.00105753	Manes.01G006400/Manes.13G132700	2	SA/ET	14 dpi
		GO:0043467	regulation of generation of precursor metabolites and energy	0.00204298	0.00106763	Manes.01G006400/Manes.13G132700	2	SA/ET	14 dpi
		GO:0046394	carboxylic acid biosynthetic process	0.00350469	0.00277833	Manes.03G061400/Manes.03G061900/Manes.04G050900/Manes.05G139500/Manes.05G150100/Manes.09G188600/Manes.10G090900/Manes.14G170000/Manes.18G031800/Manes.S058500	10	All	1 dpi
		GO:0016053	organic acid biosynthetic process	0.00350469	0.00277833	Manes.03G061400/Manes.03G061900/Manes.04G050900/Manes.05G139500/Manes.05G150100/Manes.09G188600/Manes.10G090900/Manes.14G170000/Manes.18G031800/Manes.S058500	10	All	1 dpi
		GO:0044283	small molecule biosynthetic process	0.00481005	0.00381315	Manes.02G183800/Manes.03G061400/Manes.03G061900/Manes.04G050900/Manes.05G139500/Manes.05G150100/Manes.09G188600/Manes.10G090900/Manes.14G170000/Manes.18G031800/Manes.S058500	11	All	1 dpi
		GO:0046394	carboxylic acid biosynthetic process	0.0049484	0.00409455	Manes.03G061400/Manes.04G050900/Manes.05G139500/Manes.05G150100/Manes.09G188600/Manes.10G090900/Manes.14G170000/Manes.18G031800/Manes.S058500	9	All	0 dpi
		GO:0016053	organic acid biosynthetic process	0.0049484	0.00409455	Manes.03G061400/Manes.04G050900/Manes.05G139500/Manes.05G150100/Manes.09G188600/Manes.10G090900/Manes.14G170000/Manes.18G031800/Manes.S058500	9	All	0 dpi
		GO:0010109	regulation of photosynthesis	0.00506529	0.00264703	Manes.01G006400/Manes.13G132700	2	SA/ET	14 dpi
		GO:0044283	small molecule biosynthetic process	0.00563314	0.00466115	Manes.02G183800/Manes.03G061400/Manes.04G050900/Manes.05G139500/Manes.05G150100/Manes.09G188600/Manes.10G090900/Manes.14G170000/Manes.18G031800/Manes.S058500	10	All	0 dpi
		GO:1901362	organic cyclic compound biosynthetic process	0.00711612	0.00588824	Manes.03G061400/Manes.05G139500/Manes.05G150100/Manes.08G089800/Manes.08G155400/Manes.09G188600/Manes.10G025100/Manes.13G102200/Manes.14G170000/Manes.S058500	10	All	0 dpi
		GO:0044283	small molecule biosynthetic process	0.00982217	0.00822373	Manes.02G183800/Manes.03G061400/Manes.04G050900/Manes.05G139500/Manes.05G150100/Manes.09G188600/Manes.10G090900/Manes.13G027200/Manes.14G170000/Manes.16G065600/Manes.18G031800/Manes.S058500	12	All	14 dpi
		GO:0046394	carboxylic acid biosynthetic process	0.0131835	0.0112904	Manes.03G061400/Manes.05G139500/Manes.05G150100/Manes.09G188600/Manes.10G090900/Manes.14G170000/Manes.18G031800/Manes.S058500	8	All	7 dpi
		GO:0016053	organic acid biosynthetic process	0.0131835	0.0112904	Manes.03G061400/Manes.05G139500/Manes.05G150100/Manes.09G188600/Manes.10G090900/Manes.14G170000/Manes.18G031800/Manes.S058500	8	All	7 dpi
		GO:0065003	protein-containing complex assembly	0.0133621	0.00976176	Manes.04G065300/Manes.15G102500/Manes.18G123900	3	ET/ABA	14 dpi
		GO:1901362	organic cyclic compound biosynthetic process	0.0134292	0.0106459	Manes.03G061400/Manes.05G139500/Manes.05G150100/Manes.08G089800/Manes.08G155400/Manes.09G188600/Manes.10G025100/Manes.13G102200/Manes.14G170000/Manes.S058500	10	All	1 dpi
		GO:0046394	carboxylic acid biosynthetic process	0.0149973	0.0125566	Manes.03G061400/Manes.04G050900/Manes.05G139500/Manes.05G150100/Manes.09G188600/Manes.10G090900/Manes.14G170000/Manes.16G065600/Manes.18G031800/Manes.S058500	10	All	14 dpi
		GO:0016053	organic acid biosynthetic process	0.0149973	0.0125566	Manes.03G061400/Manes.04G050900/Manes.05G139500/Manes.05G150100/Manes.09G188600/Manes.10G090900/Manes.14G170000/Manes.16G065600/Manes.18G031800/Manes.S058500	10	All	14 dpi
		GO:0044283	small molecule biosynthetic process	0.0152638	0.013072	Manes.02G183800/Manes.03G061400/Manes.05G139500/Manes.05G150100/Manes.09G188600/Manes.10G090900/Manes.14G170000/Manes.18G031800/Manes.S058500	9	All	7 dpi
		GO:0046149	pigment catabolic process	0.0212676	0.0071514	Manes.01G204500	1	JA	14 dpi
		GO:0044085	cellular component biogenesis	0.0243673	0.0178017	Manes.04G065300/Manes.15G061000/Manes.15G102500/Manes.18G123900	4	ET/ABA	14 dpi
		GO:0015979	photosynthesis	0.0291919	0.0212124	Manes.04G065300/Manes.17G116900/Manes.S080400	3	ET/ABA	22 dpi
		GO:0019684	photosynthesis, light reaction	0.0291919	0.0212124	Manes.04G065300/Manes.17G116900/Manes.S080400	3	ET/ABA	22 dpi
		GO:0043467	regulation of generation of precursor metabolites and energy	0.0325106	0.0127337	Manes.10G063200	1	SA/JA/ET	0 dpi
		GO:0070589	cellular component macromolecule biosynthetic process	0.033411	0.00773727	Manes.11G083300	1	ET/ABA	1 dpi
		GO:1901362	organic cyclic compound biosynthetic process	0.033411	0.00773727	Manes.11G083300/Manes.12G142800	2	ET/ABA	1 dpi
		GO:0010648	negative regulation of cell communication	0.0370054	0.0341453	Manes.01G168600/Manes.03G036900/Manes.10G026400/Manes.15G066800/Manes.15G066900	5	SA	14 dpi
		GO:0044003	modification by symbiont of host morphology or physiology	0.0377477	0.0254818	Manes.06G028600/Manes.11G071700	2	SA/JA	14 dpi
		GO:0035821	modification of morphology or physiology of other organism	0.0377477	0.0254818	Manes.06G028600/Manes.11G071700	2	SA/JA	14 dpi
		GO:0051817	modification of morphology or physiology of other organism involved in symbiotic interaction	0.0377477	0.0254818	Manes.06G028600/Manes.11G071700	2	SA/JA	14 dpi
		GO:0043467	regulation of generation of precursor metabolites and energy	0.0389875	0.0171793	Manes.10G063200	1	SA/JA/ET	7 dpi
		GO:0065003	protein-containing complex assembly	0.0431379	0.0313464	Manes.04G065300/Manes.11G076200/Manes.18G123900	3	ET/ABA	22 dpi
		GO:0070589	cellular component macromolecule biosynthetic process	0.0434541	0.0192971	Manes.13G120000	1	ABA	0 dpi
		GO:0044283	small molecule biosynthetic process	0.0437924	0.0381435	Manes.02G183800/Manes.03G061400/Manes.03G061900/Manes.05G139500/Manes.05G150100/Manes.09G188600/Manes.10G090900/Manes.13G027200/Manes.18G031800/Manes.S058500	10	All	22 dpi
		GO:0044085	cellular component biogenesis	0.0449972	0.0181275	Manes.11G083300/Manes.15G061000	2	ET/ABA	0 dpi
		GO:0070589	cellular component macromolecule biosynthetic process	0.0449972	0.0181275	Manes.11G083300	1	ET/ABA	0 dpi
		GO:1901362	organic cyclic compound biosynthetic process	0.0449972	0.0181275	Manes.11G083300/Manes.12G142800	2	ET/ABA	0 dpi
		GO:0010648	negative regulation of cell communication	0.0474906	0.0158505	Manes.02G128000	1	SA/ET/ABA	1 dpi
	carbohydrate derivative metabolic process	GO:0016143	S-glycoside metabolic process	0.00234373	0.00193932	Manes.04G057300/Manes.05G139500/Manes.05G150100/Manes.10G085400/Manes.S058500	5	All	0 dpi
		GO:0006040	amino sugar metabolic process	0.00304096	0.00241071	Manes.04G067800/Manes.04G067900/Manes.08G078600/Manes.14G111300	4	All	1 dpi
		GO:0006040	amino sugar metabolic process	0.00331541	0.00283934	Manes.04G067800/Manes.04G067900/Manes.08G078600/Manes.14G111300	4	All	7 dpi
		GO:0016144	S-glycoside biosynthetic process	0.00563314	0.00466115	Manes.05G139500/Manes.05G150100/Manes.10G085400/Manes.S058500	4	All	0 dpi
		GO:1901135	carbohydrate derivative metabolic process	0.00614371	0.00508362	Manes.01G159800/Manes.04G057300/Manes.04G067900/Manes.05G139500/Manes.05G150100/Manes.08G078600/Manes.10G085400/Manes.12G098300/Manes.14G111300/Manes.16G050000/Manes.S058500	11	All	0 dpi
		GO:0016144	S-glycoside biosynthetic process	0.00762709	0.00653189	Manes.05G139500/Manes.05G150100/Manes.10G085400/Manes.S058500	4	All	7 dpi
		GO:0016144	S-glycoside biosynthetic process	0.00773161	0.0061292	Manes.05G139500/Manes.05G150100/Manes.10G085400/Manes.S058500	4	All	1 dpi
		GO:1901135	carbohydrate derivative metabolic process	0.00779754	0.00667787	Manes.01G159800/Manes.04G067800/Manes.04G067900/Manes.05G139500/Manes.05G150100/Manes.08G078600/Manes.10G085400/Manes.13G112200/Manes.14G111300/Manes.16G050000/Manes.S058500	11	All	7 dpi
		GO:0006040	amino sugar metabolic process	0.00919211	0.00769621	Manes.04G067800/Manes.04G067900/Manes.08G078600/Manes.14G111300	4	All	14 dpi
		GO:0006040	amino sugar metabolic process	0.0116719	0.0101663	Manes.04G067800/Manes.04G067900/Manes.08G078600/Manes.14G111300	4	All	22 dpi
		GO:1901135	carbohydrate derivative metabolic process	0.0116719	0.0101663	Manes.01G159800/Manes.04G057300/Manes.04G067800/Manes.04G067900/Manes.05G139500/Manes.05G150100/Manes.08G078600/Manes.09G065700/Manes.10G085400/Manes.12G041100/Manes.13G112200/Manes.14G111300/Manes.16G050000/Manes.S058500	14	All	22 dpi
		GO:0006040	amino sugar metabolic process	0.0119814	0.00991402	Manes.04G067900/Manes.08G078600/Manes.14G111300	3	All	0 dpi
		GO:1901135	carbohydrate derivative metabolic process	0.0122611	0.00971991	Manes.01G159800/Manes.04G067800/Manes.04G067900/Manes.05G139500/Manes.05G150100/Manes.08G078600/Manes.10G085400/Manes.12G098300/Manes.14G111300/Manes.16G050000/Manes.S058500	11	All	1 dpi
		GO:0016143	S-glycoside metabolic process	0.0125248	0.0107263	Manes.05G139500/Manes.05G150100/Manes.10G085400/Manes.S058500	4	All	7 dpi
		GO:1901137	carbohydrate derivative biosynthetic process	0.0126915	0.0105016	Manes.05G139500/Manes.05G150100/Manes.10G085400/Manes.12G098300/Manes.16G050000/Manes.S058500	6	All	0 dpi
		GO:0016143	S-glycoside metabolic process	0.0134292	0.0106459	Manes.05G139500/Manes.05G150100/Manes.10G085400/Manes.S058500	4	All	1 dpi
		GO:0016143	S-glycoside metabolic process	0.0142166	0.0123827	Manes.04G057300/Manes.05G139500/Manes.05G150100/Manes.10G085400/Manes.S058500	5	All	22 dpi
		GO:1901659	glycosyl compound biosynthetic process	0.0169428	0.0140193	Manes.05G139500/Manes.05G150100/Manes.10G085400/Manes.S058500	4	All	0 dpi
		GO:1901137	carbohydrate derivative biosynthetic process	0.0186262	0.0147659	Manes.05G139500/Manes.05G150100/Manes.10G085400/Manes.12G098300/Manes.16G050000/Manes.S058500	6	All	1 dpi
		GO:1901659	glycosyl compound biosynthetic process	0.0198869	0.0170313	Manes.05G139500/Manes.05G150100/Manes.10G085400/Manes.S058500	4	All	7 dpi
		GO:1901659	glycosyl compound biosynthetic process	0.0223518	0.0177193	Manes.05G139500/Manes.05G150100/Manes.10G085400/Manes.S058500	4	All	1 dpi
		GO:0016144	S-glycoside biosynthetic process	0.0248794	0.0216701	Manes.05G139500/Manes.05G150100/Manes.10G085400/Manes.S058500	4	All	22 dpi
		GO:1901135	carbohydrate derivative metabolic process	0.029717	0.024881	Manes.01G159800/Manes.04G057300/Manes.04G067800/Manes.04G067900/Manes.05G139500/Manes.05G150100/Manes.08G078600/Manes.12G041100/Manes.13G112200/Manes.14G111300/Manes.16G050000/Manes.S058500	12	All	14 dpi
		GO:0016143	S-glycoside metabolic process	0.0393319	0.0329312	Manes.04G057300/Manes.05G139500/Manes.05G150100/Manes.S058500	4	All	14 dpi
		GO:1901657	glycosyl compound metabolic process	0.0437924	0.0381435	Manes.01G159800/Manes.04G057300/Manes.05G139500/Manes.05G150100/Manes.09G065700/Manes.10G085400/Manes.12G041100/Manes.13G112200/Manes.S058500	9	All	22 dpi
	carbohydrate metabolic process	GO:0016051	carbohydrate biosynthetic process	5.47931e-06	2.41038e-06	Manes.12G107200/Manes.12G153100/Manes.13G038000/Manes.13G120000	4	ABA	1 dpi
		GO:0044262	cellular carbohydrate metabolic process	1.81517e-05	7.98504e-06	Manes.12G107200/Manes.12G153100/Manes.13G038000/Manes.13G120000	4	ABA	1 dpi
		GO:0005975	carbohydrate metabolic process	7.32125e-05	3.22066e-05	Manes.12G107200/Manes.12G153100/Manes.13G038000/Manes.13G120000	4	ABA	1 dpi
		GO:0010675	regulation of cellular carbohydrate metabolic process	0.0325106	0.0127337	Manes.10G063200	1	SA/JA/ET	0 dpi
		GO:0006109	regulation of carbohydrate metabolic process	0.0354616	0.0138895	Manes.10G063200	1	SA/JA/ET	0 dpi
		GO:0010675	regulation of cellular carbohydrate metabolic process	0.0389875	0.0171793	Manes.10G063200	1	SA/JA/ET	7 dpi
		GO:0006109	regulation of carbohydrate metabolic process	0.0425061	0.0187298	Manes.10G063200	1	SA/JA/ET	7 dpi
		GO:0016051	carbohydrate biosynthetic process	0.0462291	0.0107057	Manes.11G083300	1	ET/ABA	1 dpi
	carboxylic acid metabolic process	GO:0032787	monocarboxylic acid metabolic process	0.00113129	0.000936085	Manes.03G061400/Manes.04G050900/Manes.05G139500/Manes.05G150100/Manes.09G188600/Manes.14G170000/Manes.15G006100/Manes.18G031800/Manes.S001600/Manes.S058500	10	All	0 dpi
		GO:0032787	monocarboxylic acid metabolic process	0.00280925	0.00222702	Manes.03G061400/Manes.04G050900/Manes.05G139500/Manes.05G150100/Manes.09G188600/Manes.14G170000/Manes.15G006100/Manes.18G031800/Manes.S001600/Manes.S058500	10	All	1 dpi
		GO:0032787	monocarboxylic acid metabolic process	0.00924175	0.00773777	Manes.01G017800/Manes.03G061400/Manes.04G050900/Manes.05G139500/Manes.05G150100/Manes.09G188600/Manes.14G170000/Manes.15G006100/Manes.18G031800/Manes.S058500	10	All	14 dpi
		GO:0032787	monocarboxylic acid metabolic process	0.00953972	0.00816988	Manes.03G061400/Manes.05G139500/Manes.05G150100/Manes.09G188600/Manes.14G170000/Manes.15G006100/Manes.18G031800/Manes.S058500	8	All	7 dpi
		GO:0032787	monocarboxylic acid metabolic process	0.0471323	0.0410525	Manes.01G017800/Manes.03G061400/Manes.05G139500/Manes.05G150100/Manes.09G188600/Manes.15G006100/Manes.18G031800/Manes.S058500	8	All	22 dpi
	cellular process	GO:0010207	photosystem II assembly	0.00445383	0.00325378	Manes.04G065300/Manes.15G102500	2	ET/ABA	14 dpi
		GO:0022607	cellular component assembly	0.00457774	0.00334431	Manes.04G065300/Manes.15G061000/Manes.15G102500/Manes.18G123900	4	ET/ABA	14 dpi
		GO:0034622	cellular protein-containing complex assembly	0.00785089	0.00573553	Manes.04G065300/Manes.15G102500/Manes.18G123900	3	ET/ABA	14 dpi
		GO:0051187	cofactor catabolic process	0.0212676	0.0071514	Manes.01G204500	1	JA	14 dpi
		GO:0043933	protein-containing complex subunit organization	0.0243673	0.0178017	Manes.04G065300/Manes.15G102500/Manes.18G123900	3	ET/ABA	14 dpi
		GO:0022607	cellular component assembly	0.0291919	0.0212124	Manes.04G065300/Manes.11G076200/Manes.15G061000/Manes.18G123900	4	ET/ABA	22 dpi
		GO:0006305	DNA alkylation	0.0303561	0.00791517	Manes.16G129400	1	ET	7 dpi
		GO:0006306	DNA methylation	0.0303561	0.00791517	Manes.16G129400	1	ET	7 dpi
		GO:0044728	DNA methylation or demethylation	0.0303561	0.00791517	Manes.16G129400	1	ET	7 dpi
		GO:0006304	DNA modification	0.0303561	0.00791517	Manes.16G129400	1	ET	7 dpi
		GO:0031050	dsRNA processing	0.0303561	0.00791517	Manes.16G129400	1	ET	7 dpi
		GO:0032774	RNA biosynthetic process	0.0303561	0.00791517	Manes.16G129400	1	ET	7 dpi
		GO:0030422	production of siRNA involved in RNA interference	0.0303561	0.00791517	Manes.16G129400	1	ET	7 dpi
		GO:0070918	production of small RNA involved in gene silencing by RNA	0.0303561	0.00791517	Manes.16G129400	1	ET	7 dpi
		GO:0016246	RNA interference	0.0303561	0.00791517	Manes.16G129400	1	ET	7 dpi
		GO:0007031	peroxisome organization	0.0304666	0.0102446	Manes.06G104600	1	JA	14 dpi
		GO:0035194	posttranscriptional gene silencing by RNA	0.0306875	0.00800157	Manes.16G129400	1	ET	7 dpi
		GO:0016441	posttranscriptional gene silencing	0.0310032	0.00808388	Manes.16G129400	1	ET	7 dpi
		GO:0007005	mitochondrion organization	0.0323418	0.0108752	Manes.11G023500	1	JA	14 dpi
		GO:0034622	cellular protein-containing complex assembly	0.0325784	0.0236733	Manes.04G065300/Manes.11G076200/Manes.18G123900	3	ET/ABA	22 dpi
		GO:0010048	vernalization response	0.0333739	0.0276153	Manes.15G145200/Manes.15G145300	2	All	0 dpi
		GO:0007031	peroxisome organization	0.034808	0.0103344	Manes.06G104600	1	JA	22 dpi
		GO:0010048	vernalization response	0.0351729	0.0278832	Manes.15G145200/Manes.15G145300	2	All	1 dpi
		GO:0031047	gene silencing by RNA	0.0365476	0.00952956	Manes.16G129400	1	ET	7 dpi
		GO:0009968	negative regulation of signal transduction	0.0370054	0.0341453	Manes.01G168600/Manes.03G036900/Manes.10G026400/Manes.15G066800/Manes.15G066900	5	SA	14 dpi
		GO:0023057	negative regulation of signaling	0.0370054	0.0341453	Manes.01G168600/Manes.03G036900/Manes.10G026400/Manes.15G066800/Manes.15G066900	5	SA	14 dpi
		GO:0016458	gene silencing	0.0371834	0.00969533	Manes.16G129400	1	ET	7 dpi
		GO:0043414	macromolecule methylation	0.0371834	0.00969533	Manes.16G129400	1	ET	7 dpi
		GO:0010048	vernalization response	0.0381702	0.0326892	Manes.15G145200/Manes.15G145300	2	All	7 dpi
		GO:0070192	chromosome organization involved in meiotic cell cycle	0.0392156	0.0206398	Manes.15G061000	1	ET/ABA	7 dpi
		GO:0035825	homologous recombination	0.0392156	0.0206398	Manes.15G061000	1	ET/ABA	7 dpi
		GO:0045132	meiotic chromosome segregation	0.0392156	0.0206398	Manes.15G061000	1	ET/ABA	7 dpi
		GO:0007131	reciprocal meiotic recombination	0.0392156	0.0206398	Manes.15G061000	1	ET/ABA	7 dpi
		GO:0007062	sister chromatid cohesion	0.0392156	0.0206398	Manes.15G061000	1	ET/ABA	7 dpi
		GO:0007129	synapsis	0.0392156	0.0206398	Manes.15G061000	1	ET/ABA	7 dpi
		GO:0032774	RNA biosynthetic process	0.0442326	0.0196428	Manes.09G146500	1	ABA	0 dpi
		GO:0006351	transcription, DNA-templated	0.0442326	0.0196428	Manes.09G146500	1	ABA	0 dpi
		GO:0040029	regulation of gene expression, epigenetic	0.0449168	0.0117118	Manes.16G129400	1	ET	7 dpi
		GO:0007059	chromosome segregation	0.0449792	0.0236733	Manes.15G061000	1	ET/ABA	7 dpi
		GO:0006302	double-strand break repair	0.0449792	0.0236733	Manes.15G061000	1	ET/ABA	7 dpi
		GO:0070192	chromosome organization involved in meiotic cell cycle	0.0449972	0.0181275	Manes.15G061000	1	ET/ABA	0 dpi
		GO:0007059	chromosome segregation	0.0449972	0.0181275	Manes.15G061000	1	ET/ABA	0 dpi
		GO:0006302	double-strand break repair	0.0449972	0.0181275	Manes.15G061000	1	ET/ABA	0 dpi
		GO:0035825	homologous recombination	0.0449972	0.0181275	Manes.15G061000	1	ET/ABA	0 dpi
		GO:0007127	meiosis I	0.0449972	0.0181275	Manes.15G061000	1	ET/ABA	0 dpi
		GO:0045132	meiotic chromosome segregation	0.0449972	0.0181275	Manes.15G061000	1	ET/ABA	0 dpi
		GO:0007131	reciprocal meiotic recombination	0.0449972	0.0181275	Manes.15G061000	1	ET/ABA	0 dpi
		GO:0007062	sister chromatid cohesion	0.0449972	0.0181275	Manes.15G061000	1	ET/ABA	0 dpi
		GO:0007129	synapsis	0.0449972	0.0181275	Manes.15G061000	1	ET/ABA	0 dpi
		GO:0007127	meiosis I	0.0469865	0.0247297	Manes.15G061000	1	ET/ABA	7 dpi
		GO:0010150	leaf senescence	0.0474906	0.0158505	Manes.02G128000	1	SA/ET/ABA	1 dpi
		GO:0009968	negative regulation of signal transduction	0.0474906	0.0158505	Manes.02G128000	1	SA/ET/ABA	1 dpi
		GO:0023057	negative regulation of signaling	0.0474906	0.0158505	Manes.02G128000	1	SA/ET/ABA	1 dpi
		GO:0010118	stomatal movement	0.0474906	0.0158505	Manes.02G128000	1	SA/ET/ABA	1 dpi
		GO:0032259	methylation	0.0475371	0.012395	Manes.16G129400	1	ET	7 dpi
	developmental process	GO:0048830	adventitious root development	0.00767704	0.00635237	Manes.05G139500/Manes.05G150100/Manes.S058500	3	All	0 dpi
		GO:0006949	syncytium formation	0.00931319	0.00061271	Manes.11G030400	1	JA/ET/ABA	14 dpi
		GO:0048830	adventitious root development	0.010469	0.00896575	Manes.05G139500/Manes.05G150100/Manes.S058500	3	All	7 dpi
		GO:0048830	adventitious root development	0.0115009	0.00911729	Manes.05G139500/Manes.05G150100/Manes.S058500	3	All	1 dpi
		GO:0006949	syncytium formation	0.0189387	0.00830644	Manes.04G136300	1	JA/ABA	7 dpi
		GO:0080147	root hair cell development	0.0257162	0.00670532	Manes.03G005300	1	ET	7 dpi
		GO:0048830	adventitious root development	0.028169	0.0245353	Manes.05G139500/Manes.05G150100/Manes.S058500	3	All	22 dpi
		GO:0006949	syncytium formation	0.0284924	0.00799787	Manes.11G030400	1	JA/ET/ABA	22 dpi
		GO:0048646	anatomical structure formation involved in morphogenesis	0.0287669	0.00189256	Manes.11G030400	1	JA/ET/ABA	14 dpi
		GO:0048830	adventitious root development	0.0321252	0.0268972	Manes.05G139500/Manes.05G150100/Manes.S058500	3	All	14 dpi
		GO:0048469	cell maturation	0.0365476	0.00952956	Manes.03G005300	1	ET	7 dpi
		GO:0048765	root hair cell differentiation	0.0365476	0.00952956	Manes.03G005300	1	ET	7 dpi
		GO:0010054	trichoblast differentiation	0.0365476	0.00952956	Manes.03G005300	1	ET	7 dpi
		GO:0048764	trichoblast maturation	0.0365476	0.00952956	Manes.03G005300	1	ET	7 dpi
		GO:0048527	lateral root development	0.0371834	0.00969533	Manes.03G005300	1	ET	7 dpi
		GO:0010053	root epidermal cell differentiation	0.0371834	0.00969533	Manes.03G005300	1	ET	7 dpi
		GO:0021700	developmental maturation	0.0381283	0.00994171	Manes.03G005300	1	ET	7 dpi
		GO:0048528	post-embryonic root development	0.0396407	0.010336	Manes.03G005300	1	ET	7 dpi
		GO:0048465	corolla development	0.0434541	0.0192971	Manes.05G094700	1	ABA	0 dpi
		GO:0048441	petal development	0.0434541	0.0192971	Manes.05G094700	1	ABA	0 dpi
		GO:0048444	floral organ morphogenesis	0.0442326	0.0196428	Manes.05G094700	1	ABA	0 dpi
		GO:0048563	post-embryonic animal organ morphogenesis	0.0442326	0.0196428	Manes.05G094700	1	ABA	0 dpi
		GO:0010260	animal organ senescence	0.0474906	0.0158505	Manes.02G128000	1	SA/ET/ABA	1 dpi
		GO:0045229	external encapsulating structure organization	0.0487202	0.0403136	Manes.05G108100/Manes.05G139500/Manes.05G150100/Manes.12G098300/Manes.S058500	5	All	0 dpi
		GO:0045229	external encapsulating structure organization	0.0491338	0.0113783	Manes.11G083300	1	ET/ABA	1 dpi
	localization	GO:0034613	cellular protein localization	0.0200112	0.0067289	Manes.06G104600/Manes.11G023500	2	JA	14 dpi
		GO:0045184	establishment of protein localization	0.0200112	0.0067289	Manes.06G104600/Manes.11G023500	2	JA	14 dpi
		GO:0072594	establishment of protein localization to organelle	0.0200112	0.0067289	Manes.06G104600/Manes.11G023500	2	JA	14 dpi
		GO:0008104	protein localization	0.0200112	0.0067289	Manes.06G104600/Manes.11G023500	2	JA	14 dpi
		GO:0033365	protein localization to organelle	0.0200112	0.0067289	Manes.06G104600/Manes.11G023500	2	JA	14 dpi
		GO:0070727	cellular macromolecule localization	0.0212676	0.0071514	Manes.06G104600/Manes.11G023500	2	JA	14 dpi
		GO:0051649	establishment of localization in cell	0.0212676	0.0071514	Manes.06G104600/Manes.11G023500	2	JA	14 dpi
		GO:0072655	establishment of protein localization to mitochondrion	0.0212676	0.0071514	Manes.11G023500	1	JA	14 dpi
		GO:0072663	establishment of protein localization to peroxisome	0.0212676	0.0071514	Manes.06G104600	1	JA	14 dpi
		GO:0033036	macromolecule localization	0.0212676	0.0071514	Manes.06G104600/Manes.11G023500	2	JA	14 dpi
		GO:0070585	protein localization to mitochondrion	0.0212676	0.0071514	Manes.11G023500	1	JA	14 dpi
		GO:0072662	protein localization to peroxisome	0.0212676	0.0071514	Manes.06G104600	1	JA	14 dpi
		GO:0051641	cellular localization	0.0228063	0.00766879	Manes.06G104600/Manes.11G023500	2	JA	14 dpi
		GO:0072663	establishment of protein localization to peroxisome	0.034808	0.0103344	Manes.06G104600	1	JA	22 dpi
		GO:0072662	protein localization to peroxisome	0.034808	0.0103344	Manes.06G104600	1	JA	22 dpi
		GO:0052545	callose localization	0.0469367	0.0388378	Manes.05G139500/Manes.05G150100/Manes.S058500	3	All	0 dpi
		GO:0033037	polysaccharide localization	0.0487202	0.0403136	Manes.05G139500/Manes.05G150100/Manes.S058500	3	All	0 dpi
	metabolic process	GO:0033692	cellular polysaccharide biosynthetic process	3.27403e-06	1.44026e-06	Manes.12G107200/Manes.12G153100/Manes.13G038000/Manes.13G120000	4	ABA	1 dpi
		GO:0044264	cellular polysaccharide metabolic process	5.47931e-06	2.41038e-06	Manes.12G107200/Manes.12G153100/Manes.13G038000/Manes.13G120000	4	ABA	1 dpi
		GO:0034645	cellular macromolecule biosynthetic process	7.32125e-05	3.22066e-05	Manes.12G107200/Manes.12G153100/Manes.13G038000/Manes.13G120000	4	ABA	1 dpi
		GO:0009850	auxin metabolic process	0.00014691	0.00012156	Manes.01G044500/Manes.01G044600/Manes.04G057300/Manes.05G139500/Manes.05G150100/Manes.14G170000/Manes.S058500	7	All	0 dpi
		GO:0006091	generation of precursor metabolites and energy	0.000704359	0.000514575	Manes.04G065300/Manes.15G102500/Manes.17G116900/Manes.S080400	4	ET/ABA	14 dpi
		GO:0009851	auxin biosynthetic process	0.000707558	0.000585469	Manes.04G057300/Manes.05G139500/Manes.05G150100/Manes.14G170000/Manes.S058500	5	All	0 dpi
		GO:0072330	monocarboxylic acid biosynthetic process	0.000707558	0.000585469	Manes.03G061400/Manes.04G050900/Manes.05G139500/Manes.05G150100/Manes.09G188600/Manes.14G170000/Manes.18G031800/Manes.S058500	8	All	0 dpi
		GO:0009850	auxin metabolic process	0.00135897	0.00107732	Manes.01G044500/Manes.01G044600/Manes.05G139500/Manes.05G150100/Manes.14G170000/Manes.S058500	6	All	1 dpi
		GO:0009850	auxin metabolic process	0.00155285	0.00132987	Manes.01G044500/Manes.01G044600/Manes.05G139500/Manes.05G150100/Manes.14G170000/Manes.S058500	6	All	7 dpi
		GO:0009850	auxin metabolic process	0.00157835	0.00132149	Manes.01G044500/Manes.01G044600/Manes.04G057300/Manes.05G139500/Manes.05G150100/Manes.14G170000/Manes.S058500	7	All	14 dpi
		GO:0072330	monocarboxylic acid biosynthetic process	0.00186469	0.00147823	Manes.03G061400/Manes.04G050900/Manes.05G139500/Manes.05G150100/Manes.09G188600/Manes.14G170000/Manes.18G031800/Manes.S058500	8	All	1 dpi
		GO:0006091	generation of precursor metabolites and energy	0.00337663	0.00176457	Manes.01G006400/Manes.07G104600/Manes.13G132700	3	SA/ET	14 dpi
		GO:0072330	monocarboxylic acid biosynthetic process	0.003724	0.00318926	Manes.03G061400/Manes.05G139500/Manes.05G150100/Manes.09G188600/Manes.14G170000/Manes.18G031800/Manes.S058500	7	All	7 dpi
		GO:0019438	aromatic compound biosynthetic process	0.0049484	0.00409455	Manes.03G061400/Manes.05G139500/Manes.05G150100/Manes.08G089800/Manes.08G155400/Manes.09G188600/Manes.10G025100/Manes.13G102200/Manes.14G170000/Manes.S058500	10	All	0 dpi
		GO:0009073	aromatic amino acid family biosynthetic process	0.0050148	0.0041495	Manes.03G061400/Manes.05G139500/Manes.05G150100/Manes.S058500	4	All	0 dpi
		GO:0009851	auxin biosynthetic process	0.0067619	0.00536047	Manes.05G139500/Manes.05G150100/Manes.14G170000/Manes.S058500	4	All	1 dpi
		GO:0009851	auxin biosynthetic process	0.00683812	0.00585621	Manes.05G139500/Manes.05G150100/Manes.14G170000/Manes.S058500	4	All	7 dpi
		GO:0009851	auxin biosynthetic process	0.00724696	0.00606761	Manes.04G057300/Manes.05G139500/Manes.05G150100/Manes.14G170000/Manes.S058500	5	All	14 dpi
		GO:0072330	monocarboxylic acid biosynthetic process	0.00724696	0.00606761	Manes.03G061400/Manes.04G050900/Manes.05G139500/Manes.05G150100/Manes.09G188600/Manes.14G170000/Manes.18G031800/Manes.S058500	8	All	14 dpi
		GO:0009073	aromatic amino acid family biosynthetic process	0.00762709	0.00653189	Manes.03G061400/Manes.05G139500/Manes.05G150100/Manes.S058500	4	All	7 dpi
		GO:0009073	aromatic amino acid family biosynthetic process	0.00773161	0.0061292	Manes.03G061400/Manes.05G139500/Manes.05G150100/Manes.S058500	4	All	1 dpi
		GO:0019438	aromatic compound biosynthetic process	0.00773161	0.0061292	Manes.03G061400/Manes.05G139500/Manes.05G150100/Manes.08G089800/Manes.08G155400/Manes.09G188600/Manes.10G025100/Manes.13G102200/Manes.14G170000/Manes.S058500	10	All	1 dpi
		GO:0009850	auxin metabolic process	0.00820362	0.0071454	Manes.01G044500/Manes.01G044600/Manes.04G057300/Manes.05G139500/Manes.05G150100/Manes.S058500	6	All	22 dpi
		GO:0019438	aromatic compound biosynthetic process	0.0122112	0.0104578	Manes.03G061400/Manes.05G139500/Manes.05G150100/Manes.08G155400/Manes.09G188600/Manes.10G025100/Manes.13G123600/Manes.14G170000/Manes.S058500	9	All	7 dpi
		GO:0009851	auxin biosynthetic process	0.0201344	0.0175372	Manes.04G057300/Manes.05G139500/Manes.05G150100/Manes.S058500	4	All	22 dpi
		GO:0009073	aromatic amino acid family biosynthetic process	0.0209068	0.0182099	Manes.03G061400/Manes.05G139500/Manes.05G150100/Manes.S058500	4	All	22 dpi
		GO:0009073	aromatic amino acid family biosynthetic process	0.0212192	0.017766	Manes.03G061400/Manes.05G139500/Manes.05G150100/Manes.S058500	4	All	14 dpi
		GO:0006091	generation of precursor metabolites and energy	0.0325784	0.0236733	Manes.04G065300/Manes.17G116900/Manes.S080400	3	ET/ABA	22 dpi
		GO:0019438	aromatic compound biosynthetic process	0.033411	0.00773727	Manes.11G083300/Manes.12G142800	2	ET/ABA	1 dpi
		GO:0031329	regulation of cellular catabolic process	0.0336347	0.0131739	Manes.10G063200	1	SA/JA/ET	0 dpi
		GO:0009894	regulation of catabolic process	0.0354616	0.0138895	Manes.10G063200	1	SA/JA/ET	0 dpi
		GO:0006790	sulfur compound metabolic process	0.0361658	0.0299254	Manes.04G057300/Manes.05G139500/Manes.05G150100/Manes.10G085400/Manes.S058500	5	All	0 dpi
		GO:0009073	aromatic amino acid family biosynthetic process	0.0365644	0.00846755	Manes.12G142800	1	ET/ABA	1 dpi
		GO:0010608	posttranscriptional regulation of gene expression	0.0381283	0.00994171	Manes.16G129400	1	ET	7 dpi
		GO:0072330	monocarboxylic acid biosynthetic process	0.038151	0.0332298	Manes.03G061400/Manes.05G139500/Manes.05G150100/Manes.09G188600/Manes.18G031800/Manes.S058500	6	All	22 dpi
		GO:0044272	sulfur compound biosynthetic process	0.0390906	0.0323456	Manes.05G139500/Manes.05G150100/Manes.10G085400/Manes.S058500	4	All	0 dpi
		GO:0031329	regulation of cellular catabolic process	0.0403314	0.0177715	Manes.10G063200	1	SA/JA/ET	7 dpi
		GO:0009894	regulation of catabolic process	0.0425061	0.0187298	Manes.10G063200	1	SA/JA/ET	7 dpi
		GO:0034645	cellular macromolecule biosynthetic process	0.0434541	0.0192971	Manes.09G146500/Manes.13G120000	2	ABA	0 dpi
		GO:0033692	cellular polysaccharide biosynthetic process	0.0448248	0.0103805	Manes.11G083300	1	ET/ABA	1 dpi
		GO:0019438	aromatic compound biosynthetic process	0.0449972	0.0181275	Manes.11G083300/Manes.12G142800	2	ET/ABA	0 dpi
		GO:0044272	sulfur compound biosynthetic process	0.0451537	0.0386699	Manes.05G139500/Manes.05G150100/Manes.10G085400/Manes.S058500	4	All	7 dpi
		GO:0008652	cellular amino acid biosynthetic process	0.0462291	0.0107057	Manes.12G142800	1	ET/ABA	1 dpi
		GO:0044264	cellular polysaccharide metabolic process	0.0462291	0.0107057	Manes.11G083300	1	ET/ABA	1 dpi
		GO:1901615	organic hydroxy compound metabolic process	0.0488138	0.0113042	Manes.12G142800	1	ET/ABA	1 dpi
		GO:0044272	sulfur compound biosynthetic process	0.0494725	0.0392191	Manes.05G139500/Manes.05G150100/Manes.10G085400/Manes.S058500	4	All	1 dpi
	nitrogen compound metabolic process	GO:0044106	cellular amine metabolic process	0.00202334	0.00167421	Manes.01G023900/Manes.02G183800/Manes.05G139500/Manes.05G150100/Manes.S058500	5	All	0 dpi
		GO:0006576	cellular biogenic amine metabolic process	0.00202334	0.00167421	Manes.01G023900/Manes.02G183800/Manes.05G139500/Manes.05G150100/Manes.S058500	5	All	0 dpi
		GO:0044106	cellular amine metabolic process	0.00304096	0.00241071	Manes.01G023900/Manes.02G183800/Manes.05G139500/Manes.05G150100/Manes.S058500	5	All	1 dpi
		GO:0006576	cellular biogenic amine metabolic process	0.00304096	0.00241071	Manes.01G023900/Manes.02G183800/Manes.05G139500/Manes.05G150100/Manes.S058500	5	All	1 dpi
		GO:0044106	cellular amine metabolic process	0.00331541	0.00283934	Manes.01G023900/Manes.02G183800/Manes.05G139500/Manes.05G150100/Manes.S058500	5	All	7 dpi
		GO:0006576	cellular biogenic amine metabolic process	0.00331541	0.00283934	Manes.01G023900/Manes.02G183800/Manes.05G139500/Manes.05G150100/Manes.S058500	5	All	7 dpi
		GO:0009309	amine biosynthetic process	0.0049484	0.00409455	Manes.01G023900/Manes.05G139500/Manes.05G150100/Manes.S058500	4	All	0 dpi
		GO:0042401	cellular biogenic amine biosynthetic process	0.0049484	0.00409455	Manes.01G023900/Manes.05G139500/Manes.05G150100/Manes.S058500	4	All	0 dpi
		GO:0042435	indole-containing compound biosynthetic process	0.00529072	0.00437781	Manes.05G139500/Manes.05G150100/Manes.14G170000/Manes.S058500	4	All	0 dpi
		GO:0009308	amine metabolic process	0.00563314	0.00466115	Manes.01G023900/Manes.02G183800/Manes.05G139500/Manes.05G150100/Manes.S058500	5	All	0 dpi
		GO:0009309	amine biosynthetic process	0.00682719	0.00541222	Manes.01G023900/Manes.05G139500/Manes.05G150100/Manes.S058500	4	All	1 dpi
		GO:0042401	cellular biogenic amine biosynthetic process	0.00682719	0.00541222	Manes.01G023900/Manes.05G139500/Manes.05G150100/Manes.S058500	4	All	1 dpi
		GO:0009309	amine biosynthetic process	0.00683812	0.00585621	Manes.01G023900/Manes.05G139500/Manes.05G150100/Manes.S058500	4	All	7 dpi
		GO:0042401	cellular biogenic amine biosynthetic process	0.00683812	0.00585621	Manes.01G023900/Manes.05G139500/Manes.05G150100/Manes.S058500	4	All	7 dpi
		GO:0009072	aromatic amino acid family metabolic process	0.0070748	0.00585405	Manes.03G061400/Manes.05G139500/Manes.05G150100/Manes.S058500	4	All	0 dpi
		GO:0009308	amine metabolic process	0.00762709	0.00653189	Manes.01G023900/Manes.02G183800/Manes.05G139500/Manes.05G150100/Manes.S058500	5	All	7 dpi
		GO:0042435	indole-containing compound biosynthetic process	0.00762709	0.00653189	Manes.05G139500/Manes.05G150100/Manes.14G170000/Manes.S058500	4	All	7 dpi
		GO:0009308	amine metabolic process	0.00773161	0.0061292	Manes.01G023900/Manes.02G183800/Manes.05G139500/Manes.05G150100/Manes.S058500	5	All	1 dpi
		GO:0042435	indole-containing compound biosynthetic process	0.00773161	0.0061292	Manes.05G139500/Manes.05G150100/Manes.14G170000/Manes.S058500	4	All	1 dpi
		GO:0009072	aromatic amino acid family metabolic process	0.00871726	0.00729863	Manes.01G017800/Manes.03G061400/Manes.05G139500/Manes.05G150100/Manes.S058500	5	All	14 dpi
		GO:0042430	indole-containing compound metabolic process	0.00936333	0.00774769	Manes.05G139500/Manes.05G150100/Manes.14G170000/Manes.S058500	4	All	0 dpi
		GO:0009072	aromatic amino acid family metabolic process	0.00953972	0.00816988	Manes.03G061400/Manes.05G139500/Manes.05G150100/Manes.S058500	4	All	7 dpi
		GO:0009072	aromatic amino acid family metabolic process	0.010726	0.00850298	Manes.03G061400/Manes.05G139500/Manes.05G150100/Manes.S058500	4	All	1 dpi
		GO:0046219	indolalkylamine biosynthetic process	0.0112202	0.00928417	Manes.05G139500/Manes.05G150100/Manes.S058500	3	All	0 dpi
		GO:0000162	tryptophan biosynthetic process	0.0112202	0.00928417	Manes.05G139500/Manes.05G150100/Manes.S058500	3	All	0 dpi
		GO:0009072	aromatic amino acid family metabolic process	0.0116719	0.0101663	Manes.01G017800/Manes.03G061400/Manes.05G139500/Manes.05G150100/Manes.S058500	5	All	22 dpi
		GO:0044106	cellular amine metabolic process	0.0116719	0.0101663	Manes.01G023900/Manes.02G183800/Manes.05G139500/Manes.05G150100/Manes.S058500	5	All	22 dpi
		GO:0006576	cellular biogenic amine metabolic process	0.0116719	0.0101663	Manes.01G023900/Manes.02G183800/Manes.05G139500/Manes.05G150100/Manes.S058500	5	All	22 dpi
		GO:0042430	indole-containing compound metabolic process	0.0122112	0.0104578	Manes.05G139500/Manes.05G150100/Manes.14G170000/Manes.S058500	4	All	7 dpi
		GO:0046219	indolalkylamine biosynthetic process	0.0131835	0.0112904	Manes.05G139500/Manes.05G150100/Manes.S058500	3	All	7 dpi
		GO:0000162	tryptophan biosynthetic process	0.0131835	0.0112904	Manes.05G139500/Manes.05G150100/Manes.S058500	3	All	7 dpi
		GO:0042430	indole-containing compound metabolic process	0.013215	0.0104761	Manes.05G139500/Manes.05G150100/Manes.14G170000/Manes.S058500	4	All	1 dpi
		GO:0046219	indolalkylamine biosynthetic process	0.0134292	0.0106459	Manes.05G139500/Manes.05G150100/Manes.S058500	3	All	1 dpi
		GO:0000162	tryptophan biosynthetic process	0.0134292	0.0106459	Manes.05G139500/Manes.05G150100/Manes.S058500	3	All	1 dpi
		GO:0006586	indolalkylamine metabolic process	0.0134699	0.0111457	Manes.05G139500/Manes.05G150100/Manes.S058500	3	All	0 dpi
		GO:0006568	tryptophan metabolic process	0.0134699	0.0111457	Manes.05G139500/Manes.05G150100/Manes.S058500	3	All	0 dpi
		GO:0006586	indolalkylamine metabolic process	0.0158425	0.0135676	Manes.05G139500/Manes.05G150100/Manes.S058500	3	All	7 dpi
		GO:0006568	tryptophan metabolic process	0.0158425	0.0135676	Manes.05G139500/Manes.05G150100/Manes.S058500	3	All	7 dpi
		GO:0006586	indolalkylamine metabolic process	0.0169063	0.0134024	Manes.05G139500/Manes.05G150100/Manes.S058500	3	All	1 dpi
		GO:0006568	tryptophan metabolic process	0.0169063	0.0134024	Manes.05G139500/Manes.05G150100/Manes.S058500	3	All	1 dpi
		GO:0009309	amine biosynthetic process	0.0203015	0.0176827	Manes.01G023900/Manes.05G139500/Manes.05G150100/Manes.S058500	4	All	22 dpi
		GO:0042401	cellular biogenic amine biosynthetic process	0.0203015	0.0176827	Manes.01G023900/Manes.05G139500/Manes.05G150100/Manes.S058500	4	All	22 dpi
		GO:0015996	chlorophyll catabolic process	0.0212676	0.0071514	Manes.01G204500	1	JA	14 dpi
		GO:0006787	porphyrin-containing compound catabolic process	0.0212676	0.0071514	Manes.01G204500	1	JA	14 dpi
		GO:0033015	tetrapyrrole catabolic process	0.0212676	0.0071514	Manes.01G204500	1	JA	14 dpi
		GO:0042435	indole-containing compound biosynthetic process	0.0218867	0.0183249	Manes.05G139500/Manes.05G150100/Manes.14G170000/Manes.S058500	4	All	14 dpi
		GO:0009308	amine metabolic process	0.0259733	0.0226229	Manes.01G023900/Manes.02G183800/Manes.05G139500/Manes.05G150100/Manes.S058500	5	All	22 dpi
		GO:0006732	coenzyme metabolic process	0.0293361	0.0153306	Manes.01G006400/Manes.03G112200	2	SA/ET	14 dpi
		GO:0015994	chlorophyll metabolic process	0.0323813	0.0108884	Manes.01G204500	1	JA	14 dpi
		GO:0044106	cellular amine metabolic process	0.0348814	0.0292049	Manes.02G183800/Manes.05G139500/Manes.05G150100/Manes.S058500	4	All	14 dpi
		GO:0006576	cellular biogenic amine metabolic process	0.0348814	0.0292049	Manes.02G183800/Manes.05G139500/Manes.05G150100/Manes.S058500	4	All	14 dpi
		GO:0006778	porphyrin-containing compound metabolic process	0.0362685	0.0121955	Manes.01G204500	1	JA	14 dpi
		GO:0046219	indolalkylamine biosynthetic process	0.0365156	0.0318053	Manes.05G139500/Manes.05G150100/Manes.S058500	3	All	22 dpi
		GO:0000162	tryptophan biosynthetic process	0.0365156	0.0318053	Manes.05G139500/Manes.05G150100/Manes.S058500	3	All	22 dpi
		GO:0033013	tetrapyrrole metabolic process	0.0369305	0.0124182	Manes.01G204500	1	JA	14 dpi
		GO:0046219	indolalkylamine biosynthetic process	0.0384236	0.0321707	Manes.05G139500/Manes.05G150100/Manes.S058500	3	All	14 dpi
		GO:0042430	indole-containing compound metabolic process	0.0384236	0.0321707	Manes.05G139500/Manes.05G150100/Manes.14G170000/Manes.S058500	4	All	14 dpi
		GO:0000162	tryptophan biosynthetic process	0.0384236	0.0321707	Manes.05G139500/Manes.05G150100/Manes.S058500	3	All	14 dpi
		GO:0009072	aromatic amino acid family metabolic process	0.040791	0.00944634	Manes.12G142800	1	ET/ABA	1 dpi
		GO:0006586	indolalkylamine metabolic process	0.0416707	0.0348893	Manes.05G139500/Manes.05G150100/Manes.S058500	3	All	14 dpi
		GO:0006568	tryptophan metabolic process	0.0416707	0.0348893	Manes.05G139500/Manes.05G150100/Manes.S058500	3	All	14 dpi
		GO:0006586	indolalkylamine metabolic process	0.0437924	0.0381435	Manes.05G139500/Manes.05G150100/Manes.S058500	3	All	22 dpi
		GO:0006568	tryptophan metabolic process	0.0437924	0.0381435	Manes.05G139500/Manes.05G150100/Manes.S058500	3	All	22 dpi
		GO:1901566	organonitrogen compound biosynthetic process	0.0462102	0.0382367	Manes.01G023900/Manes.02G183800/Manes.03G061400/Manes.05G139500/Manes.05G150100/Manes.14G170000/Manes.S058500	7	All	0 dpi
	nucleobase-containing compound metabolic process	GO:0090481	pyrimidine nucleotide-sugar transmembrane transport	0.0257162	0.00670532	Manes.03G005300	1	ET	7 dpi
		GO:0072531	pyrimidine-containing compound transmembrane transport	0.0257162	0.00670532	Manes.03G005300	1	ET	7 dpi
		GO:0015931	nucleobase-containing compound transport	0.0365476	0.00952956	Manes.03G005300	1	ET	7 dpi
		GO:0051026	chiasma assembly	0.0392156	0.0206398	Manes.15G061000	1	ET/ABA	7 dpi
		GO:0051026	chiasma assembly	0.0449972	0.0181275	Manes.15G061000	1	ET/ABA	0 dpi
		GO:0034654	nucleobase-containing compound biosynthetic process	0.0491125	0.0128058	Manes.16G129400	1	ET	7 dpi
	polysaccharide metabolic process	GO:0005976	polysaccharide metabolic process	8.13892e-06	3.58036e-06	Manes.12G107200/Manes.12G153100/Manes.13G038000/Manes.13G120000	4	ABA	1 dpi
		GO:0010393	galacturonan metabolic process	0.0303702	0.0102122	Manes.02G048600	1	JA	14 dpi
		GO:0045488	pectin metabolic process	0.0303702	0.0102122	Manes.02G048600	1	JA	14 dpi
		GO:0051274	beta-glucan biosynthetic process	0.0326689	0.0143712	Manes.13G038000	1	ABA	1 dpi
		GO:0030244	cellulose biosynthetic process	0.0326689	0.0143712	Manes.13G038000	1	ABA	1 dpi
		GO:0030243	cellulose metabolic process	0.0328868	0.0144671	Manes.13G038000	1	ABA	1 dpi
		GO:0051273	beta-glucan metabolic process	0.0330923	0.0145575	Manes.13G038000	1	ABA	1 dpi
		GO:0010393	galacturonan metabolic process	0.033411	0.00773727	Manes.11G083300	1	ET/ABA	1 dpi
		GO:0045489	pectin biosynthetic process	0.033411	0.00773727	Manes.11G083300	1	ET/ABA	1 dpi
		GO:0045488	pectin metabolic process	0.033411	0.00773727	Manes.11G083300	1	ET/ABA	1 dpi
		GO:0010393	galacturonan metabolic process	0.034808	0.0103344	Manes.02G048600	1	JA	22 dpi
		GO:0045488	pectin metabolic process	0.034808	0.0103344	Manes.02G048600	1	JA	22 dpi
		GO:0010393	galacturonan metabolic process	0.0348191	0.0183258	Manes.02G048600	1	JA	7 dpi
		GO:0045488	pectin metabolic process	0.0348191	0.0183258	Manes.02G048600	1	JA	7 dpi
		GO:0010393	galacturonan metabolic process	0.0449972	0.0181275	Manes.11G083300	1	ET/ABA	0 dpi
		GO:0045489	pectin biosynthetic process	0.0449972	0.0181275	Manes.11G083300	1	ET/ABA	0 dpi
		GO:0045488	pectin metabolic process	0.0449972	0.0181275	Manes.11G083300	1	ET/ABA	0 dpi
		GO:0005976	polysaccharide metabolic process	0.0488138	0.0113042	Manes.11G083300	1	ET/ABA	1 dpi
	protein modification	GO:0018208	peptidyl-proline modification	0.00931319	0.00061271	Manes.16G059200	1	JA/ET/ABA	14 dpi
		GO:0000413	protein peptidyl-prolyl isomerization	0.00931319	0.00061271	Manes.16G059200	1	JA/ET/ABA	14 dpi
		GO:0018193	peptidyl-amino acid modification	0.0142333	0.000936399	Manes.16G059200	1	JA/ET/ABA	14 dpi
		GO:0016311	dephosphorylation	0.0190663	0.0164001	Manes.01G168600/Manes.03G036900/Manes.03G060800/Manes.10G018100/Manes.10G026400	5	SA	22 dpi
		GO:0018208	peptidyl-proline modification	0.0284924	0.00799787	Manes.16G059200	1	JA/ET/ABA	22 dpi
		GO:0000413	protein peptidyl-prolyl isomerization	0.0284924	0.00799787	Manes.16G059200	1	JA/ET/ABA	22 dpi
		GO:0018193	peptidyl-amino acid modification	0.0363109	0.0101925	Manes.16G059200	1	JA/ET/ABA	22 dpi
	transport	GO:0015698	inorganic anion transport	0.0122226	0.0101136	Manes.02G001200/Manes.10G037500/Manes.11G049700/Manes.11G049800	4	All	0 dpi
		GO:0015698	inorganic anion transport	0.0137346	0.0114995	Manes.02G001200/Manes.10G037500/Manes.11G049700/Manes.11G049800/Manes.14G134400	5	All	14 dpi
		GO:0016482	cytosolic transport	0.0200112	0.0067289	Manes.06G104600/Manes.11G023500	2	JA	14 dpi
		GO:0006886	intracellular protein transport	0.0200112	0.0067289	Manes.06G104600/Manes.11G023500	2	JA	14 dpi
		GO:0006605	protein targeting	0.0200112	0.0067289	Manes.06G104600/Manes.11G023500	2	JA	14 dpi
		GO:0015031	protein transport	0.0200112	0.0067289	Manes.06G104600/Manes.11G023500	2	JA	14 dpi
		GO:0046907	intracellular transport	0.0212676	0.0071514	Manes.06G104600/Manes.11G023500	2	JA	14 dpi
		GO:0006626	protein targeting to mitochondrion	0.0212676	0.0071514	Manes.11G023500	1	JA	14 dpi
		GO:0006625	protein targeting to peroxisome	0.0212676	0.0071514	Manes.06G104600	1	JA	14 dpi
		GO:0043574	peroxisomal transport	0.0215519	0.00724698	Manes.06G104600	1	JA	14 dpi
		GO:0006839	mitochondrial transport	0.0238569	0.00802206	Manes.11G023500	1	JA	14 dpi
		GO:1901679	nucleotide transmembrane transport	0.0257162	0.00670532	Manes.03G005300	1	ET	7 dpi
		GO:0015786	UDP-glucose transmembrane transport	0.0257162	0.00670532	Manes.03G005300	1	ET	7 dpi
		GO:0034219	carbohydrate transmembrane transport	0.0284924	0.00799787	Manes.03G197300	1	JA/ET/ABA	22 dpi
		GO:0015780	nucleotide-sugar transmembrane transport	0.0297063	0.00774573	Manes.03G005300	1	ET	7 dpi
		GO:1901264	carbohydrate derivative transport	0.0303561	0.00791517	Manes.03G005300	1	ET	7 dpi
		GO:0034219	carbohydrate transmembrane transport	0.0303561	0.00791517	Manes.03G005300	1	ET	7 dpi
		GO:0006862	nucleotide transport	0.0303561	0.00791517	Manes.03G005300	1	ET	7 dpi
		GO:0015748	organophosphate ester transport	0.0303561	0.00791517	Manes.03G005300	1	ET	7 dpi
		GO:0006829	zinc ion transport	0.0325106	0.0127337	Manes.03G080000	1	SA/JA/ET	0 dpi
		GO:0071702	organic substance transport	0.0325175	0.0109342	Manes.06G104600/Manes.11G023500	2	JA	14 dpi
		GO:0008643	carbohydrate transport	0.0329977	0.0092625	Manes.03G197300	1	JA/ET/ABA	22 dpi
		GO:0043574	peroxisomal transport	0.034808	0.0103344	Manes.06G104600	1	JA	22 dpi
		GO:0006625	protein targeting to peroxisome	0.034808	0.0103344	Manes.06G104600	1	JA	22 dpi
		GO:0008643	carbohydrate transport	0.0348219	0.0090796	Manes.03G005300	1	ET	7 dpi
		GO:0015706	nitrate transport	0.0370054	0.0341453	Manes.05G095700/Manes.06G111400/Manes.15G170000	3	SA	14 dpi
		GO:0006829	zinc ion transport	0.0389875	0.0171793	Manes.03G080000	1	SA/JA/ET	7 dpi
		GO:0006811	ion transport	0.039677	0.0332201	Manes.02G001200/Manes.02G078700/Manes.06G039300/Manes.10G037500/Manes.11G049700/Manes.11G049800/Manes.11G049900/Manes.12G075200/Manes.13G112200/Manes.14G134400	10	All	14 dpi
		GO:0000041	transition metal ion transport	0.0396822	0.0155426	Manes.03G080000	1	SA/JA/ET	0 dpi
		GO:0006820	anion transport	0.0416707	0.0348893	Manes.02G001200/Manes.06G039300/Manes.10G037500/Manes.11G049700/Manes.11G049800/Manes.11G049900/Manes.14G134400	7	All	14 dpi
		GO:0034220	ion transmembrane transport	0.0416707	0.0348893	Manes.02G001200/Manes.02G078700/Manes.06G039300/Manes.10G037500/Manes.11G049700/Manes.11G049800/Manes.12G075200/Manes.13G112200/Manes.14G134400	9	All	14 dpi
		GO:0072511	divalent inorganic cation transport	0.0429709	0.0168307	Manes.03G080000	1	SA/JA/ET	0 dpi
		GO:0015711	organic anion transport	0.0445859	0.0116255	Manes.03G005300	1	ET	7 dpi
		GO:0015698	inorganic anion transport	0.0449544	0.0391556	Manes.10G037500/Manes.11G049700/Manes.11G049800/Manes.14G134400	4	All	22 dpi
		GO:0000041	transition metal ion transport	0.047523	0.0209404	Manes.03G080000	1	SA/JA/ET	7 dpi
Upregulated in COL2246 vs ECU72 during infestation	biological process	GO:0032504	multicellular organism reproduction	0.00740315	0.00210282	Manes.03G025500/Manes.12G113800	2	SA/ABA	7 dpi
		GO:0048609	multicellular organismal reproductive process	0.00740315	0.00210282	Manes.03G025500/Manes.12G113800	2	SA/ABA	7 dpi
		GO:0015979	photosynthesis	0.014645	NA	Manes.03G094700	1	JA	0 dpi
		GO:0019684	photosynthesis, light reaction	0.014645	NA	Manes.03G094700	1	JA	0 dpi
		GO:0065003	protein-containing complex assembly	0.0157892	NA	Manes.03G094700	1	JA	0 dpi
		GO:0009657	plastid organization	0.0160398	NA	Manes.03G094700	1	JA	0 dpi
		GO:0010648	negative regulation of cell communication	0.0235216	0.00280297	Manes.04G149900	1	JA/ABA	14 dpi
		GO:0044085	cellular component biogenesis	0.0300177	NA	Manes.03G094700	1	JA	0 dpi
		GO:0032504	multicellular organism reproduction	0.0440945	0.00309435	Manes.12G113800	1	SA/ABA	0 dpi
		GO:0048609	multicellular organismal reproductive process	0.0440945	0.00309435	Manes.12G113800	1	SA/ABA	0 dpi
	carbohydrate derivative metabolic process	GO:0009101	glycoprotein biosynthetic process	0.0104663	0.00947495	Manes.10G008500/Manes.13G136200/Manes.15G120800/Manes.17G047400/Manes.17G099900	5	WF	14 dpi
		GO:0043413	macromolecule glycosylation	0.0104663	0.00947495	Manes.10G008500/Manes.13G136200/Manes.15G120800/Manes.17G047400/Manes.17G099900	5	WF	14 dpi
		GO:0009100	glycoprotein metabolic process	0.0127399	0.0115332	Manes.10G008500/Manes.13G136200/Manes.15G120800/Manes.17G047400/Manes.17G099900	5	WF	14 dpi
		GO:0070085	glycosylation	0.0175141	0.0158552	Manes.10G008500/Manes.13G136200/Manes.15G120800/Manes.17G047400/Manes.17G099900	5	WF	14 dpi
		GO:0009101	glycoprotein biosynthetic process	0.0215155	0.0200239	Manes.10G008500/Manes.13G136200/Manes.15G120800/Manes.17G047400	4	WF	22 dpi
		GO:0043413	macromolecule glycosylation	0.0215155	0.0200239	Manes.10G008500/Manes.13G136200/Manes.15G120800/Manes.17G047400	4	WF	22 dpi
		GO:0009100	glycoprotein metabolic process	0.0238249	0.0221732	Manes.10G008500/Manes.13G136200/Manes.15G120800/Manes.17G047400	4	WF	22 dpi
		GO:0070085	glycosylation	0.0348028	0.0323901	Manes.10G008500/Manes.13G136200/Manes.15G120800/Manes.17G047400	4	WF	22 dpi
		GO:0046390	ribose phosphate biosynthetic process	0.0374219	0.00695144	Manes.03G134400	1	JA	14 dpi
		GO:0046390	ribose phosphate biosynthetic process	0.0408614	0.00637215	Manes.03G134400	1	JA	22 dpi
		GO:1901136	carbohydrate derivative catabolic process	0.041635	0.00240144	Manes.03G112800	1	ET/ABA	0 dpi
		GO:1901658	glycosyl compound catabolic process	0.041635	0.00240144	Manes.03G112800	1	ET/ABA	0 dpi
		GO:0019693	ribose phosphate metabolic process	0.041635	0.00240144	Manes.03G112800	1	ET/ABA	0 dpi
		GO:1901657	glycosyl compound metabolic process	0.0455027	0.00262452	Manes.03G112800	1	ET/ABA	0 dpi
		GO:1901137	carbohydrate derivative biosynthetic process	0.0499871	0.0452524	Manes.03G110800/Manes.03G158200/Manes.10G008500/Manes.11G069600/Manes.13G136200/Manes.15G120800/Manes.16G010200/Manes.16G045200/Manes.17G047400/Manes.17G099900	10	WF	14 dpi
	carbohydrate metabolic process	GO:0044275	cellular carbohydrate catabolic process	0.0116429	0.0111856	Manes.10G053500/Manes.13G026800/Manes.15G171200/Manes.17G116600/Manes.18G063500	5	SA	14 dpi
		GO:0043255	regulation of carbohydrate biosynthetic process	0.0163415	0.00114677	Manes.12G113800	1	SA/ABA	0 dpi
		GO:0010675	regulation of cellular carbohydrate metabolic process	0.0163415	0.00114677	Manes.12G113800	1	SA/ABA	0 dpi
		GO:0006109	regulation of carbohydrate metabolic process	0.0174908	0.00122743	Manes.12G113800	1	SA/ABA	0 dpi
		GO:0009311	oligosaccharide metabolic process	0.0175141	0.0158552	Manes.02G005400/Manes.02G170200/Manes.02G170500/Manes.02G170600/Manes.10G008500/Manes.10G056400/Manes.15G120800	7	WF	14 dpi
		GO:0043255	regulation of carbohydrate biosynthetic process	0.0268129	0.00761604	Manes.12G113800	1	SA/ABA	7 dpi
		GO:0006109	regulation of carbohydrate metabolic process	0.0268129	0.00761604	Manes.12G113800	1	SA/ABA	7 dpi
		GO:0010675	regulation of cellular carbohydrate metabolic process	0.0268129	0.00761604	Manes.12G113800	1	SA/ABA	7 dpi
		GO:0010675	regulation of cellular carbohydrate metabolic process	0.0299118	0.0115193	Manes.12G113800	1	SA/ABA	1 dpi
		GO:0043255	regulation of carbohydrate biosynthetic process	0.0309985	0.0119378	Manes.12G113800	1	SA/ABA	1 dpi
		GO:0006109	regulation of carbohydrate metabolic process	0.0348257	0.0134117	Manes.12G113800	1	SA/ABA	1 dpi
		GO:0005975	carbohydrate metabolic process	0.0453265	0.0410333	Manes.01G189800/Manes.02G005400/Manes.02G170200/Manes.02G170500/Manes.02G170600/Manes.03G029300/Manes.10G008500/Manes.10G051700/Manes.10G056400/Manes.13G136200/Manes.15G120800/Manes.16G100000/Manes.17G047400/Manes.17G099900/Manes.17G107200	15	WF	14 dpi
		GO:0031407	oxylipin metabolic process	0.0453265	0.0410333	Manes.05G171400/Manes.18G120300/Manes.18G120400	3	WF	14 dpi
	cellular process	GO:0019953	sexual reproduction	0.00740315	0.00210282	Manes.03G025500/Manes.12G113800	2	SA/ABA	7 dpi
		GO:0010192	mucilage biosynthetic process	0.00763749	0.00200987	Manes.02G017500	1	JA	7 dpi
		GO:0048354	mucilage biosynthetic process involved in seed coat development	0.00763749	0.00200987	Manes.02G017500	1	JA	7 dpi
		GO:0010191	mucilage metabolic process	0.00763749	0.00200987	Manes.02G017500	1	JA	7 dpi
		GO:0048359	mucilage metabolic process involved in seed coat development	0.00763749	0.00200987	Manes.02G017500	1	JA	7 dpi
		GO:0010190	cytochrome b6f complex assembly	0.0117683	NA	Manes.03G094700	1	JA	0 dpi
		GO:0017004	cytochrome complex assembly	0.0117683	NA	Manes.03G094700	1	JA	0 dpi
		GO:0009767	photosynthetic electron transport chain	0.0117683	NA	Manes.03G094700	1	JA	0 dpi
		GO:0000075	cell cycle checkpoint	0.0140099	0.00221208	Manes.13G014900	1	JA/ET/ABA	7 dpi
		GO:1901988	negative regulation of cell cycle phase transition	0.0140099	0.00221208	Manes.13G014900	1	JA/ET/ABA	7 dpi
		GO:0051129	negative regulation of cellular component organization	0.0140099	0.00221208	Manes.13G014900	1	JA/ET/ABA	7 dpi
		GO:0010639	negative regulation of organelle organization	0.0140099	0.00221208	Manes.13G014900	1	JA/ET/ABA	7 dpi
		GO:0010948	negative regulation of cell cycle process	0.0142973	0.00225748	Manes.13G014900	1	JA/ET/ABA	7 dpi
		GO:0034622	cellular protein-containing complex assembly	0.014645	NA	Manes.03G094700	1	JA	0 dpi
		GO:0009658	chloroplast organization	0.014645	NA	Manes.03G094700	1	JA	0 dpi
		GO:0043933	protein-containing complex subunit organization	0.0166326	NA	Manes.03G094700	1	JA	0 dpi
		GO:0000075	cell cycle checkpoint	0.0175123	0.00442417	Manes.13G014900	1	JA/ET/ABA	22 dpi
		GO:1901988	negative regulation of cell cycle phase transition	0.0175123	0.00442417	Manes.13G014900	1	JA/ET/ABA	22 dpi
		GO:0051129	negative regulation of cellular component organization	0.0175123	0.00442417	Manes.13G014900	1	JA/ET/ABA	22 dpi
		GO:0010639	negative regulation of organelle organization	0.0175123	0.00442417	Manes.13G014900	1	JA/ET/ABA	22 dpi
		GO:0010948	negative regulation of cell cycle process	0.0178717	0.00451495	Manes.13G014900	1	JA/ET/ABA	22 dpi
		GO:0000075	cell cycle checkpoint	0.0182128	0.00516153	Manes.13G014900	1	JA/ET/ABA	14 dpi
		GO:1901988	negative regulation of cell cycle phase transition	0.0182128	0.00516153	Manes.13G014900	1	JA/ET/ABA	14 dpi
		GO:0051129	negative regulation of cellular component organization	0.0182128	0.00516153	Manes.13G014900	1	JA/ET/ABA	14 dpi
		GO:0010639	negative regulation of organelle organization	0.0182128	0.00516153	Manes.13G014900	1	JA/ET/ABA	14 dpi
		GO:0022607	cellular component assembly	0.0184557	NA	Manes.03G094700	1	JA	0 dpi
		GO:0010948	negative regulation of cell cycle process	0.0185866	0.00526744	Manes.13G014900	1	JA/ET/ABA	14 dpi
		GO:0009968	negative regulation of signal transduction	0.0235216	0.00280297	Manes.04G149900	1	JA/ABA	14 dpi
		GO:0023057	negative regulation of signaling	0.0235216	0.00280297	Manes.04G149900	1	JA/ABA	14 dpi
		GO:0019953	sexual reproduction	0.037711	0.00264639	Manes.12G113800	1	SA/ABA	0 dpi
		GO:0009060	aerobic respiration	0.0381766	0.0150697	Manes.14G147000	1	ABA	22 dpi
		GO:0045333	cellular respiration	0.0381766	0.0150697	Manes.14G147000	1	ABA	22 dpi
		GO:0046039	GTP metabolic process	0.041635	0.00240144	Manes.03G112800	1	ET/ABA	0 dpi
		GO:0046700	heterocycle catabolic process	0.041635	0.00240144	Manes.03G112800	1	ET/ABA	0 dpi
		GO:0046434	organophosphate catabolic process	0.041635	0.00240144	Manes.03G112800	1	ET/ABA	0 dpi
		GO:0022613	ribonucleoprotein complex biogenesis	0.041635	0.00240144	Manes.03G112800	1	ET/ABA	0 dpi
		GO:0042254	ribosome biogenesis	0.041635	0.00240144	Manes.03G112800	1	ET/ABA	0 dpi
		GO:0010118	stomatal movement	0.0441045	0.016985	Manes.01G053000	1	SA/ABA	1 dpi
	developmental process	GO:0007276	gamete generation	0.00598959	0.0017013	Manes.03G025500/Manes.12G113800	2	SA/ABA	7 dpi
		GO:0010214	seed coat development	0.00935011	0.00246056	Manes.02G017500	1	JA	7 dpi
		GO:0007276	gamete generation	0.0266752	0.00187194	Manes.12G113800	1	SA/ABA	0 dpi
		GO:0048232	male gamete generation	0.0266752	0.00187194	Manes.12G113800	1	SA/ABA	0 dpi
		GO:0048508	embryonic meristem development	0.0268129	0.00761604	Manes.03G025500	1	SA/ABA	7 dpi
		GO:0090421	embryonic meristem initiation	0.0268129	0.00761604	Manes.03G025500	1	SA/ABA	7 dpi
		GO:0010014	meristem initiation	0.0268129	0.00761604	Manes.03G025500	1	SA/ABA	7 dpi
		GO:0051510	regulation of unidimensional cell growth	0.0268129	0.00761604	Manes.03G025500	1	SA/ABA	7 dpi
		GO:0048829	root cap development	0.0268129	0.00761604	Manes.03G025500	1	SA/ABA	7 dpi
		GO:0048232	male gamete generation	0.0341979	0.00971369	Manes.12G113800	1	SA/ABA	7 dpi
		GO:0009933	meristem structural organization	0.0341979	0.00971369	Manes.03G025500	1	SA/ABA	7 dpi
		GO:0048532	anatomical structure arrangement	0.0371118	0.0105414	Manes.03G025500	1	SA/ABA	7 dpi
		GO:0048638	regulation of developmental growth	0.0371118	0.0105414	Manes.03G025500	1	SA/ABA	7 dpi
		GO:0009845	seed germination	0.0374219	0.00695144	Manes.05G186500	1	JA	14 dpi
		GO:0090351	seedling development	0.0374219	0.00695144	Manes.05G186500	1	JA	14 dpi
		GO:0022603	regulation of anatomical structure morphogenesis	0.0412795	0.0117252	Manes.03G025500	1	SA/ABA	7 dpi
		GO:0010228	vegetative to reproductive phase transition of meristem	0.041635	0.00240144	Manes.08G047200	1	ET/ABA	0 dpi
		GO:0048232	male gamete generation	0.0441045	0.016985	Manes.12G113800	1	SA/ABA	1 dpi
		GO:0007276	gamete generation	0.0454801	0.0175148	Manes.12G113800	1	SA/ABA	1 dpi
		GO:0009826	unidimensional cell growth	0.0499871	0.0452524	Manes.02G170200/Manes.02G170500/Manes.02G170600/Manes.03G110800/Manes.05G072000/Manes.12G027700/Manes.12G060600/Manes.13G136200/Manes.14G083500/Manes.15G104300/Manes.15G169600	11	WF	14 dpi
	metabolic process	GO:0044247	cellular polysaccharide catabolic process	0.00342654	0.00329193	Manes.10G053500/Manes.13G026800/Manes.15G171200/Manes.17G116600/Manes.18G063500	5	SA	14 dpi
		GO:1901987	regulation of cell cycle phase transition	0.0140099	0.00221208	Manes.13G014900	1	JA/ET/ABA	7 dpi
		GO:0007346	regulation of mitotic cell cycle	0.0140099	0.00221208	Manes.13G014900	1	JA/ET/ABA	7 dpi
		GO:1901990	regulation of mitotic cell cycle phase transition	0.0140099	0.00221208	Manes.13G014900	1	JA/ET/ABA	7 dpi
		GO:0022900	electron transport chain	0.014122	NA	Manes.03G094700	1	JA	0 dpi
		GO:0006091	generation of precursor metabolites and energy	0.014645	NA	Manes.03G094700	1	JA	0 dpi
		GO:0010608	posttranscriptional regulation of gene expression	0.014645	NA	Manes.03G094700	1	JA	0 dpi
		GO:0042762	regulation of sulfur metabolic process	0.0163415	0.00114677	Manes.12G113800	1	SA/ABA	0 dpi
		GO:0000103	sulfate assimilation	0.0163415	0.00114677	Manes.12G113800	1	SA/ABA	0 dpi
		GO:1901987	regulation of cell cycle phase transition	0.0175123	0.00442417	Manes.13G014900	1	JA/ET/ABA	22 dpi
		GO:0007346	regulation of mitotic cell cycle	0.0175123	0.00442417	Manes.13G014900	1	JA/ET/ABA	22 dpi
		GO:1901990	regulation of mitotic cell cycle phase transition	0.0175123	0.00442417	Manes.13G014900	1	JA/ET/ABA	22 dpi
		GO:1901987	regulation of cell cycle phase transition	0.0182128	0.00516153	Manes.13G014900	1	JA/ET/ABA	14 dpi
		GO:0007346	regulation of mitotic cell cycle	0.0182128	0.00516153	Manes.13G014900	1	JA/ET/ABA	14 dpi
		GO:1901990	regulation of mitotic cell cycle phase transition	0.0182128	0.00516153	Manes.13G014900	1	JA/ET/ABA	14 dpi
		GO:0010564	regulation of cell cycle process	0.0217352	0.00343187	Manes.13G014900	1	JA/ET/ABA	7 dpi
		GO:0033043	regulation of organelle organization	0.0217352	0.00343187	Manes.13G014900	1	JA/ET/ABA	7 dpi
		GO:0010564	regulation of cell cycle process	0.0254683	0.0064341	Manes.13G014900	1	JA/ET/ABA	22 dpi
		GO:0033043	regulation of organelle organization	0.0254683	0.0064341	Manes.13G014900	1	JA/ET/ABA	22 dpi
		GO:0010564	regulation of cell cycle process	0.0264871	0.00750645	Manes.13G014900	1	JA/ET/ABA	14 dpi
		GO:0033043	regulation of organelle organization	0.0264871	0.00750645	Manes.13G014900	1	JA/ET/ABA	14 dpi
		GO:0022604	regulation of cell morphogenesis	0.0268129	0.00761604	Manes.03G025500	1	SA/ABA	7 dpi
		GO:0007346	regulation of mitotic cell cycle	0.0268129	0.00761604	Manes.03G025500	1	SA/ABA	7 dpi
		GO:0042762	regulation of sulfur metabolic process	0.0268129	0.00761604	Manes.12G113800	1	SA/ABA	7 dpi
		GO:0000103	sulfate assimilation	0.0268129	0.00761604	Manes.12G113800	1	SA/ABA	7 dpi
		GO:0001558	regulation of cell growth	0.0278285	0.0079045	Manes.03G025500	1	SA/ABA	7 dpi
		GO:0000103	sulfate assimilation	0.0299118	0.0115193	Manes.12G113800	1	SA/ABA	1 dpi
		GO:0042762	regulation of sulfur metabolic process	0.0309985	0.0119378	Manes.12G113800	1	SA/ABA	1 dpi
		GO:0051302	regulation of cell division	0.0314878	0.00894392	Manes.03G025500	1	SA/ABA	7 dpi
		GO:0051726	regulation of cell cycle	0.0317029	0.00500572	Manes.13G014900	1	JA/ET/ABA	7 dpi
		GO:0051128	regulation of cellular component organization	0.0317029	0.00500572	Manes.13G014900	1	JA/ET/ABA	7 dpi
		GO:0010646	regulation of cell communication	0.0366054	0.00436211	Manes.04G149900	1	JA/ABA	14 dpi
		GO:0009966	regulation of signal transduction	0.0366054	0.00436211	Manes.04G149900	1	JA/ABA	14 dpi
		GO:0023051	regulation of signaling	0.0366054	0.00436211	Manes.04G149900	1	JA/ABA	14 dpi
		GO:0051726	regulation of cell cycle	0.0369867	0.00934402	Manes.13G014900	1	JA/ET/ABA	22 dpi
		GO:0051128	regulation of cellular component organization	0.0369867	0.00934402	Manes.13G014900	1	JA/ET/ABA	22 dpi
		GO:0015980	energy derivation by oxidation of organic compounds	0.0381766	0.0150697	Manes.14G147000	1	ABA	22 dpi
		GO:0051726	regulation of cell cycle	0.0384662	0.0109014	Manes.13G014900	1	JA/ET/ABA	14 dpi
		GO:0051128	regulation of cellular component organization	0.0384662	0.0109014	Manes.13G014900	1	JA/ET/ABA	14 dpi
		GO:0006397	mRNA processing	0.0416177	0.0118212	Manes.02G185200	1	SA/ABA	7 dpi
		GO:0051726	regulation of cell cycle	0.0416177	0.0118212	Manes.03G025500	1	SA/ABA	7 dpi
		GO:0051128	regulation of cellular component organization	0.0416177	0.0118212	Manes.03G025500	1	SA/ABA	7 dpi
		GO:0019439	aromatic compound catabolic process	0.041635	0.00240144	Manes.03G112800	1	ET/ABA	0 dpi
		GO:1901361	organic cyclic compound catabolic process	0.041635	0.00240144	Manes.03G112800	1	ET/ABA	0 dpi
		GO:0006790	sulfur compound metabolic process	0.0443249	0.0366597	Manes.01G205100/Manes.03G158200/Manes.13G061500	3	WF	7 dpi
		GO:0006790	sulfur compound metabolic process	0.0446097	0.00313051	Manes.12G113800	1	SA/ABA	0 dpi
		GO:0016071	mRNA metabolic process	0.0452028	0.0128396	Manes.02G185200	1	SA/ABA	7 dpi
	nitrogen compound metabolic process	GO:0042128	nitrate assimilation	0.0299118	0.0115193	Manes.01G053000	1	SA/ABA	1 dpi
		GO:0042126	nitrate metabolic process	0.0299118	0.0115193	Manes.01G053000	1	SA/ABA	1 dpi
		GO:0071941	nitrogen cycle metabolic process	0.0299118	0.0115193	Manes.01G053000	1	SA/ABA	1 dpi
		GO:2001057	reactive nitrogen species metabolic process	0.0299118	0.0115193	Manes.01G053000	1	SA/ABA	1 dpi
		GO:0044270	cellular nitrogen compound catabolic process	0.041635	0.00240144	Manes.03G112800	1	ET/ABA	0 dpi
		GO:1901565	organonitrogen compound catabolic process	0.0435501	0.0025119	Manes.03G112800	1	ET/ABA	0 dpi
	nucleobase-containing compound metabolic process	GO:0009451	RNA modification	0.0162735	0.0156342	Manes.04G070100/Manes.04G119300/Manes.09G091500/Manes.12G065700/Manes.13G088900	5	SA	14 dpi
		GO:1901293	nucleoside phosphate biosynthetic process	0.0374219	0.00695144	Manes.03G134400	1	JA	14 dpi
		GO:0009165	nucleotide biosynthetic process	0.0374219	0.00695144	Manes.03G134400	1	JA	14 dpi
		GO:0006164	purine nucleotide biosynthetic process	0.0374219	0.00695144	Manes.03G134400	1	JA	14 dpi
		GO:0009152	purine ribonucleotide biosynthetic process	0.0374219	0.00695144	Manes.03G134400	1	JA	14 dpi
		GO:0072522	purine-containing compound biosynthetic process	0.0374219	0.00695144	Manes.03G134400	1	JA	14 dpi
		GO:0009260	ribonucleotide biosynthetic process	0.0374219	0.00695144	Manes.03G134400	1	JA	14 dpi
		GO:1901293	nucleoside phosphate biosynthetic process	0.0408614	0.00637215	Manes.03G134400	1	JA	22 dpi
		GO:0009165	nucleotide biosynthetic process	0.0408614	0.00637215	Manes.03G134400	1	JA	22 dpi
		GO:0006164	purine nucleotide biosynthetic process	0.0408614	0.00637215	Manes.03G134400	1	JA	22 dpi
		GO:0009152	purine ribonucleotide biosynthetic process	0.0408614	0.00637215	Manes.03G134400	1	JA	22 dpi
		GO:0072522	purine-containing compound biosynthetic process	0.0408614	0.00637215	Manes.03G134400	1	JA	22 dpi
		GO:0009260	ribonucleotide biosynthetic process	0.0408614	0.00637215	Manes.03G134400	1	JA	22 dpi
		GO:1901069	guanosine-containing compound catabolic process	0.041635	0.00240144	Manes.03G112800	1	ET/ABA	0 dpi
		GO:1901068	guanosine-containing compound metabolic process	0.041635	0.00240144	Manes.03G112800	1	ET/ABA	0 dpi
		GO:0034655	nucleobase-containing compound catabolic process	0.041635	0.00240144	Manes.03G112800	1	ET/ABA	0 dpi
		GO:0009164	nucleoside catabolic process	0.041635	0.00240144	Manes.03G112800	1	ET/ABA	0 dpi
		GO:0009116	nucleoside metabolic process	0.041635	0.00240144	Manes.03G112800	1	ET/ABA	0 dpi
		GO:1901292	nucleoside phosphate catabolic process	0.041635	0.00240144	Manes.03G112800	1	ET/ABA	0 dpi
		GO:0009143	nucleoside triphosphate catabolic process	0.041635	0.00240144	Manes.03G112800	1	ET/ABA	0 dpi
		GO:0009141	nucleoside triphosphate metabolic process	0.041635	0.00240144	Manes.03G112800	1	ET/ABA	0 dpi
		GO:0009166	nucleotide catabolic process	0.041635	0.00240144	Manes.03G112800	1	ET/ABA	0 dpi
		GO:0006152	purine nucleoside catabolic process	0.041635	0.00240144	Manes.03G112800	1	ET/ABA	0 dpi
		GO:0042278	purine nucleoside metabolic process	0.041635	0.00240144	Manes.03G112800	1	ET/ABA	0 dpi
		GO:0009146	purine nucleoside triphosphate catabolic process	0.041635	0.00240144	Manes.03G112800	1	ET/ABA	0 dpi
		GO:0009144	purine nucleoside triphosphate metabolic process	0.041635	0.00240144	Manes.03G112800	1	ET/ABA	0 dpi
		GO:0006195	purine nucleotide catabolic process	0.041635	0.00240144	Manes.03G112800	1	ET/ABA	0 dpi
		GO:0006163	purine nucleotide metabolic process	0.041635	0.00240144	Manes.03G112800	1	ET/ABA	0 dpi
		GO:0046130	purine ribonucleoside catabolic process	0.041635	0.00240144	Manes.03G112800	1	ET/ABA	0 dpi
		GO:0046128	purine ribonucleoside metabolic process	0.041635	0.00240144	Manes.03G112800	1	ET/ABA	0 dpi
		GO:0009207	purine ribonucleoside triphosphate catabolic process	0.041635	0.00240144	Manes.03G112800	1	ET/ABA	0 dpi
		GO:0009205	purine ribonucleoside triphosphate metabolic process	0.041635	0.00240144	Manes.03G112800	1	ET/ABA	0 dpi
		GO:0009154	purine ribonucleotide catabolic process	0.041635	0.00240144	Manes.03G112800	1	ET/ABA	0 dpi
		GO:0009150	purine ribonucleotide metabolic process	0.041635	0.00240144	Manes.03G112800	1	ET/ABA	0 dpi
		GO:0072523	purine-containing compound catabolic process	0.041635	0.00240144	Manes.03G112800	1	ET/ABA	0 dpi
		GO:0072521	purine-containing compound metabolic process	0.041635	0.00240144	Manes.03G112800	1	ET/ABA	0 dpi
		GO:0042454	ribonucleoside catabolic process	0.041635	0.00240144	Manes.03G112800	1	ET/ABA	0 dpi
		GO:0009119	ribonucleoside metabolic process	0.041635	0.00240144	Manes.03G112800	1	ET/ABA	0 dpi
		GO:0009203	ribonucleoside triphosphate catabolic process	0.041635	0.00240144	Manes.03G112800	1	ET/ABA	0 dpi
		GO:0009199	ribonucleoside triphosphate metabolic process	0.041635	0.00240144	Manes.03G112800	1	ET/ABA	0 dpi
		GO:0009261	ribonucleotide catabolic process	0.041635	0.00240144	Manes.03G112800	1	ET/ABA	0 dpi
		GO:0009259	ribonucleotide metabolic process	0.041635	0.00240144	Manes.03G112800	1	ET/ABA	0 dpi
		GO:0006753	nucleoside phosphate metabolic process	0.0455027	0.00262452	Manes.03G112800	1	ET/ABA	0 dpi
		GO:0009117	nucleotide metabolic process	0.0455027	0.00262452	Manes.03G112800	1	ET/ABA	0 dpi
		GO:0055086	nucleobase-containing small molecule metabolic process	0.0487948	0.00281441	Manes.03G112800	1	ET/ABA	0 dpi
		GO:0009251	glucan catabolic process	0.00342654	0.00329193	Manes.10G053500/Manes.13G026800/Manes.15G171200/Manes.17G116600/Manes.18G063500	5	SA	14 dpi
		GO:0005983	starch catabolic process	0.00342654	0.00329193	Manes.10G053500/Manes.13G026800/Manes.15G171200/Manes.17G116600/Manes.18G063500	5	SA	14 dpi
		GO:0005982	starch metabolic process	0.00717299	0.0068912	Manes.09G059400/Manes.10G053500/Manes.13G026800/Manes.15G171200/Manes.17G116600/Manes.18G063500	6	SA	14 dpi
	protein modification	GO:0006468	protein phosphorylation	5.49082e-05	5.04957e-05	Manes.01G112000/Manes.04G126000/Manes.04G126600/Manes.04G128000/Manes.07G057000/Manes.08G108100/Manes.10G112400/Manes.11G039800/Manes.11G041400/Manes.11G042500/Manes.11G043200/Manes.13G148400/Manes.16G018400/Manes.16G018700/Manes.S039900/Manes.S040200/Manes.S065000/Manes.S085900	18	All	14 dpi
		GO:0046777	protein autophosphorylation	0.000362966	0.000333797	Manes.04G126000/Manes.04G126600/Manes.04G128000/Manes.07G057000/Manes.08G108100/Manes.10G112400/Manes.11G039800/Manes.11G041400/Manes.11G042500/Manes.11G043200/Manes.S039900	11	All	14 dpi
		GO:0046777	protein autophosphorylation	0.00247102	0.00243872	Manes.04G126000/Manes.04G128000/Manes.07G057000/Manes.08G108100/Manes.10G112400/Manes.11G039800/Manes.11G041400/Manes.11G042500/Manes.11G043200/Manes.S039900	10	All	22 dpi
		GO:0006468	protein phosphorylation	0.00556447	0.00549174	Manes.01G112000/Manes.04G126000/Manes.04G128000/Manes.07G057000/Manes.08G108100/Manes.10G112400/Manes.11G039800/Manes.11G041400/Manes.11G042500/Manes.11G043200/Manes.S039900/Manes.S040200/Manes.S065000/Manes.S085900	14	All	22 dpi
		GO:0006468	protein phosphorylation	0.00618098	0.00578796	Manes.01G112000/Manes.04G126000/Manes.04G126600/Manes.07G057000/Manes.10G112400/Manes.11G039800/Manes.11G041400/Manes.11G043200/Manes.13G127900/Manes.17G031400/Manes.S039900/Manes.S040200/Manes.S065000/Manes.S085900	14	All	1 dpi
		GO:0046777	protein autophosphorylation	0.00742476	0.00695265	Manes.04G126000/Manes.04G126600/Manes.07G057000/Manes.10G112400/Manes.11G039800/Manes.11G041400/Manes.11G043200/Manes.13G127900/Manes.S039900	9	All	1 dpi
		GO:0006487	protein N-linked glycosylation	0.00844061	0.00764114	Manes.10G008500/Manes.13G136200/Manes.15G120800/Manes.17G047400/Manes.17G099900	5	WF	14 dpi
		GO:0006486	protein glycosylation	0.0104663	0.00947495	Manes.10G008500/Manes.13G136200/Manes.15G120800/Manes.17G047400/Manes.17G099900	5	WF	14 dpi
		GO:0006487	protein N-linked glycosylation	0.0164669	0.0153253	Manes.10G008500/Manes.13G136200/Manes.15G120800/Manes.17G047400	4	WF	22 dpi
		GO:0006486	protein glycosylation	0.0215155	0.0200239	Manes.10G008500/Manes.13G136200/Manes.15G120800/Manes.17G047400	4	WF	22 dpi
		GO:0006457	protein folding	0.0254683	0.0064341	Manes.02G138200	1	JA/ET/ABA	22 dpi
		GO:0006457	protein folding	0.0264871	0.00750645	Manes.02G138200	1	JA/ET/ABA	14 dpi
		GO:0006468	protein phosphorylation	0.0296686	0.0278826	Manes.01G112000/Manes.04G126000/Manes.07G057000/Manes.10G112400/Manes.11G039800/Manes.11G041400/Manes.11G042500/Manes.13G148400/Manes.S039900/Manes.S040200/Manes.S065000	11	All	7 dpi
		GO:0046777	protein autophosphorylation	0.035407	0.0332755	Manes.04G126000/Manes.07G057000/Manes.10G112400/Manes.11G039800/Manes.11G041400/Manes.11G042500/Manes.S039900	7	All	7 dpi
		GO:0006468	protein phosphorylation	0.0433271	0.0392232	Manes.01G018900/Manes.01G019000/Manes.03G097300/Manes.03G129500/Manes.05G121900/Manes.06G011000/Manes.06G011100/Manes.06G012200/Manes.07G073900/Manes.11G045500/Manes.11G045600/Manes.11G069600/Manes.12G055200/Manes.12G079200/Manes.13G056500/Manes.13G073600/Manes.17G032400/Manes.18G054100	18	WF	14 dpi
	transport	GO:0015693	magnesium ion transport	0.00763749	0.00200987	Manes.07G053800	1	JA	7 dpi
		GO:0070838	divalent metal ion transport	0.0221495	0.00582882	Manes.07G053800	1	JA	7 dpi
		GO:0072511	divalent inorganic cation transport	0.0222168	0.00584653	Manes.07G053800	1	JA	7 dpi
		GO:0015858	nucleoside transport	0.0287426	0.0226462	Manes.14G043600/Manes.16G019300	2	SA	0 dpi
		GO:0030001	metal ion transport	0.0318534	0.00838248	Manes.07G053800	1	JA	7 dpi
		GO:0015693	magnesium ion transport	0.0400613	0.0220889	Manes.07G053800	1	JA	1 dpi
		GO:0006812	cation transport	0.0457336	0.0120352	Manes.07G053800	1	JA	7 dpi
