# Supplementary material for: Integrative transcriptomics reveals association of abscisic acid and lignin pathways with cassava whitefly resistance
Source: BMC Plant Biol. 2023 Dec 20;23:657. doi: 10.1186/s12870-023-04607-y (PMC10731783; doi:10.1186/s12870-023-04607-y)
Supplement: Supplementary file 26 — Additional file 26. Counts of enriched GO term IDs for whitefly and hormone gDEGs. Table S44. Numbers of genes associated with biological GO term categories associated with defense displayed in Fig. 5. Table S45. Numbers of genes associated with GO-term categories (not defense-related) displayed in Additional file 27: Figure S16. [file 12870_2023_4607_MOESM26_ESM.xlsx]

## Sheet: Table S44
Table S44. Numbers of genes associated with biological GO term categories associated with defense displayed in Fig. 5.
Genotype	GO Term Category	Time	Hormone Category	Number of Genes Associated with GO Term Category
ECU72	cell death	0 dpi	NA	0
		1 dpi	NA	0
		7 dpi	NA	0
		14 dpi	NA	0
		22 dpi	SA/ABA	1
	cell wall organization or biogenesis	0 dpi	ALL	8
		0 dpi	ET/ABA	1
		0 dpi	ABA	2
		1 dpi	ALL	8
		1 dpi	ET/ABA	1
		1 dpi	ABA	4
		7 dpi	ALL	3
		14 dpi	NA	0
		22 dpi	NA	0
	glucosinolate metabolic process	0 dpi	ALL	5
		1 dpi	ALL	4
		7 dpi	ALL	4
		14 dpi	ALL	4
		22 dpi	ALL	5
	immune system process	0 dpi	ALL	10
		1 dpi	ALL	8
		7 dpi	ALL	7
		7 dpi	ET	1
		14 dpi	ALL	12
		22 dpi	ALL	14
	lipid metabolic process	0 dpi	ALL	2
		0 dpi	SA/JA/ET	1
		1 dpi	ALL	3
		7 dpi	ALL	3
		7 dpi	SA/JA/ET	1
		14 dpi	NA	0
		22 dpi	NA	0
	phenylpropanoid metabolic process	0 dpi	ALL	5
		1 dpi	ALL	5
		1 dpi	ET/ABA	1
		7 dpi	NA	0
		14 dpi	NA	0
		22 dpi	NA	0
	regulation of hormone levels	0 dpi	ALL	8
		1 dpi	ALL	4
		7 dpi	ALL	7
		14 dpi	ALL	9
		22 dpi	ALL	8
	response to biotic stimulus	0 dpi	ALL	10
		1 dpi	ALL	10
		1 dpi	SA/JA/ABA	4
		1 dpi	ET/ABA	1
		7 dpi	SA/JA/ABA	2
		14 dpi	SA/JA/ABA	3
		14 dpi	SA/JA	3
		22 dpi	NA	0
	response to hormone	0 dpi	JA/ABA	1
		1 dpi	SA/ET/ABA	1
		7 dpi	ALL	6
		14 dpi	SA	15
		22 dpi	SA/ET/ABA	2
		22 dpi	SA	11
	response to stimulus	0 dpi	ALL	3
		0 dpi	SA/JA/ET	1
		0 dpi	SA/ET/ABA	1
		0 dpi	ET	1
		1 dpi	ALL	6
		1 dpi	SA/JA/ABA	2
		1 dpi	SA/ET/ABA	1
		1 dpi	JA/ET/ABA	1
		1 dpi	ABA	1
		7 dpi	ALL	3
		7 dpi	SA/JA/ET	1
		7 dpi	SA/ET/ABA	1
		7 dpi	SA/JA	4
		14 dpi	ALL	3
		14 dpi	SA	21
		22 dpi	ALL	3
		22 dpi	SA/ET/ABA	2
		22 dpi	JA	2
		22 dpi	SA	13
	secondary metabolic process	0 dpi	ALL	10
		1 dpi	ALL	9
		1 dpi	ET/ABA	1
		7 dpi	ALL	7
		14 dpi	ALL	8
		22 dpi	ALL	9
COL2246	cell death	0 dpi	NA	0
		1 dpi	SA/ABA	1
		7 dpi	NA	0
		14 dpi	WF	6
		22 dpi	WF	6
	cell wall organization or biogenesis	0 dpi	NA	0
		1 dpi	NA	0
		7 dpi	NA	0
		14 dpi	SA	5
		22 dpi	NA	0
	glucosinolate metabolic process	0 dpi	NA	0
		1 dpi	NA	0
		7 dpi	NA	0
		14 dpi	NA	0
		22 dpi	NA	0
	immune system process	0 dpi	NA	0
		1 dpi	ALL	13
		1 dpi	SA/ET	2
		1 dpi	WF	5
		7 dpi	ALL	10
		14 dpi	ALL	16
		14 dpi	JA/ABA	1
		14 dpi	WF	12
		22 dpi	SA/ET	3
		22 dpi	SA	8
		22 dpi	WF	6
	lipid metabolic process	0 dpi	NA	0
		1 dpi	WF	3
		7 dpi	WF	5
		14 dpi	WF	18
		22 dpi	WF	16
	phenylpropanoid metabolic process	0 dpi	NA	0
		1 dpi	NA	0
		7 dpi	NA	0
		14 dpi	NA	0
		22 dpi	NA	0
	regulation of hormone levels	0 dpi	NA	0
		1 dpi	NA	0
		7 dpi	SA/ABA	1
		14 dpi	NA	0
		22 dpi	NA	0
	response to biotic stimulus	0 dpi	WF	3
		1 dpi	SA/ABA	1
		7 dpi	NA	0
		14 dpi	JA/ABA	2
		14 dpi	WF	17
		22 dpi	ALL	15
		22 dpi	JA/ABA	1
	response to hormone	0 dpi	NA	0
		1 dpi	NA	0
		7 dpi	NA	0
		14 dpi	JA/ABA	1
		14 dpi	WF	12
		22 dpi	WF	10
	response to stimulus	0 dpi	ET/ABA	1
		0 dpi	SA	3
		1 dpi	ALL	10
		1 dpi	SA/ABA	1
		1 dpi	WF	3
		7 dpi	WF	3
		14 dpi	JA/ABA	1
		14 dpi	WF	31
		22 dpi	NA	0
	secondary metabolic process	0 dpi	SA/ABA	1
		1 dpi	SA/ABA	1
		7 dpi	SA/ABA	1
		14 dpi	NA	0
		22 dpi	NA	0

## Sheet: Table S45
Table S45. Numbers of genes associated with GO-term categories (not defense-related) displayed in Additional file 27: Figure S16.
Genotype	GO Term Category	Time	Hormone Category	Number of Genes Associated with GO Term Category
ECU72	biological process	0 dpi	ALL	14
		0 dpi	SA/JA/ET	1
		0 dpi	ET/ABA	4
		0 dpi	ABA	1
		1 dpi	ALL	15
		1 dpi	SA/ET/ABA	1
		1 dpi	ET/ABA	2
		1 dpi	ABA	4
		7 dpi	ALL	9
		7 dpi	SA/JA/ET	1
		14 dpi	ALL	12
		14 dpi	SA/JA	2
		14 dpi	SA/ET	5
		14 dpi	ET/ABA	6
		14 dpi	JA	1
		14 dpi	SA	5
		22 dpi	ALL	10
		22 dpi	ET/ABA	3
	carbohydrate derivative metabolic process	0 dpi	ALL	11
		1 dpi	ALL	11
		7 dpi	ALL	11
		14 dpi	ALL	12
		22 dpi	ALL	14
	carbohydrate metabolic process	0 dpi	SA/JA/ET	1
		1 dpi	ET/ABA	1
		1 dpi	ABA	4
		7 dpi	SA/JA/ET	1
	carboxylic acid metabolic process	0 dpi	ALL	10
		1 dpi	ALL	10
		7 dpi	ALL	2
		14 dpi	ALL	10
		22 dpi	ALL	8
	cellular process	0 dpi	ALL	2
		0 dpi	ET/ABA	1
		0 dpi	ABA	1
		1 dpi	ALL	2
		1 dpi	SA/ET/ABA	1
		7 dpi	ALL	3
		7 dpi	ET/ABA	1
		7 dpi	ET	1
		14 dpi	ET/ABA	4
		14 dpi	JA	3
		14 dpi	SA	5
		22 dpi	ET/ABA	4
		22 dpi	JA	1
	developmental process	0 dpi	ALL	5
		0 dpi	ABA	1
		1 dpi	ALL	3
		1 dpi	SA/ET/ABA	1
		1 dpi	ET/ABA	1
		7 dpi	ALL	13
		7 dpi	JA/ABA	1
		14 dpi	ALL	3
		14 dpi	JA/ET/ABA	1
		22 dpi	ALL	3
		22 dpi	JA/ET/ABA	1
	localization	0 dpi	ALL	3
		1 dpi	NA	0
		7 dpi	NA	0
		14 dpi	JA	2
		22 dpi	JA	1
	metabolic process	0 dpi	ALL	16
		0 dpi	SA/JA/ET	1
		0 dpi	ET/ABA	2
		0 dpi	ABA	2
		1 dpi	ALL	15
		1 dpi	ET/ABA	2
		1 dpi	ABA	4
		7 dpi	ALL	13
		7 dpi	SA/JA/ET	1
		7 dpi	ET	1
		14 dpi	ALL	11
		14 dpi	SA/ET	3
		14 dpi	ET/ABA	4
		22 dpi	ALL	9
		22 dpi	ET/ABA	3
	nitrogen compound metabolic process	0 dpi	ALL	7
		1 dpi	ALL	7
		1 dpi	ET/ABA	1
		7 dpi	ALL	7
		14 dpi	ALL	7
		14 dpi	SA/ET	2
		14 dpi	JA	1
		22 dpi	ALL	7
	nucleobase-containing compound metabolic process	0 dpi	ET/ABA	1
		1 dpi	NA	0
		7 dpi	ET/ABA	1
		14 dpi	NA	0
		22 dpi	NA	0
	polysaccharide metabolic process	0 dpi	ET/ABA	1
		1 dpi	ET/ABA	1
		1 dpi	ABA	4
		7 dpi	JA	1
		14 dpi	JA	1
		22 dpi	JA	1
	protein modification	0 dpi	NA	0
		1 dpi	NA	0
		7 dpi	NA	0
		14 dpi	JA/ET/ABA	1
		22 dpi	JA/ET/ABA	1
		22 dpi	SA	1
	transport	0 dpi	ALL	4
		0 dpi	SA/JA/ET	1
		7 dpi	SA/JA/ET	1
		7 dpi	ET	1
		14 dpi	ALL	10
		14 dpi	JA	2
		14 dpi	SA	3
		22 dpi	ALL	4
		22 dpi	JA/ET/ABA	1
		22 dpi	JA	1
		1 dpi	NA	0
COL2246	biological process	0 dpi	SA/ABA	1
		0 dpi	JA	1
		1 dpi	NA	0
		7 dpi	SA/ABA	2
		14 dpi	JA/ABA	1
		22 dpi	NA	0
	carbohydrate derivative metabolic process	0 dpi	ET/ABA	1
		1 dpi	NA	0
		7 dpi	NA	0
		14 dpi	JA	1
		14 dpi	WF	10
		22 dpi	JA	1
		22 dpi	WF	4
	carbohydrate metabolic process	0 dpi	SA/ABA	1
		1 dpi	SA/ABA	1
		7 dpi	SA/ABA	1
		14 dpi	SA	5
		14 dpi	WF	15
		22 dpi	NA	0
	carboxylic acid metabolic process	0 dpi	NA	0
		1 dpi	NA	0
		7 dpi	NA	0
		14 dpi	WF	3
		22 dpi	NA	0
	cellular process	0 dpi	SA/ABA	1
		0 dpi	ET/ABA	1
		0 dpi	JA	1
		1 dpi	SA/ABA	1
		7 dpi	JA/ET/ABA	1
		7 dpi	SA/ABA	2
		7 dpi	JA	1
		14 dpi	JA/ET/ABA	1
		14 dpi	JA/ABA	1
		22 dpi	JA/ET/ABA	1
		22 dpi	ABA	1
	developmental process	0 dpi	SA/ABA	1
		0 dpi	ET/ABA	1
		1 dpi	SA/ABA	1
		7 dpi	SA/ABA	2
		7 dpi	JA	1
		14 dpi	JA	1
		14 dpi	WF	11
		22 dpi	NA	0
	metabolic process	0 dpi	SA/ABA	1
		0 dpi	ET/ABA	1
		0 dpi	JA	1
		1 dpi	SA/ABA	1
		7 dpi	JA/ET/ABA	1
		7 dpi	SA/ABA	3
		7 dpi	WF	3
		14 dpi	JA/ET/ABA	1
		14 dpi	JA/ABA	1
		14 dpi	SA	5
		22 dpi	JA/ET/ABA	1
		22 dpi	ABA	1
	nitrogen compound metabolic process	0 dpi	ET/ABA	1
		1 dpi	SA/ABA	1
		7 dpi	NA	0
		14 dpi	NA	0
		22 dpi	NA	0
	nucleobase-containing compound metabolic process	0 dpi	ET/ABA	1
		1 dpi	NA	0
		7 dpi	NA	0
		14 dpi	JA	1
		14 dpi	SA	5
		22 dpi	JA	1
	polysaccharide metabolic process	0 dpi	NA	0
		1 dpi	NA	0
		7 dpi	NA	0
		14 dpi	SA	6
		22 dpi	NA	0
	protein modification	0 dpi	NA	0
		1 dpi	ALL	14
		7 dpi	ALL	11
		14 dpi	ALL	18
		14 dpi	JA/ET/ABA	1
		14 dpi	WF	23
		22 dpi	ALL	14
		22 dpi	JA/ET/ABA	1
		22 dpi	WF	4
	transport	0 dpi	SA	2
		1 dpi	JA	1
		7 dpi	JA	1
		14 dpi	NA	0
		22 dpi	NA	0
