# Supplementary material for: Integrative transcriptomics reveals association of abscisic acid and lignin pathways with cassava whitefly resistance
Source: BMC Plant Biol. 2023 Dec 20;23:657. doi: 10.1186/s12870-023-04607-y (PMC10731783; doi:10.1186/s12870-023-04607-y)
Supplement: Supplementary file 30 — Additional file 30: Table S46. Cassava’s lignin biosynthesis pathway gene nomenclature. [file 12870_2023_4607_MOESM30_ESM.xlsx]

## Sheet: Table S46
Table S46. Cassava's lignin biosynthesis pathway gene nomenclature
Arabidopsis Locus	Arabidopsis Locus a	Arabidopsis Gene Name a	Cassava Gene Name a	Cassava Locus v.4 b	Seed Ortholog c	e-value	score	virNOG OG	NOG OG
AT2G37040 AT3G53260	PAL1 PAL2	MePAL1a	Manes.04G018000	cassava4.1_002591m	29760.VIT_06s0004g02620.t01	0	1170.6	1DSDD	G2986
AT2G37040 AT3G53260	PAL1 PAL2	MePAL1b	Manes.07G098700	cassava4.1_002709m	3694.POPTR_0008s03810.1	0	1258.4	1DSDD	G2986
AT2G37040 AT3G53260	PAL1 PAL2	MePAL1c	Manes.08G008400	cassava4.1_002628m	3694.POPTR_0006s12870.1	0	1272.7	1DSDD	G2986
AT2G37040 AT3G53260	PAL1 PAL2	MePAL1d	Manes.09G063700	cassava4.1_028434m	3694.POPTR_0006s12870.1	0	1266.1	1DSDD	G2986
AT2G37040 AT3G53260	PAL1 PAL2	MePAL1e	Manes.10G047500	cassava4.1_034377m	3694.POPTR_0008s03810.1	0	1273.1	1DSDD	G2986
AT2G30490	C4H	MeC4H	Manes.18G126900	cassava4.1_005978m	3694.POPTR_0013s15380.1	2.6e-281	972.6	1DVPE	G2124
AT1G51680	4CL1	Me4CL1a	Manes.04G095300	cassava4.1_005014m	3694.POPTR_0001s07400.1	6.5e-262	908.3	1DR50	G0318
AT1G51680	4CL1	Me4CL1b	Manes.11G071800	cassava4.1_005006m	3694.POPTR_0001s07400.1	4.5e-263	912.1	1DR50	G0318
AT1G65060	4CL3	Me4CL3a	Manes.08G066200	cassava4.1_004136m	3694.POPTR_0019s07600.1	1.2e-247	860.9	1DSDP	G0318
AT1G65060	4CL3	Me4CL3b	Manes.09G127000	cassava4.1_004658m	3694.POPTR_0019s07600.1	3.8e-273	945.7	1DSDP	G0318
AT5G48930	HCT	MeHCTa	Manes.04G101700	cassava4.1_008063m	3694.POPTR_0001s03440.1	2.7e-226	789.6	1DS3K	0XPQ7
AT5G48930	HCT	MeHCTb	Manes.06G033900	cassava4.1_024082m	3847.GLYMA08G23560.3	2.7e-79	300.8	1DS3K	0XPQ7
AT5G48930	HCT	MeHCTc	Manes.06G034800	cassava4.1_008082m	3694.POPTR_0001s03440.1	4.7e-122	443.4	1DS3K	0XPQ7
AT5G48930	HCT	MeHCTd	Manes.06G034900	cassava4.1_008078m	29760.VIT_09s0018g01190.t01	4.4e-128	463.4	1DS3K	0XPQ7
AT5G48930	HCT	MeHCTe	Manes.11G067800	cassava4.1_008045m	3694.POPTR_0001s03440.1	1.1e-227	794.3	1DS3K	0XPQ7
AT2G40890	C3H	MeC3H	Manes.08G063400	cassava4.1_005910m	3694.POPTR_0006s03180.1	1e-277	960.7	1DR23	G2124
AT1G67980	CCOAMT	MeCCOAMTa	Manes.10G025100	cassava4.1_025746m	3694.POPTR_0010s11500.1	7.8e-87	325.5	1E21W	G4122
AT1G67980	CCOAMT	MeCCOAMTb	Manes.15G136300	cassava4.1_015209m	3694.POPTR_0010s11500.1	2.1e-92	344	1E21W	G4122
AT1G67980	CCOAMT	MeCCOAMTc	Manes.15G136400	cassava4.1_033512m	3711.Bra010977.1-P	4.6e-87	326.2	1E21W	G4122
AT1G67980	CCOAMT	MeCCOAMTd	Manes.17G085500	cassava4.1_026116m	3694.POPTR_0008s13600.1	5.4e-88	329.3	1E21W	G4122
AT4G34050	CCoAOMT1	MeCCoAOMT1a	Manes.07G075700	cassava4.1_014783m	29760.VIT_07s0031g00350.t01	4.5e-130	469.2	1DUV7	G4122
AT4G34050	CCoAOMT1	MeCCoAOMT1b	Manes.10G078800	cassava4.1_011832m	29760.VIT_07s0031g00350.t01	9.2e-131	471.5	1DUV7	G4122
AT4G34050	CCoAOMT1	MeCCoAOMT1c	Manes.12G104300	none	29760.VIT_07s0031g00350.t01	1.6e-112	411	1DUV7	G4122
AT4G34050	CCoAOMT1	MeCCoAOMT1d	Manes.13G122600	none	29760.VIT_07s0031g00350.t01	5.8e-72	275.8	1DUV7	G4122
AT1G15950	CCR1	MeCCR1a	Manes.04G103200	cassava4.1_026592m	3694.POPTR_0001s14910.1	4.4e-160	569.3	1DSX2	G0451
AT1G15950	CCR1	MeCCR1b	Manes.11G065500	cassava4.1_011283m	3694.POPTR_0001s14910.1	1.3e-172	610.9	1DSX2	G0451
AT1G72680	CAD1	MeCAD1	Manes.14G152700	cassava4.1_010625m	3694.POPTR_0011s15120.1	2.5e-177	626.7	1DRRC	G1064
AT2G21730	CAD2	MeCAD2a	Manes.05G144200	cassava4.1_010429m	29760.VIT_18s0001g14910.t01	2.5e-185	653.3	1DRAS	G1064
AT2G21730	CAD2	MeCAD2b	Manes.12G149800	cassava4.1_010542m	3694.POPTR_0001s31470.1	9.1e-172	608.2	1DRAS	G1064
AT2G21730	CAD2	MeCAD2c	Manes.13G081900	cassava4.1_025985m	3694.POPTR_0001s31470.1	1.6e-160	570.9	1DRAS	G1064
AT3G19450	CAD4	MeCAD4a	Manes.10G076700	cassava4.1_012822m	29760.VIT_03s0180g00260.t01	1.7e-186	657.1	1DQER	G1064
AT3G19450	CAD4	MeCAD4b	Manes.S027400	cassava4.1_008738m	29760.VIT_03s0180g00260.t01	1.1e-185	654.4	1DQER	G1064
AT4G37970	CAD6	MeCAD6	Manes.13G102400	cassava4.1_010153m	29760.VIT_00s0615g00020.t01	1.3e-165	587.8	1DRAS	G1064
AT4G37990	CAD8	MeCAD8a	Manes.02G206300	cassava4.1_010316m	3694.POPTR_0009s06740.1	3e-178	629.8	1DRAS	G1064
AT4G37990	CAD8	MeCAD8b	Manes.02G206400	cassava4.1_010320m	3694.POPTR_0016s06540.1	3.9e-178	629.4	1DRAS	G1064
AT4G37990	CAD8	MeCAD8c	Manes.02G206500	cassava4.1_010344m	3694.POPTR_0016s06540.1	1.1e-172	611.3	1DRAS	G1064
AT4G37990	CAD8	MeCAD8d	Manes.02G206600	cassava4.1_010333m	3694.POPTR_0016s06540.1	9.8e-182	641.3	1DRAS	G1064
AT4G37990	CAD8	MeCAD8e	Manes.02G206700	cassava4.1_010342m	3694.POPTR_0016s06540.1	1.6e-179	634	1DRAS	G1064
AT4G37990	CAD8	MeCAD8f	Manes.02G206800	cassava4.1_023817m	3694.POPTR_0016s06540.1	3e-178	629.8	1DRAS	G1064
AT4G37990	CAD8	MeCAD8g	Manes.12G122600	cassava4.1_010328m	3694.POPTR_0016s06540.1	7.1e-156	555.4	1DRAS	G1064
AT4G37990	CAD8	MeCAD8h	Manes.12G124000	cassava4.1_010300m	3694.POPTR_0016s06540.1	6.2e-168	595.5	1DRAS	G1064
AT4G37990	CAD8	MeCAD8i	Manes.13G102200	cassava4.1_010332m	3694.POPTR_0016s06540.1	4e-183	646	1DRAS	G1064
AT4G37990	CAD8	MeCAD8j	Manes.13G102300	cassava4.1_027737m	3694.POPTR_0016s06540.1	1.7e-181	640.6	1DRAS	G1064
AT4G37990	CAD8	MeCAD8k	Manes.13G102500	cassava4.1_010140m	3694.POPTR_0009s06740.1	1e-165	588.2	1DRAS	G1064
AT4G36220	F5H	MeF5Ha	Manes.01G142400	cassava4.1_029232m	3694.POPTR_0005s11950.1	1.1e-237	827.8	1DTSU	G2124
AT4G36220	F5H	MeF5Hb	Manes.02G100800	none	3694.POPTR_0005s11950.1	4.9e-251	872.1	1DTSU	G2124
AT5G54160	COMT	MeCOMTa	Manes.01G043600	cassava4.1_010203m	3847.GLYMA06G14220.1	1.6e-184	650.6	1DWYP	0XS7T
AT5G54160	COMT	MeCOMTb	Manes.01G043700	cassava4.1_010187m	3847.GLYMA06G14220.1	1e-186	657.9	1DWYP	0XS7T
AT5G54160	COMT	MeCOMTc	Manes.08G154900	cassava4.1_023033m	3694.POPTR_0012s00670.1	2.1e-98	364.4	1DWYP	0XS7T
AT5G54160	COMT	MeCOMTd	Manes.08G155100	cassava4.1_034085m	3694.POPTR_0012s00670.1	2.6e-113	414.1	1DWYP	0XS7T
AT5G54160	COMT	MeCOMTe	Manes.08G155200	cassava4.1_023966m	3694.POPTR_0012s00670.1	5.3e-111	406.4	1DWYP	0XS7T
AT5G54160	COMT	MeCOMTf	Manes.08G155400	cassava4.1_024851m	3694.POPTR_0012s00670.1	5e-92	343.6	1DWYP	0XS7T
AT5G54160	COMT	MeCOMTg	Manes.11G003300	cassava4.1_013376m	3847.GLYMA04G40580.1	3e-95	354	1DWYP	0XS7T
a MuItiple Arabidopsis genes correspond to one or more ortholog in cassava in certain cases, resulting in naming of the cassava orthologs using the lowest numbered Arabidopsis ortholog and the addition of lowercase letters (e.g. MeAAO1a, MeAAO1b, etc.). Single Arabidopsis genes correspond to multiple orthologs in cassava in certain cases, resulting in the addition of letters to the cassava orthol…
