# Supplementary material for: Integrative transcriptomics reveals association of abscisic acid and lignin pathways with cassava whitefly resistance
Source: BMC Plant Biol. 2023 Dec 20;23:657. doi: 10.1186/s12870-023-04607-y (PMC10731783; doi:10.1186/s12870-023-04607-y)
Supplement: Supplementary file 34 — Additional file 34: Table S47. qRT-PCR primers. [file 12870_2023_4607_MOESM34_ESM.xlsx]

## Sheet: Table S47
Table S47. qRT-PCR primers
Locus	Gene Name	Primer Name	Primer Sequence (5' → 3')
Manes.08G008400	MePAL1c	MePAL1c_F	CAGCCAAATGCAGCATCTCC
Manes.08G008400	MePAL1c	MePAL1c_Rev	ATAGGGACTCTGGGGTCACC
Manes.04G145800	MeLOX3a	MeLOX3a_F	AACTTGCCAAAGCTCACGTT
Manes.04G145800	MeLOX3a	MeLOX3a_Rev	GCACTGCACTCAATTGCCTA
Manes.01G057800	MeACS6b	MeACS6b_F	CTAAGGGGCTTGCTCAAGTG
Manes.01G057800	MeACS6b	MeACS6b_Rev	AAGAACCTGGCGAAACATTG
Manes.04G057200	MeAAO1c	MeAAO1c_F	TTGCACTTTCCCTGCTTTTT
Manes.04G057200	MeAAO1c	MeAAO1c_Rev	CCACCAACTTCATCCGAACT
Manes.15G104300	MePR-9e	MePR-9e_F	GGAGGCCATGCTTACTGATC
Manes.15G104300	MePR-9e	MePR-9e_Rev	CTCCATAGTAGGAGTAGTGTC
Manes.10G122600	MeUBQ	MeUBQ_F	CGACTACAACATCCAGAAGG
Manes.10G122600	MeUBQ	MeUBQ_Rev	TTGTGTCGGAACTCTCCACC
AT2G37040	AtPAL1	AtPAL1_F	GCGATTCACGGTGGTAACTT
AT2G37040	AtPAL1	AtPAL1_Rev	CCAAACTTGGATTCCTCGAA
AT1G17420	AtLOX3	AtLOX3_F	GCATGCTTGGAGCCATTTAT
AT1G17420	AtLOX3	AtLOX3_Rev	AGTGAAGCCTCCTTCGATCA
AT5G09810	AtACT7	AtACT7_F	CTTGCACCTAGCAGCATGAA
AT5G09810	AtACT7	AtACT7_Rev	TGAACAATCGATGGACCTGA
